# Supplementary material for: Identification of a GrgA-Euo-HrcA Transcriptional Regulatory Network in Chlamydia
Source: mSystems. 2021 Aug 3;6(4):e00738-21. doi: 10.1128/mSystems.00738-21 (PMC8409740; doi:10.1128/mSystems.00738-21)
Supplement: DATA SET S1 [file msystems.00738-21-sd001.xlsx]

## Sheet: A. Mapping rate-coverage
RNA-seq reads mapping rates and genome coverage for samples harvested at 16 h and 21 hpi (n = 1)
Sample	Total raw reads	Strand clean mapped reads	Strand mapping rate	Genome coverage (depth)*
GrgA-NI	21684121	2829736	0.130498	135.128
GrgA-IND (12 - 16 hpi)	20355057	3429389	0.168478	163.763
GrgA-NI	26577127	11724965	0.441168	559.9
GrgA-IND (17 - 21 hpi)	25943362	13650422	0.526162	651.847
* Genome coverage was estimated with the genome size of 1,047,058 bp.

## Sheet: B. Reads, FPKM, baseMean
			17 - 21 hpi induction, n = 1/group											12 - 16 hpi induction, n = 1/group
id	locus_tag	gene_name	Reads RS2_GrgA_NI	Reads RS2_GrgA_IND17-21hpi	FPKM RS2_GrgA_NI	FPKM RS2_GrgA_IND17-21hpi	BaseMean	baseMean1_RS2_GrgA_NI	baseMean2_RS2_GrgA_IND17-21hpi	FC_2over1	log2FC_2over1	pval	padj	Reads RS1_GrgA_NI	Reads RS1_GrgA_IND12-16hpi	FPKM RS1_GrgA_NI	FPKM RS1_GrgA_IND12-16hpi	baseMean	baseMean1_RS1_GrgA_NI	baseMean2_RS1_GrgA_IND12-16hpi	FC_2over1	log2FC_2over1	pval	padj
CAP09057	pL2-07	pGP5-D	16709	15318	4499.22	6746.01	16007.4	15471.5	16543.3	1.06928	0.0966346	0.780002	0.993746	2357	3121	4127.77	5133.03	341.184	293.683	388.684	1.32348	0.404334	0.396164	1
CAP09058	pL2-06	pGP4-D	16073	13219	9664.49	10439.3	14579.5	14882.6	14276.4	0.959268	-0.059994	0.86568	0.993746	1118	1881	4084.6	6283.71	217.241	180.126	254.355	1.4121	0.497841	0.274209	1
CAP09059	pL2-05	pGP3-D	13802	10332	273.6	283.36	11969.1	12779.8	11158.4	0.873134	-0.195726	0.528589	0.993746	488	849	107.2	246.63	84.019	58.7367	109.301	1.86087	0.895977	0.0907143	1
CAP09060	pL2-04	pGP2-D	9834	9879	89.22	62.99	9887.43	9105.65	10669.2	1.17171	0.228619	0.51842	0.993746	1502	2081	29.21	28.54	246.864	238.863	254.866	1.067	0.0935592	0.863388	1
CAP09061	pL2-03	pGP1-D	11010	12619	112.75	94.82	11911.5	10194.6	13628.4	1.33683	0.418815	0.276369	0.993746	2243	4150	47.31	45.6	424.522	301.515	547.528	1.81592	0.860703	0.0751522	1
CAP09062	pL2-02	pGP8-D	5273326	7621232	500000	500000	6.5568e+06	4.88276e+06	8.23084e+06	1.68569	0.753343	0.959404	1	1182729	1568987	500000	500000	185902	169340	202463	1.1956	0.257739	1	1
CAP09063	pL2-01	pGP7-D	10747	15589	131.93	110.61	13393.5	9951.03	16835.9	1.69188	0.758626	0.0593475	0.876082	1333	2681	40.23	37.32	256.526	193.831	319.221	1.6469	0.719756	0.111845	1
CAP09064	pL2-08	pGP6-D	10772	9409	679.88	594.72	10067.9	9974.18	10161.6	1.01879	0.0268592	0.976691	1	811	1002	228.61	203.23	110.919	90.0629	131.775	1.46314	0.549066	0.269399	1
gene0	CTL0001	hemB	2573	2078	405.54	356.73	2313.32	2382.43	2244.22	0.941985	-0.086224	0.790979	0.993746	635	608	339.76	300.18	96.2346	119.431	73.0378	0.611547	-0.709465	0.146874	1
gene1	CTL0002	nqrA	8092	6444	867.77	753.3	7226.06	7492.67	6959.45	0.928834	-0.106508	0.723002	0.993746	1579	1471	534.84	454.54	214.048	221.242	206.855	0.934975	-0.097	0.829681	1
gene10	CTL0010	CTL0010	2302	1640	389.26	283.65	1951.34	2131.5	1771.18	0.830954	-0.26716	0.416746	0.993746	402	445	177.35	189.01	47.7981	45.0315	50.5646	1.12287	0.167195	0.854859	1
gene100	CTL0093	CTL0093	646	574	229.5	209.1	609.034	598.154	619.913	1.03638	0.0515486	0.652043	0.993746	159	167	197.4	180.87	23.2393	23.4947	22.9839	0.978261	-0.031709	1	1
gene101	CTL0094	birA	903	802	298.01	288.58	851.135	836.12	866.151	1.03592	0.0509083	0.69102	0.993746	147	198	164.59	191.97	23.2393	23.4947	22.9839	0.978261	-0.031709	1	1
gene102	CTL0095	CTL0095	1576	1120	159.37	121.94	1334.43	1459.27	1209.59	0.828896	-0.270737	0.268973	0.993746	369	345	125.91	106.37	51.799	60.6946	42.9033	0.706872	-0.500478	0.410377	1
gene103	CTL0096	CTL0096	7824	6778	597.31	555.68	7282.34	7244.52	7320.16	1.01044	0.0149853	0.981187	1	2074	2386	516.66	547.7	294.152	248.652	339.651	1.36597	0.449926	0.333115	1
gene104	CTL0097	CTL0097	3376	2822	822.9	739.85	3086.84	3125.96	3047.73	0.974974	-0.036565	0.813457	0.993746	909	1106	697.49	782.68	130.412	121.389	139.436	1.14867	0.199961	0.701356	1
gene105	CTL0098	serS	4737	4144	592.39	546.18	4430.82	4386.16	4475.47	1.02036	0.0290823	0.806309	0.993746	1438	1650	585.36	621.24	214.346	207.536	221.156	1.06563	0.0917033	0.867826	1
gene106	CTL0099	ribD	1164	935	174.05	145.41	1043.79	1077.79	1009.79	0.936908	-0.094021	0.734253	0.993746	325	302	153.76	131.6	44.691	46.9894	42.3926	0.902174	-0.148523	0.851451	1
gene107	CTL0100	ribA	3567	3771	470.76	530.56	3687.72	3302.81	4072.64	1.23308	0.302268	0.410464	0.993746	1218	1527	528.86	605.25	190.086	184.042	196.13	1.06568	0.0917742	0.869968	1
gene108	CTL0101	ribH	1738	1386	880.42	786.13	1553.07	1609.28	1496.86	0.930147	-0.104469	0.82308	0.993746	514	481	906.02	806.82	61.333	56.7788	65.8873	1.16042	0.214647	0.759718	1
gene109	CTL0102	CTL0102	7104	6609	826.45	831.95	6857.75	6577.85	7137.64	1.0851	0.117832	0.750762	0.993746	1434	1911	529.77	659.05	238.565	209.494	267.635	1.27753	0.353357	0.445241	1
gene11	CTL0011	topA	4892	4620	279.73	283.7	4759.61	4529.68	4989.55	1.10152	0.1395	0.678146	0.993746	1199	1875	216.77	321.76	200.982	164.463	237.501	1.4441	0.53017	0.244135	1
gene110	CTL0103	CTL0103	7867	8442	2108.81	2337.17	8200.8	7284.34	9117.26	1.25163	0.323803	0.399229	0.993746	1865	2129	1678.93	1698.63	270.785	278.02	263.549	0.947949	-0.077119	0.862316	1
gene111	CTL0104	dagA	4078	6032	444.64	706.78	5145.23	3775.97	6514.49	1.72525	0.786807	0.0114749	0.640373	890	1707	334.94	593.29	182.509	144.884	220.135	1.51939	0.603491	0.185732	1
gene112	CTL0105	CTL0105	4854	6031	1816.37	2211.48	5503.95	4494.49	6513.41	1.4492	0.535255	0.111407	0.974637	903	1534	1366.09	2085.12	163.612	133.137	194.086	1.4578	0.543793	0.239828	1
gene113	CTL0106	CTL0106	2124	1607	252.4	184.48	1851.11	1966.69	1735.54	0.882469	-0.180382	0.373759	0.993746	427	407	156.31	136.6	48.4791	48.9473	48.0109	0.98087	-0.027867	1	1
gene114	CTL0107	CTL0107	1275	956	291.16	233.1	1106.52	1180.57	1032.47	0.874553	-0.193383	0.487926	0.993746	266	262	197.48	173.83	38.3917	43.0736	33.7098	0.782609	-0.353637	0.617907	1
gene115	CTL0108	ftsK	4852	3993	284.66	250.86	4402.52	4492.64	4312.39	0.95988	-0.059074	0.825564	0.993746	761	916	138.71	158.58	121.815	117.473	126.156	1.07391	0.102877	0.868318	1
gene116	CTL_t13	tRNA-His	78	27	6986.89	3720.65	50.6913	72.223	29.1597	0.403745	-1.30848	0.0482666	0.875396	129	63	56561.6	29724.9	8.93819	11.7473	6.12905	0.521739	-0.938599	0.410434	1
gene117	16S_rRNA	CTL_r01	0	0	89.18	185.35	0	0	0	NA	NA	NA	NA	0	0	82.8795	65.9422	0	0	0	NA	NA	NA	NA
gene118	23S_rRNA	CTL_r03	30	77	327.09	629.16	28.8199	40.9273	16.7126	0.408348	-1.29213	0.0926142	0.946497	8	1	221.344	195.842	0	0	0	NA	NA	NA	NA
gene119	5S_rRNA2	CTL_r05	0	0	16646.5	23249.2	0	0	0	NA	NA	NA	NA	0	0	41793.6	25861.8	0	0	0	NA	NA	NA	NA
gene12	CTL0012	CTL0012	2211	1660	302.61	258.02	1920.01	2047.24	1792.78	0.875705	-0.191484	0.509895	0.993746	694	741	344.27	344.88	91.8506	86.1472	97.554	1.13241	0.179398	0.764081	1
gene120	CTL0109	dmpP	5739	4396	724.24	590.36	5030.79	5313.95	4747.63	0.893428	-0.162576	0.561255	0.993746	1565	1637	631.3	581.2	218.943	219.284	218.603	0.996894	-0.004487	0.996646	1
gene121	CTL0110	yajC	4212	2373	2716.86	1634.17	3231.43	3900.04	2562.81	0.657125	-0.605761	0.0230724	0.858294	1095	731	2702.66	1550.23	124.709	148.8	100.619	0.676201	-0.564475	0.224805	1
gene122	CTL0111	CTL0111	1297	983	64.86	50.14	1131.28	1200.94	1061.63	0.883999	-0.177883	0.621774	0.993746	263	290	70.32	69.97	44.9038	48.9473	40.8603	0.834783	-0.260528	0.70705	1
gene123	CTL0112	hctA	14969	10158	9637.83	7403.78	12415.4	13860.3	10970.5	0.791505	-0.337329	0.351308	0.993746	76	136	141.76	248.15	12.556	9.78945	15.3226	1.56522	0.646363	0.603406	1
gene124	CTL0113	CTL0113	1525	1290	86.94	81.43	1402.62	1412.05	1393.19	0.986639	-0.019406	0.770346	0.993746	258	306	49.35	54.24	41.669	45.0315	38.3065	0.850662	-0.233343	0.750449	1
gene125	CTL0114	hemG	1808	1370	175.41	141.47	1576.84	1674.09	1479.58	0.883813	-0.178187	0.714424	0.993746	509	440	185.71	145.58	64.0996	70.484	57.7152	0.818841	-0.288345	0.620796	1
gene126	CTL0115	hemN	2209	1783	274.41	241.59	1985.51	2045.39	1925.62	0.941443	-0.087055	0.605447	0.993746	705	666	281.47	239.36	82.6144	76.3577	88.8712	1.16388	0.218942	0.715247	1
gene127	CTL0116	hemE	1808	1775	275.05	298.06	1795.54	1674.09	1916.98	1.14509	0.195456	0.694518	0.993746	514	654	281.68	331.29	81.4227	84.1893	78.6561	0.934277	-0.098078	0.873065	1
gene128	CTL0117	mfd	6383	6920	281.75	336.2	6691.88	5910.25	7473.52	1.2645	0.338569	0.282413	0.993746	2133	3024	322.02	419.6	346.759	307.389	386.13	1.25616	0.329022	0.495504	1
gene129	CTL0118	alaS	10830	12629	644.24	806.22	11833.5	10027.9	13639.2	1.36012	0.443739	0.23592	0.993746	3177	4728	616.03	840.48	535.653	428.778	642.528	1.49851	0.58353	0.255735	1
gene13	CTL0013	CTL0013	268	134	431.26	257.28	196.435	248.151	144.718	0.583188	-0.777968	0.0574268	0.875396	101	104	513.49	506.34	16.3867	21.5368	11.2366	0.521739	-0.938599	0.265205	1
gene130	16S_rRNA2	CTL_r02	0	0	89.18	185.35	0	0	0	NA	NA	NA	NA	0	0	220.47	196.478	0	0	0	NA	NA	NA	NA
gene131	23S_rRNA2	CTL_r04	28	60	326.98	628.18	20.3522	25.8488	14.8556	0.574713	-0.799087	0.399991	0.993746	3	5	41793.6	25861.8	1.95789	3.91578	0	0	#NAME?	0.135172	1
gene132	5S_rRNA	CTL_r06	0	0	16646.5	23249.2	0	0	0	NA	NA	NA	NA	0	0	592.264	528.099	0	0	0	NA	NA	NA	NA
gene133	CTL0119	tktB	6440	5201	494.27	428.81	5790.02	5963.03	5617.02	0.941975	-0.08624	0.779966	0.993746	2330	2292	592.26	528.1	309.006	317.178	300.834	0.94847	-0.076326	0.863326	1
gene134	CTL0120	amn	1988	1270	362.02	236.49	1606.17	1840.76	1371.59	0.745119	-0.424457	0.0722535	0.928907	307	341	160.17	125.33	49.5857	45.0315	54.1399	1.20227	0.265759	0.722797	1
gene135	CTL0121	efp	3810	2533	1539.93	1099.37	3131.71	3527.82	2735.61	0.775441	-0.366912	0.200056	0.993746	1058	859	1387.94	1025.73	118.963	119.431	118.495	0.99216	-0.011356	0.99966	1
gene136	CTL0122	CTL0122	810	578	1328.53	986.06	687.121	750.008	624.233	0.832302	-0.26482	0.231191	0.993746	208	183	835.88	810.98	28.5171	27.4105	29.6237	1.08075	0.112027	0.975365	1
gene137	CTL0123	CTL0123	1033	952	159.12	150.01	992.32	956.492	1028.15	1.07492	0.104225	0.808182	0.993746	209	282	116.98	123.5	25.3674	19.5789	31.156	1.5913	0.67021	0.428762	1
gene138	CTL0124	groEL	2835	2260	254.39	216.66	2532.9	2625.03	2440.77	0.929809	-0.104994	0.655148	0.993746	594	542	152.82	135.83	71.0374	68.5262	73.5486	1.07329	0.102042	0.907028	1
gene139	CTL_t08	tRNA-Cys	163	84	18702.1	8075.03	120.823	150.928	90.719	0.601077	-0.734379	0.28643	0.993746	127	71	14730.9	2977.51	14.3862	19.5789	9.19357	0.469565	-1.0906	0.211904	1
gene14	CTL0014	CTL0014	1721	1820	207.33	235.14	1779.56	1593.54	1965.58	1.23347	0.302723	0.307151	0.993746	699	1019	276.86	366.03	122.624	103.768	141.479	1.36341	0.447222	0.361964	1
gene140	CTL0125	murF	2824	2298	340.27	294.8	2548.33	2614.84	2481.81	0.949125	-0.075329	0.719456	0.993746	584	637	227.02	226.03	73.5486	58.7367	88.3604	1.50435	0.589138	0.293985	1
gene141	CTL0126	mraY	829	735	121.39	113.91	780.696	767.601	793.792	1.03412	0.0484042	0.934962	1	125	162	60.61	78.23	20.1748	23.4947	16.8549	0.717391	-0.479168	0.579064	1
gene142	CTL0127	murD	5062	4409	683.1	633.88	4724.38	4687.09	4761.67	1.01591	0.022776	0.945732	1	993	972	432.88	387.26	131.86	125.305	138.414	1.10462	0.14355	0.794391	1
gene143	CTL0128	nlpD	4958	3871	1329.79	1107.83	4385.71	4590.79	4180.64	0.910657	-0.13502	0.649874	0.993746	940	936	808.69	738.74	115.218	115.516	114.92	0.994842	-0.007461	1	1
gene144	CTL0129	ftsW	2369	1928	320.6	283.29	2137.88	2193.54	2082.22	0.949249	-0.075141	0.777954	0.993746	357	382	162.98	165.84	52.6502	56.7788	48.5216	0.854573	-0.226725	0.729767	1
gene145	CTL0130	murG	737	601	109.66	103.75	665.744	682.415	649.073	0.951142	-0.072268	0.698387	0.993746	156	170	72.03	76.1	22.2178	23.4947	20.9409	0.891304	-0.16601	0.89797	1
gene146	CTL0131	murC	8259	6560	415.55	397.76	7366.01	7647.3	7084.72	0.926434	-0.110239	0.633456	0.993746	2293	2331	367.47	389.69	313.305	319.136	307.474	0.963457	-0.053708	0.902737	1
gene147	CTL0132	CTL0132	7622	3979	4545.54	2485.51	5677.38	7057.48	4297.27	0.608896	-0.715732	0.0331946	0.862472	2624	1604	5086.88	2784.38	300.494	403.325	197.662	0.49008	-1.02891	0.0245595	1
gene148	CTL0133	CTL0133	507	359	80.88	64.03	428.583	469.449	387.716	0.825895	-0.27597	0.446045	0.993746	94	75	55.62	34.43	15.8759	21.5368	10.2151	0.474308	-1.0761	0.200661	1
gene149	CTL0134	rbsV	424	302	431.58	332.69	359.377	392.597	326.157	0.830767	-0.267484	0.416424	0.993746	47	33	160.84	100.78	6.46955	7.83156	5.10754	0.652174	-0.616671	0.724294	1
gene15	CTL0015	CTL0015	550	568	201.04	219.02	561.349	509.265	613.433	1.20455	0.268491	0.478986	0.993746	147	252	167.72	274.6	29.1981	19.5789	38.8173	1.98261	0.9874	0.205492	1
gene150	CTL0135	miaA	2204	1729	362.63	307.17	1954.03	2040.76	1867.3	0.915001	-0.128154	0.714818	0.993746	379	361	209.5	175.5	38.5194	37.1999	39.8388	1.07094	0.0988753	0.964102	1
gene151	CTL0136	CTL0136	2097	1949	252.12	250.47	2023.29	1941.69	2104.9	1.08406	0.116439	0.617355	0.993746	428	442	181.61	161.69	55.7573	54.8209	56.6937	1.03416	0.0484615	1	1
gene152	CTL0137	CTL0137	10789	16119	1026.73	1627.16	13699.1	9989.92	17408.3	1.74259	0.801233	0.0361682	0.862472	3616	5873	1122.73	1662.29	626.269	512.967	739.572	1.44175	0.527823	0.322181	1
gene153	CTL0138	CTL0138	5073	5640	3884.99	4600.88	5394.2	4697.27	6091.14	1.29674	0.374888	0.264906	0.993746	785	1251	1956.26	2895.18	130.881	99.8524	161.909	1.62148	0.697314	0.142822	1
gene154	CTL0139	fabF	17025	21968	2314.52	3188.58	19744.6	15764.1	23725.2	1.50502	0.589781	0.15796	0.993746	4471	6982	1964.93	2797.56	755.362	624.567	886.158	1.41884	0.504708	0.365035	1
gene155	CTL0140	CTL0140	8048	8647	3389.44	3885.62	8395.3	7451.93	9338.66	1.25319	0.325601	0.361729	0.993746	1905	2323	2962.37	3152.37	285.299	268.231	302.366	1.12726	0.172822	0.727071	1
gene156	CTL0141	ppa	3597	2107	1002.7	619.03	2803.06	3330.59	2275.54	0.683223	-0.549572	0.0305664	0.862472	915	647	896.76	569.97	111.727	135.094	88.3604	0.654064	-0.612496	0.196664	1
gene157	CTL0142	ldh	8004	8388	1376.12	1533.9	8235.07	7411.19	9058.94	1.22233	0.289638	0.457964	0.993746	2380	2618	1318.96	1322.2	323.903	313.262	334.544	1.06793	0.0948235	0.863301	1
gene158	CTL0143	cysQ	2838	3022	75.5	56.45	2945.77	2627.81	3263.73	1.242	0.312661	0.290494	0.993746	752	850	75.09	72.41	108.408	99.8524	116.963	1.17136	0.228179	0.672291	1
gene159	CTL0144	CTL0144	5429	6482	1347.6	1712.85	6013.7	5026.91	7000.49	1.3926	0.477785	0.166013	0.993746	1180	1970	955.07	1444.29	208.09	154.673	261.506	1.6907	0.75762	0.0926515	1
gene16	CTL0016	CTL0016	1231	1172	164.13	168.79	1202.79	1139.83	1265.75	1.11047	0.151174	0.637767	0.993746	377	474	161.36	187.91	54.8209	50.9051	58.7367	1.15385	0.206451	0.785816	1
gene160	CTL0145	aas	7352	11982	694.32	1194.83	9873.95	6807.48	12940.4	1.90091	0.926692	0.0100716	0.624436	1672	3794	512.69	1064.57	368.849	254.526	483.173	1.89833	0.924729	0.0495106	1
gene161	CTL0146	bioF	3250	4415	498.21	655.65	3888.72	3009.29	4768.15	1.58448	0.664006	0.0195349	0.79757	887	1306	441.26	560.36	140.84	111.6	170.081	1.52403	0.607889	0.197073	1
gene162	CTL0147	priA	1390	1011	54.1	40.35	1189.46	1287.05	1091.87	0.848349	-0.23727	0.427559	0.993746	296	288	38.02	29.03	45.2868	54.8209	35.7528	0.652174	-0.616671	0.328462	1
gene163	CTL0148	CTL0148	238	186	38.78	19.23	210.625	220.373	200.878	0.911537	-0.133627	1	1	18	26	13.42	10.46	2.46864	3.91578	1.02151	0.26087	-1.9386	0.467006	1
gene164	CTL0149	CTL0149	2799	1900	1153.09	849.45	2321.84	2591.69	2051.98	0.791752	-0.33688	0.267693	0.993746	282	193	377.87	254.87	32.5606	41.1157	24.0054	0.583851	-0.776328	0.262074	1
gene165	CTL0150	lysS	4450	3196	447.82	344.78	3786.03	4120.41	3451.64	0.837693	-0.255506	0.494164	0.993746	1395	1280	461.39	386.75	166.889	182.084	151.694	0.8331	-0.263439	0.559417	1
gene166	CTL0151	cysS	2549	1917	248.44	205.81	2215.27	2360.21	2070.34	0.877184	-0.189049	0.37787	0.993746	596	612	188.12	180.31	90.7014	103.768	77.6346	0.748154	-0.418592	0.405989	1
gene167	CTL0152	CTL0152	27075	26061	4237.81	4289.05	26607.6	25069.7	28145.6	1.12269	0.166963	0.68775	0.993746	2513	3823	1225.09	1710.78	435.758	348.504	523.012	1.50073	0.585667	0.23323	1
gene168	CTL0153	rnpA	3833	2397	3091.29	2084.03	3068.92	3549.11	2588.73	0.729403	-0.455212	0.0790237	0.928907	1450	1366	4009.88	3405.37	189.532	209.494	169.57	0.809427	-0.305027	0.492895	1
gene169	CTL0153A	rpmH	554	346	10127.3	6793.63	443.322	512.968	373.676	0.728458	-0.457082	0.241597	0.993746	456	322	29306.6	18665.7	59.6731	86.1472	33.199	0.385375	-1.37566	0.0140651	1
gene17	CTL0017	CTL0017	326	256	128.76	109.98	289.166	301.855	276.477	0.915927	-0.126696	0.597305	0.993746	110	128	145.51	141.26	16.259	15.6631	16.8549	1.07609	0.105795	1	1
gene170	CTL0154	rpmJ	3645	3279	19591.9	16234.1	3458.16	3375.04	3541.28	1.04926	0.0693691	0.786098	0.993746	1326	1188	41042.7	32085.4	173.997	207.536	140.457	0.676784	-0.563232	0.206048	1
gene171	CTL0155	rpsN	5233	4492	5532.46	5117.13	4848.37	4845.42	4851.31	1.00121	0.0017517	0.967221	1	1866	1877	6321.63	5713.72	268.784	276.062	261.506	0.947271	-0.078151	0.860537	1
gene172	CTL0156	CTL0156	3010	2459	387.58	368.41	2721.38	2787.07	2655.69	0.952863	-0.06966	0.634447	0.993746	722	734	160.02	155.54	100.576	95.9366	105.215	1.09672	0.133191	0.830152	1
gene173	CTL0157	CTL0157	290	250	157.82	127.34	269.259	268.521	269.997	1.0055	0.0079072	0.659405	0.993746	87	85	271.01	147.9	14.216	15.6631	12.7688	0.815217	-0.294743	0.820082	1
gene174	CTL0158	CTL0158	4160	2863	1977.37	1441.9	3471.95	3851.89	3092.01	0.802724	-0.317024	0.243737	0.993746	1055	950	1610.76	1307.82	145.012	154.673	135.35	0.875069	-0.192532	0.6795	1
gene175	CTL0159	uvrC	2318	1991	85.31	92.36	2148.29	2146.32	2150.26	1.00183	0.0026447	0.922356	1	508	553	38.51	53.79	60.8223	45.0315	76.6131	1.70132	0.766657	0.199215	1
gene176	CTL0160	mutS	7517	7146	453.04	462.22	7338.93	6960.26	7717.6	1.10881	0.149011	0.672954	0.993746	1461	1998	289.48	364.2	236.011	232.989	239.033	1.02594	0.0369475	0.965677	1
gene178	CTL0162	dnaG	1619	1320	142.3	123.12	1462.34	1499.09	1425.58	0.950967	-0.072533	0.99647	1	325	339	90.57	88.8	45.8827	50.9051	40.8603	0.802676	-0.317111	0.634532	1
gene179	CTL0163	CTL0163	55	48	45.17	51.54	51.383	50.9265	51.8394	1.01793	0.0256348	1	1	11	12	36.56	38.01	1.74508	1.95789	1.53226	0.782609	-0.353637	1	1
gene18	CTL0018	recA	11828	7288	1898.83	1238.73	9411.46	10952	7870.96	0.71868	-0.476579	0.167149	0.993746	2875	2346	1480.79	1103.57	341.992	397.452	286.533	0.720925	-0.472078	0.304763	1
gene180	CTL0164	CTL0164	5137	3644	1922.53	1525.57	4346.01	4756.53	3935.48	0.827384	-0.273371	0.355154	0.993746	2639	1771	3604.55	2192.61	304.239	395.494	212.984	0.538528	-0.892907	0.0507178	1
gene181	CTL0165	glyQ	5762	5400	285.16	285.05	5583.59	5335.24	5831.94	1.0931	0.128422	0.652235	0.993746	2047	2069	328.26	303.86	270.912	272.147	269.678	0.990929	-0.013146	0.976558	1
gene182	CTL0166	pgsA	2562	2328	662.53	699.56	2443.23	2372.25	2514.21	1.05984	0.0838526	0.76973	0.993746	289	381	268.03	315.99	39.7537	27.4105	52.0969	1.90062	0.926471	0.187113	1
gene183	CTL0167	glgA	41883	24220	4859.84	2995.86	32469.1	38781	26157.3	0.674489	-0.568134	0.226136	0.993746	247	268	70.96	72.52	30.5601	27.4105	33.7098	1.22981	0.29844	0.753446	1
gene184	CTL_t09	tRNA-Gln	582	345	120878	62404.5	455.745	538.895	372.596	0.691408	-0.532391	0.155837	0.993746	1249	777	1216100	714774	143.692	191.873	95.511	0.497782	-1.00642	0.0267126	1
gene185	CTL0168	rplY	8729	8943	3317.35	3693.26	8870.42	8082.49	9658.34	1.19497	0.256974	0.427259	0.993746	2962	2900	3436.36	3128.02	401.793	418.988	384.598	0.917919	-0.12356	0.787055	1
gene186	CTL0169	pth	4144	3902	1705.17	1698.4	4025.6	3837.08	4214.12	1.09826	0.135222	0.590774	0.993746	1467	1611	1978.74	1991.52	214.176	215.368	212.984	0.988933	-0.016056	0.976019	1
gene187	CTL0170	rpsF	10324	10561	8004.16	8471.81	10482.6	9559.36	11405.8	1.19315	0.254776	0.476039	0.993746	3599	3015	10657.1	7843.8	421.542	462.062	381.022	0.824613	-0.278211	0.555246	1
gene188	CTL0171	rpsR	7652	6897	15698.5	15055.5	7266.97	7085.26	7448.68	1.05129	0.0721641	0.880624	0.993746	2756	2476	19243.3	15931.3	368.041	420.946	315.135	0.748635	-0.417666	0.368598	1
gene189	CTL0172	rplI	10855	10051	4485.46	4527.91	10453	10051	10855	1.07998	0.111011	0.730566	0.993746	4747	4034	6645.73	4993.76	590.432	669.598	511.265	0.763539	-0.389226	0.442968	1
gene19	CTL0019	CTL0019	1290	787	98.91	66.55	1022.2	1194.46	849.951	0.711579	-0.490904	0.160686	0.993746	356	300	91.26	71	34.9866	35.242	34.7313	0.985507	-0.021062	1	1
gene190	CTL0173	ispE	4386	2829	152.1	146.28	3558.22	4061.15	3055.29	0.75232	-0.410582	0.139401	0.993746	571	566	155.28	165.52	78.3582	84.1893	72.5271	0.861476	-0.215117	0.697018	1
gene191	CTL0174	CTL0174	2534	2091	243	220.13	2302.29	2346.32	2258.26	0.962467	-0.055191	0.722055	0.993746	396	393	118.78	113.94	48.8621	43.0736	54.6507	1.26877	0.343436	0.6301	1
gene192	CTL0175	ptr	11478	9190	588.94	502.14	10276.5	10627.9	9925.09	0.933872	-0.098702	0.708907	0.993746	3164	3368	536.67	516.1	438.78	467.936	409.625	0.875387	-0.192008	0.682903	1
gene193	CTL0176	plsB	3024	3568	497.71	623.2	3326.71	2800.03	3853.4	1.3762	0.460689	0.162887	0.993746	776	1019	417.95	499.62	123.432	113.558	133.307	1.17391	0.231325	0.655621	1
gene194	CTL0177	cafE	10415	10921	1101.07	1237.41	10719.1	9643.62	11794.6	1.22304	0.290474	0.450854	0.993746	2554	3581	876.1	1117.4	402.857	358.294	447.42	1.24875	0.320488	0.518728	1
gene195	CTL0178a	CTL0178a	22	26	0	0	24.2251	20.3706	28.0797	1.37844	0.46304	0.515925	0.993746	3	8	0	0	0.255377	0	0.510754	Inf	Inf	1	1
gene196	CTL0178	CTL0178	757	982	485.01	663.55	880.741	700.933	1060.55	1.51305	0.597462	0.0359267	0.862472	231	284	511.04	545.03	34.1354	27.4105	40.8603	1.49068	0.575974	0.455252	1
gene197	CTL0179	CTL0179	1383	1333	2711.62	2955.07	1360.1	1280.57	1439.62	1.12421	0.168908	0.771765	0.993746	548	638	2954.03	3066.73	79.0392	76.3577	81.7206	1.07023	0.0979264	0.904873	1
gene198	CTL0181	rpmF	1883	1556	7734.47	5451.64	1712	1743.54	1680.46	0.963824	-0.053159	0.881297	0.993746	636	648	13824.9	11534.2	75.9746	64.6104	87.3389	1.35178	0.434859	0.442659	1
gene199	CTL0182	plsX	4046	2814	695.67	509.89	3392.71	3746.34	3039.09	0.811216	-0.301842	0.259262	0.993746	1679	1575	968.32	819.03	234.393	272.147	196.64	0.722552	-0.468826	0.289559	1
gene2	CTL0003	CTL0003	699	587	390.6	352.31	640.591	647.229	633.953	0.979488	-0.0299	0.98925	1	36	55	64.55	88.07	9.70432	11.7473	7.66131	0.652174	-0.616671	0.613143	1
gene20	CTL0020	recD	1765	1483	182.29	163.44	1617.95	1634.28	1601.62	0.98002	-0.029118	0.948887	1	356	409	121.24	129.7	55.4594	56.7788	54.1399	0.953523	-0.06866	0.94323	1
gene200	CTL0183	pmpD	32940	32084	1055.96	1089.39	32575.3	30500.3	34650.4	1.13607	0.184046	0.699206	0.993746	7913	8576	821.68	804.91	1084.97	1074.88	1095.06	1.01877	0.0268274	0.990402	1
gene201	CTL0184	CTL0184	1823	1083	406.75	257.69	1428.8	1687.98	1169.63	0.692915	-0.529249	0.0463177	0.875396	566	410	405.94	265.99	55.7999	64.6104	46.9894	0.727273	-0.459432	0.439202	1
gene202	CTL0185	CTL0185	289	169	173.07	156.68	225.057	267.595	182.518	0.682067	-0.552014	0.526994	0.993746	36	52	18.68	67.97	5.02241	3.91578	6.12905	1.56522	0.646363	0.890593	1
gene203	CTL0186	CTL0186	146	96	84.84	72.1	119.433	135.187	103.679	0.766932	-0.38283	0.754496	0.993746	14	11	11.69	10.63	0.510754	0	1.02151	Inf	Inf	1	1
gene204	CTL0187	glmM	2566	3356	309.52	434.26	3000.2	2375.95	3624.44	1.52547	0.609254	0.0153375	0.750731	493	812	191.8	286.78	80.7842	54.8209	106.748	1.94721	0.961405	0.0729868	1
gene205	CTL0188	glmS	13265	13737	1158.64	1287.53	13559.2	12282.5	14835.8	1.20788	0.272474	0.457646	0.993746	2585	3675	732.52	951.34	438.057	395.494	480.619	1.21524	0.28124	0.580726	1
gene206	CTL0189	tyrP	5513	4693	743.87	670.51	5086.53	5104.68	5068.39	0.992889	-0.010295	0.908716	1	1421	1416	606.53	552.53	206.557	225.157	187.957	0.834783	-0.260528	0.556956	1
gene207	CTL0190	CTL0190	6925	5056	953.75	725.47	5936.26	6412.11	5460.42	0.85158	-0.231786	0.435947	0.993746	1306	1080	590.02	442.94	163.314	193.831	132.796	0.685112	-0.545588	0.223212	1
gene208	CTL0191	CTL0191	10972	6763	2686.02	1826.7	8731.66	10159.4	7303.96	0.718939	-0.476059	0.142803	0.993746	2784	2072	2327.45	1554.5	330.671	401.367	259.974	0.64772	-0.626558	0.172854	1
gene209	CTL0192	ftsY	2618	2748	484.61	524.83	2695.95	2424.1	2967.81	1.22429	0.291949	0.185817	0.993746	921	1249	591.05	743.28	166.591	160.547	172.635	1.07529	0.104728	0.850718	1
gene21	CTL0021	CTL0021	349	208	668.97	472.32	273.895	323.152	224.638	0.695146	-0.524611	0.071056	0.928907	71	62	462.45	464.91	5.74598	5.87367	5.61829	0.956522	-0.06413	1	1
gene210	CTL0193	sucC	3307	2834	477.99	426.63	3061.38	3062.07	3060.69	0.999549	-0.000651	0.974566	1	180	205	84.69	88.1	33.4118	37.1999	29.6237	0.796339	-0.328546	0.665243	1
gene211	CTL0194	sucD	2993	2438	598.76	518.69	2702.17	2771.33	2633.01	0.950091	-0.073862	0.755496	0.993746	161	189	96.35	108.45	27.5381	25.4526	29.6237	1.16388	0.218942	0.85622	1
gene212	CTL0195	htrA	7683	5859	808.54	642.01	6720.81	7113.96	6327.65	0.889469	-0.168983	0.664394	0.993746	1386	1251	475.18	390.83	177.53	209.494	145.565	0.69484	-0.525248	0.237741	1
gene213	CTL0196	CTL0196	12603	9897	655.54	548.02	11179.1	11669.6	10688.6	0.915942	-0.126672	0.63877	0.993746	4109	4336	696.68	667.94	580.727	610.862	550.593	0.901338	-0.14986	0.757936	1
gene214	CTL0197	rmuC	3125	2953	280.23	317.47	3041.38	2893.55	3189.21	1.10218	0.140357	0.81556	0.993746	823	1066	225.14	319.72	127.816	123.347	132.285	1.07246	0.100929	0.86907	1
gene215	CTL0198	pssA	3165	2951	635.14	641.01	3058.82	2930.59	3187.05	1.08751	0.12103	0.753489	0.993746	927	1145	679.75	761.68	128.412	107.684	149.14	1.38498	0.469865	0.332133	1
gene216	CTL0199	nrdA	17771	16134	827.99	806.6	16939.7	16454.8	17424.5	1.05893	0.0826113	0.865508	0.993746	3294	4966	502.04	691.38	568.043	477.725	658.362	1.37812	0.4627	0.377963	1
gene217	CTL0200	nrdB	8385	6405	1323.19	1096.42	7340.65	7763.97	6917.33	0.890952	-0.16658	0.584502	0.993746	1220	1407	631.1	664.64	164.676	166.421	162.93	0.979028	-0.030578	0.956041	1
gene218	CTL0201	trmB	940	693	96.22	83.28	809.406	870.38	748.432	0.859892	-0.217773	0.353857	0.993746	279	237	116.71	84.57	39.1578	43.0736	35.242	0.818182	-0.289507	0.689823	1
gene219	CTL_t36	tRNA-Val	2	3	9315.85	4547.46	2.54592	1.85187	3.23997	1.74956	0.806994	0.99799	1	27	10	55304.7	27438.4	4.42653	7.83156	1.02151	0.130435	-2.9386	0.0733491	1
gene22	CTL0022	CTL0022	1347	871	279.08	185.59	1093.95	1247.24	940.67	0.754204	-0.406973	0.20839	0.993746	335	282	247.37	189.69	40.8603	46.9894	34.7313	0.73913	-0.436099	0.517857	1
gene220	CTL0202	CTL0202	283	220	63.44	57.11	249.819	262.04	237.597	0.906723	-0.141267	0.850728	0.993746	92	88	75.81	63.4	9.53407	7.83156	11.2366	1.43478	0.520832	0.776641	1
gene221	CTL0203	murB	512	487	98.69	96.9	500.017	474.079	525.954	1.10942	0.14981	0.647057	0.993746	132	112	76.94	57.38	17.6636	21.5368	13.7904	0.640316	-0.643144	0.455926	1
gene222	CTL0204	nusB	2071	3009	843.85	1381.74	2583.65	1917.61	3249.69	1.69465	0.760989	0.00812804	0.605664	947	1308	1323.98	1702.18	163.441	140.968	185.914	1.31884	0.39927	0.394662	1
gene223	CTL0205	infC	7743	7371	3099.23	3100.35	7565.06	7169.52	7960.6	1.11034	0.151	0.686369	0.993746	3027	2898	3706.33	3273.84	391.238	411.157	371.318	0.903106	-0.147033	0.748495	1
gene224	CTL0206	rpmI	4431	3797	16385.2	13436.3	4101.77	4102.82	4100.72	0.999487	-0.00074	0.76178	0.993746	1194	1123	18211.7	15228.7	149.523	158.589	140.457	0.885668	-0.175162	0.706524	1
gene225	CTL0207	rplT	6512	6049	5433.22	5432.32	6281.27	6029.69	6532.85	1.08345	0.115628	0.628904	0.993746	2349	2319	6285.41	5706.97	322.073	338.715	305.431	0.901734	-0.149226	0.739819	1
gene226	CTL0208	pheS	11879	12153	2065.18	2250.38	12062.1	10999.2	13125.1	1.19328	0.254931	0.5115	0.993746	4379	4617	2460.62	2365.99	575.705	559.957	591.453	1.05625	0.0789487	0.902914	1
gene227	CTL_t27	tRNA-Ser	837	677	65605.5	74227.5	753.08	775.008	731.152	0.943412	-0.08404	0.718427	0.993746	433	288	96145.3	69646.8	46.2658	56.7788	35.7528	0.629685	-0.667297	0.284369	1
gene228	CTL0209	CTL0209	1551	1112	110.17	85.37	1318.54	1436.13	1200.95	0.836241	-0.25801	0.338817	0.993746	135	159	27.32	32.98	17.4082	9.78945	25.0269	2.55652	1.35418	0.147032	1
gene229	CTL0210	CTL0210	1264	1042	124.61	115.63	1147.87	1170.38	1125.35	0.961521	-0.056609	0.868404	0.993746	228	308	87.24	111	31.1134	25.4526	36.7743	1.44482	0.530886	0.512151	1
gene23	CTL0023	CTL0023	1676	931	846.68	497.93	1278.67	1551.87	1005.47	0.647909	-0.626137	0.0575877	0.875396	432	367	706.27	544.26	53.7569	64.6104	42.9033	0.664032	-0.590676	0.319624	1
gene230	CTL0211	CTL0211	1442	1288	182.28	176.52	1363.11	1335.2	1391.03	1.04181	0.0590934	0.828861	0.993746	283	316	127.14	128.93	37.7532	37.1999	38.3065	1.02975	0.0422917	1	1
gene231	CTL0212	tilS	1238	1599	193.31	284.7	1436.61	1146.31	1726.9	1.50649	0.591191	0.0863344	0.928907	265	427	136.93	211.85	38.1789	17.621	58.7367	3.33333	1.73697	0.0165765	1
gene232	CTL0213	ftsH	19064	15693	1066.76	936.17	17300.2	17652	16948.3	0.96013	-0.058698	0.889931	0.993746	3132	4475	567.07	738.63	498.709	424.862	572.555	1.34763	0.43042	0.400248	1
gene233	CTL0214	pnp	26480	23710	1975.73	1896.96	25062.7	24518.8	25606.5	1.04436	0.0626246	0.892554	0.995294	8836	9610	2144.19	2121.65	1237.94	1262.84	1213.04	0.960566	-0.058043	0.90358	1
gene234	CTL0215	rpsO	8826	7368	12021.4	10167.3	8064.83	8172.31	7957.36	0.973697	-0.038455	0.923985	1	1965	1958	10415.4	9284.86	251.333	256.484	246.183	0.959841	-0.059133	0.895061	1
gene235	CTL0216	CTL0216	233	203	120.41	114.94	217.49	215.743	219.238	1.0162	0.0231818	0.609587	0.993746	43	62	69.57	89.76	7.06543	3.91578	10.2151	2.6087	1.38333	0.384292	1
gene236	CTL0217	CTL0217	263	188	420	377.77	223.279	243.521	203.038	0.833759	-0.262298	0.897687	0.998623	41	37	177.14	197.51	7.40593	11.7473	3.06452	0.26087	-1.9386	0.0967745	1
gene237	CTL0218	CTL0218	922	828	171.43	162.09	873.972	853.713	894.231	1.04746	0.066896	0.778835	0.993746	260	263	168.3	170.85	33.199	35.242	31.156	0.884058	-0.177787	0.843599	1
gene238	CTL0219	CTL0219	485	415	107.8	96.32	448.637	449.079	448.195	0.998032	-0.002841	0.743162	0.993746	51	67	2.96	12.11	5.83111	1.95789	9.70432	4.95652	2.30933	0.207263	1
gene239	CTL0220	CTL0220	692	518	120.62	106.72	600.091	640.748	559.434	0.873096	-0.195788	0.484588	0.993746	110	111	10.76	6.99	12.2155	13.7052	10.7258	0.782609	-0.353637	0.789462	1
gene24	CTL0024	kdsA	5466	3665	1284.76	910.44	4509.66	5061.16	3958.16	0.782065	-0.35464	0.205241	0.993746	1363	1154	1029.3	801.28	159.015	168.379	149.651	0.888776	-0.170107	0.711895	1
gene240	CTL0221	CTL0221	826	652	158.49	137.15	734.488	764.823	704.153	0.920674	-0.119238	0.744328	0.993746	170	156	13.51	10.75	19.4086	23.4947	15.3226	0.652174	-0.616671	0.460948	1
gene241	CTL0222	CTL0222	4396	3837	17097.9	17613	4107.16	4070.41	4143.92	1.01806	0.0258194	0.9319	1	1065	925	13092	9608.11	149.566	180.126	119.006	0.660681	-0.597975	0.185908	1
gene242	CTL0223	CTL0223	4844	3568	629.3	513.09	4169.32	4485.23	3853.4	0.85913	-0.219051	0.488426	0.993746	1165	1026	456.15	357.66	147.991	170.336	125.645	0.737631	-0.439028	0.333709	1
gene243	CTL0224	map	3812	2941	765.31	620.14	3352.96	3529.67	3176.25	0.899871	-0.152209	0.467959	0.993746	1113	1021	756.97	626.73	146.757	168.379	125.135	0.743175	-0.428226	0.346486	1
gene244	CTL0225	CTL0225	1541	1499	459.53	490.12	1522.88	1426.87	1618.9	1.13459	0.182166	0.51853	0.993746	572	803	561.6	711.08	85.5087	72.4419	98.5755	1.36075	0.444404	0.412124	1
gene245	CTL0226	CTL0226	3873	3765	1228.74	1268.03	3826.15	3586.15	4066.16	1.13385	0.18123	0.616754	0.993746	1342	1582	1458.83	1593.37	191.448	180.126	202.769	1.12571	0.170834	0.730711	1
gene246	CTL0227	CTL0227	2503	2451	170.3	191.35	2482.33	2317.62	2647.05	1.14214	0.191744	0.61182	0.993746	878	1112	236.46	273.51	136.584	119.431	153.737	1.28724	0.364283	0.453249	1
gene248	CTL0231	CTL0231	4504	3980	378.78	367.37	4234.38	4170.41	4298.35	1.03068	0.0435936	0.933192	1	1237	1458	363.31	385.25	161.228	148.8	173.656	1.16705	0.222864	0.650568	1
gene249	CTL0232	CTL0232	1854	1961	219.16	252.6	1917.27	1716.68	2117.86	1.23369	0.30298	0.275962	0.993746	544	683	216.67	251.73	84.9128	76.3577	93.468	1.22408	0.291698	0.606821	1
gene25	CTL_t03	tRNA-Arg	198	121	5915.44	1350.04	157.007	183.335	130.679	0.712785	-0.488461	0.246518	0.993746	131	66	49256	19912	12.9391	15.6631	10.2151	0.652174	-0.616671	0.54315	1
gene250	CTL0233	cpa	22994	16769	1941.67	1514.94	19700.6	21291	18110.3	0.850611	-0.233429	0.589193	0.993746	7898	6979	2185.27	1773.19	985.457	1059.22	911.696	0.860725	-0.216376	0.692365	1
gene251	CTL0234	ispH	27420	12129	5246.68	2453.49	19244.2	25389.2	13099.2	0.515936	-0.954736	0.0197248	0.79757	10034	5632	6213.55	3174.22	1051.17	1395.98	706.373	0.506007	-0.982772	0.0997022	1
gene252	CTL0235	copD2	2118	1720	116.72	110.52	1909.36	1961.13	1857.58	0.947198	-0.078262	0.881121	0.993746	642	644	129.39	118.35	99.3842	115.516	83.2529	0.720707	-0.472514	0.334793	1
gene253	CTL0236	copB2	828	1023	76.24	107.02	935.752	766.675	1104.83	1.44107	0.527135	0.299375	0.993746	282	491	94.08	152.48	50.7349	39.1578	62.312	1.5913	0.67021	0.300542	1
gene254	CTL0237	lcrH	515	469	243.4	236.39	491.686	476.857	506.515	1.06219	0.0870475	0.887229	0.993746	163	199	258.99	308.13	20.9409	23.4947	18.3871	0.782609	-0.353637	0.699874	1
gene255	CTL0238	CTL0238	4861	5562	582.79	708.87	5253.94	4500.97	6006.9	1.33458	0.416383	0.169588	0.993746	1955	2607	749.95	922.63	307.048	278.02	336.076	1.20882	0.273597	0.568428	1
gene256	CTL_t15	tRNA-Leu	284	216	30965.8	25650.9	248.122	262.966	233.278	0.887102	-0.172828	0.715722	0.993746	154	125	48743.4	32935.1	20.6855	23.4947	17.8764	0.76087	-0.394279	0.659537	1
gene257	CTL0238b	CTL0238b	1185	1429	1322.92	1815.47	1320.27	1097.23	1543.3	1.40654	0.492151	0.0524153	0.875396	295	520	1027.76	1704.45	57.9706	46.9894	68.9518	1.46739	0.553254	0.372414	1
gene258	CTL0243	xerD	1044	1340	118.75	115.73	1206.93	966.677	1447.18	1.49707	0.582143	0.067141	0.928907	224	484	76.64	83.65	47.415	27.4105	67.4195	2.45963	1.29844	0.0482329	1
gene259	CTL0244	CTL0244	1287	1612	210.84	286.73	1466.31	1191.68	1740.94	1.46091	0.546872	0.050983	0.875396	417	554	232.32	285.16	57.1619	48.9473	65.3765	1.33565	0.417544	0.515321	1
gene26	CTL0025	CTL0025	1142	840	1698.85	1337.12	982.304	1057.42	907.19	0.857929	-0.221069	0.244804	0.993746	195	154	927.55	673.14	23.0691	31.3262	14.8119	0.472826	-1.08062	0.146734	1
gene260	CTL0245	glgB	9221	10589	638.16	783.17	9987.03	8538.05	11436	1.33942	0.421603	0.243632	0.993746	2657	3640	596.97	748.18	413.626	356.336	470.915	1.32155	0.402229	0.414974	1
gene261	CTL0246	CTL0246	1391	1214	136.8	149.08	1299.54	1287.98	1311.11	1.01796	0.025678	0.829789	0.993746	393	461	111.89	157.33	57.5024	56.7788	58.2259	1.02549	0.0363096	1	1
gene262	CTL0247	CTL0247	1439	1147	146.72	120.48	1285.58	1332.42	1238.75	0.929696	-0.105169	0.919781	1	411	321	165.49	119.66	52.48	64.6104	40.3496	0.624506	-0.679213	0.253448	1
gene263	CTL0248	pmpE	14406	13112	739.42	721.72	13749.9	13339	14160.8	1.06161	0.08625	0.808284	0.993746	964	1298	153.53	190.44	146.672	137.052	156.291	1.14037	0.189505	0.710719	1
gene264	CTL0249	pmpF	18789	17686	883.14	893.22	18249	17397.4	19100.7	1.0979	0.134751	0.738182	0.993746	1072	1400	123.72	164.78	173.954	162.505	185.404	1.14091	0.190187	0.701036	1
gene265	CTL0250	pmpG	33485	34208	1684.03	1833.54	33974.6	31005	36944.2	1.19156	0.252851	0.639763	0.993746	2117	3762	340.25	556.35	390.557	278.02	503.093	1.80955	0.855633	0.0723605	1
gene266	CTL0251	pmpH	28259	27575	1422.33	1485.42	27973.4	26166	29780.7	1.13814	0.186683	0.717486	0.993746	2104	3113	337.79	456.58	345.866	301.515	390.216	1.29418	0.372043	0.43776	1
gene267	CTL0252	CTL0252	948	747	158.15	136.86	842.269	877.787	806.751	0.919074	-0.121747	0.554736	0.993746	156	135	84.17	74.4	24.0054	35.242	12.7688	0.362319	-1.46467	0.0443524	1
gene268	CTL0254	pmpI	25306	54222	1328.12	3035.45	40995.4	23431.7	58559.1	2.49914	1.32143	0.0126238	0.652229	5420	14289	878.89	1996.54	1294.42	708.756	1880.09	2.65265	1.40744	0.0241032	1
gene269	CTL0255	CTL0255	7611	4542	546.85	345.55	5976.3	7047.3	4905.31	0.696055	-0.522726	0.0851309	0.928907	237	271	26.72	31.59	33.0288	31.3262	34.7313	1.1087	0.148863	0.917336	1
gene27	CTL0026	CTL0026	646	482	775.04	605.24	559.354	598.154	520.554	0.870268	-0.200469	0.633363	0.993746	83	75	332.76	269.85	11.2366	11.7473	10.7258	0.913044	-0.131245	1	1
gene270	CTL0256	CTL0256	16286	12364	25443.2	21732	14216.4	15079.8	13353	0.885488	-0.175455	0.634176	0.993746	1134	969	5598.48	4400.35	142.415	156.631	128.199	0.818478	-0.288984	0.530659	1
gene271	CTL0257	gatC	1254	912	1501.22	1142.68	1073.04	1161.12	984.95	0.848273	-0.2374	0.200492	0.993746	527	431	2155.48	1625.53	60.7797	70.484	51.0754	0.724638	-0.464668	0.418334	1
gene272	CTL0258	gatA	9236	6623	1028.96	787.8	7852.35	8551.94	7152.76	0.836391	-0.257751	0.440895	0.993746	3200	2613	1164.47	862.66	412.391	471.851	352.931	0.74797	-0.418947	0.376713	1
gene273	CTL0259	gatB	12817	9468	1363.04	1058.93	11046.5	11867.7	10225.3	0.861609	-0.214895	0.539082	0.993746	3797	2944	1317.34	931.54	437.759	503.178	372.34	0.739976	-0.434449	0.365083	1
gene274	CTL0260	CTL0260	971	1118	132.51	171.32	1053.26	899.084	1207.43	1.34295	0.425409	0.143369	0.993746	276	372	127.47	150.77	43.2013	45.0315	41.3711	0.918715	-0.122311	0.888903	1
gene275	CTL0261	CTL0261	119	106	33.41	33.49	112.333	110.186	114.479	1.03896	0.0551347	1	1	60	62	64.92	61.37	6.68236	9.78945	3.57528	0.365217	-1.45317	0.251442	1
gene276	CTL0262	CTL0262	2816	1951	481.82	357.28	2357.25	2607.44	2107.06	0.808096	-0.307402	0.296608	0.993746	944	766	546.26	398.17	105.258	127.263	83.2529	0.654181	-0.612239	0.202554	1
gene277	CTL0263	rnhC	1175	885	135.62	125.37	1021.88	1087.97	955.79	0.878504	-0.186879	0.431986	0.993746	323	271	102.63	100.02	45.9679	58.7367	33.199	0.565217	-0.823122	0.183296	1
gene278	CTL0264	CTL0264	1223	803	691.12	462.48	999.825	1132.42	867.231	0.765821	-0.38492	0.182873	0.993746	225	160	408.76	241.67	32.4329	46.9894	17.8764	0.380435	-1.39428	0.0393057	1
gene279	CTL0265	htrB	1907	1721	143.72	150.83	1812.21	1765.76	1858.66	1.05261	0.0739743	0.582815	0.993746	486	531	143.66	148.87	65.7596	64.6104	66.9088	1.03557	0.0504294	0.990168	1
gene28	CTL0027	sfhB	1001	702	138.66	106.14	842.507	926.862	758.152	0.817978	-0.289867	0.453932	0.993746	267	206	136.73	98.02	28.2617	39.1578	17.3656	0.443478	-1.17307	0.0954003	1
gene280	CTL0266	CTL0266	4039	3736	498.75	506.45	3887.35	3739.85	4034.84	1.07888	0.109528	0.611118	0.993746	1169	1552	480.84	581.8	201.152	191.873	210.431	1.09672	0.133191	0.795022	1
gene281	CTL0267	CTL0267	4963	4746	1124.83	1153.65	4860.52	4595.42	5125.63	1.11538	0.157532	0.633652	0.993746	1395	1617	1036.51	1095.49	193.193	182.084	204.302	1.12202	0.166098	0.73861	1
gene282	CTL0268	cydA	7475	6689	912.16	856.01	7072.71	6921.37	7224.04	1.04373	0.061749	0.857978	0.993746	1264	1485	509.63	545.52	191.873	195.789	187.957	0.96	-0.058894	0.900632	1
gene283	CTL0269	cydB	5562	4681	903.01	819.06	5102.74	5150.05	5055.43	0.981626	-0.026755	0.908772	1	858	1062	446.27	506.16	132.456	133.137	131.775	0.98977	-0.014835	0.990451	1
gene284	CTL0270	CTL0270	1960	1778	194.41	199.12	1867.53	1814.83	1920.22	1.05807	0.0814337	0.757165	0.993746	305	382	101.11	122.37	48.0109	46.9894	49.0324	1.04348	0.0614005	0.995358	1
gene285	CTL0271	CTL0271	13332	17334	3411.61	4771.99	15532.5	12344.6	18720.5	1.5165	0.600743	0.118475	0.977422	2105	3043	1740.95	2280.86	373.957	336.757	411.157	1.22093	0.287981	0.559037	1
gene286	CTL0272	CTL0272	15272	16315	1829.91	2119.43	15880.5	14140.9	17620	1.24603	0.317342	0.478287	0.993746	3113	4517	1186.12	1597.85	503.305	436.609	570.001	1.30552	0.384622	0.455568	1
gene287	CTL0273	CTL0273	2153	2230	567.58	690.21	2200.96	1993.54	2408.37	1.20809	0.272727	0.404294	0.993746	435	585	390.02	538.41	64.9934	64.6104	65.3765	1.01186	0.0170064	1	1
gene288	CTL0274	ileS	9994	8442	472.77	430.17	9185.53	9253.8	9117.26	0.985245	-0.021445	0.926866	1	2564	2587	391.26	361.71	347.1	362.21	331.99	0.916569	-0.125685	0.780391	1
gene289	CTL0275	lepB	4142	3876	297.6	298.93	4010.63	3835.23	4186.04	1.09147	0.126273	0.672402	0.993746	1060	1099	243.82	238.89	131.562	139.01	124.113	0.892835	-0.163534	0.733374	1
gene29	CTL0028	CTL0028	5736	4217	13915.8	11326.7	4932.74	5311.17	4554.31	0.857497	-0.221796	0.420555	0.993746	300	267	2416.2	1906.96	48.096	66.5683	29.6237	0.445013	-1.16808	0.0528419	1
gene290	CTL0276	CTL0276	637	674	136.67	165.14	658.867	589.821	727.912	1.23412	0.303487	0.423844	0.993746	77	90	53.49	58.07	11.2366	11.7473	10.7258	0.913044	-0.131245	1	1
gene291	CTL0277	rpmE2	5293	4329	5548.29	4924.49	4788.12	4900.98	4675.27	0.953946	-0.06802	0.753811	0.993746	2252	2157	7650.69	6629.11	268.784	276.062	261.506	0.947271	-0.078151	0.860537	1
gene292	CTL0278	prfA	4369	4927	701.84	846.65	4683.26	4045.41	5321.1	1.31534	0.395438	0.270142	0.993746	1066	1573	562.06	759.83	177.487	164.463	190.511	1.15839	0.212115	0.66373	1
gene293	CTL0279	CTL0279	1619	1558	335.02	349.02	1590.86	1499.09	1682.62	1.12243	0.166624	0.710864	0.993746	422	609	292.45	384.44	70.0584	54.8209	85.2959	1.5559	0.63775	0.262743	1
gene294	CTL0280	ffh	7639	7944	1007.8	1107.39	7826.33	7073.22	8579.43	1.21294	0.278514	0.479385	0.993746	2429	2942	1014.31	1112.75	361.954	348.504	375.404	1.07719	0.107268	0.844344	1
gene295	CTL0281	rpsP	4255	2892	3364.86	2360.43	3531.59	3939.86	3123.33	0.792751	-0.33506	0.221235	0.993746	1525	1328	4302.85	3302.6	191.32	197.747	184.893	0.934998	-0.096965	0.832295	1
gene296	CTL0282	trmD	8436	7704	1393.08	1357.71	8065.71	7811.19	8320.23	1.06517	0.0910806	0.826758	0.993746	3124	3371	1684	1654.12	414.009	420.946	407.071	0.967037	-0.048356	0.911159	1
gene297	CTL0283	rplS	3312	3588	2687.82	3164.66	3470.85	3066.7	3875	1.26357	0.337509	0.29808	0.993746	1120	1169	2918.41	2813.73	159.142	174.252	144.033	0.826576	-0.274782	0.544725	1
gene298	CTL0284	rnhB	4412	4689	1300.25	1485.61	4574.65	4085.23	5064.07	1.2396	0.309879	0.229078	0.993746	1479	1768	1423.49	1567.85	213.24	199.705	226.775	1.13555	0.183391	0.707135	1
gene299	CTL0285	gmk	2428	2780	865.66	1052.25	2625.27	2248.17	3002.37	1.33547	0.417349	0.159782	0.993746	791	1136	930.63	1191.42	138.67	140.968	136.371	0.967391	-0.047829	0.930582	1
gene3	CTL0004	greA	8787	7926	620.79	607.18	8348.09	8136.2	8559.99	1.05209	0.0732543	0.839609	0.993746	2572	3058	599.23	647.47	383.151	383.746	382.555	0.996894	-0.004487	0.985744	1
gene30	CTL0029	gyrA2	3375	2507	100.09	92.11	2916.28	3125.03	2707.53	0.866401	-0.206893	0.477557	0.993746	440	475	80.02	74.45	61.8438	68.5262	55.1614	0.804969	-0.312995	0.593981	1
gene300	CTL0286	CTL0286	1851	1790	2676.64	2735.56	1823.54	1713.91	1933.18	1.12794	0.173687	0.452019	0.993746	620	658	2864.87	2796.08	75.4213	66.5683	84.2744	1.26598	0.34026	0.559203	1
gene301	CTL0287	metG	9396	10474	883.7	1036.65	10005.9	8700.09	11311.8	1.30019	0.378726	0.311036	0.993746	3117	3838	967.25	1083.28	442.994	403.325	482.662	1.19671	0.25907	0.613721	1
gene302	CTL0288	recD	3291	3268	143.7	177.34	3288.33	3047.25	3529.4	1.15822	0.211914	0.443756	0.993746	817	995	123.47	160.56	122.624	115.516	129.732	1.12307	0.167442	0.759172	1
gene303	CTL0289	CTL0289	3334	4008	430.82	615.4	3707.83	3087.07	4328.59	1.40217	0.48766	0.101559	0.950157	703	993	301.55	426.97	105.215	93.9787	116.452	1.23913	0.309328	0.555461	1
gene304	CTL0290	CTL0290	1059	987	267.28	265.31	1023.26	980.566	1065.95	1.08708	0.120451	0.680404	0.993746	244	254	204.32	194.76	32.7734	31.3262	34.2205	1.09239	0.12749	0.943733	1
gene305	CTL0291	CTL0291	217	170	5.58	3.53	192.263	200.928	183.598	0.91375	-0.130128	0.840257	0.993746	36	30	7.32	4	4.21372	5.87367	2.55377	0.434783	-1.20163	0.521455	1
gene307	CTL_t06	tRNA-Asn	900	738	285587	236351	815.187	833.342	797.032	0.956428	-0.064272	0.675489	0.993746	870	611	1047280	682161	116.367	144.884	87.8497	0.606345	-0.721788	0.1243	1
gene308	CTL0293	CTL0293	1224	1039	1042.53	928.88	1127.73	1133.35	1122.11	0.990085	-0.014376	0.822023	0.993746	222	205	541.85	412.2	27.8787	33.2841	22.4732	0.675192	-0.566631	0.448285	1
gene309	CTL0294	dcd	4351	3271	1630.22	1307.68	3780.69	4028.75	3532.64	0.876859	-0.189583	0.511393	0.993746	1166	1055	1426.73	1182.87	163.101	191.873	134.328	0.700089	-0.51439	0.251056	1
gene31	CTL0030	gyrB	1464	1446	107.48	117.7	1458.62	1355.57	1561.66	1.15203	0.204184	0.564873	0.993746	272	376	70.7	93.45	43.2864	41.1157	45.4571	1.10559	0.144817	0.894728	1
gene310	CTL0295	CTL0295	5	10	13.84	0	7.71478	4.62968	10.7999	2.33275	1.22203	0.904574	1	5	1	0	0	0.978945	1.95789	0	0	#NAME?	0.557433	1
gene311	CTL0296	ruvB	2732	2659	484.89	504.19	2700.67	2529.66	2871.69	1.13521	0.182958	0.491339	0.993746	725	665	418.13	348.58	97.0858	103.768	90.4034	0.871206	-0.198914	0.699715	1
gene312	CTL0297	CTL0297	8138	6439	1788.67	1512.02	7244.66	7535.27	6954.05	0.922867	-0.115806	0.777322	0.993746	1203	1332	864.36	875.26	181.786	178.168	185.404	1.04061	0.0574316	0.932958	1
gene313	CTL0298	CTL0298	3396	3693	239.97	288.4	3566.44	3144.48	3988.4	1.26838	0.342989	0.323082	0.993746	797	1111	194.4	251.08	120.623	101.81	139.436	1.36957	0.453718	0.356427	1
gene314	CTL0299	CTL0299	23685	14065	10306.7	6672.33	18560.4	21930.8	15190	0.692635	-0.529832	0.221932	0.993746	6602	4548	8743.97	5581.43	765.152	973.071	557.233	0.572653	-0.804266	0.142481	1
gene315	CTL0300	ssb	5036	4829	2322.03	2294.25	4939.14	4663.01	5215.26	1.11843	0.161478	0.68381	0.993746	947	1022	1428.92	1398.6	131.094	125.305	136.882	1.09239	0.12749	0.822079	1
gene316	CTL0301	CTL0301	15789	12706	1645.32	1419.57	14171	14619.6	13722.3	0.938626	-0.091378	0.775039	0.993746	3043	3006	1035.8	926.45	414.562	430.736	398.388	0.924901	-0.112629	0.805477	1
gene317	CTL0302	hct2	2699	1751	891.18	601.76	2195.08	2499.1	1891.06	0.756696	-0.402214	0.057887	0.875396	44	53	54.75	51.61	6.51211	5.87367	7.15055	1.21739	0.283793	1	1
gene318	CTL0303	CTL0303	677	607	121.33	115.37	641.206	626.859	655.553	1.04578	0.0645727	0.655446	0.993746	154	152	94.92	82.34	18.0892	13.7052	22.4732	1.63975	0.713477	0.461794	1
gene319	CTL0304	CTL0304	643	599	159.38	159.23	621.145	595.377	646.913	1.08656	0.119769	0.982429	1	215	226	186.34	173.65	28.7725	27.4105	30.1345	1.09938	0.136689	0.94574	1
gene32	CTL0031	hemA	1714	1543	270.71	257.82	1626.74	1587.05	1666.42	1.05001	0.070403	0.790326	0.993746	397	397	217.26	194.98	70.2287	82.2314	58.2259	0.708075	-0.498027	0.358534	1
gene320	CTL0305	CTL0305	4316	2930	479.93	347.57	3580.35	3996.34	3164.37	0.791816	-0.336762	0.137024	0.993746	75	70	23.86	21.7	9.06588	5.87367	12.2581	2.08696	1.0614	0.439622	1
gene321	CTL0306	CTL0306	1252	865	107.98	80.05	1046.73	1159.27	934.19	0.805842	-0.311431	0.27944	0.993746	32	25	6.36	4.92	5.4906	5.87367	5.10754	0.869565	-0.201634	1	1
gene322	CTL0307	CTL0307	1935	1331	151.19	111.71	1614.58	1791.69	1437.46	0.802297	-0.317791	0.280899	0.993746	99	104	9.7	9.97	19.8343	27.4105	12.2581	0.447205	-1.16099	0.133717	1
gene323	CTL0308	hemN	2039	1554	130.66	128.41	1783.14	1887.98	1678.3	0.888939	-0.169843	0.392104	0.993746	259	331	66.83	96.44	31.5816	27.4105	35.7528	1.30435	0.383329	0.656401	1
gene324	CTL0309	CTL0309	3322	2792	1750.5	1552.79	3045.64	3075.96	3015.33	0.980289	-0.028721	0.844754	0.993746	673	754	1221.51	1205.24	90.3183	74.3998	106.237	1.42792	0.513913	0.329827	1
gene325	CTL0310	sucA	6719	6333	375.02	377.79	6530.46	6221.36	6839.57	1.09937	0.136675	0.703459	0.993746	326	466	56.46	75.68	52.0969	46.9894	57.2044	1.21739	0.283793	0.692407	1
gene326	CTL0311	sucB	3368	2971	515.38	481.04	3163.6	3118.55	3208.65	1.02889	0.0410885	0.881683	0.993746	137	174	66.69	76.3	17.1103	11.7473	22.4732	1.91304	0.93587	0.328414	1
gene327	CTL0312	CTL0312	1563	1182	188.28	152.35	1361.89	1447.24	1276.55	0.882057	-0.181056	0.40346	0.993746	167	173	100.58	70.62	24.3885	29.3683	19.4086	0.66087	-0.597563	0.440771	1
gene328	CTL0313	gcpE	1300	1525	99.93	127.14	1425.35	1203.72	1646.98	1.36825	0.45233	0.123635	0.977422	447	583	116.66	143.33	65.8873	58.7367	73.0378	1.24348	0.314381	0.614921	1
gene329	CTL0314	CTL0314	1165	1115	164.1	179.95	1141.45	1078.72	1204.19	1.11632	0.158746	0.478107	0.993746	509	614	227.13	272.44	73.3783	66.5683	80.1884	1.2046	0.268558	0.659706	1
gene33	CTL0032	sycE	2501	2403	1502.64	1509.83	2455.49	2315.77	2595.21	1.12067	0.164364	0.628908	0.993746	372	735	719.99	1348.28	78.6987	68.5262	88.8712	1.29689	0.375061	0.508058	1
gene330	CTL0315	fer	2167	1517	2597.86	1923.39	1822.42	2006.5	1638.34	0.816516	-0.292446	0.304215	0.993746	1050	892	4309.3	3394.15	134.754	156.631	112.877	0.720652	-0.472625	0.304351	1
gene331	CTL_t26	tRNA-Pro	77	45	3218.46	3808.64	59.9483	71.2971	48.5995	0.681648	-0.552901	0.449775	0.993746	58	24	9263.89	3159.82	1.74508	1.95789	1.53226	0.782609	-0.353637	1	1
gene332	CTL0316	flhA	1116	952	92.42	84.1	1030.75	1033.34	1028.15	0.994972	-0.007272	0.890097	0.993746	52	74	12.99	17.59	8.81051	5.87367	11.7473	2	1	0.482621	1
gene333	CTL0317	fliA	1006	685	234.61	172.44	835.642	931.491	739.792	0.794202	-0.332422	0.297773	0.993746	168	148	127.73	104.03	24.0906	31.3262	16.8549	0.538044	-0.894205	0.230402	1
gene334	CTL0318	tyrS	7146	7157	972.88	1037.93	7173.11	6616.74	7729.48	1.16817	0.224251	0.482032	0.993746	1892	1744	838.89	701.22	250.397	276.062	224.732	0.814061	-0.296791	0.503389	1
gene335	CTL0319	gnd	6963	7027	763.34	831.04	7018.19	6447.29	7589.08	1.1771	0.235232	0.439395	0.993746	1209	1417	431.2	461.63	168.464	156.631	180.296	1.15109	0.202997	0.68101	1
gene336	CTL0320	lepA	5925	5682	512	526.5	5811.33	5486.17	6136.49	1.11854	0.161616	0.618931	0.993746	2029	2386	574.32	612.92	325.308	330.883	319.732	0.966298	-0.04946	0.909942	1
gene337	CTL0321	CTL0321	30896	25491	3172.13	2774.07	28068.8	28607.7	27530	0.962328	-0.0554	0.871229	0.993746	10302	10221	3449.44	3111.17	1389.97	1423.39	1356.56	0.953053	-0.069372	0.891075	1
gene338	CTL0322	CTL0322	8306	7028	3917.28	3464.17	7640.49	7690.82	7590.16	0.986911	-0.019008	0.930891	1	1544	1560	2411.67	2226.2	203.408	205.578	201.237	0.978882	-0.030793	0.950288	1
gene339	CTL0323	CTL0323	9548	10884	1740.67	2115.34	10297.7	8840.83	11754.6	1.32958	0.41097	0.263055	0.993746	1824	2684	1070.72	1446.67	302.664	244.736	360.592	1.47339	0.559141	0.226972	1
gene34	CTL0033	CTL0033	19654	18094	1206.7	1180.58	18869.8	18198.3	19541.3	1.0738	0.10272	0.822475	0.993746	2709	4482	541.56	818.58	482.833	391.578	574.087	1.46609	0.551971	0.272496	1
gene340	CTL0324	CTL0324	5424	7021	1363.67	1879.83	6302.44	5022.28	7582.6	1.50979	0.594351	0.0491799	0.875396	1359	2043	1103.95	1508.76	225.455	201.663	249.248	1.23596	0.305637	0.512284	1
gene341	CTL0325	CTL0325	5364	6209	689.26	846.73	5836.18	4966.72	6705.65	1.35012	0.433084	0.191628	0.993746	1388	2163	580.62	820.87	236.522	186	287.044	1.54325	0.625971	0.16653	1
gene342	CTL0326	CTL0326	2881	2983	521.54	572.35	2944.61	2667.62	3221.61	1.20767	0.272226	0.272534	0.993746	892	1337	535.1	727.54	163.995	150.758	177.232	1.17561	0.233406	0.632666	1
gene343	CTL0327	dxr	3353	3811	452.6	537.2	3610.25	3104.66	4115.84	1.3257	0.406749	0.17119	0.993746	1140	1619	499.65	660.42	203.791	199.705	207.877	1.04092	0.0578602	0.929776	1
gene344	CTL0328	CTL0328	13007	13975	1104.43	1268.4	13568.2	12043.6	15092.8	1.25318	0.325592	0.407857	0.993746	3998	4792	1117.47	1216.74	568.129	520.799	615.458	1.18176	0.240935	0.658644	1
gene345	CTL0329	CTL0329	1305	920	152.96	117.78	1100.97	1208.35	993.589	0.822272	-0.282312	0.219101	0.993746	193	167	6.62	3.83	26.1336	31.3262	20.9409	0.668478	-0.581047	0.444935	1
gene346	CTL0330	recF	768	663	109.26	98.2	713.576	711.119	716.032	1.00691	0.0099346	0.700187	0.993746	160	177	78.68	80.57	22.0475	19.5789	24.5162	1.25217	0.324435	0.772604	1
gene347	CTL0331	dnaN	6267	7608	848.11	1103.73	7009.7	5802.84	8216.55	1.41595	0.501774	0.184096	0.993746	1531	2377	675.79	957.42	247.205	187.957	306.452	1.63043	0.705257	0.118661	1
gene348	CTL0332	smpB	956	861	487.66	470.11	907.532	885.195	929.87	1.05047	0.0710346	0.540154	0.993746	206	200	362.42	326.28	28.9427	31.3262	26.5592	0.847826	-0.23816	0.786513	1
gene349	CTL0333	apbE	900	850	90.7	98.24	875.666	833.342	917.99	1.10158	0.13957	0.848769	0.993746	219	249	92.29	83.38	29.7089	31.3262	28.0915	0.896739	-0.15724	0.879163	1
gene35	CTL0034	CTL0034	4420	3768	6559.08	5521.3	4081.02	4092.64	4069.4	0.994322	-0.008215	0.942341	1	502	553	2950.12	2929.86	68.2708	66.5683	69.9733	1.05115	0.0719698	0.955461	1
gene350	CTL0334	folD	1194	1553	256.33	358.89	1391.39	1105.57	1677.22	1.51707	0.601287	0.0387399	0.875396	311	503	215.98	319.71	54.6932	45.0315	64.355	1.42911	0.515119	0.42086	1
gene351	CTL0335	CTL0335	429	295	220.27	154.8	357.912	397.226	318.597	0.802053	-0.318231	0.37983	0.993746	68	75	128.58	97.09	10.513	9.78945	11.2366	1.14783	0.198904	1	1
gene352	CTL0336	ltuB	1461	1620	1218.9	1455.58	1551.19	1352.79	1749.58	1.29331	0.37107	0.242079	0.993746	31	74	118.41	246.82	7.789	5.87367	9.70432	1.65217	0.724366	0.693608	1
gene353	CTL0338	CTL0338	458	430	41.43	41.12	444.237	424.079	464.395	1.09507	0.131021	0.230956	0.993746	57	80	16.69	20.05	13.6627	17.621	9.70432	0.550725	-0.860597	0.350165	1
gene354	CTL0338A	CTL0338A	546	359	41.26	32.96	446.638	505.561	387.716	0.766902	-0.382885	0.139243	0.993746	20	16	8.35	9.11	4.93729	7.83156	2.04302	0.26087	-1.9386	0.195639	1
gene355	CTL0339	CTL0339	2433	1502	379.52	247.7	1937.47	2252.8	1622.14	0.720056	-0.473819	0.126123	0.985666	39	51	16.9	19.21	6.04392	3.91578	8.17206	2.08696	1.0614	0.592456	1
gene356	CTL0340	CTL0340	2672	1863	187.01	152.2	2243.06	2474.1	2012.02	0.813232	-0.29826	0.281151	0.993746	955	953	214.39	214.04	133.264	154.673	111.855	0.72317	-0.467593	0.310508	1
gene357	CTL0341	rpmB	3540	2543	6064.08	4825.25	3012.11	3277.81	2746.41	0.837879	-0.255186	0.298283	0.993746	1657	1233	8938.22	6071.75	207.068	248.652	165.484	0.665525	-0.587434	0.184013	1
gene358	CTL0342	malQ	814	630	61.39	47.74	717.052	753.712	680.393	0.902723	-0.147645	0.614414	0.993746	74	80	10.8	12.89	9.74689	9.78945	9.70432	0.991304	-0.0126	1	1
gene359	CTL0343	scc1	1009	798	548.9	464.96	898.05	934.269	861.831	0.922465	-0.116434	0.626247	0.993746	55	69	100.27	96.57	9.49151	9.78945	9.19357	0.93913	-0.090603	1	1
gene36	CTL0035	CTL0035	7406	5772	13656.2	11218.3	6545.59	6857.48	6233.69	0.909036	-0.137591	0.762593	0.993746	559	552	3290.82	2810.13	82.7421	93.9787	71.5055	0.76087	-0.394279	0.447504	1
gene360	CTL0344	copN	6764	5483	833.15	713.07	6092.3	6263.03	5921.58	0.945481	-0.080879	0.853255	0.993746	453	514	174.13	186.31	66.4406	68.5262	64.355	0.93913	-0.090603	0.898949	1
gene361	CTL0345	lcrD	14586	13298	1084.22	1053	13933.7	13505.7	14361.7	1.06338	0.088657	0.823445	0.993746	1513	2217	365.74	483.8	247.333	229.073	265.592	1.15942	0.213404	0.65686	1
gene362	CTL0346	sctU	2921	2584	468.54	442.88	2747.67	2704.66	2790.69	1.03181	0.0451757	0.994481	1	481	659	247.48	312.34	79.252	78.3156	80.1884	1.02391	0.0340932	1	1
gene363	CTL0347	CTL0347	1553	1320	227.4	202.22	1431.78	1437.98	1425.58	0.991381	-0.012488	0.747835	0.993746	455	465	221.74	213.02	50.2241	50.9051	49.5431	0.973244	-0.039126	0.990362	1
gene364	CTL0348	ribF	1697	2029	318.86	434.75	1881.3	1571.31	2191.3	1.39456	0.479814	0.152803	0.993746	530	733	329.79	438.79	73.2506	60.6946	85.8067	1.41374	0.499522	0.379281	1
gene365	CTL0349	truB	4023	5683	1075.94	1601.47	4931.31	3725.04	6137.57	1.64765	0.720413	0.0291533	0.862472	1080	1722	1012.92	1443.27	178.466	131.179	225.753	1.72096	0.783214	0.0847623	1
gene366	CTL0350	rbfA	3133	3248	2442.98	2664.71	3204.38	2900.96	3507.8	1.20919	0.274039	0.351341	0.993746	887	1223	2334.19	2903.86	143.139	135.094	151.183	1.11909	0.162329	0.75772	1
gene367	CTL0351	infB	22787	27844	1341.27	1744.98	25585.2	21099.3	30071.2	1.42522	0.511188	0.254075	0.993746	8985	12875	1711.37	2226.93	1446.58	1251.09	1642.07	1.31251	0.392331	0.566479	1
gene368	CTL0352	nusA	12020	10143	1616.01	1544.81	11042	11129.7	10954.3	0.984238	-0.02292	0.969713	1	4269	4320	1822.99	1724.72	540.335	530.588	550.082	1.03674	0.052054	0.943774	1
gene369	CTL0353	rpsA	34850	21928	3307.88	2216.47	27975.4	32268.9	23682	0.733896	-0.446352	0.309643	0.993746	14172	10729	4353.79	2996.87	1728.31	2071.45	1385.16	0.668694	-0.580582	0.392133	1
gene37	CTL0036	CTL0036	11411	8037	6170.75	4615.22	9622.86	10565.9	8679.87	0.821502	-0.283664	0.433324	0.993746	1044	1112	1852.52	1788.38	156.035	164.463	147.608	0.897516	-0.155991	0.736683	1
gene370	CTL0354	trxB	5490	4841	912.74	853.06	5155.81	5083.39	5228.22	1.02849	0.040531	0.973313	1	1574	1715	852.89	845.39	224.859	217.326	232.393	1.06933	0.0967074	0.858283	1
gene371	CTL0355	acpS	1373	1110	1176.07	1004.79	1235.05	1271.31	1198.79	0.942955	-0.08474	0.947014	1	424	356	1205.91	893.74	51.3308	58.7367	43.9248	0.747826	-0.419225	0.497704	1
gene372	CTL0356	CTL0356	1323	1122	177.92	122.37	1218.38	1225.01	1211.75	0.989171	-0.015708	0.881173	0.993746	262	275	182.41	106.78	31.7093	33.2841	30.1345	0.905371	-0.143419	0.889698	1
gene373	CTL0357	CTL0357	2034	1697	1078.11	961.71	1858.05	1883.35	1832.74	0.973126	-0.039301	0.966046	1	387	440	675.46	699.81	56.9491	58.7367	55.1614	0.93913	-0.090603	0.910104	1
gene374	CTL0358	CTL0358	3100	2487	506.5	412.1	2778.17	2870.4	2685.93	0.935734	-0.09583	0.738498	0.993746	398	419	211.07	207.27	50.0964	45.0315	55.1614	1.22495	0.292726	0.687456	1
gene375	CTL0359	fabI	5689	3063	1146.07	642.69	4287.83	5267.65	3308	0.627985	-0.671198	0.0352775	0.862472	1939	1227	1298.67	737.35	234.819	299.557	170.081	0.567775	-0.816609	0.0662481	1
gene376	CTL0360	CTL0360	628	495	47.13	40.31	558.041	581.488	534.594	0.919356	-0.121304	0.584781	0.993746	113	126	28.47	28.53	12.5986	7.83156	17.3656	2.21739	1.14886	0.295253	1
gene377	CTL0361	CTL0361	341	402	61.62	83.15	374.95	315.744	434.155	1.37502	0.459456	0.2801	0.993746	98	135	66.01	79.83	13.0242	11.7473	14.3011	1.21739	0.283793	0.904901	1
gene378	CTL0362	CTL0362	795	713	111.19	105.02	753.075	736.119	770.032	1.04607	0.0649792	0.971854	1	187	254	90.79	111.2	29.9217	21.5368	38.3065	1.77866	0.830788	0.287139	1
gene379	CTL0363	CTL0363	1424	1044	298.15	241.76	1223.02	1318.53	1127.51	0.855123	-0.225795	0.580977	0.993746	325	290	208.45	183.46	40.988	41.1157	40.8603	0.993789	-0.008989	1	1
gene38	CTL0037	CTL0037	9100	7261	2499.23	2036.44	8133.91	8426.02	7841.8	0.930665	-0.103666	0.725632	0.993746	958	1220	877.98	1039.43	129.944	119.431	140.457	1.17605	0.233951	0.647255	1
gene380	CTL0364	CTL0364	1655	1353	289.69	265.05	1496.82	1532.42	1461.22	0.953538	-0.068637	0.924902	1	399	420	249.25	258.58	55.7999	52.863	58.7367	1.11111	0.152003	0.857973	1
gene381	CTL0365	groEL	94901	70810	9137.55	7201.35	82173.1	87872.2	76474	0.870286	-0.200438	0.764301	0.993746	36304	29669	11433.7	8480.99	4405.64	5045.48	3765.79	0.746368	-0.42204	0.656679	1
gene382	CTL0366	groES	19924	18988	20382.4	19972.6	19477.6	18448.3	20506.8	1.11158	0.152613	0.707008	0.993746	6129	5346	20068.9	15937.1	802.607	918.25	686.964	0.748123	-0.418653	0.439122	1
gene383	CTL0367	pepF	7434	7090	630.05	637.33	7270.26	6883.41	7657.12	1.1124	0.153679	0.728	0.993746	2121	2442	576.84	611.35	310.028	305.431	314.624	1.0301	0.0427849	0.953891	1
gene384	CTL0368	clpB	22058	20083	1299.03	1263.13	21056.8	20424.3	21689.4	1.06194	0.0867048	0.840797	0.993746	3830	4704	725.63	816.23	558.467	507.094	609.84	1.20262	0.266179	0.621578	1
gene385	CTL0369	CTL0369	3812	3377	417.46	398.78	3588.39	3529.67	3647.12	1.03328	0.0472261	0.710548	0.993746	857	1055	303.49	341.09	121.645	101.81	141.479	1.38963	0.474703	0.332547	1
gene386	CTL0370	incD	5184	5110	2508.05	2678.86	5159.4	4800.05	5518.74	1.14973	0.20129	0.55122	0.993746	2017	2477	3174.77	3499.86	308.538	303.473	313.603	1.03338	0.047371	0.945801	1
gene387	CTL0371	incE	3195	3647	2098.88	2569.32	3448.54	2958.36	3938.72	1.33138	0.412926	0.199281	0.993746	1421	1619	3067.39	3211.56	191.022	187.957	194.086	1.03261	0.0462937	0.952032	1
gene388	CTL0372	incF	4031	4676	4690.88	5855.2	4391.24	3732.45	5050.03	1.35301	0.436169	0.206726	0.993746	1409	1450	5072.85	4789.73	205.11	221.242	188.979	0.854175	-0.227397	0.608865	1
gene389	CTL0373	incG	5322	4214	1811.07	1582.01	4739.45	4927.83	4551.07	0.923545	-0.114746	0.754253	0.993746	2705	2039	3315.88	2241.9	333.182	415.073	251.291	0.605414	-0.724005	0.116616	1
gene39	CTL0038	sctN	9073	8527	1137.08	1136.82	8805.04	8401.01	9209.06	1.09618	0.132491	0.804256	0.993746	1146	1666	468.28	615.36	200.386	168.379	232.393	1.38018	0.464859	0.309594	1
gene390	CTL0374	incA	1876	1349	434.27	313	1596.98	1737.06	1456.9	0.838721	-0.253737	0.392522	0.993746	303	295	210.8	185.43	37.8384	33.2841	42.3926	1.27366	0.348977	0.665955	1
gene391	CTL0375	CTL0375	86	93	29.13	29.08	90.0347	79.6305	100.439	1.26131	0.334926	0.874748	0.993746	9	25	5.9	26.81	1.02151	0	2.04302	Inf	Inf	0.923085	1
gene392	CTL0376	araD	1534	2077	473	675.39	1831.76	1420.39	2243.14	1.57924	0.659235	0.00911753	0.605664	413	645	404.13	574.63	57.928	37.1999	78.6561	2.11442	1.08026	0.0745356	1
gene393	CTL0377	efp	2684	2576	1009.19	1018.11	2633.63	2485.21	2782.05	1.11944	0.16278	0.47864	0.993746	633	618	813.36	711.08	88.6158	93.9787	83.2529	0.88587	-0.174834	0.745425	1
gene394	CTL0378	accB	2316	2082	1135.79	1083.79	2196.5	2144.47	2248.54	1.04853	0.0683668	0.735421	0.993746	588	647	917.46	934.99	87.9774	88.1051	87.8497	0.997101	-0.004188	1	1
gene395	CTL0379	accC	4975	4482	607.22	583.34	4723.52	4606.53	4840.51	1.05079	0.0714781	0.842658	0.993746	1307	1483	518.34	533.39	183.276	180.126	186.425	1.03497	0.0495912	0.94696	1
gene396	CTL0380	rplM	10700	8807	4696.1	3775.45	9709.49	9907.51	9511.46	0.960025	-0.058856	0.887757	0.993746	4007	3650	6832.34	5642.6	524.374	583.451	465.297	0.79749	-0.326461	0.507986	1
gene397	CTL0381	rpsI	10616	8196	6433.19	5249.04	9340.66	9829.73	8851.59	0.900491	-0.151216	0.718319	0.993746	3595	3157	7599.05	5975.89	427.203	471.851	382.555	0.810752	-0.302667	0.522809	1
gene398	CTL0382	CTL0382	893	857	89.02	82.52	876.205	826.861	925.55	1.11935	0.162667	0.80938	0.993746	185	227	80.51	67.35	23.0691	19.5789	26.5592	1.35652	0.439912	0.648961	1
gene399	CTL0383	adk	2242	1835	537.46	472.28	2028.86	2075.95	1981.78	0.954638	-0.066974	0.69537	0.993746	726	716	565.3	516.56	88.403	92.0208	84.7852	0.921369	-0.118149	0.835227	1
gene4	CTL_t01	tRNA-Ala	43	29	6337.97	1350.04	35.5675	39.8152	31.3197	0.786625	-0.346252	0.96664	1	161	122	30100.9	6222.5	24.2182	37.1999	11.2366	0.302059	-1.7271	0.0174617	1
gene40	CTL0039	CTL0039	2832	3026	1335.35	1520.31	2945.15	2622.25	3268.05	1.24628	0.317623	0.237854	0.993746	280	512	419.8	710.52	53.161	45.0315	61.2905	1.36106	0.444729	0.499376	1
gene400	CTL0384	CTL0384	849	1158	251.2	381.5	1018.37	786.119	1250.63	1.59089	0.669831	0.0445316	0.875396	186	266	194.38	250.79	26.8571	21.5368	32.1775	1.49407	0.579249	0.493954	1
gene401	CTL0385	CTL0385	1410	1281	400.11	390.44	1344.52	1305.57	1383.47	1.05966	0.0836073	0.931723	1	395	389	366.7	329.29	41.4562	43.0736	39.8388	0.924901	-0.112629	0.904992	1
gene402	CTL0386	CTL0386	2095	1571	21.09	18.12	1818.25	1939.84	1696.66	0.874642	-0.193235	0.593509	0.993746	216	237	5.51	4.88	22.3455	17.621	27.07	1.53623	0.619396	0.492821	1
gene403	CTL0387	CTL0387	702	585	30.4	23.25	640.9	650.007	631.793	0.971979	-0.041002	0.584281	0.993746	54	65	2.6	5.52	10.9812	11.7473	10.2151	0.869565	-0.201634	0.950189	1
gene404	CTL0388	CTL0388	944	609	165.44	90.14	765.898	874.083	657.713	0.75246	-0.410313	0.200337	0.993746	295	273	192.55	151.83	37.1573	41.1157	33.199	0.807453	-0.308549	0.674278	1
gene405	CTL0389	CTL0389	637	717	272.72	271.48	682.086	589.821	774.352	1.31286	0.392712	0.430655	0.993746	364	433	630.15	607.48	63.376	68.5262	58.2259	0.849689	-0.234992	0.69464	1
gene406	CTL0390	CTL0390	1425	1632	200.47	244.89	1541	1319.46	1762.54	1.33581	0.417711	0.288448	0.993746	574	812	273.44	352.35	88.1476	68.5262	107.769	1.57267	0.653217	0.21381	1
gene407	CTL0391	CTL0391	2682	2704	697.01	753.04	2701.82	2483.36	2920.29	1.17594	0.233818	0.434696	0.993746	849	988	711.42	767.8	133.988	144.884	123.092	0.849589	-0.235163	0.616438	1
gene408	CTL0392	CTL0392	1492	1685	305.42	360.36	1600.64	1381.5	1819.78	1.31725	0.397533	0.181991	0.993746	376	560	245.25	344.51	52.2672	39.1578	65.3765	1.66957	0.739472	0.244949	1
gene409	CTL0393	CTL0393	1462	1277	275.53	261.53	1366.43	1353.72	1379.15	1.01878	0.0268472	0.813482	0.993746	384	388	237.29	216.97	52.48	52.863	52.0969	0.985507	-0.021062	1	1
gene41	CTL0040	CTL0040	12472	8299	2727.51	1935.5	10255.5	11548.3	8962.82	0.776118	-0.365651	0.299826	0.993746	1334	1301	947.48	836.95	173.869	189.915	157.823	0.831017	-0.267049	0.552078	1
gene410	CTL0394	oppA	1822	1605	151.99	151.21	1710.22	1687.05	1733.38	1.02746	0.0390824	0.917011	1	459	509	137.1	140.05	63.2909	60.6946	65.8873	1.08555	0.118431	0.892843	1
gene411	CTL0395	CTL0395	1167	1236	311.86	363.55	1207.72	1080.57	1334.87	1.23534	0.304906	0.259167	0.993746	337	402	286.46	321.09	44.5207	43.0736	45.9679	1.06719	0.093822	0.958221	1
gene412	CTL0396	CTL0396	1479	1116	731.94	566.37	1287.36	1369.46	1205.27	0.880105	-0.184253	0.460155	0.993746	346	301	559.94	444.77	39.4132	43.0736	35.7528	0.83004	-0.268748	0.713895	1
gene413	CTL_t32	tRNA-Thr	502	251	120421	41851.1	367.948	464.82	271.077	0.583188	-0.777968	0.0555291	0.875396	258	155	238071	120716	21.4517	23.4947	19.4086	0.826087	-0.275634	0.780141	1
gene414	CTL_t35	tRNA-Tyr	10642	9171	1573610	1352960	9879.19	9853.81	9904.57	1.00515	0.0074137	0.980428	1	3497	2350	1603270	931240	416.605	548.209	285.001	0.519876	-0.943761	0.0511312	1
gene415	CTL0397	CTL0397	6025	3781	1320.23	882.26	4831.1	5578.76	4083.44	0.731961	-0.450161	0.131892	0.993746	47	45	32.76	29.15	3.3199	0	6.6398	Inf	Inf	0.170918	1
gene416	CTL0398	CTL0398	4908	2948	1055.4	680.71	3864.15	4544.49	3183.81	0.700586	-0.513367	0.119701	0.977422	58	59	20.41	21.22	7.44849	9.78945	5.10754	0.521739	-0.938599	0.46634	1
gene417	CTL0399	CTL0399	7013	4085	1438.56	895.7	5452.67	6493.59	4411.75	0.679401	-0.557664	0.085029	0.928907	155	223	99.77	128.45	29.1555	33.2841	25.0269	0.751918	-0.411352	0.593326	1
gene418	CTL0400	pkn1	5414	5627	462.9	510.37	5545.06	5013.02	6077.1	1.21226	0.277703	0.407061	0.993746	1298	1848	360.19	462.9	204.344	174.252	234.436	1.34538	0.428017	0.350834	1
gene419	CTL0401	ligA	4881	4733	385.42	397.47	4815.54	4519.49	5111.59	1.13101	0.17761	0.67196	0.993746	948	1232	244.09	288.36	164.633	168.379	160.887	0.955511	-0.065656	0.892868	1
gene42	CTL0041	sctQ	6603	4696	911.83	689.42	5592.79	6113.95	5071.63	0.829517	-0.269657	0.410037	0.993746	840	1029	393.75	427.84	123.773	121.389	126.156	1.03927	0.0555715	0.949095	1
gene420	CTL0402	CTL0402	9717	11033	328.88	398.82	10456.4	8997.32	11915.5	1.32434	0.405274	0.260599	0.993746	3682	4921	408.35	499.36	598.05	577.578	618.523	1.07089	0.0988126	0.873331	1
gene421	CTL0403	mhpA	3810	3979	335.53	374.29	3912.54	3527.82	4297.27	1.21811	0.284647	0.386694	0.993746	772	1054	221.6	259.02	110.961	88.1051	133.818	1.51884	0.60297	0.22343	1
gene422	CTL0404	CTL0404	1235	1056	215.78	204.07	1142	1143.53	1140.47	0.997322	-0.003869	0.869801	0.993746	443	494	260.46	266.52	59.6305	64.6104	54.6507	0.84585	-0.241527	0.693706	1
gene423	CTL0405	rpmG	809	1021	6210.13	9526.73	925.875	749.082	1102.67	1.47203	0.557803	0.153302	0.993746	273	391	6806.25	8653.03	45.8827	39.1578	52.6077	1.34348	0.425973	0.547966	1
gene424	CTL0406	CTL0406	4866	4183	522.37	479.39	4511.6	4505.6	4517.59	1.00266	0.0038337	0.981388	1	1264	1439	439.79	456.38	177.487	176.21	178.764	1.01449	0.0207586	0.999961	1
gene425	CTL0407	CTL0407	9233	4969	260.11	235.98	6957.81	8549.16	5366.46	0.627718	-0.671812	0.0383021	0.875396	8273	3306	150.37	151.97	850.235	1264.8	435.673	0.344461	-1.53759	0.00774418	1
gene426	CTL0408	CTL0408	5645	3763	321.68	216.01	4645.45	5226.91	4064	0.777515	-0.363058	0.277862	0.993746	1740	1557	332.66	258.49	199.279	207.536	191.022	0.920427	-0.119625	0.791114	1
gene428	CTL0411	CTL0411	169	119	6.46	4.79	142.501	156.483	128.519	0.821294	-0.28403	0.28643	0.993746	9	18	1.9	3.46	1.78764	0	3.57528	Inf	Inf	0.520749	1
gene429	CTL0413	CTL0413	322	237	8.04	9.94	277.054	298.151	255.957	0.858481	-0.220142	0.260437	0.993746	31	37	4.18	5.5	3.74553	3.91578	3.57528	0.913044	-0.131245	1	1
gene43	CTL0042	pkn5	2898	2410	340.06	316.54	2643.07	2683.36	2602.77	0.969967	-0.043992	0.787042	0.993746	421	474	146.09	150.91	69.122	74.3998	63.8442	0.858124	-0.220743	0.703689	1
gene430	CTL0414a	CTL0414a	638	446	2.3	2.1	536.211	590.747	481.675	0.815366	-0.294481	0.48738	0.993746	78	66	1.06	0.97	7.70387	9.78945	5.61829	0.573913	-0.801096	0.543836	1
gene431	CTL0417a	CTL0417a	236	221	11.98	12.76	228.599	218.521	238.677	1.09224	0.127292	0.841238	0.993746	45	50	11.09	5.04	6.00136	5.87367	6.12905	1.04348	0.0614005	1	1
gene432	CTL0417b	CTL0417b	176	113	8.08	7.46	142.502	162.965	122.039	0.748866	-0.417221	0.554389	0.993746	32	42	3.49	17.46	2.04302	0	4.08603	Inf	Inf	0.429752	1
gene433	CTL0417	CTL0417	141	116	16.43	14.39	127.918	130.557	125.279	0.959571	-0.059538	0.975175	1	22	18	13.73	9.36	3.23477	3.91578	2.55377	0.652174	-0.616671	0.924226	1
gene434	CTL0418	CTL0418	26	23	4.96	5.29	24.457	24.0743	24.8397	1.03179	0.0451543	0.824805	0.993746	1	3	0	0	1.74508	1.95789	1.53226	0.782609	-0.353637	1	1
gene435	CTL0419	CTL0419	1719	1556	48.6	44.94	1636.07	1591.68	1680.46	1.05578	0.0783045	0.554665	0.993746	331	349	46.02	41.86	50.3093	46.9894	53.6292	1.1413	0.190684	0.817817	1
gene438	CTL0422	trpR	298	302	400.33	463.52	301.043	275.929	326.157	1.18203	0.241268	0.554441	0.993746	66	114	344.26	513.72	11.0238	9.78945	12.2581	1.25217	0.324435	0.902275	1
gene439	CTL0422a	CTL0422a	236	123	781.72	416.28	175.68	218.521	132.839	0.607899	-0.718097	0.0867373	0.928907	46	54	462.45	442.77	8.93819	11.7473	6.12905	0.521739	-0.938599	0.410434	1
gene44	CTL0043	CTL0043	33977	31442	1873.19	1855.7	32708.8	31460.5	33957	1.07935	0.110167	0.824974	0.993746	3381	5442	600.84	881.36	579.195	458.146	700.244	1.52843	0.612049	0.240345	1
gene440	CTL0423	trpB	1714	862	249.34	133.88	1259	1587.05	930.95	0.58659	-0.769575	0.00406189	0.419729	500	312	236.48	135.58	58.3962	74.3998	42.3926	0.569794	-0.811488	0.153413	1
gene441	CTL0424	trpA	1488	901	373.58	243.28	1175.43	1377.79	973.07	0.706253	-0.501743	0.054857	0.875396	377	257	299.71	185.28	41.5839	48.9473	34.2205	0.69913	-0.516366	0.433619	1
gene443	CTL0426	CTL0426	38	37	28.36	35.7	37.5726	35.1856	39.9596	1.13568	0.183558	0.875239	0.993746	11	4	41.74	7.59	1.23432	1.95789	0.510754	0.26087	-1.9386	0.833819	1
gene445	CTL0427	oppA2	930	828	64.66	63.67	877.675	861.12	894.231	1.03845	0.0544321	1	1	150	177	39.66	45.24	22.4306	25.4526	19.4086	0.762542	-0.391112	0.650944	1
gene446	CTL0428	dsbB	431	231	232.05	126.95	324.278	399.078	249.477	0.625134	-0.677763	0.232154	0.993746	27	28	34.26	35.32	4.72447	5.87367	3.57528	0.608696	-0.716207	0.751039	1
gene447	CTL0429	dsbG	2170	1669	600.98	499.68	1905.89	2009.28	1802.5	0.897088	-0.156679	0.504517	0.993746	97	100	74.46	70.21	18.5148	17.621	19.4086	1.10145	0.139403	0.992406	1
gene448	CTL0430	CTL0430	758	604	53.78	42.73	677.086	701.859	652.313	0.929407	-0.105617	0.720885	0.993746	77	112	7.37	7.12	8.59769	3.91578	13.2796	3.3913	1.76184	0.195687	1
gene449	CTL0431	CTL0431	743	517	187.72	139.45	623.162	687.97	558.354	0.811596	-0.301166	0.573345	0.993746	236	252	242.13	224.88	33.8374	29.3683	38.3065	1.30435	0.383329	0.645744	1
gene45	CTL_t31	tRNA-Thr	3763	2635	188872	176405	3165.03	3484.3	2845.77	0.816742	-0.292048	0.390936	0.993746	1222	878	264067	165518	144.288	176.21	112.366	0.637681	-0.649093	0.152719	1
gene450	CTL0432	CTL0432	3498	2603	935.27	768.62	3025.07	3238.92	2811.21	0.867946	-0.204323	0.450683	0.993746	1215	1167	1030.8	914.19	181.062	199.705	162.42	0.813299	-0.298142	0.504324	1
gene451	CTL_t14	tRNA-Ile	745	463	81901.9	47128.2	594.928	689.822	500.035	0.724875	-0.464196	0.0739592	0.928907	408	283	206136	148625	50.6072	56.7788	44.4356	0.782609	-0.353637	0.575547	1
gene452	CTL_t02	tRNA-Ala	211	112	28309.6	10350.3	158.166	195.372	120.959	0.619119	-0.691712	0.0854654	0.928907	188	111	97143.8	54758	19.4512	21.5368	17.3656	0.806324	-0.310568	0.755821	1
gene453	CTL0433	CTL0433	612	498	164.3	138.72	552.253	566.673	537.834	0.949109	-0.075354	0.934631	1	56	59	48.7	45.97	10.7258	11.7473	9.70432	0.826087	-0.275634	0.885351	1
gene454	CTL0434	kdsB	1927	1676	456.97	423.06	1797.17	1784.28	1810.06	1.01445	0.0206976	0.965289	1	734	776	561.34	561.94	102.321	109.642	95.0002	0.86646	-0.206796	0.682746	1
gene455	CTL0435	pyrG	2547	2162	257.01	230.34	2346.65	2358.36	2334.94	0.990068	-0.0144	0.923531	1	909	1039	301.97	313.26	129.902	144.884	114.92	0.793184	-0.334272	0.473854	1
gene456	CTL0436	CTL0436	591	554	226.81	223.27	572.771	547.228	598.314	1.09335	0.12876	0.698579	0.993746	195	215	310.65	338.37	29.0278	27.4105	30.6452	1.11801	0.160936	0.916618	1
gene457	CTL0437	zwf	7792	7605	771.09	801.28	7714.1	7214.89	8213.31	1.13838	0.186987	0.610465	0.993746	2269	2828	763.96	876.86	351.824	368.083	335.565	0.911656	-0.133439	0.767826	1
gene458	CTL0438	devB	2785	1966	632.02	467.49	2350.99	2578.73	2123.26	0.823373	-0.280382	0.236207	0.993746	849	913	629.34	612.79	112.706	113.558	111.855	0.985008	-0.021793	0.983294	1
gene459	CTL0439	dnaX	2714	2114	421.46	382.23	2398.04	2512.99	2283.1	0.908518	-0.138413	0.792601	0.993746	755	752	362.08	362.27	109.514	119.431	99.597	0.833927	-0.262006	0.592461	1
gene46	CTL0044	CTL0044	85909	48074	225.32	216.64	65732.8	79546.2	51919.4	0.652694	-0.61552	0.32925	0.993746	56664	39010	34.39	56.2	6575.74	8127.2	5024.29	0.618206	-0.69384	0.569153	1
gene460	CTL0440	tmk	2790	2806	896.38	886.7	2806.9	2583.36	3030.45	1.17306	0.230282	0.339568	0.993746	614	798	658.86	767.54	94.6172	88.1051	101.129	1.14783	0.198904	0.730887	1
gene461	CTL0441	gyrA	16560	16829	1014.03	1097.71	16754.3	15333.5	18175.1	1.18532	0.245279	0.561331	0.993746	4546	6089	910.14	1110.82	664.619	569.746	759.491	1.33303	0.414714	0.447611	1
gene462	CTL0442	gyrB	14621	19606	928.02	1328.23	17356.2	13538.1	21174.3	1.56405	0.645285	0.136946	0.993746	3928	7177	816.94	1355.65	744.594	556.041	933.147	1.6782	0.746914	0.172223	1
gene463	CTL0443	CTL0443	2106	2689	2031.19	2773.37	2427.05	1950.02	2904.09	1.48926	0.574596	0.0339413	0.862472	761	1037	2362.78	2926.71	113.217	101.81	124.624	1.22408	0.291698	0.572624	1
gene464	CTL0444	CTL0444	555	411	144.45	116.16	478.885	513.894	443.875	0.863748	-0.211317	0.2289	0.993746	237	198	198.84	160.19	28.9427	31.3262	26.5592	0.847826	-0.23816	0.786513	1
gene465	CTL0445	tgt	1088	1043	160.2	166.6	1066.92	1007.42	1126.43	1.11813	0.161093	0.7963	0.993746	359	360	175.63	161.6	47.3299	43.0736	51.5861	1.19763	0.26018	0.73675	1
gene466	CTL0446	mgtE	3617	6221	415.35	755.48	5033.86	3349.11	6718.61	2.00609	1.00438	0.00164394	0.209106	914	1924	340.96	642.69	196.044	144.884	247.205	1.70623	0.77081	0.0877716	1
gene467	CTL0447	CTL0447	833	1026	121.66	163.39	939.686	771.304	1108.07	1.43662	0.522674	0.100349	0.950157	175	227	84.45	99.72	33.199	35.242	31.156	0.884058	-0.177787	0.843599	1
gene468	CTL0448	CTL0448	75	101	38.69	45.07	89.262	69.4452	109.079	1.57072	0.651425	0.199054	0.993746	16	17	43.06	39.17	0.510754	0	1.02151	Inf	Inf	1	1
gene469	CTL0449	gcp	1450	1556	319.73	357.67	1511.53	1342.61	1680.46	1.25164	0.323821	0.231234	0.993746	537	730	355.81	432.55	89.5096	88.1051	90.9142	1.03188	0.0452809	0.981176	1
gene47	CTL0045	CTL0045	1224	1115	528.03	533.46	1168.77	1133.35	1204.19	1.06251	0.0874722	0.812288	0.993746	62	84	76.19	97.28	7.53362	5.87367	9.19357	1.56522	0.646363	0.756803	1
gene470	CTL0450	oppA3	6251	4874	673.18	564.56	5525.94	5788.02	5263.86	0.909441	-0.136949	0.810295	0.993746	987	954	360.79	319.08	123.432	137.052	109.812	0.801242	-0.31969	0.498356	1
gene471	CTL0451	oppB	1572	1272	238.78	208.64	1414.66	1455.57	1373.75	0.943785	-0.083471	0.517061	0.993746	262	406	137.6	200.94	44.3079	41.1157	47.5001	1.15528	0.208242	0.811158	1
gene472	CTL0452	oppC	1114	1029	126.6	142.24	1071.4	1031.49	1111.31	1.07738	0.107526	0.721014	0.993746	260	318	134.24	164.34	38.6045	33.2841	43.9248	1.31969	0.400203	0.606429	1
gene473	CTL0453	oppD	1045	826	204.83	165.13	929.837	967.603	892.071	0.921939	-0.117257	0.778821	0.993746	328	294	221.09	178.23	38.3917	43.0736	33.7098	0.782609	-0.353637	0.617907	1
gene474	CTL0454	oppF	597	468	127.61	104.13	529.109	552.784	505.435	0.914344	-0.12919	0.889622	0.993746	132	145	99.21	103.58	19.8343	15.6631	24.0054	1.53261	0.615989	0.518723	1
gene475	CTL0455	CTL0455	1850	1857	382.84	402.13	1859.26	1712.98	2005.54	1.17079	0.227481	0.33789	0.993746	217	340	122.86	228.16	29.0704	13.7052	44.4356	3.24224	1.69699	0.0319997	1
gene476	CTL0456	CTL0456	3297	3288	355.81	380.85	3301.91	3052.81	3551	1.16319	0.218088	0.449388	0.993746	388	571	122.21	175.83	65.8447	60.6946	70.9948	1.16971	0.226145	0.734132	1
gene477	CTL0457	pfkA	3381	2861	310.08	279.71	3110.22	3130.59	3089.85	0.986986	-0.018899	0.820747	0.993746	480	592	138.01	158.95	67.76	66.5683	68.9518	1.03581	0.0507533	0.987877	1
gene478	CTL0458	CTL0458	1781	1638	369.34	371.04	1709.06	1649.09	1769.02	1.07272	0.10128	0.776054	0.993746	365	381	227.5	224.01	45.0315	43.0736	46.9894	1.09091	0.125531	0.91573	1
gene479	CTL0459	pfkA_2	3396	2505	240.34	190.99	2924.92	3144.48	2705.37	0.860356	-0.216994	0.49138	0.993746	629	648	144.61	129.48	84.2318	72.4419	96.0217	1.3255	0.406536	0.458636	1
gene48	CTL_t20	tRNA-Lys	1032	590	11830.9	2250.06	796.379	955.566	637.193	0.666823	-0.584624	0.0775814	0.928907	290	241	65674.7	47291	42.4777	43.0736	41.8818	0.972332	-0.040479	0.997552	1
gene480	CTL_t22	tRNA-Met	1240	818	74915	42994.2	1015.8	1148.16	883.431	0.769431	-0.378135	0.264335	0.993746	538	349	306690	196642	60.3541	78.3156	42.3926	0.541304	-0.885488	0.114199	1
gene481	CTL_t23	tRNA-Met	100	70	24929.4	17100.5	84.0964	92.5936	75.5992	0.816463	-0.292541	0.178797	0.993746	75	35	73884	31112.5	6.21417	7.83156	4.59679	0.586956	-0.768674	0.632179	1
gene482	CTL0460	gseA	2186	2343	279.26	320.43	2277.25	2024.1	2530.41	1.25015	0.322096	0.215944	0.993746	420	516	176.59	197.1	63.674	54.8209	72.5271	1.32298	0.403793	0.510662	1
gene483	CTL0461	leuS	6876	6742	426.86	448.65	6824.01	6366.73	7281.28	1.14364	0.193639	0.623853	0.993746	2174	2300	443.06	426.84	299.642	301.515	297.77	0.987578	-0.018034	0.96609	1
gene484	CTL0462	hemL	3055	2138	335.1	242.53	2568.87	2828.73	2309.02	0.816272	-0.292879	0.336134	0.993746	860	848	353.39	303.54	135.052	154.673	115.43	0.746285	-0.422201	0.359641	1
gene485	CTL0463	CTL0463	1112	814	344.76	287.63	954.376	1029.64	879.111	0.853804	-0.228024	0.40199	0.993746	183	141	141.3	114.63	25.2398	37.1999	13.2796	0.356979	-1.48609	0.0388141	1
gene486	CTL0464	CTL0464	1120	960	642.52	589.71	1036.92	1037.05	1036.79	0.99975	-0.00036	0.812518	0.993746	112	118	195.59	191.86	14.9821	15.6631	14.3011	0.913044	-0.131245	0.978931	1
gene487	CTL0465	rpiA	1540	1237	401.17	331.54	1380.94	1425.94	1335.95	0.936887	-0.094053	0.99058	1	315	291	268.86	228.41	46.8191	54.8209	38.8173	0.708075	-0.498027	0.43101	1
gene488	CTL0466	CTL0466	1471	1563	137.95	155.54	1525.04	1362.05	1688.02	1.23932	0.309553	0.214619	0.993746	393	599	120	168.88	68.8241	64.6104	73.0378	1.13043	0.176878	0.798862	1
gene489	CTL0467	dhnA	8972	6481	1401.99	1039.19	7653.45	8307.5	6999.41	0.842541	-0.247181	0.357435	0.993746	1957	1782	1008.43	827.78	250.482	283.894	217.07	0.764618	-0.38719	0.382929	1
gene49	CTL_t10	tRNA-Glu	1657	1261	169506	140920	1448.07	1534.28	1361.87	0.887628	-0.171973	0.48493	0.993746	640	443	246651	154831	68.058	76.3577	59.7582	0.782609	-0.353637	0.527434	1
gene490	CTL0468	xasA	8855	5704	1008.11	684.35	7179.71	8199.16	6160.25	0.751327	-0.412486	0.208267	0.993746	2166	1779	806.28	606.31	279.212	325.01	233.415	0.718177	-0.477589	0.286572	1
gene491	CTL0469	CTL0469	1118	1049	224.64	238.7	1084.05	1035.2	1132.91	1.09439	0.130127	0.779062	0.993746	339	339	267.38	244.72	53.3312	60.6946	45.9679	0.757363	-0.400943	0.511659	1
gene492	CTL0470	surE	3066	2094	637.37	457.04	2550.21	2838.92	2261.5	0.796605	-0.328064	0.204368	0.993746	494	422	328.53	242.59	63.2058	64.6104	61.8012	0.956522	-0.06413	0.941726	1
gene493	CTL0471	ubiA	483	410	49.99	52.37	445.011	447.227	442.795	0.990091	-0.014367	0.568622	0.993746	78	94	35.02	34.86	11.4494	13.7052	9.19357	0.670808	-0.576029	0.605256	1
gene494	CTL0472	CTL0472	720	544	77.89	77.23	627.094	666.674	587.514	0.881261	-0.182358	0.358977	0.993746	188	161	83.24	63.28	21.2388	21.5368	20.9409	0.972332	-0.040479	1	1
gene495	CTL0473	CTL0473	6502	6299	1284.52	1345.96	6411.64	6020.43	6802.85	1.12996	0.176271	0.579203	0.993746	1917	2281	1217.33	1340.2	278.446	266.273	290.619	1.09143	0.126222	0.806439	1
gene496	CTL_t07	tRNA-Asp	2006	1905	104415	92189.5	1957.4	1857.43	2057.38	1.10765	0.147501	0.445974	0.993746	834	557	441181	243516	90.446	103.768	77.1238	0.743232	-0.428115	0.395344	1
gene497	CTL_t37	tRNA-Val	143	74	36760.2	12150.3	106.164	132.409	79.9192	0.603579	-0.728386	0.10539	0.951581	446	233	422781	195386	33.1139	39.1578	27.07	0.691304	-0.532607	0.454153	1
gene498	CTL0474	CTL0474	204	152	1350.46	911.59	176.525	188.891	164.158	0.869064	-0.202466	0.330415	0.993746	101	74	2278.88	1624.64	8.93819	11.7473	6.12905	0.521739	-0.938599	0.410434	1
gene499	CTL0475	CTL0475	547	453	377.18	339.78	497.861	506.487	489.235	0.965938	-0.049998	0.566951	0.993746	232	210	493.64	430.48	25.2398	25.4526	25.0269	0.983278	-0.024329	1	1
gene5	CTL0005	aspC	4327	4364	626.08	683.97	4359.8	4006.52	4713.07	1.17635	0.234316	0.42173	0.993746	1233	1556	556.26	634.46	199.535	195.789	203.28	1.03826	0.054169	0.936863	1
gene50	CTL0046	frr	13376	15172	5525.74	6804.1	14385.5	12385.3	16385.6	1.32298	0.403797	0.287979	0.993746	5056	5687	6443.72	6668.24	707.862	683.304	732.421	1.07188	0.100147	0.876684	1
gene500	CTL0476	CTL0476	7190	4624	1649.25	1140.35	5825.67	6657.48	4993.87	0.750114	-0.414818	0.222397	0.993746	3296	2477	2381.72	1656.21	398.984	477.725	320.243	0.670349	-0.577015	0.223588	1
gene501	CTL0477	CTL0477	333	231	145.7	109.2	278.907	308.337	249.477	0.809107	-0.305597	0.981652	1	111	90	163.09	127.15	11.492	11.7473	11.2366	0.956522	-0.06413	1	1
gene502	CTL0477A	CTL0477A	748	560	539.63	429.19	648.697	692.6	604.794	0.873222	-0.195579	0.578119	0.993746	190	180	414.31	366.59	26.4741	27.4105	25.5377	0.931677	-0.102098	0.954971	1
gene503	CTL0478	CTL0478	698	519	260.56	213.66	603.409	646.303	560.514	0.867262	-0.20546	0.538913	0.993746	253	228	340.48	281.17	34.3056	43.0736	25.5377	0.592885	-0.754175	0.269489	1
gene504	CTL0479	CTL0479	316	231	130.79	89.77	271.037	292.596	249.477	0.852635	-0.23	0.759144	0.993746	119	86	228.23	149.81	15.9611	17.621	14.3011	0.811594	-0.30117	0.795209	1
gene505	CTL0480	CTL0480	634	402	197.04	125.12	510.599	587.043	434.155	0.739563	-0.435255	0.0994414	0.950157	238	174	266.05	173.01	28.0489	37.1999	18.8979	0.508009	-0.977074	0.16936	1
gene506	CTL0481	CTL0481	559	474	161.37	148.05	514.756	517.598	511.915	0.989019	-0.015929	0.994987	1	206	164	209.85	149.84	23.367	29.3683	17.3656	0.591304	-0.758027	0.320998	1
gene507	CTL0482	CTL0482	1800	2067	213.29	266.78	1949.51	1666.68	2232.34	1.33939	0.421573	0.12219	0.977422	424	626	175.34	239.03	67.377	60.6946	74.0593	1.2202	0.287113	0.64728	1
gene508	CTL0483	CTL0483	960	809	75.72	68.33	881.305	888.898	873.711	0.982914	-0.024863	0.816499	0.993746	236	227	70.84	61.1	22.8988	15.6631	30.1345	1.92391	0.944044	0.266551	1
gene509	CTL0484	incB	1760	1099	1394.28	929.29	1408.28	1629.65	1186.91	0.728322	-0.457352	0.121777	0.977422	692	516	1814.98	1258.63	83.6785	109.642	57.7152	0.526397	-0.925775	0.06667	1
gene51	CTL0047	pyrH	22204	22109	5796.8	6186.43	22218.5	20559.5	23877.5	1.16138	0.215846	0.646899	0.993746	8108	9161	6855.14	6958.13	1165.11	1170.82	1159.41	0.990257	-0.014125	0.960219	1
gene510	CTL0485	incC	1648	1204	481.34	303.72	1413.12	1525.94	1300.31	0.852133	-0.230849	0.222507	0.993746	542	504	596.03	444.14	66.0149	64.6104	67.4195	1.04348	0.0614005	0.973569	1
gene511	CTL0486	CTL0486	2221	2167	97.56	108.83	2198.42	2056.5	2340.34	1.13802	0.186522	0.364091	0.993746	714	968	120.45	147.78	130.455	131.179	129.732	0.988968	-0.016004	0.98883	1
gene512	CTL0487	CTL0487	590	434	193.92	175.88	507.509	546.302	468.715	0.857978	-0.220988	0.935953	1	150	154	155.32	165.49	21.1112	27.4105	14.8119	0.540373	-0.887973	0.252266	1
gene513	CTL0488	acpP	8818	9244	11282.4	12064.5	9074.16	8164.9	9983.41	1.22272	0.290098	0.430722	0.993746	2012	2494	10297	11718.5	303.132	281.936	324.329	1.15036	0.202088	0.680342	1
gene514	CTL0489	fabG	4457	4355	1054.46	1079.3	4415.12	4126.9	4703.35	1.13968	0.188632	0.636469	0.993746	1080	1191	809.01	806.09	146.672	148.8	144.543	0.971396	-0.041869	0.93926	1
gene515	CTL0490	fabD	2757	3290	531.64	679.8	3052.98	2552.8	3553.16	1.39187	0.47702	0.0877722	0.928907	602	899	379.49	512.19	94.2341	70.484	117.984	1.67391	0.743225	0.147765	1
gene516	CTL0491	fabH	3437	3816	591.03	692.92	3651.84	3182.44	4121.24	1.29499	0.372943	0.214424	0.993746	853	1196	488.75	615.75	128.795	113.558	144.033	1.26837	0.342971	0.487334	1
gene517	CTL0492	recR	539	415	134.14	108.3	473.637	499.079	448.195	0.898044	-0.155142	0.655497	0.993746	110	118	100.42	93.46	14.9821	15.6631	14.3011	0.913044	-0.131245	0.978931	1
gene518	CTL0493	CTL0493	19135	22824	1231.72	1567.5	21183.7	17717.8	24649.7	1.39124	0.47637	0.278903	0.993746	4165	6825	863.23	1294.53	730.378	575.62	885.137	1.53771	0.620784	0.257529	1
gene519	CTL0494	ompH	5644	5249	2127.05	2095.76	5447.42	5225.98	5668.86	1.08475	0.117357	0.714059	0.993746	1253	1297	1661.49	1561.89	151.353	144.884	157.823	1.08931	0.12341	0.821728	1
gene52	CTL0048	tsf	20192	18403	4087.55	3806.1	19285.8	18696.5	19875	1.06304	0.0881892	0.816484	0.993746	8252	10136	5636.2	6232.12	1228.58	1117.96	1339.2	1.1979	0.260506	0.696057	1
gene520	CTL0495	lpxD	10407	8174	1700.81	1435.62	9232.02	9636.21	8827.83	0.91611	-0.126408	0.649036	0.993746	2289	2191	1193.47	1051.1	313.858	328.926	298.791	0.908385	-0.138624	0.756981	1
gene521	CTL0496	CTL0496	1591	970	109.23	70.35	1260.38	1473.16	1047.59	0.711115	-0.491845	0.180791	0.993746	376	259	114.46	67.84	40.9029	45.0315	36.7743	0.816635	-0.292236	0.680759	1
gene522	CTL0497	pdhA	3747	5159	618.26	924.67	4520.57	3469.48	5571.66	1.60591	0.683388	0.0240869	0.86157	957	1684	504.49	828.24	179.998	142.926	217.07	1.51876	0.602895	0.186685	1
gene523	CTL0498	pdhB	2962	3295	542.34	642.77	3150.59	2742.62	3558.56	1.2975	0.375739	0.122132	0.977422	664	982	396.21	541.12	115.43	105.726	125.135	1.18357	0.243151	0.643253	1
gene524	CTL0499	pdhC	3867	3186	463.46	414.46	3510.72	3580.59	3440.84	0.96097	-0.057436	0.874535	0.993746	869	925	359.43	352.67	109.812	105.726	113.898	1.07729	0.107413	0.866754	1
gene525	CTL0500	glgP	7794	5705	471.18	371.19	6689.04	7216.74	6161.33	0.853756	-0.228105	0.551523	0.993746	386	432	63.39	69.76	71.7184	84.1893	59.2475	0.703741	-0.506883	0.346144	1
gene526	CTL0500A	CTL0500A	862	497	334.15	179.5	667.455	798.157	536.754	0.672493	-0.57241	0.0873326	0.928907	402	203	810.73	321.37	43.6269	60.6946	26.5592	0.437588	-1.19236	0.0555799	1
gene527	CTL0501	dnaA	4178	3318	471.1	402.1	3725.98	3868.56	3583.4	0.926288	-0.110467	0.6257	0.993746	1003	1078	381.58	366.68	136.456	137.052	135.861	0.991304	-0.0126	0.993566	1
gene528	CTL0503	oxaA	15297	17215	959.65	1162.57	16378	14164	18592	1.31262	0.39245	0.341002	0.993746	3982	5387	801.3	1003.63	632.228	567.788	696.668	1.22699	0.295119	0.591964	1
gene529	CTL0504	lgt	1845	1685	398.59	386.4	1764.07	1708.35	1819.78	1.06523	0.0911598	0.676259	0.993746	380	364	268.14	238.38	44.0525	41.1157	46.9894	1.14286	0.192645	0.831635	1
gene53	CTL0049	rpsB	24034	21056	4834.71	4479.29	22497.1	22253.9	22740.2	1.02185	0.0311866	0.971305	1	8555	9798	5524.98	5906.95	1237.73	1202.14	1273.31	1.0592	0.0829729	0.91992	1
gene530	CTL0505	CTL0505	5313	4513	1628.9	1457.37	4896.74	4919.5	4873.99	0.990749	-0.013408	0.954668	1	1349	1570	1330.46	1422.02	199.237	197.747	200.726	1.01507	0.0215746	0.99617	1
gene531	CTL0506	CTL0506	3090	3068	443	409.93	3087.27	2861.14	3313.4	1.15807	0.211724	0.221733	0.993746	548	623	221.83	266.79	83.1252	88.1051	78.1453	0.886957	-0.173065	0.754139	1
gene532	CTL0507	CTL0507	1043	724	554.35	391.33	873.831	965.751	781.912	0.809641	-0.304646	0.333382	0.993746	196	159	403.5	282.32	21.707	23.4947	19.9194	0.847826	-0.23816	0.819853	1
gene533	CTL0508	CTL0508	1584	1210	153.8	129.66	1386.73	1466.68	1306.79	0.890981	-0.166533	0.49613	0.993746	362	400	133.34	136.75	53.3312	48.9473	57.7152	1.17913	0.237723	0.748116	1
gene534	CTL0509	CTL0509	1142	923	103.72	89.41	1027.12	1057.42	996.829	0.942701	-0.085128	0.962434	1	299	273	95.37	83.39	48.6919	62.6525	34.7313	0.554348	-0.851137	0.159801	1
gene535	CTL0510	CTL0510	2081	1934	287.85	294.1	2007.79	1926.87	2088.7	1.08398	0.116343	0.729808	0.993746	461	638	203.82	274.64	70.7394	58.7367	82.7421	1.4087	0.49436	0.391038	1
gene536	CTL0511	CTL0511	4346	3956	1139.77	1104.7	4148.28	4024.12	4272.43	1.06171	0.0863863	0.865579	0.993746	456	510	376.63	390.17	71.8035	68.5262	75.0808	1.09565	0.13179	0.861169	1
gene537	CTL0512	CTL0512	3389	2402	1595.28	1177.03	2866.06	3138	2594.13	0.826684	-0.274591	0.347008	0.993746	805	672	1268.39	953.56	96.5325	105.726	87.3389	0.826087	-0.275634	0.585304	1
gene538	CTL0513	dnaQ	3276	2741	892.55	802.94	2996.81	3033.37	2960.25	0.975896	-0.035201	0.884014	0.993746	815	797	741.61	652.29	113.898	129.221	98.5755	0.762846	-0.390537	0.413279	1
gene539	CTL0514	CTL0514	1493	1285	326.54	308.87	1385.1	1382.42	1387.79	1.00388	0.0055862	0.810872	0.993746	284	330	211.15	238.39	37.7532	37.1999	38.3065	1.02975	0.0422917	1	1
gene54	CTL_t11	tRNA-Gly	301	228	26284	26916.8	262.472	278.707	246.237	0.8835	-0.178698	0.99511	1	215	116	47466.1	23820.1	24.0054	35.242	12.7688	0.362319	-1.46467	0.0443524	1
gene540	CTL0515	CTL0515	895	697	123.43	92.26	790.732	828.712	752.752	0.908339	-0.138697	0.488913	0.993746	182	212	86.68	83.22	28.2192	29.3683	27.07	0.921739	-0.11757	0.93116	1
gene541	CTL0516	CTL0516	3959	3539	333.23	330.64	3743.93	3665.78	3822.08	1.04264	0.0602377	0.869301	0.993746	825	1086	224.71	269.51	124.028	109.642	138.414	1.26242	0.336195	0.500308	1
gene542	CTL0517	accA	4613	3888	879.91	796.45	4235.17	4271.34	4199	0.983062	-0.024645	0.961581	1	894	1172	546.17	647.36	140.926	131.179	150.672	1.1486	0.199882	0.696094	1
gene543	CTL0518	CTL0518	6113	5496	806.61	817.09	5797.93	5660.25	5935.62	1.04865	0.0685335	0.939871	1	777	988	328.16	390.32	106.748	93.9787	119.516	1.27174	0.346803	0.502292	1
gene544	CTL0519	ihfA	17498	19859	15602	18199.2	18824.8	16202	21447.5	1.32375	0.404635	0.343827	0.993746	1230	2045	3565.18	5017.23	245.332	227.115	263.549	1.16042	0.214647	0.65473	1
gene545	CTL0520	amiA	4309	5984	1002.74	1434.27	5226.25	3989.86	6462.65	1.61977	0.695789	0.0276259	0.862472	1035	1692	843.48	1236.14	184.68	150.758	218.603	1.45003	0.536081	0.241101	1
gene546	CTL0521	murE	10554	11933	1253.12	1535.31	11329.9	9772.33	12887.5	1.31878	0.399199	0.291585	0.993746	3563	4941	1341.41	1698.61	597.965	534.504	661.426	1.23746	0.30738	0.570861	1
gene547	CTL0522	pbp	2199	2533	142.35	191.58	2385.87	2036.13	2735.61	1.34353	0.426032	0.0887784	0.928907	362	547	92.35	125.64	66.6108	60.6946	72.5271	1.19495	0.256951	0.689865	1
gene548	CTL0523	CTL0523	341	262	679.1	573.8	299.351	315.744	282.957	0.896159	-0.158173	0.629803	0.993746	50	66	302.95	389.58	5.10754	0	10.2151	Inf	Inf	0.0514126	1
gene549	CTL0524	CTL0524	1045	895	204.57	188.5	967.096	967.603	966.59	0.998953	-0.001511	0.919044	1	358	403	220.58	229.13	48.3939	41.1157	55.6722	1.35404	0.437267	0.525681	1
gene55	CTL0050	ompA	429368	283507	61813.1	43724.8	351876	397567	306184	0.770145	-0.376798	0.803118	0.993746	73119	59773	34129.8	25392.4	9042.39	10431.6	7653.14	0.733647	-0.446843	0.731568	1
gene550	CTL0525	CTL0525	4299	3671	1654.79	1514.2	3972.62	3980.6	3964.64	0.995991	-0.005796	0.817138	0.993746	523	544	643.02	603.55	75.8044	84.1893	67.4195	0.800809	-0.32047	0.553752	1
gene551	CTL0526	CTL0526	1709	1233	1061.94	804.62	1457.03	1582.42	1331.63	0.84151	-0.248948	0.434842	0.993746	202	190	388.31	333.58	30.3473	37.1999	23.4947	0.631579	-0.662965	0.354316	1
gene552	CTL0527	dnaA	9728	7881	1111.83	950	8759.45	9007.5	8511.39	0.944922	-0.081733	0.843857	0.993746	1961	2265	748.31	785.47	305.729	303.473	307.985	1.01487	0.0212903	0.991866	1
gene553	CTL0528	CTL0528	4061	2771	1380.98	977.71	3376.44	3760.23	2992.65	0.795869	-0.329396	0.238158	0.993746	741	604	848.63	612.84	91.4675	92.0208	90.9142	0.987974	-0.017455	0.997686	1
gene554	CTL0529	CTL0529	631	397	87.08	80.64	506.51	584.265	428.755	0.733837	-0.446469	0.111562	0.974637	106	89	54.15	50.18	13.2796	11.7473	14.8119	1.26087	0.334419	0.854289	1
gene555	CTL0530	nqrB	9752	11488	1034.95	1318.82	10718.3	9029.73	12406.9	1.37401	0.45839	0.222823	0.993746	1918	3062	628.89	952.93	335.097	303.473	366.721	1.20842	0.273116	0.573831	1
gene556	CTL0531	nqrC	2678	3480	538.25	749.43	3119.01	2479.66	3758.36	1.51568	0.599963	0.0327792	0.862472	437	851	278.74	496.3	81.0396	54.8209	107.258	1.95652	0.968291	0.0706662	1
gene557	CTL0532	nqrD	1742	1447	552.49	488.02	1587.86	1612.98	1562.74	0.968855	-0.045648	0.843079	0.993746	382	463	396.74	442.13	57.6726	48.9473	66.398	1.35652	0.439912	0.488675	1
gene558	CTL0533	nqrE	2123	1568	393.39	354.05	1829.59	1965.76	1693.42	0.861459	-0.215147	0.370499	0.993746	364	326	169.32	181.94	51.6287	56.7788	46.4786	0.818591	-0.288786	0.652047	1
gene559	CTL0534	gcsH	1861	1078	1400.48	852.61	1443.7	1723.17	1164.23	0.675633	-0.565689	0.0753852	0.928907	338	239	798.1	548.67	33.0288	43.0736	22.9839	0.533597	-0.906178	0.184546	1
gene56	CTL0051	pbpB	4641	6021	214.03	298.87	5399.94	4297.27	6502.61	1.5132	0.597599	0.0571049	0.875396	762	1480	113.87	203.95	154.29	115.516	193.065	1.67133	0.741	0.10907	1
gene560	CTL0535	CTL0535	8105	8994	608.91	727.12	8609.06	7504.71	9713.42	1.29431	0.372183	0.32616	0.993746	1981	2881	484.47	638.77	341.482	291.726	391.238	1.34111	0.423433	0.373323	1
gene561	CTL0536	CTL0536	1269	1206	132.06	139.4	1238.74	1175.01	1302.47	1.10847	0.14857	0.532007	0.993746	345	423	116.35	138.8	47.3299	31.3262	63.3335	2.02174	1.0156	0.121518	1
gene562	CTL0537	lplA	585	809	148.88	230.13	707.692	541.672	873.711	1.61299	0.689735	0.0437604	0.875396	158	234	132.71	183.12	22.8137	19.5789	26.0484	1.33043	0.411898	0.678331	1
gene563	CTL0538	clpC	28744	26994	1751.21	1755	27884.2	26615.1	29153.2	1.09536	0.13141	0.783975	0.993746	2995	4249	580.98	760.99	498.155	450.315	545.996	1.21248	0.277957	0.595823	1
gene564	CTL0539	mnmA	2472	2694	263.15	356.95	2599.2	2288.91	2909.49	1.27112	0.346103	0.273483	0.993746	642	830	307.34	371.76	91.4675	80.2735	102.662	1.2789	0.3549	0.511167	1
gene565	CTL0540	CTL0540	2646	2259	220.44	204.78	2444.86	2450.03	2439.69	0.995783	-0.006097	0.929801	1	316	421	89.03	109.4	58.4388	60.6946	56.1829	0.925666	-0.111436	0.878241	1
gene566	CTL0541	CTL0541	20080	16265	2935.61	2548.69	18079.4	18592.8	17566	0.944776	-0.081956	0.878062	0.993746	2554	2721	1207.53	1162.21	379.618	381.789	377.447	0.988629	-0.016499	0.96541	1
gene567	CTL0542	CTL0542	2961	2187	858.34	675.61	2551.82	2741.7	2361.93	0.861487	-0.215099	0.478306	0.993746	833	826	796.1	716.96	111.089	117.473	104.705	0.891304	-0.16601	0.740907	1
gene568	CTL0543	ptsN_2	2015	1644	1060.49	920.07	1820.63	1865.76	1775.5	0.951623	-0.071538	0.95799	1	647	651	1104.28	1010.64	81.8909	86.1472	77.6346	0.901186	-0.150104	0.79098	1
gene569	CTL0544	dut	5390	4980	3198.48	3093.43	5184.57	4990.79	5378.34	1.07765	0.107893	0.738195	0.993746	1952	1938	3773.67	3312.89	263.464	274.105	252.823	0.92236	-0.116598	0.793145	1
gene57	CTL0052	CTL0052	1163	1427	168.72	220.09	1309	1076.86	1541.14	1.43114	0.517166	0.113548	0.977422	135	196	65.47	83.79	23.8352	19.5789	28.0915	1.43478	0.520832	0.566922	1
gene570	CTL0545	accD	6380	8307	1200.18	1674.5	7439.47	5907.47	8971.46	1.51866	0.602803	0.0583597	0.875396	1453	2634	921.98	1492.62	254.313	178.168	330.458	1.85475	0.891228	0.0480971	1
gene571	CTL0546	sodM	4895	4306	1571.2	1505.1	4591.44	4532.46	4650.43	1.02603	0.0370715	0.84888	0.993746	1054	1117	1104.93	1053.79	150.374	154.673	146.076	0.944414	-0.082509	0.866091	1
gene572	CTL0547	mrsA	12604	11859	1124.84	1128.97	12239	11670.5	12807.6	1.09743	0.134133	0.656503	0.993746	2393	3117	682.73	816.45	384.3	342.631	425.969	1.24323	0.314093	0.523858	1
gene573	CTL0548	CTL0548	1815	965	818.68	446.99	1361.38	1680.57	1042.19	0.620139	-0.689337	0.0223418	0.858294	858	675	1337.86	956.81	111.089	129.221	92.9572	0.719368	-0.475199	0.319551	1
gene574	CTL0549	rnc	1003	936	295.04	297.1	969.791	928.714	1010.87	1.08846	0.122291	0.71032	0.993746	244	313	228.2	273.02	46.3084	54.8209	37.7958	0.689441	-0.536501	0.395671	1
gene575	CTL0550	radA	2189	1910	223.51	207.04	2044.83	2026.87	2062.78	1.01771	0.0253327	0.883856	0.993746	435	507	156.87	175.89	59.971	48.9473	70.9948	1.45043	0.536485	0.38139	1
gene576	CTL0551	hemC	1663	1240	439.86	345.19	1439.51	1539.83	1339.19	0.869696	-0.201416	0.493441	0.993746	398	331	341.8	259.76	51.0754	58.7367	43.4141	0.73913	-0.436099	0.480042	1
gene577	CTL0552	CTL0552	310	325	157.36	158.77	319.018	287.04	350.996	1.22281	0.290204	0.254365	0.993746	75	89	150.86	146.36	16.94	19.5789	14.3011	0.730435	-0.453173	0.633948	1
gene578	CTL0553	pknD	2630	2583	131.12	140.82	2612.41	2435.21	2789.61	1.14553	0.196017	0.60445	0.993746	714	1044	121.23	159.95	111.387	92.0208	130.753	1.42091	0.506812	0.30927	1
gene579	CTL0554	valS	6513	7278	340.68	410.21	6945.39	6030.62	7860.16	1.30337	0.382252	0.336091	0.993746	1918	2550	323.69	397.9	299.387	278.02	320.753	1.1537	0.206274	0.673083	1
gene58	CTL0053	CTL0053	3074	3128	322.61	355.5	3112.27	2846.33	3378.2	1.18686	0.247155	0.517197	0.993746	876	1107	292.24	354.42	144.501	142.926	146.076	1.02204	0.0314473	0.986017	1
gene580	CTL0555	CTL0555	1234	1158	662.34	616.14	1196.62	1142.6	1250.63	1.09454	0.130325	0.671952	0.993746	388	392	668.62	651.98	51.6287	56.7788	46.4786	0.818591	-0.288786	0.652047	1
gene581	CTL0556	atpK	1630	1242	1376.68	1062.88	1425.31	1509.28	1341.35	0.888735	-0.170175	0.470625	0.993746	560	524	1579.03	1338.37	71.8035	80.2735	63.3335	0.788971	-0.341955	0.533865	1
gene582	CTL0557	atpI	3789	4257	302.43	363.69	4052.94	3508.37	4597.51	1.31044	0.390052	0.182261	0.993746	928	1270	238.76	297.97	151.609	133.137	170.081	1.27749	0.353316	0.459521	1
gene583	CTL0558	CTL0558	1626	1945	579.37	731.22	1803.07	1505.57	2100.58	1.3952	0.480475	0.14122	0.993746	467	693	530.97	730.15	71.6332	52.863	90.4034	1.71014	0.774119	0.167381	1
gene584	CTL0559	CTL0559	4418	3857	570.47	530.35	4128.15	4090.78	4165.52	1.01827	0.0261177	0.932863	1	1448	1758	600.55	669.2	223.199	223.199	223.199	1	3.2e-16	1	1
gene585	CTL0560	CTL0560	6199	7061	567.77	692.99	6682.84	5739.88	7625.8	1.32857	0.409869	0.250573	0.993746	1610	2259	474.97	615.01	239.671	193.831	285.511	1.47299	0.558748	0.218578	1
gene586	CTL0561	CTL0561	1515	1825	332.78	429.11	1686.89	1402.79	1970.98	1.40504	0.490611	0.0914995	0.945495	323	579	229.41	383.26	57.5875	41.1157	74.0593	1.80124	0.848992	0.162937	1
gene587	CTL0562	CTL0562	4801	5125	1427.49	1567.78	4990.18	4445.42	5534.94	1.24509	0.316249	0.267095	0.993746	1136	1482	1182.86	1374.43	158.972	146.842	171.103	1.16522	0.220599	0.655	1
gene588	CTL0563	CTL0563	3676	3231	712.8	696.6	3446.59	3403.74	3489.44	1.02518	0.035876	0.884865	0.993746	610	667	331.7	358.54	84.9128	88.1051	81.7206	0.927536	-0.108524	0.853516	1
gene589	CTL0564	CTL0564	3383	2925	1700.77	1535.44	3145.7	3132.44	3158.97	1.00847	0.0121655	0.937846	1	566	597	1085.41	1095.56	79.3371	74.3998	84.2744	1.13272	0.179795	0.778502	1
gene59	CTL0054	CTL0054	1708	1470	432.6	397.98	1584.54	1581.5	1587.58	1.00385	0.0055402	0.9599	1	527	604	433.63	452.27	73.0804	68.5262	77.6346	1.13292	0.180045	0.787308	1
gene590	CTL0565	tal	18491	14868	3111.27	2624.97	16589.4	17121.5	16057.3	0.937844	-0.092581	0.749211	0.993746	4432	4353	2434.79	2167.36	576.088	601.072	551.103	0.916867	-0.125215	0.794356	1
gene591	CTL0566	rpoC	57108	60207	2026.82	2275.48	58950.6	52878.3	65022.9	1.22967	0.29827	0.640341	0.993746	20000	23549	2301.69	2469.39	2929.98	2887.89	2972.08	1.02915	0.0414568	0.996219	1
gene592	CTL0567	rpoB	58680	58177	2270.45	2412.99	58582.2	54333.9	62830.5	1.15638	0.209612	0.753808	0.993746	20895	25517	2607.08	2912.71	3152.76	3024.94	3280.57	1.08451	0.117041	0.930746	1
gene593	CTL0568	rplL	16817	14558	10048.7	9419.13	15647	15571.5	15722.5	1.0097	0.0139238	0.972633	1	6109	5772	12627.3	10830.9	828.315	898.672	757.959	0.843421	-0.245674	0.64404	1
gene594	CTL0569	rplJ	9093	9593	3468.31	3630.64	9389.93	8419.53	10360.3	1.23051	0.299258	0.392605	0.993746	3411	4304	4432.92	5049.16	500.922	464.02	537.824	1.15905	0.212947	0.690861	1
gene595	CTL0570	rplA	15353	14112	4323.8	4259.87	14728.3	14215.9	15240.8	1.0721	0.100434	0.76719	0.993746	6022	6866	5414.3	5595.83	868.494	871.261	865.728	0.993649	-0.009191	0.968924	1
gene596	CTL0571	rplK	6980	7367	3976.81	4454.99	7209.65	6463.03	7956.28	1.23104	0.299882	0.338587	0.993746	2457	3011	4622.06	5084.25	370.339	373.957	366.721	0.980651	-0.028188	0.945726	1
gene597	CTL0572	nusG	3989	4142	1646.49	1831.75	4083.44	3693.56	4473.31	1.21111	0.276332	0.455325	0.993746	1174	1431	1561.13	1741.78	195.832	201.663	190	0.94217	-0.085941	0.851396	1
gene598	CTL0573	secE	1412	828	3457.4	2172.88	1100.83	1307.42	894.231	0.683965	-0.548005	0.105309	0.951581	383	358	3070.16	2580.53	46.7765	45.0315	48.5216	1.0775	0.107694	0.935634	1
gene599	CTL_t34	tRNA-Trp	509	314	33802.5	24300.6	405.209	471.301	339.116	0.719532	-0.474869	0.197871	0.993746	382	232	39678.5	42313	38.945	52.863	25.0269	0.47343	-1.07878	0.0952811	1
gene6	CTL0006	CTL0006	1028	758	177.36	139.16	885.247	951.862	818.631	0.860032	-0.217538	0.488196	0.993746	299	298	177.21	176.93	32.8585	39.1578	26.5592	0.678261	-0.560088	0.42996	1
gene60	CTL0055	CTL0055	2617	2446	372.48	372.27	2532.41	2423.17	2641.65	1.09016	0.124543	0.569414	0.993746	763	1024	352.67	431	128.242	127.263	129.221	1.01538	0.0220263	1	1
gene600	CTL0574	tufA	49622	32042	7007.05	4825.2	40275.9	45946.8	34605	0.753154	-0.408984	0.425108	0.993746	20763	15623	9465.13	6495.58	2530.83	3087.59	1974.06	0.639354	-0.645314	0.411134	1
gene601	CTL_t33	tRNA-Thr	1591	1132	95503.1	68792.4	1347.86	1473.16	1222.55	0.829879	-0.269028	0.208186	0.993746	647	520	131470	88327.6	92.787	125.305	60.269	0.480978	-1.05596	0.0316365	1
gene602	CTL0575	infA	1987	1728	4769.13	4101.78	1853.03	1839.83	1866.22	1.01434	0.0205434	0.869049	0.993746	903	778	6445.35	4950.81	115.856	133.137	98.5755	0.740409	-0.433605	0.360531	1
gene603	CTL0576	CTL0576	1671	1977	264.95	356.41	1841.19	1547.24	2135.14	1.37997	0.464633	0.0447625	0.875396	402	602	217.78	318.37	69.3348	64.6104	74.0593	1.14625	0.196915	0.768923	1
gene604	CTL0577	CTL0577	444	449	174.7	218.22	448.015	411.115	484.915	1.17951	0.238188	0.419419	0.993746	182	234	283.8	340.12	29.7514	29.3683	30.1345	1.02609	0.037153	1	1
gene606	CTL0580	CTL0580	279	319	990.74	1447.1	301.426	258.336	344.516	1.3336	0.415323	0.456578	0.993746	106	85	1054.12	1000.48	7.27824	5.87367	8.68282	1.47826	0.563901	0.824275	1
gene607	CTL_t21	tRNA-Met	97	129	0	0	114.567	89.8158	139.319	1.55116	0.633346	0.0960718	0.950157	51	47	2736.45	1244.5	5.53317	3.91578	7.15055	1.82609	0.868756	0.729237	1
gene608	CTL0581	trpC	2277	2237	674.46	696.23	2262.14	2108.36	2415.93	1.14589	0.196463	0.463756	0.993746	676	679	666.33	615.09	95.5961	101.81	89.3819	0.877926	-0.187828	0.718368	1
gene609	CTL0582	tpiA	3339	2504	732.26	585.96	2898	3091.7	2704.29	0.874694	-0.19315	0.490518	0.993746	746	741	526.6	483.07	112.281	121.389	103.172	0.84993	-0.234584	0.631547	1
gene61	CTL0056	sufS	2776	2730	386.18	407.01	2759.38	2570.4	2948.37	1.14705	0.197925	0.530275	0.993746	878	911	395.14	370.83	131.562	139.01	124.113	0.892835	-0.163534	0.733374	1
gene610	CTL0583	xseA	2409	2136	247.53	237.59	2268.72	2230.58	2306.86	1.0342	0.0485093	0.651618	0.993746	552	654	192.26	204.76	74.5275	72.4419	76.6131	1.05758	0.0807659	0.935865	1
gene611	CTL0583A	xseB	969	754	2893.53	2118.68	855.772	897.232	814.311	0.907582	-0.1399	0.637027	0.993746	394	437	4257.85	4416.58	55.7573	66.5683	44.9463	0.675192	-0.566631	0.334136	1
gene612	CTL0584	CTL0584	865	709	1552.26	1377.01	783.323	800.934	765.712	0.956023	-0.064882	0.762807	0.993746	257	345	1551.75	1898.52	53.7994	62.6525	44.9463	0.717391	-0.479168	0.42512	1
gene613	CTL0585	dxs	2737	2738	208.19	227.43	2745.65	2534.29	2957.01	1.1668	0.222559	0.300704	0.993746	970	1343	250.91	319.16	169.868	150.758	188.979	1.25353	0.325995	0.490337	1
gene614	CTL0586	pykF	5133	4064	548.19	467.54	4570.95	4752.83	4389.07	0.923466	-0.11487	0.639045	0.993746	1310	1294	468.39	418.94	163.186	164.463	161.909	0.984472	-0.022578	0.97075	1
gene615	CTL0587	uvrA	4361	4377	95.28	104.41	4382.56	4038.01	4727.11	1.17065	0.227315	0.651777	0.993746	901	1233	67.01	86.67	134.413	113.558	155.269	1.36732	0.451347	0.348122	1
gene616	CTL0588	dnaX	3377	3134	376.74	378.84	3255.78	3126.89	3384.68	1.08245	0.114295	0.658036	0.993746	821	1028	312.08	353.24	141.053	148.8	133.307	0.895881	-0.158621	0.737467	1
gene617	CTL0589	CTL0589	718	338	909.02	400.61	514.929	664.822	365.036	0.549074	-0.864929	0.0013115	0.209106	269	155	1146.97	433.92	32.7308	45.0315	20.4302	0.453686	-1.14023	0.092567	1
gene618	CTL0590	ptsI	4135	3213	342.48	303.56	3649.37	3828.74	3470	0.906303	-0.141934	0.643705	0.993746	1154	1078	304.05	277.96	153.95	154.673	153.226	0.990644	-0.013562	0.988572	1
gene619	CTL0591	ptsH	735	662	804.61	782.42	697.758	680.563	714.952	1.05053	0.071119	0.776065	0.993746	203	292	727.19	970.54	27.7084	17.621	37.7958	2.14493	1.10093	0.16413	1
gene62	CTL0057	parB	2886	2114	597.84	463.7	2477.67	2672.25	2283.1	0.854372	-0.227064	0.331961	0.993746	745	735	477.44	448.13	99.7247	99.8524	99.597	0.997443	-0.003694	1	1
gene620	CTL0592	CTL0592	570	371	163.42	122.96	464.23	527.783	400.676	0.759167	-0.397511	0.217083	0.993746	66	58	57.79	49.28	10.2151	11.7473	8.68282	0.73913	-0.436099	0.75095	1
gene621	CTL0592a	CTL0592a	488	296	730.83	461.62	385.767	451.857	319.677	0.707473	-0.499252	0.131004	0.993746	117	117	418.07	380.26	12.0453	9.78945	14.3011	1.46087	0.546827	0.692939	1
gene622	CTL0593	CTL0593	589	537	21.48	15.6	562.665	545.376	579.954	1.0634	0.0886865	0.572661	0.993746	103	112	13	13.1	15.5354	13.7052	17.3656	1.26708	0.341508	0.816445	1
gene623	CTL0594	CTL0594	9761	11105	723.91	881.14	10515.7	9038.06	11993.3	1.32697	0.408141	0.273425	0.993746	2451	3627	591.81	790.92	430.523	377.873	483.173	1.27867	0.35464	0.478622	1
gene624	CTL0595	dnaJ	11916	15180	1719.98	2334.04	13713.8	11033.5	16394.2	1.48587	0.571304	0.133936	0.993746	3539	5370	1643.92	2277.45	571.363	454.23	688.496	1.51574	0.600024	0.24865	1
gene625	CTL0596	rpsU	3309	3538	18531.2	21762.9	3442.46	3063.92	3821	1.24709	0.318571	0.251122	0.993746	675	897	11390.4	12879.9	113.047	109.642	116.452	1.06211	0.0869356	0.899596	1
gene626	CTL0597	CTL0597	1282	1552	392.37	518.97	1431.6	1187.05	1676.14	1.41202	0.497764	0.0623837	0.892566	406	454	420.27	429.67	66.6959	68.5262	64.8657	0.946584	-0.079198	0.915818	1
gene627	CTL0598	lon	13598	14882	846.32	992.09	14331.6	12590.9	16072.4	1.27651	0.352206	0.334636	0.993746	2273	3227	448.84	583.84	375.489	336.757	414.221	1.23003	0.298694	0.543896	1
gene628	CTL0599	CTL0599	456	383	257	209.53	417.931	422.227	413.636	0.979653	-0.029657	0.838302	0.993746	68	64	100.44	86.13	13.8755	19.5789	8.17206	0.417391	-1.26053	0.14995	1
gene629	CTL0600	CTL0600	1510	1138	241.78	200.83	1313.6	1398.16	1229.03	0.87903	-0.186016	0.454211	0.993746	487	521	271.24	270.55	61.6735	52.863	70.484	1.33333	0.415038	0.503666	1
gene63	CTL0058	dppF	2740	2100	531.84	439.85	2402.52	2537.06	2267.98	0.893937	-0.161755	0.600442	0.993746	668	660	431.66	382.49	90.0629	97.8945	82.2314	0.84	-0.251539	0.627793	1
gene630	CTL0601	xerC	429	313	72.89	54.78	367.631	397.226	338.036	0.850992	-0.232783	0.487788	0.993746	42	58	20.04	30.75	3.06452	0	6.12905	Inf	Inf	0.204489	1
gene631	CTL0602	CTL0602	14296	15542	1434.38	1652.13	15011.2	13237.2	16785.2	1.26803	0.342593	0.37462	0.993746	5308	6245	1746.86	1861.26	810.737	814.482	806.991	0.990803	-0.01333	0.9635	1
gene632	CTL0603	CTL0603	1591	1252	517.13	442.28	1412.65	1473.16	1352.15	0.917852	-0.123667	0.416405	0.993746	479	550	522.47	520.12	67.5898	62.6525	72.5271	1.15761	0.211148	0.751774	1
gene633	CTL0604	CTL0604	2166	2359	157.58	200.37	2276.63	2005.58	2547.69	1.2703	0.345174	0.222627	0.993746	309	511	76.54	125.09	53.6717	45.0315	62.312	1.38374	0.468576	0.472071	1
gene634	CTL0605	CTL0605	2108	1902	122.4	123.1	2003.01	1951.87	2054.14	1.05239	0.0736744	0.613121	0.993746	513	581	103.75	111.32	73.2506	72.4419	74.0593	1.02233	0.0318563	1	1
gene635	CTL0606	secG	2484	1853	2926.81	2330.42	2150.62	2300.02	2001.22	0.870086	-0.20077	0.684923	0.993746	638	499	2387.72	1684.82	76.1023	93.9787	58.2259	0.619565	-0.690672	0.185744	1
gene636	CTL0607	def	2990	2455	1125.8	1000.08	2709.96	2768.55	2651.37	0.957676	-0.06239	0.835723	0.993746	704	672	854.17	749.67	87.3815	80.2735	94.4895	1.17709	0.23523	0.684434	1
gene637	CTL0608	CTL0608	4048	4072	907.9	971.81	4072.95	3748.19	4397.71	1.17329	0.23056	0.510846	0.993746	1039	1301	760.12	854.15	166.336	160.547	172.124	1.07211	0.100453	0.858357	1
gene638	CTL0609	CTL0609	15865	16279	2073.42	2357.91	16135.6	14690	17581.1	1.19681	0.259197	0.476002	0.993746	4104	5208	1837.18	2182.64	621.417	548.209	694.625	1.26708	0.341508	0.529816	1
gene639	CTL0610	CTL0610	912	892	66.61	69.18	903.902	844.453	963.35	1.1408	0.190042	0.719144	0.993746	68	99	15.6	21.06	11.3217	7.83156	14.8119	1.8913	0.919381	0.447386	1
gene64	CTL0059	dppD	6964	7027	1277.87	1369.83	7018.65	6448.22	7589.08	1.17693	0.235025	0.597149	0.993746	2831	1980	1697	1069.25	354.293	430.736	277.85	0.645059	-0.632496	0.173698	1
gene640	CTL_t28	tRNA-Ser	664	585	65158.2	75108.9	623.307	614.821	631.793	1.0276	0.0392854	0.687064	0.993746	587	312	153263	81783.8	77.9325	115.516	40.3496	0.3493	-1.51746	0.00324359	1
gene641	CTL0611A	CTL0611A	446	431	174.4	197.5	439.221	412.967	465.475	1.12715	0.172676	0.660568	0.993746	120	128	157.27	152.8	17.0677	13.7052	20.4302	1.49068	0.575974	0.584073	1
gene642	CTL0612	CTL0612	1849	1863	128.52	140.35	1862.04	1712.06	2012.02	1.17521	0.232914	0.31738	0.993746	640	785	96.5	108.35	84.4446	62.6525	106.237	1.69565	0.76184	0.150676	1
gene643	CTL0613	CTL0613	7321	7721	2468.55	2863.5	7558.68	6778.78	8338.59	1.2301	0.298779	0.408111	0.993746	2647	3226	2807.37	3171.09	375.106	342.631	407.582	1.18957	0.250434	0.614935	1
gene644	CTL0614	CTL0614	1040	962	318.69	315.51	1000.96	962.973	1038.95	1.0789	0.109557	0.966166	1	162	186	156.39	159.28	25.4526	27.4105	23.4947	0.857143	-0.222392	0.819084	1
gene645	CTL0615	dapA	12188	9983	2571.24	2261.58	11033.4	11285.3	10781.5	0.95536	-0.065884	0.863983	0.993746	5650	4692	3816.69	2862.12	736.975	824.272	649.679	0.788185	-0.343393	0.515106	1
gene646	CTL0616	lysC	13983	9262	1775.55	1263.77	11475.1	12947.4	10002.9	0.772579	-0.372246	0.297233	0.993746	5704	4654	2413.86	1799.07	736.933	896.714	577.152	0.64363	-0.635696	0.23859	1
gene647	CTL0617	asd	3872	5087	681.19	955.4	4539.56	3585.22	5493.9	1.53237	0.615768	0.0483279	0.875396	1579	2713	899.06	1423.42	311.56	246.694	376.426	1.52588	0.609641	0.188185	1
gene648	CTL0618	dapB	5995	6703	1528.33	1821.31	6395.07	5550.98	7239.16	1.30412	0.383079	0.237277	0.993746	2190	2851	1810.78	2142.9	325.733	287.81	363.657	1.26353	0.337462	0.479699	1
gene649	CTL0619	CTL0619	2012	2046	161.96	179.94	2036.32	1862.98	2209.66	1.18609	0.246208	0.319523	0.993746	263	337	66.63	81.17	40.8603	35.242	46.4786	1.31884	0.39927	0.597809	1
gene65	CTL0060	CTL0060	15128	13708	4428.72	4286.36	14406	14007.6	14804.5	1.05689	0.0798288	0.867082	0.993746	5059	5309	4888.1	4669.21	716.205	757.703	674.706	0.890462	-0.167374	0.740922	1
gene650	CTL0620	aroA	911	959	150.4	172.3	939.618	843.527	1035.71	1.22783	0.296112	0.465657	0.993746	400	393	195.1	192.24	58.0131	68.5262	47.5001	0.693168	-0.528724	0.362079	1
gene651	CTL0621	aroL	509	857	225.86	405.34	698.426	471.301	925.55	1.96382	0.973662	0.00685434	0.579503	178	357	279.14	503.79	45.2017	35.242	55.1614	1.56522	0.646363	0.342595	1
gene652	CTL0622	aroC	640	1421	85.81	229.99	1063.63	592.599	1534.66	2.58972	1.37279	1.72e-05	0.00797658	233	613	115.11	294.15	52.7353	29.3683	76.1023	2.5913	1.37368	0.0297827	1
gene653	CTL0623	aroB	452	556	39.64	71.26	509.498	418.523	600.474	1.43474	0.520794	0.1033	0.951174	158	238	60.89	106.15	29.5386	27.4105	31.6667	1.15528	0.208242	0.859969	1
gene654	CTL0624	aroDE	796	748	39.59	45.26	772.438	737.045	807.831	1.09604	0.132302	0.753319	0.993746	198	226	56.77	61.89	25.8782	19.5789	32.1775	1.64348	0.716752	0.38977	1
gene655	CTL0625	CTL0625	956	539	160.67	78.19	733.654	885.195	582.114	0.657611	-0.604693	0.182201	0.993746	316	243	201.7	125.22	44.3505	50.9051	37.7958	0.742475	-0.429586	0.51138	1
gene656	CTL0626	CTL0626	10866	9692	1343.97	1266.6	10264.2	10061.2	10467.2	1.04036	0.0570774	0.819658	0.993746	706	892	265.81	312.2	104.492	103.768	105.215	1.01395	0.0199806	1	1
gene658	CTL0628	CTL0628	2050	1484	186.14	139.7	1750.44	1898.17	1602.7	0.844342	-0.244101	0.324681	0.993746	128	137	24.63	28.18	11.6197	5.87367	17.3656	2.95652	1.5639	0.168355	1
gene659	CTL0629	CTL0629	3892	3280	344.23	360.53	3573.05	3603.74	3542.36	0.982968	-0.024784	0.798176	0.993746	892	840	269.68	252.73	103.087	97.8945	108.28	1.10609	0.145465	0.808275	1
gene66	CTL0061	CTL0061	7796	6767	1003.18	937.56	7263.44	7218.6	7308.28	1.01242	0.0178143	0.919008	1	2755	2996	1158.22	1156.16	382.299	387.662	376.936	0.972332	-0.040479	0.924586	1
gene660	CTL0630	mdhC	9219	7667	1624.03	1419.69	8408.24	8536.2	8280.27	0.970018	-0.043916	0.850161	0.993746	1982	2240	1115.08	1158.75	293.726	303.473	283.979	0.935764	-0.095783	0.829455	1
gene661	CTL0631	ltuA	791	1467	11165	24592.7	1158.38	732.415	1584.34	2.16318	1.11315	0.00099677	0.209106	215	286	9115.53	11652.6	34.2631	33.2841	35.242	1.05882	0.0824622	0.994253	1
gene662	CTL0633	pgi	8007	7352	786.84	763.87	7677.02	7413.97	7940.08	1.07096	0.098907	0.865184	0.993746	1420	1690	463.07	498.59	209.92	211.452	208.388	0.985507	-0.021062	0.967327	1
gene663	CTL0634	CTL0634	3446	3130	420.43	408	3285.57	3190.77	3380.36	1.05942	0.083272	0.760321	0.993746	824	1011	330.55	362.72	123.177	113.558	132.796	1.16942	0.225787	0.664502	1
gene664	CTL0635	phnP	3553	3788	721.46	812.27	3690.42	3289.85	4091	1.24352	0.314431	0.296953	0.993746	798	993	553.23	655.09	115.771	90.0629	141.479	1.57089	0.651581	0.182835	1
gene665	CTL0636	artJ	4892	4607	1115.05	1113.64	4752.59	4529.68	4975.51	1.09842	0.135435	0.61543	0.993746	1486	1488	1107.4	1015.44	202.556	221.242	183.871	0.831089	-0.266925	0.547554	1
gene666	CTL0637	aroG	1293	1029	243.17	216.87	1154.27	1197.23	1111.31	0.928229	-0.107447	0.707438	0.993746	241	260	165.58	153.96	32.4329	23.4947	41.3711	1.76087	0.816288	0.282667	1
gene667	CTL0638	CTL0638	1880	1190	10118.4	7258.25	1512.97	1740.76	1285.19	0.738291	-0.437739	0.111171	0.974637	22	35	289.1	473.33	3.27734	1.95789	4.59679	2.34783	1.23133	0.778325	1
gene668	CTL0639	CTL0639	891	821	122.88	122.75	855.84	825.009	886.671	1.07474	0.103989	0.592887	0.993746	228	315	159.7	193.41	40.4347	31.3262	49.5431	1.58152	0.661313	0.352545	1
gene669	CTL0640	CTL0640	2005	1614	191.99	168.34	1799.8	1856.5	1743.1	0.938917	-0.09093	0.681813	0.993746	449	525	135.85	150.5	56.3957	48.9473	63.8442	1.30435	0.383329	0.557241	1
gene67	CTL0062	pgk	5883	4889	810.71	722.55	5363.67	5447.28	5280.06	0.969303	-0.044981	0.855845	0.993746	528	566	228.28	221.51	77.1664	68.5262	85.8067	1.25217	0.324435	0.576298	1
gene670	CTL0641	CTL0641	4620	4343	4460.55	4463.09	4484.11	4277.82	4690.39	1.09644	0.132831	0.602061	0.993746	659	788	2126.38	2115.42	99.4693	88.1051	110.834	1.25797	0.331099	0.532028	1
gene671	CTL0642	CTL0642	10006	8190	2070.36	1767.23	9055.01	9264.91	8845.11	0.954689	-0.066898	0.679584	0.993746	2215	2569	1461.14	1571.4	328.713	326.968	330.458	1.01067	0.0153182	1	1
gene672	CTL0643	CTL0643	4805	4365	293.52	301.72	4581.64	4449.12	4714.15	1.05957	0.0834772	0.863518	0.993746	824	906	124.9	141.45	119.687	133.137	106.237	0.797954	-0.325623	0.492992	1
gene673	CTL0644	CTL0644	912	577	710.56	469.94	733.803	844.453	623.153	0.737937	-0.43843	0.333643	0.993746	270	182	827.04	488.82	24.4311	27.4105	21.4517	0.782609	-0.353637	0.678555	1
gene674	CTL0645	CTL0645	2215	2040	267.73	264.92	2127.06	2050.95	2203.18	1.07422	0.103294	0.811168	0.993746	241	266	79.68	84.07	29.4535	31.3262	27.5807	0.880435	-0.183712	0.848522	1
gene675	CTL0646	dapL	2450	2223	328.02	321.71	2334.68	2268.54	2400.81	1.05831	0.0817582	0.937614	1	732	763	335.23	318.3	94.5746	101.81	87.3389	0.857859	-0.221187	0.667983	1
gene676	CTL0647	CTL0647	1383	930	223.83	157.21	1142.48	1280.57	1004.39	0.78433	-0.350467	0.262242	0.993746	333	289	183.08	143.87	41.9669	43.0736	40.8603	0.948617	-0.076103	0.951633	1
gene677	CTL0648	CTL0648	448	318	50.28	41.15	379.128	414.819	343.436	0.827918	-0.27244	0.546553	0.993746	30	24	4.52	4.11	2.76658	1.95789	3.57528	1.82609	0.868756	0.997057	1
gene678	CTL0649	proS	5612	6841	512.31	670.41	6292.28	5196.35	7388.2	1.42181	0.507724	0.149519	0.993746	1962	2963	582.68	801.99	354.08	311.305	396.856	1.27482	0.350288	0.468096	1
gene679	CTL0650	hrcA	5318	8634	668.19	1268.21	7124.37	4924.13	9324.62	1.89366	0.921177	0.00859949	0.605664	874	2695	369.3	1101.57	224.987	117.473	332.501	2.83043	1.50102	0.00088276	0.41004
gene68	CTL0063	CTL0063	1017	779	167.73	139.39	891.494	941.677	841.311	0.893418	-0.162592	0.618805	0.993746	58	72	25.57	34.34	12.8965	17.621	8.17206	0.463768	-1.10852	0.225332	1
gene680	CTL0651	grpE	4653	6004	1801.39	2504.49	5396.32	4308.38	6484.25	1.50503	0.589795	0.0462902	0.875396	1393	2118	1748.69	2408.24	228.35	174.252	282.447	1.62091	0.696803	0.122319	1
gene681	CTL0652	dnaK	41643	43045	3312.85	3654.63	42523.4	38558.7	46488.1	1.20564	0.269804	0.619325	0.993746	14194	16903	3662.33	3961.76	2129.29	2092.98	2165.6	1.03469	0.049203	0.978602	1
gene682	CTL0654	vacB	7389	8032	538.04	627.85	7758.1	6841.74	8674.47	1.26787	0.342412	0.353591	0.993746	2765	3572	654.96	778.17	460.743	444.441	477.044	1.07336	0.102131	0.859844	1
gene683	CTL0655	CTL0655	8115	5108	1820.7	1153.64	6515.27	7513.97	5516.58	0.734177	-0.445801	0.165511	0.993746	2618	2166	1928.15	1449.41	301.175	325.01	277.339	0.853326	-0.22883	0.610166	1
gene684	CTL655a	CTL655a	170728	109979	121275	83164.4	138430	158083	118776	0.751352	-0.41244	0.674084	0.993746	45923	28730	105800	60189	5084.13	6480.62	3687.64	0.569027	-0.813432	0.455439	1
gene685	CTL0656	CTL0656	5785	3952	989.33	738.06	4812.33	5356.54	4268.11	0.796805	-0.327702	0.194671	0.993746	1036	980	563.38	499.99	157.951	170.336	145.565	0.854573	-0.226725	0.61942	1
gene686	CTL0657	sucB	2493	2105	311	272.04	2290.87	2308.36	2273.38	0.984846	-0.022031	0.947633	1	549	525	234.11	208.98	84.4446	97.8945	70.9948	0.725217	-0.463515	0.365479	1
gene687	CTL0658	gltT	3670	4535	487.97	651.74	4147.97	3398.18	4897.75	1.44128	0.527354	0.0885812	0.928907	950	1471	413.14	589.47	154.418	133.137	175.699	1.31969	0.400203	0.397243	1
gene688	CTL0659	lpxK	7796	11121	1158.1	1768.45	9614.57	7218.6	12010.6	1.66384	0.734513	0.0337571	0.862472	2137	3463	1010.28	1515.17	399.197	338.715	459.679	1.35712	0.440553	0.366687	1
gene689	CTL0660	CTL0660	960	1104	218.87	270.28	1040.6	888.898	1192.31	1.34133	0.423666	0.363401	0.993746	315	424	237.53	296.46	48.096	43.0736	53.1184	1.2332	0.302409	0.682083	1
gene69	CTL0064	CTL0064	1653	1243	208.6	160.61	1436.5	1530.57	1342.43	0.877075	-0.189228	0.805579	0.993746	267	265	112.58	104.96	34.9015	39.1578	30.6452	0.782609	-0.353637	0.631178	1
gene690	CTL0661	CTL0661	1234	1482	293.94	388.44	1371.57	1142.6	1600.54	1.40078	0.486235	0.0888954	0.928907	562	703	427.76	509.27	94.1915	95.9366	92.4465	0.96362	-0.053463	0.936963	1
gene691	CTL0662	ribC	1907	2194	624.91	744.1	2067.63	1765.76	2369.49	1.34191	0.424291	0.170858	0.993746	705	924	777.65	905.3	129.646	144.884	114.409	0.789659	-0.340698	0.465322	1
gene692	CTL0663	nrdR	2023	2292	775.17	948.89	2174.25	1873.17	2475.33	1.32147	0.402143	0.174762	0.993746	437	674	639.13	922.35	68.6964	58.7367	78.6561	1.33913	0.421297	0.476297	1
gene693	CTL0664	dksA	4860	3158	3918.34	2736.77	3955.33	4500.05	3410.6	0.757904	-0.399913	0.159028	0.993746	706	673	1760.51	1556.76	92.0634	99.8524	84.2744	0.84399	-0.244703	0.635482	1
gene694	CTL0665	lspA	3939	3167	1641.28	1365.93	3533.79	3647.26	3420.32	0.937779	-0.092681	0.727855	0.993746	632	662	891.48	854.66	92.9998	103.768	82.2314	0.792453	-0.335603	0.506469	1
gene695	CTL0666	CTL0666	2753	3547	304.96	434.33	3189.91	2549.1	3830.72	1.50277	0.587627	0.0434375	0.875396	935	1658	349.95	578.44	175.997	139.01	212.984	1.53215	0.615557	0.178224	1
gene696	CTL0667	pcnB	3662	3305	439.17	426.23	3480.07	3390.78	3569.36	1.05267	0.0740505	0.743311	0.993746	865	1164	340.02	429.2	133.562	129.221	137.904	1.06719	0.093822	0.879171	1
gene697	CTL0668	lpxB	2313	2098	169.86	173.34	2203.75	2141.69	2265.82	1.05796	0.0812814	0.692338	0.993746	548	720	144.33	175.22	92.4039	95.9366	88.8712	0.926353	-0.110366	0.844682	1
gene698	CTL0669	pmpA	3238	2458	146.79	119.39	2826.4	2998.18	2654.61	0.885408	-0.175586	0.496657	0.993746	838	1124	127.21	157.7	139.734	127.263	152.205	1.19599	0.258201	0.603798	1
gene699	CTL0670	pmpB	18336	19225	501.62	563.18	18870.4	16978	20762.8	1.22293	0.290337	0.477241	0.993746	1192	1600	91.84	117.37	183.531	180.126	186.936	1.03781	0.0535384	0.939777	1
gene7	CTL0007	recB	1664	1187	35.95	25.45	1411.35	1540.76	1281.95	0.832024	-0.265303	0.348533	0.993746	280	293	22.5	19.73	34.3482	29.3683	39.3281	1.33913	0.421297	0.603312	1
gene70	CTL0065	CTL0065	1984	1466	288.29	225.48	1710.16	1837.06	1583.26	0.861848	-0.214495	0.630195	0.993746	230	281	109.88	116.46	39.0727	46.9894	31.156	0.663044	-0.592825	0.373891	1
gene700	CTL0671	pmpC	81417	107857	2276.59	3215.1	95935.6	75386.9	116484	1.54515	0.62775	0.441184	0.993746	15361	23409	1390.63	1929.83	2614.12	2181.09	3047.16	1.39708	0.482415	0.57933	1
gene701	CTL_t29	tRNA-Ser	1265	847	86141.3	81157.9	1043.03	1171.31	914.75	0.780964	-0.356671	0.353353	0.993746	1213	666	270765	154739	126.922	164.463	89.3819	0.543478	-0.879706	0.0569301	1
gene702	CTL0672	CTL0672	760	668	171.62	158.59	712.572	703.711	721.432	1.02518	0.0358807	0.496575	0.993746	240	271	177.57	180.43	38.3065	35.242	41.3711	1.17391	0.231325	0.801238	1
gene703	CTL0673	CTL0673	545	462	131.66	114.24	501.795	504.635	498.955	0.988744	-0.016331	0.962111	1	158	198	122.21	147.09	21.3665	15.6631	27.07	1.72826	0.789321	0.373464	1
gene704	CTL0674	CTL0674	1124	864	108.85	60.56	986.931	1040.75	933.11	0.896573	-0.157507	0.542041	0.993746	365	332	129.86	73.12	57.1619	72.4419	41.8818	0.578143	-0.790501	0.167894	1
gene705	CTL0675	obgE	979	960	173.2	197.8	971.64	906.491	1036.79	1.14374	0.193758	0.670924	0.993746	348	449	199.88	238.2	50.6072	45.0315	56.1829	1.24764	0.319198	0.653235	1
gene706	CTL0676	rpmA	6635	7093	12706.9	14689.5	6901.97	6143.58	7660.36	1.24689	0.318331	0.356067	0.993746	1630	1659	9949.89	9134.67	219.028	227.115	210.941	0.928786	-0.106582	0.812259	1
gene707	CTL0677	rplU	7828	7900	5594.46	5638.82	7890.07	7248.23	8531.91	1.1771	0.235241	0.487796	0.993746	2467	2563	6872.27	6344.76	325.393	338.715	312.071	0.921337	-0.118199	0.791881	1
gene708	CTL_t24	tRNA-Phe	141	109	4225.31	900.02	124.138	130.557	117.719	0.901666	-0.149335	0.936429	1	210	126	15050.5	2489	21.9199	25.4526	18.3871	0.722408	-0.469114	0.575809	1
gene709	CTL0678	CTL0678	2310	1696	597.42	454.13	1985.29	2138.91	1831.66	0.856352	-0.223725	0.494109	0.993746	440	422	379.8	336.94	67.7175	80.2735	55.1614	0.687169	-0.541264	0.322749	1
gene71	CTL0066	nth	770	527	51.29	47.17	641.062	712.971	569.154	0.798285	-0.325023	0.198599	0.993746	91	104	25.88	31.39	17.1528	21.5368	12.7688	0.592885	-0.754175	0.375557	1
gene710	CTL0679	CTL0679	2739	2481	28090.5	27227.9	2607.79	2536.14	2679.45	1.05651	0.0793045	0.789997	0.993746	1183	1027	39050.4	31718.3	134.796	142.926	126.667	0.886242	-0.174228	0.714101	1
gene711	CTL0680	CTL0680	3068	2581	18756.7	14277.4	2814.11	2840.77	2787.45	0.98123	-0.027336	0.765238	0.993746	1202	1209	34943.6	31226.8	173.273	182.084	164.463	0.903226	-0.146841	0.747917	1
gene712	CTL0681	CTL0681	2448	1466	886.82	533.11	1924.98	2266.69	1583.26	0.698491	-0.517686	0.0657814	0.926919	580	573	698.92	674.79	79.7202	80.2735	79.1669	0.986214	-0.020027	0.998416	1
gene713	CTL0682	CTL0682	961	833	124.8	116.51	894.727	889.824	899.63	1.01102	0.0158121	0.919548	1	149	195	69.41	83.24	25.6228	19.5789	31.6667	1.61739	0.693669	0.408853	1
gene714	CTL0683	rsbV	1877	1456	1546.04	1257.51	1655.22	1737.98	1572.46	0.904764	-0.144386	0.497623	0.993746	139	113	353.31	263.98	19.5789	27.4105	11.7473	0.428571	-1.22239	0.114706	1
gene715	CTL0684	CTL0684	8260	7515	653.08	626.79	7882.17	7648.23	8116.11	1.06118	0.0856633	0.832995	0.993746	2007	2305	532.76	551.37	327.947	350.462	305.431	0.871508	-0.198414	0.660678	1
gene716	CTL0685	CTL0685	1773	1476	231.18	198.02	1617.87	1641.68	1594.06	0.970993	-0.042468	0.939161	1	432	512	193.83	212.78	78.1028	95.9366	60.269	0.628216	-0.670666	0.195542	1
gene717	CTL0686	CTL0686	667	572	127.9	121.08	617.676	617.599	617.753	1.00025	0.0003604	0.889428	0.993746	157	212	119.7	150.38	23.7926	21.5368	26.0484	1.20949	0.274394	0.814243	1
gene718	CTL0687	ubiE	2237	1572	70.03	70.19	1884.53	2071.32	1697.74	0.819643	-0.286932	0.245757	0.993746	568	482	42.37	59	75.2085	76.3577	74.0593	0.9699	-0.044093	0.962873	1
gene719	CTL0688	CTL0688	11594	8899	2014.3	1643.96	10173.1	10735.3	9610.82	0.895254	-0.159631	0.661519	0.993746	2944	2940	1635.69	1485.62	381.661	393.536	369.786	0.93965	-0.089805	0.841618	1
gene72	CTL0067	trmE	1103	1141	103.27	126.92	1126.79	1021.31	1232.27	1.20656	0.270898	0.38109	0.993746	377	456	138.38	152.84	51.4585	52.863	50.0539	0.94686	-0.078777	0.933965	1
gene720	CTL0689	dapF	8118	7569	1908.19	1936.05	7845.59	7516.75	8174.43	1.0875	0.12101	0.705007	0.993746	1944	2252	1484.1	1563.11	264.443	240.82	288.065	1.19618	0.258437	0.586051	1
gene721	CTL0690	clpP	8211	7655	3201.73	3221.58	7935.09	7602.86	8267.31	1.0874	0.120876	0.712721	0.993746	2135	2682	2684.79	3125.69	314.965	278.02	351.909	1.26577	0.340014	0.47413	1
gene722	CTL0691	glyA	8929	10151	919.82	1081.06	9615.32	8267.68	10963	1.326	0.407083	0.218604	0.993746	1625	2409	542.34	739.29	248.865	193.831	303.899	1.56785	0.64879	0.152075	1
gene723	CTL0692	hemD	146	168	20.9	13.75	158.312	135.187	181.438	1.34213	0.424525	0.483656	0.993746	16	18	6.97	4.53	2.76658	1.95789	3.57528	1.82609	0.868756	0.997057	1
gene724	CTL0693	ispF	1395	957	444.61	298.66	1162.61	1291.68	1033.55	0.800158	-0.321642	0.213605	0.993746	331	301	298.02	211.26	41.5839	48.9473	34.2205	0.69913	-0.516366	0.433619	1
gene725	CTL0694	CTL0694	5869	6264	953.58	1107.45	6099.68	5434.32	6765.05	1.24488	0.316001	0.423423	0.993746	1846	2498	987.59	1233.64	301.643	291.726	311.56	1.06799	0.0948975	0.862139	1
gene726	CTL0695	rpsJ	8765	7952	10719.4	10352.4	8351.95	8115.83	8588.07	1.05819	0.0815957	0.886343	0.993746	2605	2672	10323.5	9663.46	356.676	391.578	321.775	0.821739	-0.283248	0.537464	1
gene727	CTL0696	fusA	39196	41013	2941.86	3288.1	40293.3	36293	44293.6	1.22044	0.287407	0.605802	0.993746	14436	18183	3509.78	4027.78	2169.68	2032.29	2307.08	1.13521	0.182959	0.838534	1
gene728	CTL0697	rpsG	9951	10792	4087.66	4585.66	10434.6	9213.99	11655.2	1.26495	0.339081	0.369718	0.993746	3640	4219	5039.18	5327.54	530.163	516.883	543.442	1.05138	0.0722889	0.911417	1
gene729	CTL0698	rpsL	6950	6582	5207.48	5294.8	6771.87	6435.25	7108.48	1.10462	0.143545	0.687131	0.993746	3051	3217	7390.2	7016.6	454.656	477.725	431.587	0.903421	-0.146529	0.754209	1
gene73	CTL0068	psdD	965	807	147.75	123.09	882.539	893.528	871.551	0.975404	-0.035928	0.804576	0.993746	189	171	99.54	81.48	27.1551	31.3262	22.9839	0.733696	-0.446746	0.566812	1
gene730	CTL0699	CTL0699	332	313	108.89	113.72	322.724	307.411	338.036	1.09962	0.137011	0.842231	0.993746	94	77	109.55	87.19	12.2581	11.7473	12.7688	1.08696	0.120294	1	1
gene731	CTL0700	tsp	1331	936	55.77	41.76	1121.64	1232.42	1010.87	0.820231	-0.285898	0.276023	0.993746	145	125	5.07	9.46	16.94	19.5789	14.3011	0.730435	-0.453173	0.633948	1
gene732	CTL0701	CTL0701	2864	1822	1407.79	940.48	2309.81	2651.88	1967.74	0.742017	-0.430477	0.0443258	0.875396	561	306	920.71	445.96	46.6489	50.9051	42.3926	0.832776	-0.264	0.697592	1
gene733	CTL0702	omcB	32196	18392	3041.4	1845.83	24837.3	29811.4	19863.1	0.666293	-0.585771	0.168547	0.993746	672	808	208.61	227.52	99.0437	84.1893	113.898	1.35288	0.436036	0.400519	1
gene734	CTL0703	omcA	16670	9347	24567.6	16122.4	12765	15435.3	10094.7	0.653996	-0.612647	0.112136	0.974637	223	235	1033	1045.96	35.1143	41.1157	29.113	0.708075	-0.498027	0.478434	1
gene735	CTL0704	CTL0704	1105	944	282.23	296.92	1021.33	1023.16	1019.51	0.996433	-0.005156	0.724835	0.993746	245	264	33.44	40.55	34.4759	35.242	33.7098	0.956522	-0.06413	0.980437	1
gene736	CTL0705	gltX	8227	7951	859.46	875.34	8102.33	7617.67	8586.99	1.12725	0.172802	0.586425	0.993746	2883	3310	961.28	1008.83	412.093	415.073	409.114	0.985644	-0.020861	0.957109	1
gene737	CTL0706	euo	5866	16945	1625.26	4540.76	11866	5431.54	18300.4	3.36929	1.75244	4.83e-06	0.00449101	1243	4658	1263.84	4351	389.705	187.957	591.453	3.14674	1.65386	0.00050014	0.41004
gene738	CTL0707	recJ	5102	4617	450.44	436.87	4855.22	4724.12	4986.31	1.0555	0.0779249	0.76586	0.993746	1069	1264	296.41	318.5	146.076	140.968	151.183	1.07246	0.100929	0.862634	1
gene739	CTL0708a	secF	18441	22202	638.43	829.15	20526.5	17075.2	23977.9	1.40425	0.489805	0.234646	0.993746	4810	7639	538.44	782.98	854.576	689.177	1019.98	1.47999	0.565588	0.322038	1
gene74	CTL0069	CTL0069	7533	6135	920.77	799.87	6800.4	6975.07	6625.73	0.949915	-0.074129	0.773937	0.993746	1618	1571	650.54	576.98	225.37	240.82	209.92	0.871686	-0.198119	0.655155	1
gene741	CTL0709	CTL0709	606	536	526.5	507.84	569.995	561.117	578.874	1.03165	0.0449472	0.985041	1	179	183	561.15	490.9	23.7926	21.5368	26.0484	1.20949	0.274394	0.814243	1
gene742	CTL0710	uppS	2090	2752	452.98	583.22	2453.67	1935.21	2972.13	1.53582	0.619009	0.0284484	0.862472	769	1254	561.02	853.52	155.312	115.516	195.108	1.68902	0.756186	0.101572	1
gene743	CTL0711	exonA	3179	2979	622.97	620.35	3080.42	2943.55	3217.29	1.093	0.128287	0.770455	0.993746	787	1057	510.19	616.56	126.965	115.516	138.414	1.19823	0.260906	0.607444	1
gene744	CTL0712	cmk	1887	1428	501.45	409.63	1644.73	1747.24	1542.22	0.882662	-0.180066	0.40759	0.993746	503	562	480.46	482.52	73.5486	82.2314	64.8657	0.78882	-0.342232	0.529871	1
gene745	CTL0713	plsC	1708	1439	512.39	455.22	1567.8	1581.5	1554.1	0.982678	-0.025209	0.791804	0.993746	536	564	529.45	510.01	76.1449	80.2735	72.0163	0.897137	-0.1566	0.787678	1
gene746	CTL0714	argS	3582	3108	260.13	256.98	3336.65	3316.7	3356.6	1.01203	0.0172532	0.903519	1	1114	1423	286.73	352.77	177.955	166.421	189.49	1.13862	0.187285	0.705048	1
gene747	CTL0715	murA	4592	4641	565.46	614.16	4632.06	4251.9	5012.23	1.17882	0.237345	0.425154	0.993746	966	1283	382.6	468.25	168.208	168.379	168.038	0.997978	-0.00292	1	1
gene748	CTL0716	tarp	2523	2042	116.13	99.68	2270.74	2336.14	2205.34	0.94401	-0.083125	0.683721	0.993746	264	275	7.12	4.37	35.5825	31.3262	39.8388	1.27174	0.346803	0.677806	1
gene749	CTL0717	CTL0717	3286	2842	783.26	716.22	3055.98	3042.62	3069.33	1.00878	0.0126061	0.977019	1	783	887	609.33	646.74	112.068	107.684	116.452	1.08142	0.112931	0.856224	1
gene75	CTL0070	secA	22965	21397	1166.37	1157.43	22186.3	21264.1	23108.5	1.08674	0.120004	0.810641	0.993746	5884	7035	983.34	1063.35	869.686	828.187	911.185	1.10022	0.137787	0.830821	1
gene750	CTL0718	CTL0718	887	668	389.46	322.84	771.369	821.305	721.432	0.878398	-0.187054	0.710452	0.993746	128	166	172.4	221.79	22.3029	19.5789	25.0269	1.27826	0.354182	0.740153	1
gene751	CTL0719	prfB	1855	1403	290.09	232.35	1616.42	1717.61	1515.22	0.88217	-0.180872	0.446857	0.993746	320	396	156.13	182.32	45.2443	45.0315	45.4571	1.00945	0.013572	1	1
gene752	CTL0720	CTL0720	8699	4267	13212.8	7969.31	6331.51	8054.72	4608.31	0.572126	-0.805595	0.0117057	0.640373	2685	1799	15682.8	9292.56	285.554	338.715	232.393	0.686102	-0.543505	0.226935	1
gene753	CTL0721	CTL0721	6188	5318	988.66	950.44	5736.53	5729.69	5743.38	1.00239	0.0034426	0.994803	1	1421	1580	794.14	802.11	208.175	197.747	218.603	1.10547	0.144656	0.77428	1
gene754	CTL0722	ispD	1230	993	272.28	228.83	1105.66	1138.9	1072.43	0.941635	-0.086761	0.981944	1	277	309	228.85	237.89	34.3482	29.3683	39.3281	1.33913	0.421297	0.603312	1
gene755	CTL0723	truA	1105	897	79.84	78.4	995.954	1023.16	968.75	0.946822	-0.078834	0.507328	0.993746	241	218	79.19	84.04	30.3899	35.242	25.5377	0.724638	-0.464668	0.53276	1
gene756	CTL0724	CTL0724	1478	1020	431.3	314.91	1235.06	1368.53	1101.59	0.804941	-0.313045	0.33396	0.993746	270	247	261.12	206.92	35.1995	37.1999	33.199	0.892448	-0.164159	0.854532	1
gene757	CTL0725	CTL0725	412	364	53.21	31.48	387.301	381.486	393.116	1.03049	0.0433261	0.756437	0.993746	47	46	37.23	32.89	4.51166	3.91578	5.10754	1.30435	0.383329	1	1
gene758	CTL_t16	tRNA-Leu	999	763	114661	80267.5	874.521	925.01	824.031	0.890835	-0.16677	0.507401	0.993746	510	302	242089	128795	49.2452	60.6946	37.7958	0.622721	-0.683342	0.26152	1
gene759	CTL0726	CTL0726	953	794	882.48	886.99	869.964	882.417	857.511	0.971775	-0.041305	0.934626	1	110	88	190.02	209.4	10.7684	9.78945	11.7473	1.2	0.263034	0.960684	1
gene76	CTL0071	CTL0071	6309	3617	2164.03	1315.32	4874.02	5841.73	3906.32	0.668692	-0.580586	0.0513334	0.875396	290	282	278.98	258.98	44.8612	50.9051	38.8173	0.762542	-0.391112	0.551827	1
gene760	CTL0727	atoS	1910	1785	287.7	288.67	1848.16	1768.54	1927.78	1.09004	0.124383	0.714012	0.993746	126	133	47.4	49.06	21.8773	27.4105	16.3441	0.596273	-0.745954	0.339549	1
gene761	CTL0728	atoC	811	654	73.95	67.24	728.623	750.934	706.313	0.940579	-0.088379	0.797771	0.993746	67	63	18.01	14.61	11.9176	15.6631	8.17206	0.521739	-0.938599	0.333508	1
gene762	CTL_t04	tRNA-Arg	69	73	1552.64	1240.22	71.3644	63.8896	78.8392	1.23399	0.303332	0.244981	0.993746	25	18	5027.7	3429.8	2.00045	1.95789	2.04302	1.04348	0.0614005	1	1
gene763	CTL0729	CTL0729	363	349	38.02	41.88	356.515	336.115	376.916	1.12139	0.16529	0.700762	0.993746	61	57	33.58	26.73	8.51257	7.83156	9.19357	1.17391	0.231325	1	1
gene764	CTL0730	recO	1299	929	42.23	35.11	1103.05	1202.79	1003.31	0.834151	-0.261619	0.437258	0.993746	167	233	46.76	48.95	34.859	29.3683	40.3496	1.37391	0.458291	0.563018	1
gene765	CTL0731	CTL0731	1998	1690	709.99	639.04	1837.6	1850.02	1825.18	0.986574	-0.019501	0.747847	0.993746	363	375	415.68	389.77	56.6511	60.6946	52.6077	0.86676	-0.206295	0.74819	1
gene766	CTL_t18	tRNA-Leu	149	122	15698	16489.9	134.862	137.964	131.759	0.955019	-0.066399	0.685033	0.993746	58	38	19497.4	8867.15	4.76704	3.91578	5.61829	1.43478	0.520832	0.98065	1
gene767	CTL0733	CTL0733	1450	1182	282.12	239.29	1309.58	1342.61	1276.55	0.950797	-0.072791	0.736889	0.993746	450	444	314.5	285.35	62.3971	66.5683	58.2259	0.87468	-0.193172	0.755038	1
gene768	CTL0734	CTL0734	289	217	263.85	210.76	250.976	267.595	234.358	0.87579	-0.191342	0.505128	0.993746	73	66	250.56	194.28	10.3002	7.83156	12.7688	1.63043	0.705257	0.616867	1
gene769	CTL0735	CTL0735	460	347	81.44	66.26	400.343	425.93	374.756	0.879853	-0.184666	0.468874	0.993746	94	101	57.75	51.36	12.5135	11.7473	13.2796	1.13043	0.176878	1	1
gene77	CTL0072	engA	2394	1847	257.31	212.11	2105.71	2216.69	1994.74	0.899873	-0.152207	0.446319	0.993746	868	907	312.36	296.47	115.218	103.768	126.667	1.22067	0.287676	0.576672	1
gene770	CTL0736	pheT	4616	4601	299.88	318.46	4621.57	4274.12	4969.03	1.16258	0.217336	0.54261	0.993746	1489	1859	318.67	362.91	214.134	193.831	234.436	1.20949	0.274394	0.559491	1
gene771	CTL0737	CTL0737	7824	6683	1397.75	1258.64	7231.04	7244.52	7217.56	0.996279	-0.005378	0.945062	1	1277	1583	736.63	835.72	185.063	168.379	201.748	1.19818	0.260845	0.583869	1
gene772	CTL0738	CTL0738	1744	1611	359.95	338.72	1677.35	1614.83	1739.86	1.07743	0.107589	0.763364	0.993746	425	375	245.78	183.78	62.993	74.3998	51.5861	0.693364	-0.528315	0.347643	1
gene773	CTL0739	oppC2	7036	6928	652.49	685.04	6998.52	6514.88	7482.16	1.14847	0.199715	0.549021	0.993746	1691	2332	511.66	642.27	265.549	248.652	282.447	1.13591	0.183852	0.707027	1
gene774	CTL0740	oppB2	5406	7630	623.8	941.7	6622.96	5005.61	8240.31	1.64622	0.719154	0.0300687	0.862472	1330	2388	486.93	810.64	247.035	184.042	310.028	1.68455	0.752364	0.0955442	1
gene775	CTL0741	oppA4	12832	15992	949.48	1268.66	14576.4	11881.6	17271.2	1.45361	0.539636	0.154623	0.993746	3736	6443	882.92	1400.96	653.68	520.799	786.561	1.5103	0.594833	0.266846	1
gene776	CTL0742a	CTL0742a	85863	47890	581691	282302	65612.1	79503.6	51720.7	0.650545	-0.62028	0.325149	0.993746	25501	16854	718506	427181	2890.74	3635.8	2145.68	0.590152	-0.76084	0.363871	1
gene777	CTL0742	CTL0742	1219	846	233.23	168.6	1021.19	1128.72	913.67	0.809478	-0.304937	0.446847	0.993746	192	192	123.52	107.54	25.0695	21.5368	28.6022	1.32806	0.409324	0.665524	1
gene778	CTL0743	CTL0743	4134	2864	1176.85	866.92	3460.45	3827.82	3093.09	0.808055	-0.307475	0.266009	0.993746	641	612	584.92	519.79	88.7009	101.81	75.5916	0.742475	-0.429586	0.396251	1
gene779	CTL0744	CTL0744	716	635	165.72	189.71	674.381	662.97	685.793	1.03442	0.048829	0.879187	0.993746	127	130	172.18	135.73	15.4503	17.621	13.2796	0.753623	-0.408085	0.694149	1
gene78	CTL0073	pcnB	4968	3894	675.34	565.91	4402.76	4600.05	4205.48	0.914224	-0.12938	0.710212	0.993746	1258	1262	555.43	504.38	171.23	182.084	160.377	0.880785	-0.183138	0.686771	1
gene780	CTL0745	CTL0745	1749	1297	313.58	259.78	1510.1	1619.46	1400.75	0.864945	-0.20932	0.353962	0.993746	291	277	152.93	136.44	37.966	39.1578	36.7743	0.93913	-0.090603	0.940195	1
gene781	CTL0746	hemH	3978	3689	699.66	702.57	3833.73	3683.37	3984.08	1.08164	0.113218	0.714514	0.993746	685	776	378.44	391.68	90.9142	82.2314	99.597	1.21118	0.276413	0.619573	1
gene782	CTL0747	fliY	5624	4859	1320.69	1214.94	5227.56	5207.46	5247.66	1.00772	0.0110949	0.897513	0.998623	974	1066	746.79	752.06	140.5	139.01	141.99	1.02143	0.0305945	0.988381	1
gene783	CTL0748	CTL0748	1072	785	333.37	263.28	920.197	992.603	847.791	0.854109	-0.227508	0.336976	0.993746	239	213	263.88	219.35	28.1766	31.3262	25.0269	0.798913	-0.32389	0.692344	1
gene784	CTL0749	CTL0749	1502	1465	394.2	410.03	1486.47	1390.76	1582.18	1.13764	0.186048	0.488611	0.993746	332	435	289.51	343.13	46.7765	45.0315	48.5216	1.0775	0.107694	0.935634	1
gene785	CTL0750	glgC	955	805	107.69	99.54	876.83	884.269	869.391	0.983175	-0.02448	0.886303	0.993746	76	107	26.57	34.74	9.78945	7.83156	11.7473	1.5	0.584963	0.720145	1
gene786	CTL0751	CTL0751	490	319	286.95	325.98	399.112	453.709	344.516	0.759334	-0.397193	0.268584	0.993746	106	113	30.97	35.21	14.3437	9.78945	18.8979	1.93043	0.948926	0.363673	1
gene787	CTL0752	rho	16873	14069	2030.37	1802.13	15408.8	15623.3	15194.4	0.972544	-0.040165	0.888403	0.993746	4103	4535	1593.31	1607.18	595.326	597.156	593.496	0.99387	-0.008871	0.972755	1
gene788	CTL0753	coaE	6542	6358	2344.59	2422.55	6462.02	6057.47	6866.57	1.13357	0.180873	0.60386	0.993746	1364	1647	1567.9	1740.01	191.873	184.042	199.705	1.08511	0.117836	0.823218	1
gene789	CTL0754	polA	11199	9200	669.14	585.48	10152.7	10369.6	9935.89	0.958179	-0.061632	0.818673	0.993746	1565	2453	302.74	430.9	272.274	232.989	311.56	1.33723	0.419248	0.364855	1
gene79	CTL0074	clpX	13930	11750	1886.49	1692.33	12794.1	12898.3	12689.9	0.983841	-0.023502	0.901739	1	3189	3539	1395.19	1412.26	471.468	503.178	439.759	0.873964	-0.194355	0.682887	1
gene790	CTL0755	sohB	4115	3726	703.64	670.87	3917.13	3810.23	4024.04	1.05612	0.0787673	0.656987	0.993746	705	995	391.12	496.45	117.346	111.6	123.092	1.10297	0.1414	0.805528	1
gene791	CTL0756	CTL0756	4220	4642	410.85	486.48	4460.38	3907.45	5013.31	1.28301	0.359536	0.237336	0.993746	1936	2317	613.5	666.1	281.596	262.357	300.834	1.14666	0.197435	0.685695	1
gene792	CTL0757	CTL0757	2801	2383	1039.5	900.76	2583.58	2593.55	2573.61	0.992314	-0.011131	0.841052	0.993746	819	932	976.45	1021.03	124.326	119.431	129.221	1.08197	0.113657	0.84875	1
gene793	CTL_t30	tRNA-Ser	785	736	82043.3	98770	760.866	726.86	794.872	1.09357	0.129045	0.546979	0.993746	770	424	255188	146314	84.7426	119.431	50.0539	0.419102	-1.25463	0.0125656	1
gene794	CTL0758	CTL0758	7	18	134.42	206.79	12.9607	6.48155	19.4398	2.99925	1.5846	0.0768005	0.928907	0	3	0	43.99	0.766131	0	1.53226	Inf	Inf	1	1
gene795	CTL0759	dnaB	2352	3598	257.14	433.25	3031.8	2177.8	3885.8	1.78428	0.835339	0.00172719	0.209106	602	1400	212.39	463.42	125.05	74.3998	175.699	2.36156	1.23974	0.009829	1
gene796	CTL0760	gidA	12426	12657	1028.17	1129.74	12587.5	11505.7	13669.4	1.18806	0.248606	0.54555	0.993746	5788	6729	1543.16	1650.43	827.209	820.356	834.061	1.01671	0.0239032	0.991404	1
gene797	CTL0761	lplA	960	744	124.51	141.53	846.205	888.898	803.511	0.903941	-0.1457	0.764563	0.993746	270	289	124.42	196.55	38.264	37.1999	39.3281	1.05721	0.0802596	0.988013	1
gene798	CTL0762	ndk	140523	78494	80837.1	50381.5	107444	130115	84772.6	0.651519	-0.61812	0.461126	0.993746	33213	17808	60834	29665.4	3573.32	4894.73	2251.91	0.46007	-1.12008	0.235926	1
gene799	CTL0763	ruvA	864	909	292.8	328.35	890.859	800.008	981.71	1.22712	0.295281	0.265642	0.993746	126	212	140.12	215.6	27.0274	25.4526	28.6022	1.12375	0.168316	0.915942	1
gene8	CTL0008	recC	4495	3474	55.04	53.46	3956.98	4162.08	3751.88	0.901443	-0.149691	0.488374	0.993746	1648	1493	28.6	35.34	204.174	217.326	191.022	0.878966	-0.186121	0.676368	1
gene80	CTL0075	clpP	10472	9799	3138.4	3025.16	10139.6	9696.4	10582.8	1.09142	0.126201	0.816284	0.993746	2391	2662	2305.43	2400.23	366.679	389.62	343.737	0.882237	-0.180761	0.692604	1
gene800	CTL0764	ruvC	2303	1793	796.26	641.74	2034.42	2132.43	1936.42	0.908081	-0.139107	0.542006	0.993746	249	262	321.17	315.45	33.5395	31.3262	35.7528	1.1413	0.190684	0.865791	1
gene801	CTL0765	CTL0765	3800	2304	1401.08	927.28	3003.42	3518.56	2488.29	0.707192	-0.499827	0.0776931	0.928907	300	310	343.79	327.19	52.8205	60.6946	44.9463	0.740533	-0.433364	0.477108	1
gene802	CTL_t19	tRNA-Leu	2274	1459	291589	192299	1840.64	2105.58	1575.7	0.748347	-0.41822	0.0835117	0.928907	3669	2456	1834920	1111670	426.777	538.42	315.135	0.585296	-0.772761	0.110108	1
gene803	CTL0766	CTL0766	17381	446372	3390.93	102438	249085	16093.7	482077	29.9544	4.9047	0.00164174	0.209106	5075	164510	3331.06	104454	10991.7	667.64	21315.8	31.9271	4.99671	0.00833781	1
gene804	CTL0767	gapA	18586	20821	2936.66	3449.94	19847.9	17209.4	22486.4	1.30663	0.385855	0.359891	0.993746	5094	7351	2706.49	3613.29	828.996	726.377	931.615	1.28255	0.359015	0.535816	1
gene805	CTL0768	rplQ	7009	6331	3869.85	3618.95	6663.65	6489.88	6837.41	1.05355	0.0752568	0.873184	0.993746	2911	2865	5432.28	4946.79	395.834	375.915	415.754	1.10598	0.145323	0.783991	1
gene806	CTL0769	rpoA	27390	23051	4133.72	3715.78	25128.1	25361.4	24894.8	0.981603	-0.026788	0.945411	1	10143	10310	4963.58	4585.81	1410.45	1468.42	1352.48	0.921044	-0.118659	0.831638	1
gene807	CTL0770	rpsK	9751	7491	6472.97	5157.51	8559.5	9028.8	8090.19	0.896043	-0.15836	0.609047	0.993746	4171	3686	9023	7077.17	520.416	554.083	486.748	0.878476	-0.186925	0.698734	1
gene808	CTL0771	rpsM	7702	7425	5178.73	5367.22	7575.24	7131.56	8018.91	1.12443	0.16919	0.687753	0.993746	2661	3055	6265.32	6385.8	347.696	311.305	384.087	1.2338	0.303106	0.532194	1
gene809	CTL0772	secY	19451	19062	2054.03	2125.56	19298.6	18010.4	20586.7	1.14305	0.192887	0.675841	0.993746	5857	7035	2075.37	2281.31	857.215	849.724	864.706	1.01763	0.0252156	0.989865	1
gene81	CTL0076	tig	14781	12003	1733.44	1477.95	13324.7	13686.3	12963.1	0.947162	-0.078317	0.827891	0.993746	5636	6228	2215.53	2223.82	790.392	763.577	817.206	1.07023	0.0979264	0.883565	1
gene810	CTL0773	rplO	8284	7513	5129.48	4946.9	7892.2	7670.45	8113.95	1.05782	0.0810936	0.808111	0.993746	2381	2409	4734.49	4387.1	337.396	362.21	312.581	0.862985	-0.212593	0.639527	1
gene811	CTL0774	rpsE	7500	6757	3379.43	3222.36	7121	6944.52	7297.48	1.05083	0.0715243	0.828965	0.993746	2739	2796	4156.96	3818.54	358.209	368.083	348.334	0.946346	-0.07956	0.858259	1
gene812	CTL0775	rplR	6758	6344	4866.3	4711.05	6554.46	6257.47	6851.45	1.09492	0.130828	0.750671	0.993746	1997	2192	4554.85	4566.08	287.554	293.683	281.425	0.958261	-0.06151	0.889535	1
gene813	CTL0776	rplF	7357	5656	2751.08	2238.68	6460.26	6812.11	6108.42	0.896699	-0.157303	0.645597	0.993746	3272	3601	4016.43	4072.14	464.403	464.02	464.786	1.00165	0.00238	1	1
gene814	CTL0777	rpsH	7923	7408	3601.84	3321.47	7668.37	7336.19	8000.56	1.09056	0.125069	0.806469	0.993746	2254	2518	4006.98	3933.57	323.988	321.094	326.883	1.01803	0.0257766	0.983767	1
gene815	CTL0778	rplE	7405	5949	2910.3	2461.31	6640.7	6856.55	6424.85	0.937038	-0.093821	0.767082	0.993746	2470	2813	3176.16	3271.48	352.676	352.42	352.931	1.00145	0.0020893	1	1
gene816	CTL0779	rplX	4200	3178	4382.79	3571.62	3660.57	3888.93	3432.2	0.882557	-0.180238	0.51623	0.993746	1633	1831	5382.39	5563.7	245.119	236.905	253.334	1.06935	0.0967336	0.857739	1
gene817	CTL0780	rplN	6017	6018	3980.22	4101.89	6035.36	5571.36	6499.37	1.16657	0.222272	0.462211	0.993746	1929	2262	4546.09	4765.64	275.169	264.315	286.022	1.08213	0.113868	0.827877	1
gene818	CTL0781	rpsQ	2664	2057	5514.12	4543.36	2344.11	2466.69	2221.54	0.900613	-0.15102	0.478213	0.993746	1069	1071	7410.15	6549.92	141.862	146.842	136.882	0.932174	-0.101329	0.835495	1
gene819	CTL0782	rpmC	1151	832	4671.85	3442.86	982.151	1065.75	898.55	0.843114	-0.2462	0.519058	0.993746	409	526	5380.26	6092.22	70.9097	74.3998	67.4195	0.906178	-0.142133	0.816199	1
gene82	CTL_t12	tRNA-Gly	320	267	113496	101714	292.328	296.299	288.357	0.973194	-0.0392	0.785379	0.993746	417	260	509448	289443	42.6905	56.7788	28.6022	0.503748	-0.989226	0.116377	1
gene820	CTL0783	rplP	4884	3915	3085.37	2662.93	4375.21	4522.27	4228.16	0.934963	-0.097019	0.778573	0.993746	1871	1893	3782.42	3553.8	255.079	272.147	238.011	0.87457	-0.193354	0.663167	1
gene821	CTL0784	rpsC	8567	7744	2407.25	2284.04	8147.96	7932.49	8363.43	1.05433	0.0763209	0.777171	0.993746	2860	3201	2672.53	2706.16	428.991	448.357	409.625	0.913613	-0.130345	0.777868	1
gene822	CTL0785	rplV	5165	4610	5160.41	4853.03	4880.6	4782.46	4978.75	1.04104	0.0580304	0.813114	0.993746	1641	1856	5371.9	5376.02	217.113	209.494	224.732	1.07273	0.101293	0.85046	1
gene823	CTL0786	rpsS	3213	2680	5647.85	4938.21	2934.7	2975.03	2894.37	0.972887	-0.039656	0.750902	0.993746	1185	1317	6847.67	6908.04	169.485	168.379	170.592	1.01314	0.0188401	1	1
gene824	CTL0787	rplB	12225	10892	2533.07	2282.19	11541.4	11319.6	11763.2	1.0392	0.0554664	0.900863	1	4429	4493	3072.62	2822.76	604.222	610.862	597.582	0.978261	-0.031709	0.937416	1
gene825	CTL0788	rplW	2270	2621	1843.62	2375.33	2466.26	2101.87	2830.65	1.34673	0.429457	0.0983013	0.950157	498	704	1276.52	1695.51	92.9998	92.0208	93.9787	1.02128	0.0303736	1	1
gene826	CTL0789	rplD	4797	4637	1183.42	1103.87	4724.81	4441.71	5007.91	1.12747	0.173091	0.773668	0.993746	1541	1635	1399.6	1364.16	213.112	229.073	197.151	0.860647	-0.216507	0.625742	1
gene827	CTL0790	rplC	4039	3291	1205.75	1027.47	3647.05	3739.85	3554.24	0.950369	-0.07344	0.667973	0.993746	1981	1791	1954.22	1609.66	243.076	260.399	225.753	0.86695	-0.205979	0.642255	1
gene828	CTL0791	CTL0791	10401	6965	1986.99	1395.7	8576.39	9630.66	7522.12	0.78106	-0.356495	0.337509	0.993746	4055	2948	2589.94	1700.92	468.702	559.957	377.447	0.674065	-0.56904	0.244855	1
gene829	CTL0792	fmt	3741	3243	674.59	634.78	3483.16	3463.93	3502.4	1.01111	0.0159371	0.929104	1	1176	1175	720.24	638.1	166.038	186	146.076	0.785355	-0.348584	0.437812	1
gene83	CTL0077	CTL0077	33786	30800	1467.62	1428.1	32273.7	31283.7	33263.6	1.06329	0.0885368	0.828308	0.993746	5525	7509	776.98	963.64	911.866	802.735	1021	1.2719	0.346983	0.560134	1
gene830	CTL0793	lpxA	6721	5924	1466.26	1350.87	6310.53	6223.21	6397.85	1.02806	0.0399278	0.846627	0.993746	1656	1599	1191.19	1044.35	201.152	215.368	186.936	0.867984	-0.204259	0.646682	1
gene831	CTL0794	fabZ	2399	2032	1409.41	1211.79	2207.93	2221.32	2194.54	0.987943	-0.017501	0.844816	0.993746	563	596	1013.2	965.93	70.782	68.5262	73.0378	1.06584	0.0919889	0.922548	1
gene832	CTL0795	lpxC	8287	6641	1801.16	1537.26	7422.72	7673.23	7172.2	0.934705	-0.097417	0.826438	0.993746	2079	2054	1468.39	1324.65	301.089	305.431	296.748	0.971572	-0.041607	0.924306	1
gene833	CTL0796	lnt	1584	1737	134.05	159.43	1671.31	1466.68	1875.94	1.27904	0.355057	0.182471	0.993746	283	462	79.76	124.87	50.4795	39.1578	61.8012	1.57826	0.658336	0.310764	1
gene834	CTL0797	CTL0797	2489	2701	1142.88	1287.52	2610.85	2304.65	2917.05	1.26572	0.339959	0.208123	0.993746	413	671	557.8	841.55	84.9554	86.1472	83.7636	0.972332	-0.040479	0.962971	1
gene835	CTL0798	dnaQ2	2854	2484	701.23	647.48	2662.66	2642.62	2682.69	1.01516	0.0217119	0.979118	1	644	632	512.52	457.68	91.6803	93.9787	89.3819	0.951087	-0.072351	0.907214	1
gene836	CTL0799	CTL0799	2492	2667	1464.52	1631.86	2593.88	2307.43	2880.33	1.24828	0.319946	0.256693	0.993746	570	605	1130.36	1106.63	92.4465	105.726	79.1669	0.748792	-0.417363	0.404976	1
gene837	CTL0800	CTL0800	6948	5866	1959.13	1763.08	6384.31	6433.4	6335.21	0.984738	-0.022189	0.976258	1	1837	1950	1651.83	1608.19	253.079	234.947	271.21	1.15435	0.207078	0.667571	1
gene838	CTL_t17	tRNA-Leu	983	406	107998	38475	674.335	910.195	438.475	0.481738	-1.05368	0.00179876	0.209106	259	135	75945	35653	29.794	39.1578	20.4302	0.521739	-0.938599	0.18071	1
gene839	CTL0801	trxA	3541	2168	4074.87	2586.04	2810.08	3278.74	2341.42	0.714121	-0.48576	0.100655	0.950157	1263	999	4430.02	3216.48	149.991	172.294	127.688	0.741107	-0.432247	0.340454	1
gene84	CTL0078	mreB	6506	7234	1037.74	1231.79	6918.39	6024.14	7812.64	1.29689	0.375055	0.306679	0.993746	1442	2003	743.11	940.42	234.564	205.578	263.549	1.28199	0.358382	0.438239	1
gene840	CTL0802	CTL0802	4197	2970	1773.61	1410.33	3546.86	3886.15	3207.57	0.825384	-0.276864	0.294306	0.993746	960	860	1294.35	1083.12	130.583	148.8	112.366	0.755149	-0.405167	0.382552	1
gene841	CTL0803	mip	14865	10803	3939.06	3066.13	12715.6	13764	11667.1	0.847652	-0.238455	0.495196	0.993746	3210	2834	2664.52	2178.01	420.138	456.188	384.087	0.841948	-0.248197	0.597485	1
gene842	CTL0804	aspS	10091	10452	788.47	864.05	10315.8	9343.62	11288	1.2081	0.272742	0.506149	0.993746	2801	3302	765.75	839.65	429.416	428.778	430.055	1.00298	0.0042899	1	1
gene843	CTL0805	hisS	3287	4572	441.5	657.93	3990.63	3043.55	4937.71	1.62235	0.698086	0.0176868	0.783271	996	1492	430.53	589.94	172.294	156.631	187.957	1.2	0.263034	0.583397	1
gene844	CTL0806	uhpC	45997	47658	5083.51	5336.28	47030.2	42590.3	51470.1	1.20849	0.273211	0.639148	0.993746	10569	14063	3909.55	4769.68	1635.01	1523.24	1746.78	1.14675	0.197555	0.797747	1
gene845	CTL0807	dnaE	12567	14093	502.77	604.77	13428.3	11636.2	15220.3	1.30801	0.387371	0.352451	0.993746	3234	4984	415.6	583.69	534.334	430.736	637.932	1.48103	0.566599	0.270038	1
gene846	CTL0808	CTL0808	1868	1258	305.86	222.69	1544.14	1729.65	1358.63	0.785493	-0.348331	0.293441	0.993746	45	43	20.98	20.36	5.74598	5.87367	5.61829	0.956522	-0.06413	1	1
gene847	CTL0809	CTL0809	5467	4708	934	873.27	5073.34	5062.09	5084.59	1.00444	0.006397	0.998469	1	1104	1180	643.36	631.89	160.419	162.505	158.334	0.974332	-0.037514	0.944277	1
gene848	CTL0810	CTL0810	1312	1221	442.2	461.31	1266.75	1214.83	1318.67	1.08548	0.118328	0.728415	0.993746	240	318	262.91	319.21	36.7743	35.242	38.3065	1.08696	0.120294	0.941592	1
gene849	CTL0811	rsbW	1454	976	638.76	452.03	1200.19	1346.31	1054.07	0.782931	-0.353042	0.156751	0.993746	295	282	526.93	439.94	37.0297	35.242	38.8173	1.10145	0.139403	0.917338	1
gene85	CTL0079	pckA	8166	8943	721.28	846.42	8609.76	7561.19	9658.34	1.27736	0.353161	0.334044	0.993746	1373	2049	394.57	538.07	235.074	205.578	264.571	1.28696	0.363963	0.430788	1
gene850	CTL0812	CTL0812	1603	1346	470.61	396.97	1468.97	1484.28	1453.66	0.979377	-0.030064	0.841911	0.993746	357	293	258.18	229.11	50.9477	64.6104	37.285	0.577075	-0.793169	0.184229	1
gene851	CTL0813	dacC	1762	1503	135.81	138.71	1627.36	1631.5	1623.22	0.994927	-0.007337	0.83436	0.993746	419	521	119.18	158.02	55.8424	39.1578	72.5271	1.85217	0.88922	0.148446	1
gene852	CTL0814	CTL0814	343	348	181.97	190.8	346.716	317.596	375.836	1.18338	0.242911	0.7378	0.993746	80	83	164.44	151.65	11.7473	11.7473	11.7473	1	3.2e-16	1	1
gene853	CTL0815	CTL0815	885	658	124.57	96.54	765.043	819.453	710.632	0.867203	-0.205558	0.3636	0.993746	246	260	115.55	116.83	32.518	31.3262	33.7098	1.07609	0.105795	0.970525	1
gene854	CTL0817	brnQ	6065	6068	771.78	825.69	6084.59	5615.8	6553.37	1.16695	0.222746	0.50097	0.993746	2094	3046	894.59	1173.74	351.867	307.389	396.345	1.28939	0.366693	0.445983	1
gene855	CTL0818	CTL0818	3546	3342	124.23	131.49	3446.34	3283.37	3609.32	1.09927	0.136551	0.577442	0.993746	1028	1307	123.71	148.58	148.034	121.389	174.678	1.43899	0.525057	0.263707	1
gene856	CTL0819	CTL0819	9997	7684	4756.28	3909.02	8777.61	9256.58	8298.63	0.896512	-0.157606	0.642712	0.993746	1809	1601	2547.52	2073	251.759	295.641	207.877	0.703138	-0.508119	0.252979	1
gene857	CTL0820	lpdA	10786	9770	1186.9	1137.84	10269.3	9987.14	10551.5	1.05651	0.0793025	0.833621	0.993746	2580	2946	933.14	971.18	362.891	340.673	385.108	1.13043	0.176878	0.728791	1
gene858	CTL0821	lipA	3012	2532	546.92	500.65	2761.72	2788.92	2734.53	0.980499	-0.028412	0.731352	0.993746	792	885	483	501.84	113.43	115.516	111.344	0.963891	-0.053058	0.929308	1
gene859	CTL0822	sctJ	13522	15175	2501.44	2993.7	14454.7	12520.5	16388.8	1.30896	0.38842	0.355602	0.993746	1608	2462	962.33	1343.89	265.337	223.199	307.474	1.37757	0.46213	0.314901	1
gene86	CTL0080	CTL0080	2299	1900	150.96	132.7	2090.35	2128.73	2051.98	0.963947	-0.052975	0.59825	0.993746	82	124	17.52	23.81	13.0242	11.7473	14.3011	1.21739	0.283793	0.904901	1
gene860	CTL0823	CTL0823	4171	3304	894.05	762.92	3715.18	3862.08	3568.28	0.923928	-0.114148	0.755559	0.993746	528	559	372.37	366.14	67.377	60.6946	74.0593	1.2202	0.287113	0.64728	1
gene861	CTL0824	sctL	4280	3317	1251.15	1032.3	3772.66	3963.01	3582.32	0.903941	-0.1457	0.547971	0.993746	434	461	403.15	388.43	58.907	62.6525	55.1614	0.880435	-0.183712	0.774886	1
gene862	CTL0825	sctR	3447	2595	632.6	515.62	2997.14	3191.7	2802.57	0.878081	-0.187575	0.497734	0.993746	370	413	217.64	223.96	45.8402	41.1157	50.5646	1.22981	0.29844	0.694559	1
gene863	CTL0826	sctS	698	429	1066.44	702.36	554.809	646.303	463.315	0.71687	-0.480217	0.358241	0.993746	82	90	408.8	401.19	10.4705	11.7473	9.19357	0.782609	-0.353637	0.818813	1
gene864	CTL0827	sctT	1615	1289	302.18	253.51	1443.75	1495.39	1392.11	0.930934	-0.10325	0.436102	0.993746	200	262	125.2	145.69	30.5175	29.3683	31.6667	1.07826	0.108706	0.972869	1
gene865	CTL0828	CTL0828	20020	13943	9308.07	7223.71	16797.8	18537.2	15058.3	0.812326	-0.299869	0.406548	0.993746	1042	1495	1673.64	2205.74	163.016	125.305	200.726	1.6019	0.679786	0.139378	1
gene866	CTL0829	CTL0829	1127	1203	172.84	201.17	1171.38	1043.53	1299.23	1.24503	0.316181	0.2478	0.993746	320	410	168.26	202.99	51.0328	48.9473	53.1184	1.08522	0.117984	0.913768	1
gene867	CTL0830	CTL0830	724	662	326.77	312.69	692.665	670.377	714.952	1.06649	0.0928735	0.729369	0.993746	219	193	320.77	253.48	27.2402	27.4105	27.07	0.987578	-0.018034	1	1
gene868	CTL0831	CTL0831	685	624	392.87	379.5	654.089	634.266	673.913	1.06251	0.0874741	0.735535	0.993746	235	224	443.78	380.1	25.7079	27.4105	24.0054	0.875776	-0.191366	0.853637	1
gene869	CTL0832	CTL0832	736	542	796.71	670.65	633.421	681.489	585.354	0.858934	-0.219381	0.252011	0.993746	171	177	566.4	571.69	24.6439	29.3683	19.9194	0.678261	-0.560088	0.472381	1
gene87	CTL0081	CTL0081	1950	1422	165.97	140.08	1670.66	1805.57	1535.74	0.850557	-0.233521	0.311842	0.993746	82	114	21.15	34.1	15.0672	11.7473	18.3871	1.56522	0.646363	0.556222	1
gene870	CTL0833	gspF	1121	1379	138.37	185.67	1263.64	1037.97	1489.3	1.43482	0.520868	0.102057	0.950157	347	486	150.95	193.97	49.9262	41.1157	58.7367	1.42857	0.514573	0.439919	1
gene871	CTL0834	gspE	2004	2011	208.36	221.92	2013.72	1855.58	2171.86	1.17045	0.227063	0.55094	0.993746	633	844	216.08	267.15	91.1696	70.484	111.855	1.58696	0.666263	0.199965	1
gene872	CTL0835	gspD	2445	2919	171.38	220.17	2708.2	2263.91	3152.49	1.39249	0.477672	0.117253	0.977422	822	1111	185.95	230.68	138.84	133.137	144.543	1.08568	0.118596	0.834266	1
gene873	CTL0836	CTL0836	1395	1603	190.96	235.03	1511.45	1291.68	1731.22	1.34029	0.422541	0.102167	0.950157	459	643	208.38	263.87	79.3371	86.1472	72.5271	0.841897	-0.248284	0.647291	1
gene874	CTL0837	pepP	2314	1481	372.32	253.93	1871.04	2142.62	1599.46	0.7465	-0.421785	0.135369	0.993746	692	533	366.42	254.6	85.2959	105.726	64.8657	0.613527	-0.704802	0.162272	1
gene875	CTL0838	mutL	1463	1351	123.78	121.39	1406.85	1354.64	1459.06	1.07708	0.10713	0.495657	0.993746	200	302	52.77	74.08	25.6228	19.5789	31.6667	1.61739	0.693669	0.408853	1
gene876	CTL0839	scc2	760	550	119.16	86.05	648.852	703.711	593.994	0.844087	-0.244536	0.31776	0.993746	101	86	3.76	6.85	7.74643	7.83156	7.66131	0.978261	-0.031709	1	1
gene877	CTL0840	CTL0840	238	178	153.56	124.38	206.305	220.373	192.238	0.872331	-0.197052	0.451424	0.993746	25	22	17.87	18.96	4.97985	5.87367	4.08603	0.695652	-0.523562	0.860005	1
gene878	CTL0841	copB	1028	880	105.49	94.35	951.126	951.862	950.39	0.998453	-0.002233	1	1	48	75	15.53	22.86	6.76749	5.87367	7.66131	1.30435	0.383329	0.971654	1
gene879	CTL0842	copD	1375	1149	128.12	105.84	1257.03	1273.16	1240.91	0.974666	-0.037021	0.981142	1	149	175	19.62	18.98	23.0691	19.5789	26.5592	1.35652	0.439912	0.648961	1
gene88	CTL0082	ompB	15049	13203	2375.04	2112.35	14096.7	13934.4	14259.1	1.0233	0.0332302	0.990369	1	891	1418	457.85	661.15	145.905	113.558	178.253	1.56972	0.650503	0.164199	1
gene880	CTL0843	CTL0843	790	830	132.79	149.28	813.94	731.489	896.39	1.22543	0.293291	0.429095	0.993746	367	432	194.69	219.45	54.906	46.9894	62.8227	1.33696	0.418953	0.521474	1
gene881	CTL0844	thrS	6636	8909	534.51	771.64	7883.06	6144.51	9621.62	1.56589	0.646982	0.0704772	0.928907	2218	3248	589.33	779.69	374.34	330.883	417.797	1.26267	0.336478	0.490957	1
gene882	CTL0845	minD	2938	3051	685.12	763.37	3007.72	2720.4	3295.05	1.21124	0.27648	0.469261	0.993746	704	1032	523.66	700.19	113.217	101.81	124.624	1.22408	0.291698	0.572624	1
gene883	CTL0846	gp6D	2036	1787	508.65	474.5	1907.57	1885.21	1929.94	1.02373	0.0338341	0.704239	0.993746	511	650	418.31	477.76	83.8488	90.0629	77.6346	0.862004	-0.214234	0.690826	1
gene884	CTL0847	CTL0847	9801	5711	3814.47	2402.04	7621.46	9075.1	6167.81	0.679642	-0.557154	0.0808494	0.928907	2355	1870	3013.66	2173.68	316.199	385.704	246.694	0.639594	-0.644772	0.158102	1
gene885	CTL0848	trpS	14007	7425	2236.82	1266.11	10494.2	12969.6	8018.91	0.618286	-0.693653	0.0611404	0.888446	3494	2636	1829.3	1234.12	422.393	493.388	351.399	0.712215	-0.489615	0.305323	1
gene886	CTL0849	uvrB	3483	2667	250.1	207.4	3052.68	3225.03	2880.33	0.893116	-0.163081	0.453816	0.993746	850	1027	198.92	227.22	126.284	123.347	129.221	1.04762	0.0671142	0.928192	1
gene887	CTL0850	eno	10377	6207	1352.37	862.57	8155.96	9608.44	6703.49	0.697667	-0.519389	0.132884	0.993746	2956	2330	1226.03	880.58	370.382	442.483	298.28	0.674105	-0.568954	0.223688	1
gene888	CTL0851	rbsU	1914	1382	79.69	65.96	1632.39	1772.24	1492.54	0.842179	-0.247801	0.435581	0.993746	304	245	31.42	22.29	37.583	45.0315	30.1345	0.669187	-0.579518	0.391823	1
gene889	CTL0852	CTL0852	1877	1339	75.55	64.81	1592.04	1737.98	1446.1	0.83206	-0.265241	0.220211	0.993746	140	130	17.41	13.99	12.0027	11.7473	12.2581	1.04348	0.0614005	1	1
gene890	CTL0853	CTL0853	5094	4098	251.19	217.09	4571.25	4716.72	4425.79	0.938321	-0.091847	0.687088	0.993746	242	326	29.76	41.23	32.6457	25.4526	39.8388	1.56522	0.646363	0.403545	1
gene891	CTL0854	sdhB	507	426	102.6	84.81	464.762	469.449	460.075	0.980031	-0.0291	0.861672	0.993746	67	66	52.7	44.51	15.8334	23.4947	8.17206	0.347826	-1.52356	0.0645394	1
gene892	CTL0855	sdhA	1011	821	69.39	60.66	911.396	936.121	886.671	0.947175	-0.078297	0.815513	0.993746	167	204	38.88	44.21	27.453	29.3683	25.5377	0.869565	-0.201634	0.834776	1
gene894	CTL0858	CTL0858	1223	926	250.29	197.77	1066.24	1132.42	1000.07	0.883126	-0.179308	0.658966	0.993746	303	248	221.04	162.14	39.3281	46.9894	31.6667	0.673913	-0.569366	0.393541	1
gene895	CTL0859	dsdD	3658	3024	257.45	233.84	3326.48	3387.07	3265.89	0.964221	-0.052565	0.854274	0.993746	363	418	81.98	90.15	49.7134	50.9051	48.5216	0.953177	-0.069184	0.949527	1
gene896	CTL0860	exbB	1651	1253	399.04	312.33	1440.97	1528.72	1353.23	0.885202	-0.175922	0.455249	0.993746	366	351	302.1	266.22	63.4612	76.3577	50.5646	0.662207	-0.594645	0.286557	1
gene897	CTL0861	CTL0861	258	164	171.39	108.92	208.005	238.891	177.118	0.741417	-0.431643	0.127818	0.990586	72	55	164.44	112.18	7.74643	7.83156	7.66131	0.978261	-0.031709	1	1
gene898	CTL0861A	CTL0861A	220	159	34.82	30.1	187.712	203.706	171.718	0.842971	-0.246445	0.8874	0.993746	60	60	40.67	39.51	4.25628	3.91578	4.59679	1.17391	0.231325	1	1
gene899	CTL0862	tolB	3753	3369	486.47	462.27	3556.76	3475.04	3638.48	1.04703	0.0663082	0.683243	0.993746	1009	1122	429.11	430.66	133.988	133.137	134.839	1.01279	0.0183318	1	1
gene9	CTL0009	CTL0009	4704	3396	402.39	312.21	4011.62	4355.6	3667.64	0.842051	-0.24802	0.410724	0.993746	1282	1553	371.74	418.5	187.276	184.042	190.511	1.03515	0.0498435	0.946015	1
gene90	CTL0083	gpsA	2227	1664	388.99	309.67	1929.58	2062.06	1797.1	0.871508	-0.198414	0.554518	0.993746	518	592	291.35	304.68	84.5723	80.2735	88.8712	1.10711	0.146792	0.822765	1
gene900	CTL0863	pal	4612	3488	1984.56	1589.34	4018.71	4270.42	3767	0.882116	-0.18096	0.405195	0.993746	899	897	1229.56	1092.69	126.369	131.179	121.559	0.926671	-0.109871	0.826472	1
gene901	CTL0864	CTL0864	4039	3096	1316.14	1107.95	3541.75	3739.85	3343.64	0.894057	-0.161561	0.706349	0.993746	722	666	782.31	663.78	112.749	135.094	90.4034	0.669187	-0.579518	0.221423	1
gene902	CTL0865	CTL0865	5705	3572	952.05	763.52	4570.09	5282.46	3857.72	0.730288	-0.453463	0.124017	0.977422	1640	1318	241.51	174.84	210.516	242.778	178.253	0.734222	-0.445713	0.313272	1
gene903	CTL0866	ahpC	9925	5303	3651.21	2068.64	7458.55	9189.91	5727.18	0.623203	-0.682226	0.0436666	0.875396	4042	3006	4838.47	3273.12	468.021	532.546	403.496	0.757673	-0.400353	0.409115	1
gene904	CTL_t05	tRNA-Arg	133	106	12253.4	6300.17	118.814	123.149	114.479	0.929592	-0.10533	0.421899	0.993746	85	55	38310.2	22401	6.76749	5.87367	7.66131	1.30435	0.383329	0.971654	1
gene905	CTL0867	groEL2	4624	3910	459	414.66	4252.14	4281.53	4222.76	0.986273	-0.019941	0.960231	1	318	413	101.95	118.8	54.0122	52.863	55.1614	1.04348	0.0614005	0.987125	1
gene906	CTL0868	CTL0868	2781	2316	373.33	334.71	2538.14	2575.03	2501.25	0.97135	-0.041936	0.9479	1	429	444	188.51	177.26	60.3967	64.6104	56.1829	0.869565	-0.201634	0.746964	1
gene907	CTL0869	CTL0869	2327	1621	547.11	466.16	1952.66	2154.65	1750.66	0.812503	-0.299555	0.369597	0.993746	618	568	620.07	546.1	75.549	84.1893	66.9088	0.794742	-0.331441	0.539839	1
gene908	CTL0870	CTL0870	628	460	1756.69	1386.87	539.141	581.488	496.795	0.854351	-0.227099	0.95726	1	141	131	803.61	484.55	17.9189	21.5368	14.3011	0.664032	-0.590676	0.497567	1
gene909	CTL0871	ung	832	592	236.22	180.97	704.866	770.379	639.353	0.829921	-0.268954	0.353603	0.993746	221	218	207.05	184.84	31.2411	31.3262	31.156	0.994565	-0.007862	1	1
gene91	CTL0084	CTL0084	1465	1409	131.98	143.72	1439.1	1356.5	1521.7	1.12179	0.165803	0.435395	0.993746	269	296	79.63	83.72	39.7111	41.1157	38.3065	0.931677	-0.102098	0.922046	1
gene910	CTL0872	uvrD	7229	6194	584.92	540.1	6691.52	6693.59	6689.45	0.999381	-0.000893	0.927227	1	2223	2580	590.64	625.65	314.071	283.894	344.248	1.21259	0.278096	0.562803	1
gene911	CTL0873	rpoN	1097	824	89.14	75.56	952.831	1015.75	889.911	0.876111	-0.190815	0.484553	0.993746	202	193	43.34	46.69	22.2604	21.5368	22.9839	1.06719	0.093822	1	1
gene912	CTL0874	CTL0874	35607	14611	10248.9	4489.84	24374.8	32969.8	15779.7	0.478611	-1.06307	0.0165272	0.768515	9030	3866	8280.35	3230.53	865.26	1255.01	475.512	0.378892	-1.40014	0.0152839	1
gene913	CTL0875	CTL0875	7222	4787	2022.25	1407.99	5928.51	6687.11	5169.91	0.773115	-0.371245	0.221007	0.993746	2472	1592	2214.56	1295.25	269.465	350.462	188.468	0.53777	-0.894938	0.0468105	1
gene914	CTL0876	folA	2292	2259	1289.3	1348.17	2280.97	2122.24	2439.69	1.14958	0.201109	0.416505	0.993746	915	998	1613.93	1612.33	134.796	142.926	126.667	0.886242	-0.174228	0.714101	1
gene915	CTL0877	folP	12943	10273	1636.38	1385.47	11539.6	11984.4	11094.7	0.925765	-0.111282	0.719373	0.993746	5052	5051	2085.33	1898.97	681.814	730.293	633.335	0.867234	-0.205507	0.68578	1
gene916	CTL0878	folX	1338	1117	1092.4	1005.04	1222.62	1238.9	1206.35	0.973723	-0.038417	0.730612	0.993746	472	516	1404.05	1351.34	77.7623	88.1051	67.4195	0.765217	-0.386058	0.466648	1
gene917	CTL0879	rpoD	9958	8545	926.79	843.29	9224.49	9220.47	9228.5	1.00087	0.0012565	0.931436	1	2754	3196	833.29	880.39	382.384	371.999	392.77	1.05584	0.0783847	0.894421	1
gene918	CTL0880	CTL0880	2871	2475	343.99	303.16	2665.67	2658.36	2672.97	1.0055	0.0079072	0.907261	1	421	512	160.84	188.04	67.4195	58.7367	76.1023	1.29565	0.373679	0.536209	1
gene919	CTL0881	rpsT	5614	9476	4810.57	8550.11	7716.09	5198.2	10234	1.96875	0.977281	0.00477536	0.444109	2398	4437	6790.51	12222	458.785	358.294	559.276	1.56094	0.642416	0.194415	1
gene92	CTL0085	CTL0085	249	214	140.91	138.74	230.838	230.558	231.118	1.00243	0.0034971	0.917645	1	18	23	22.96	20.88	2.04302	0	4.08603	Inf	Inf	0.429752	1
gene920	CTL0882	CTL0882	3433	3691	647.01	722.19	3582.49	3178.74	3986.24	1.25403	0.326574	0.283156	0.993746	1900	2014	1321.83	1281.08	278.531	285.852	271.21	0.948779	-0.075856	0.864395	1
gene921	CTL0883	CTL0883	2589	1863	132.27	104.34	2204.63	2397.25	2012.02	0.839304	-0.252735	0.312993	0.993746	118	133	11.34	13.28	21.4942	21.5368	21.4517	0.996047	-0.005714	1	1
gene922	CTL0884	CTL0884	6711	3918	368.89	226.11	5222.68	6213.95	4231.4	0.68095	-0.554378	0.116029	0.977422	148	147	15.1	15.57	21.1537	25.4526	16.8549	0.662207	-0.594645	0.465437	1
gene923	CTL0885	CTL0885	15182	11202	902.14	710.89	13077.8	14057.6	12098	0.860607	-0.216574	0.543438	0.993746	458	568	75.9	94.7	76.1449	80.2735	72.0163	0.897137	-0.1566	0.787678	1
gene924	CTL0886	CTL0886	1965	1950	141.54	149.52	1962.72	1819.46	2105.98	1.15747	0.210977	0.2909	0.993746	202	305	44.93	64.08	29.9217	21.5368	38.3065	1.77866	0.830788	0.287139	1
gene925	CTL0887	CTL0887	36975	16237	4695.82	2178.72	25886.1	34236.5	17535.8	0.512196	-0.965233	0.0256716	0.862472	16136	9447	6661.13	3559.18	1708.22	2220.25	1196.19	0.538762	-0.892279	0.19668	1
gene926	CTL0887a	CTL0887a	1452	905	37.68	24.08	1160.92	1344.46	977.39	0.726976	-0.46002	0.101913	0.950157	865	573	0	22.19	94.4469	119.431	69.4625	0.581611	-0.781874	0.110928	1
gene927	CTL0888	CTL0888	6124	4252	609.41	451.43	5131.27	5670.43	4592.11	0.809835	-0.304301	0.309118	0.993746	1340	1205	434.34	355.92	183.02	191.873	174.167	0.90772	-0.139681	0.75841	1
gene928	CTL0889	nfo	3383	2606	535.28	383.61	2973.45	3132.44	2814.45	0.898485	-0.154434	0.564271	0.993746	810	864	407.51	347.66	120.878	125.305	116.452	0.929348	-0.105709	0.835996	1
gene929	CTL0890	rpsD	11553	8501	3599.81	2799.1	9939.16	10697.3	9180.98	0.858249	-0.220531	0.562484	0.993746	4219	3892	4265.06	3553.12	555.019	595.199	514.84	0.864989	-0.209247	0.669726	1
gene93	CTL0086	fliI	975	837	80.61	75.84	903.369	902.787	903.95	1.00129	0.0018574	0.791797	0.993746	82	106	7.19	10.39	11.7899	9.78945	13.7904	1.4087	0.49436	0.741499	1
gene930	CTL0891	CTL0891	11319	7176	1334.51	915.52	9115.33	10480.7	7750	0.739457	-0.435463	0.233882	0.993746	3638	2960	1462.54	1108.12	449.804	501.22	398.388	0.794837	-0.331269	0.489316	1
gene931	CTL0892	ispA	3683	3437	681.82	694.47	3561.07	3410.22	3711.92	1.08847	0.122301	0.717553	0.993746	746	976	456.82	542.87	106.577	90.0629	123.092	1.36673	0.450728	0.374299	1
gene932	CTL0893	CTL0893	2582	2139	746.12	642.16	2350.43	2390.77	2310.1	0.966257	-0.049521	0.987177	1	464	460	453.5	405.33	63.4186	78.3156	48.5216	0.619565	-0.690672	0.213264	1
gene933	CTL0894	CTL0894	3045	2126	805.95	599.49	2557.76	2819.47	2296.06	0.814356	-0.296269	0.349198	0.993746	112	161	81.53	118.29	20.0471	17.621	22.4732	1.27536	0.350907	0.760909	1
gene934	CTL0895	CTL0895	750	519	1302.58	999.35	627.483	694.452	560.514	0.807132	-0.309124	0.357897	0.993746	218	142	1306.45	712.99	27.5807	35.242	19.9194	0.565217	-0.823122	0.254622	1
gene935	CTL_t25	tRNA-Pro	231	132	2328.96	5374.27	178.225	213.891	142.558	0.6665	-0.585323	0.116335	0.977422	95	81	10055.4	9146.13	18.0466	27.4105	8.68282	0.31677	-1.65849	0.0351835	1
gene936	CTL0897	CTL0897	8227	6143	816.98	652.14	7126.02	7617.67	6634.37	0.870918	-0.199391	0.543493	0.993746	1964	1872	623.74	544.71	262.825	291.726	233.925	0.801867	-0.318564	0.473848	1
gene94	CTL0087	CTL0087	1780	1584	723.45	689.83	1679.43	1648.17	1710.7	1.03794	0.0537271	0.86378	0.993746	55	59	62.41	48.85	8.00181	7.83156	8.17206	1.04348	0.0614005	1	1
gene95	CTL0088	fliF	1967	1497	288.6	221.87	1719.03	1821.32	1616.74	0.887679	-0.171891	0.425854	0.993746	135	146	61.06	57.66	18.9405	21.5368	16.3441	0.758893	-0.398031	0.669304	1
gene96	CTL0089	CTL0089	578	386	115.78	82.83	476.033	535.191	416.876	0.778929	-0.360437	0.348396	0.993746	207	171	145.63	109.77	21.7496	21.5368	21.9624	1.01976	0.0282337	1	1
gene97	CTL0090	CTL0090	1376	1156	212.82	184.3	1261.28	1274.09	1248.47	0.979891	-0.029307	0.922307	1	399	488	206.21	220.97	53.7994	50.9051	56.6937	1.11371	0.155377	0.857353	1
gene98	CTL0091	pgmA	2040	1379	706.36	529.05	1689.11	1888.91	1489.3	0.788447	-0.342915	0.271761	0.993746	442	409	466.84	396.2	70.8245	90.0629	51.5861	0.572779	-0.80395	0.130839	1
gene99	CTL0092	CTL0092	4081	5269	1024.96	1404.81	4734.6	3778.74	5690.46	1.50591	0.590638	0.0707084	0.928907	1347	1808	1051.29	1315.83	210.048	182.084	238.011	1.30715	0.386428	0.401501	1
