# Supplementary material for: Identification of a GrgA-Euo-HrcA Transcriptional Regulatory Network in Chlamydia
Source: mSystems. 2021 Aug 3;6(4):e00738-21. doi: 10.1128/mSystems.00738-21 (PMC8409740; doi:10.1128/mSystems.00738-21)
Supplement: DATA SET S2 [file msystems.00738-21-sd002.xlsx]

## Sheet: A. Mapping rate_coverage
n=2/group
Sample	Total raw reads	Clean mapped reads - Chlamydia	Chlamydia mapping rate	Chlamydia genome coverage (depth)*
RS3_GrgA_NI-1	19475925	5702718	0.292809	272.321
RS3_GrgA_NI-2	21336629	5937924	0.278297	283.553
RS3_GrgA_IND12-16hpi-1	20751568	6105538	0.294221	291.557
RS3_GrgA_IND12-16hpi-2	26126346	7956384	0.304535	379.94
RS4_dl1-64GrgA_NI-1	21410066	3578223	0.167128	170.87
RS4_dl1-64GrgA_NI-2	22422585	4519483	0.201559	215.818
RS4_dl1-64GrgA_IND12-16hpi-1	21633411	3696978	0.170892	176.541
RS4_dl1-64GrgA_IND12-16hpi-2	23258903	3351845	0.14411	160.06
RS5_dl138-165GrgA_NI-1	25330139	11370968	0.448911	542.996
RS5_dl138-165GrgA_NI-2	23234166	9475535	0.407828	452.484
RS5_dl138-165GrgA_IND12-16hpi-1	30485578	16889793	0.554026	806.536
RS5_dl138-165GrgA_IND12-16hpi-2	31565813	17775675	0.563131	848.839

## Sheet: B. GrgA reads FPKM baseMean
id	locus_tag	gene_name	GrgA 12 - 16 hpi induction, n = 2/group
			Reads RS3_GrgA_NI-1	Reads RS3_GrgA_NI-2	Reads RS3_GrgA_IND12-16hpi-1	Reads RS3_GrgA_IND12-16hpi-2	FPKM RS3_GrgA_NI-1	FPKM RS3_GrgA_NI-2	FPKM RS3_GrgA_IND12-16hpi-1	FPKM RS3_GrgA_IND12-16hpi-2	BaseMean	baseMean1_RS3_GrgA_NI	baseMean2_RS3_GrgA_IND12-16hpi	FC_2over1	log2FC_2over1	pval	padj
CAP09057	pL2-07	pGP5-D	5629	6810	6846	10523	6942.31	7669.44	7584.53	9509.63	7271.86	6901.19	7642.53	1.10742	0.147205	0.2751	0.509182
CAP09058	pL2-06	pGP4-D	4300	6900	5760	12100	10124.6	14282.2	11905.8	19609	6902.52	6130.32	7674.72	1.25193	0.324151	0.0178472	0.079501
CAP09059	pL2-05	pGP3-D	1551	4047	2323	6413	425.029	1272.89	641.971	1676.69	3341.01	2999.07	3682.95	1.22803	0.296344	0.0357204	0.128898
CAP09060	pL2-04	pGP2-D	3903	4671	5167	7919	48.2105	57.0057	30.5264	52.7543	5259.33	4759.38	5759.28	1.21009	0.275115	0.0461672	0.155731
CAP09061	pL2-03	pGP1-D	6048	8721	9065	14574	94.9431	97.9194	57.3819	68.6321	9245	8124.85	10365.1	1.27573	0.351325	0.0159676	0.0750801
CAP09062	pL2-02	pGP8-D	2902232	2751332	2838953	3702321	500000	500000	500000	500000	3.04483e+06	3.17397e+06	2.91569e+06	0.918625	-0.122452	0.561233	0.740096
CAP09063	pL2-01	pGP7-D	3492	3926	6236	8741	82.1627	123.183	77.0377	118.407	5384.03	4130.21	6637.85	1.60715	0.684501	1.65626e-06	3.9538e-05
CAP09064	pL2-08	pGP6-D	1943	2298	2229	3299	359.686	361.591	317.627	382.438	2397.54	2355.51	2439.58	1.03569	0.0505939	0.687656	0.833604
gene0	CTL0001	hemB	1249	1633	1323	1991	428.21	490.98	398.07	460.923	1526.78	1592.95	1460.6	0.91692	-0.125132	0.428538	0.651911
gene1	CTL0002	nqrA	2913	2968	2915	3834	639.191	546.181	565.194	563.203	3148.2	3290.14	3006.25	0.913715	-0.130183	0.408493	0.640247
gene10	CTL0010	CTL0010	900	1311	1040	1521	206.954	211.366	204.332	191.741	1173.5	1215.75	1131.26	0.930506	-0.103912	0.476106	0.690281
gene100	CTL0093	CTL0093	279	449	347	563	203.927	303.343	232.459	296.171	398.574	398.417	398.731	1.00079	0.00113847	1	1
gene101	CTL0094	birA	355	518	467	678	254.699	326.862	296.558	336.164	493.029	479.991	506.067	1.05433	0.0763207	0.701862	0.84097
gene102	CTL0095	CTL0095	623	803	607	975	129.804	143.696	110.051	130.752	741.222	788.726	693.718	0.879543	-0.185174	0.29054	0.527375
gene103	CTL0096	CTL0096	2524	2453	3327	4123	402.93	340.466	472.939	459.017	3062.49	2790.78	3334.2	1.19472	0.256671	0.0717647	0.217632
gene104	CTL0097	CTL0097	1366	1508	1592	2108	677.451	703.703	720.736	751.741	1624.43	1601.61	1647.24	1.02849	0.0405258	0.774277	0.888843
gene105	CTL0098	serS	1990	2066	2450	3397	533.219	491.499	574.592	626.176	2430.35	2267.07	2593.63	1.14404	0.194144	0.163981	0.376409
gene106	CTL0099	ribD	488	722	667	841	150.836	200.148	179.001	178.194	669.405	664.841	673.97	1.01373	0.0196752	0.984772	0.998027
gene107	CTL0100	ribA	1948	2549	2814	3871	538.912	628.917	685.389	746.676	2726.35	2485.49	2967.2	1.19381	0.25557	0.0902174	0.256074
gene108	CTL0101	ribH	780	823	910	1212	826.172	794.672	877.357	887.36	919.78	895.281	944.279	1.05473	0.0768725	0.599442	0.772965
gene109	CTL0102	CTL0102	1994	2057	2803	3749	465.995	403.065	583.912	613.539	2589.81	2264.98	2914.63	1.28683	0.363818	0.0116641	0.0591156
gene11	CTL0011	topA	2739	4561	5125	8437	327.887	490.696	549.856	717.654	4962.24	3988.74	5935.73	1.48812	0.573494	8.38684e-05	0.00100104
gene110	CTL0103	CTL0103	3628	5127	4231	6331	1996.54	2476.64	1967.25	2298.39	4739.09	4821.03	4657.15	0.966009	-0.0498919	0.712588	0.849318
gene111	CTL0104	dagA	1841	2689	3231	4722	432.6	584.953	682.623	796.487	3001.9	2490.56	3513.24	1.41062	0.496334	0.000873131	0.00745766
gene112	CTL0105	CTL0105	1249	1537	2444	2875	1035.86	1101.4	1839.85	1682.85	1967.38	1544.41	2390.35	1.54775	0.630169	5.09987e-05	0.000650408
gene113	CTL0106	CTL0106	677	860	725	1027	172.113	193.293	145.57	143.436	813.283	850.718	775.847	0.911991	-0.132909	0.413248	0.644946
gene114	CTL0107	CTL0107	510	586	504	867	249.139	237.812	207.865	271.77	603.807	609.588	598.026	0.981033	-0.0276268	1	1
gene115	CTL0108	ftsK	1358	1805	1665	2585	163.897	198.298	183.141	223.193	1807.73	1746.87	1868.59	1.06967	0.0971714	0.500992	0.700336
gene116	CTL_t13	tRNA-His	58	82	36	42	8175.69	6585.46	3581.9	3404.55	56.0834	77.0907	35.0761	0.454997	-1.13607	0.0157054	0.0742218
gene117	16S_rRNA	CTL_r01	0	0	0	0	488.671	68.8973	121.889	66.7065	0	0	0	NA	NA	NA	NA
gene118	23S_rRNA	CTL_r03	119	8	27	16	702.013	184.021	218.129	158.33	48.7547	77.1446	20.3648	0.263982	-1.92149	0.000534	0.005077
gene119	5S_rRNA2	CTL_r05	0	0	1	0	44480.2	41993.4	28059	22462.4	0.263533	0	0.527066	Inf	Inf	1	1
gene12	CTL0012	CTL0012	1140	1120	1265	1531	348.382	236.642	334.431	262.268	1260.14	1266.6	1253.68	0.989804	-0.0147846	0.945359	0.979009
gene120	CTL0109	dmpP	3478	4925	3666	5673	903.94	1131.58	828.771	993.238	4366.92	4626.74	4107.1	0.887687	-0.171877	0.233113	0.463922
gene121	CTL0110	yajC	1800	1288	1231	1342	2409.44	1600.12	1437.43	1200.81	1460.14	1756.97	1163.31	0.662109	-0.59486	0.000182564	0.00202342
gene122	CTL0111	CTL0111	543	806	741	1012	96.0823	110.445	98.4463	109.295	759.815	741.1	778.53	1.05051	0.0710837	0.740083	0.8656
gene123	CTL0112	hctA	162	168	128	200	179.198	133.91	111.285	108.673	164.3	184.461	144.139	0.781407	-0.355854	0.198675	0.421725
gene124	CTL0113	CTL0113	426	596	621	885	52.2992	64.8838	69.2668	76.6799	614.819	563.045	666.593	1.18391	0.243557	0.161126	0.375962
gene125	CTL0114	hemG	731	849	794	1077	161.815	158.495	155.917	164.728	854.856	878.328	831.384	0.946553	-0.0792448	0.635572	0.796389
gene126	CTL0115	hemN	1083	1020	1233	1536	286.144	237.092	286.352	277.134	1209.88	1181.02	1238.73	1.04887	0.0688343	0.616181	0.786573
gene127	CTL0116	hemE	776	824	934	1294	272.203	262.437	302.335	323.638	940.847	893.329	988.365	1.10638	0.145852	0.326237	0.57199
gene128	CTL0117	mfd	3225	3824	4721	6737	318.623	334.464	415.94	466.098	4492.84	3914.62	5071.07	1.29542	0.373416	0.00856377	0.046086
gene129	CTL0118	alaS	5070	4826	7657	10139	643.04	552.472	853.556	896.492	6738.69	5554.62	7922.77	1.42634	0.512316	0.000278768	0.00282101
gene13	CTL0013	CTL0013	130	126	162	165	437.008	382.737	522.412	428.953	146.104	143.567	148.641	1.03534	0.0501095	0.907758	0.967727
gene130	16S_rRNA2	CTL_r02	0	0	0	0	488.671	68.8973	121.889	66.7065	0	0	0	NA	NA	NA	NA
gene131	23S_rRNA2	CTL_r04	131	8	43	14	703.377	184.021	219.724	158.172	56.2735	84.516	28.0311	0.331666	-1.5922	0.001332	0.010252
gene132	5S_rRNA	CTL_r06	0	0	0	0	44480.2	41993.4	28059	22462.4	0	0	0	NA	NA	NA	NA
gene133	CTL0119	tktB	5235	7459	5740	8683	854.102	1089.28	833.187	987.692	6670.76	6987.33	6354.19	0.909388	-0.137032	0.334183	0.577815
gene134	CTL0120	amn	746	1114	756	1208	202	223.949	141.12	173.666	941.557	1021.54	861.577	0.843413	-0.245689	0.122642	0.316288
gene135	CTL0121	efp	1756	1754	1502	1785	1504.35	1306.47	1142.72	1054.18	1720.77	1965.57	1475.97	0.750914	-0.413279	0.00678549	0.0382866
gene136	CTL0122	CTL0122	355	424	342	459	623.443	577.441	578.041	613.821	394.343	432.461	356.225	0.823716	-0.279781	0.123593	0.316983
gene137	CTL0123	CTL0123	368	566	534	844	105.529	109.04	109.136	117.249	558.634	512.247	605.02	1.18111	0.240143	0.167353	0.380015
gene138	CTL0124	groEL	1082	1176	1086	1635	175.883	166.147	156.898	188.853	1229.25	1259.28	1199.21	0.952294	-0.0705208	0.737591	0.864369
gene139	CTL_t08	tRNA-Cys	278	305	160	188	87300.2	75274.4	42911.9	31772.6	240.697	324.99	156.405	0.48126	-1.05511	6.17837e-07	1.74305e-05
gene14	CTL0014	CTL0014	1344	1736	2285	3129	344.454	397.979	514.926	558.056	2053.65	1703.38	2403.92	1.41126	0.496986	0.00111156	0.00899877
gene140	CTL0125	murF	880	936	908	1165	218.597	208.15	200.09	203.506	969.526	1013.85	925.206	0.91257	-0.131992	0.420085	0.650042
gene141	CTL0126	mraY	264	368	314	463	83.7258	95.4315	90.7993	101.886	345.623	348.246	343.001	0.984939	-0.0218939	0.901353	0.965124
gene142	CTL0127	murD	1723	1787	1578	2243	488.182	455.048	395.051	445.463	1826.8	1961.98	1691.62	0.862197	-0.213911	0.192107	0.41497
gene143	CTL0128	nlpD	1637	1634	1519	2054	927.764	825.77	753.271	802.615	1709.93	1831.79	1588.06	0.866944	-0.205989	0.20743	0.431047
gene144	CTL0129	ftsW	743	931	812	1138	200.622	224.168	201.54	221.449	895.709	927.161	864.256	0.932153	-0.101361	0.527949	0.723446
gene145	CTL0130	murG	183	224	221	266	52.1998	56.2473	62.9642	57.1425	222.068	225.677	218.459	0.968017	-0.0468956	0.789241	0.894435
gene146	CTL0131	murC	4071	4706	4189	5344	440.446	488.262	440.397	457.768	4568.45	4880.28	4256.63	0.87221	-0.197253	0.163115	0.376409
gene147	CTL0132	CTL0132	4201	3349	2742	3083	5483.75	3694.75	3034.5	2558.39	3450.57	4273.98	2627.16	0.614686	-0.70208	2.33235e-06	5.42855e-05
gene148	CTL0133	CTL0133	137	152	148	147	44.7221	35.0789	46.6721	28.5976	147.688	161.014	134.362	0.834473	-0.261062	0.292902	0.530529
gene149	CTL0134	rbsV	86	81	82	94	190.638	147.731	154.82	137.15	86.5207	93.785	79.2565	0.845087	-0.242828	0.528955	0.723446
gene15	CTL0015	CTL0015	351	622	621	1011	275.566	436.845	440.434	566.469	622.509	530.12	714.898	1.34856	0.431418	0.0125517	0.0628257
gene150	CTL0135	miaA	570	618	565	675	198.28	185.102	173.414	162.096	609.597	662.626	556.569	0.839946	-0.251632	0.127723	0.32489
gene151	CTL0136	CTL0136	627	696	662	877	168.802	149.48	151.662	154.556	711.108	737.079	685.136	0.929528	-0.105429	0.538739	0.726264
gene152	CTL0137	CTL0137	6990	10026	12237	16972	1402.79	1808.43	2151.59	2366.03	11159.8	9363.37	12956.3	1.38372	0.468557	0.00197339	0.0142421
gene153	CTL0138	CTL0138	2852	3454	3656	5181	4898.07	5255.62	5469.6	6086.48	3705.81	3498.41	3913.21	1.11857	0.161654	0.25502	0.484234
gene154	CTL0139	fabF	8009	10289	13389	16814	2292.34	2637.22	3360.48	3340.9	11812.6	10122.3	13502.9	1.33398	0.415735	0.00645542	0.0373292
gene155	CTL0140	CTL0140	4329	4291	5009	6141	4078.94	3493.75	3935.67	3794.87	4911.65	4828.92	4994.37	1.03426	0.0486013	0.71349	0.849318
gene156	CTL0141	ppa	1554	1397	984	1198	882.771	694.576	491.158	445.314	1319.44	1660.97	977.914	0.58876	-0.764247	1.32361e-06	3.3305e-05
gene157	CTL0142	ldh	4450	4721	5034	6089	1591.68	1512.67	1587.85	1519.98	5054.14	5120.68	4987.61	0.974014	-0.0379853	0.779987	0.891004
gene158	CTL0143	cysQ	1239	1758	1723	2371	95.4874	107.483	83.0255	92.7807	1733.56	1650.01	1817.11	1.10127	0.139175	0.403623	0.633681
gene159	CTL0144	CTL0144	2390	2801	3256	4377	1228.33	1291.32	1485.98	1577.25	3139.29	2884.43	3394.15	1.17672	0.234766	0.10732	0.283848
gene16	CTL0016	CTL0016	898	1209	1344	1896	252.907	304.837	336.869	376.774	1299.1	1162.94	1435.25	1.23416	0.303525	0.0545816	0.175832
gene160	CTL0145	aas	2601	2771	5701	7057	489.05	463.85	976.976	956.817	4354.57	2998.87	5710.27	1.90414	0.929139	1.59791e-10	1.06261e-08
gene161	CTL0146	bioF	1630	1979	2489	3257	525.824	562.455	645.44	689.41	2281.23	2001.94	2560.51	1.27902	0.355036	0.0192618	0.0847853
gene162	CTL0147	priA	514	684	477	755	43.1331	29.6446	29.5392	24.6232	601.228	661.598	540.857	0.817502	-0.290707	0.0936757	0.262183
gene163	CTL0148	CTL0148	64	73	81	101	16.2109	16.7407	16.3898	12.5492	78.8194	76.2257	81.4131	1.06805	0.0949831	0.836585	0.924053
gene164	CTL0149	CTL0149	309	349	254	325	273.908	273.109	185.253	195.885	312.376	366.281	258.471	0.705663	-0.502948	0.00897816	0.0480383
gene165	CTL0150	lysS	2451	2278	2079	2549	527.394	432.433	390.787	375.652	2365.22	2657.45	2072.99	0.780067	-0.35833	0.0193977	0.0847853
gene166	CTL0151	cysS	1006	1045	989	1267	201.982	177.619	175.337	174.577	1076.68	1146.36	1007	0.878435	-0.186993	0.248491	0.4808
gene167	CTL0152	CTL0152	3741	3827	5206	6540	1108.09	914.162	1323.04	1219.21	4742.14	4233.11	5251.17	1.2405	0.310921	0.0286021	0.111036
gene168	CTL0153	rnpA	2622	3541	2691	4083	4708.89	5679.34	4202.7	5033.5	3192.38	3401.11	2983.65	0.877256	-0.18893	0.199705	0.421725
gene169	CTL0153A	rpmH	498	554	340	459	20065.8	19481.4	12269.4	12927.4	470.604	586.036	355.171	0.606056	-0.722477	4.76804e-05	0.000634149
gene17	CTL0017	CTL0017	236	327	279	472	192.935	243.537	200.953	267.177	319.159	310.314	328.004	1.057	0.0799808	0.641382	0.800873
gene170	CTL0154	rpmJ	2334	2831	2276	2973	27394.2	30608	24424.2	24401.6	2602.28	2865.2	2339.37	0.816478	-0.292514	0.0444555	0.151051
gene171	CTL0155	rpsN	3049	3727	3275	3914	7128.86	7734.21	6645.47	6175.63	3492.06	3757.46	3226.66	0.858735	-0.219715	0.106626	0.283848
gene172	CTL0156	CTL0156	1888	2335	1906	2986	222.453	139.731	185.979	150.85	2244.89	2340.43	2149.34	0.918352	-0.12288	0.458621	0.673464
gene173	CTL0157	CTL0157	173	305	187	410	201.461	193.829	101.503	132.83	258.118	260.491	255.744	0.981779	-0.0265291	0.978673	0.99699
gene174	CTL0158	CTL0158	1446	1699	1567	2231	1405.99	1461.55	1357.91	1513.59	1714.28	1747.33	1681.22	0.962163	-0.0556467	0.746969	0.870373
gene175	CTL0159	uvrC	780	1139	949	1479	41.6187	63.0222	57.726	67.9002	1061.13	1055.06	1067.19	1.0115	0.0164948	0.927557	0.973339
gene176	CTL0160	mutS	2397	2575	2983	4175	302.693	287.231	336.677	371.666	2973.64	2774.45	3172.82	1.14358	0.193563	0.162294	0.376409
gene178	CTL0162	dnaG	655	756	581	863	121.455	124.621	94.5234	109.649	710.847	784.618	637.077	0.811958	-0.300523	0.08075	0.234932
gene179	CTL0163	CTL0163	18	40	14	39	23.7828	69.9377	20.8392	61.3086	26.8066	31.2826	22.3305	0.71383	-0.486348	0.522535	0.720712
gene18	CTL0018	recA	3139	2500	3067	3433	1031.57	732.003	885.268	782.358	3062.48	3192.33	2932.63	0.91865	-0.122413	0.45098	0.668132
gene180	CTL0164	CTL0164	4083	4031	3370	3794	3379.03	2914.95	2338.41	2088.09	3888.54	4546.34	3230.73	0.710622	-0.492846	0.000605366	0.00569289
gene181	CTL0165	glyQ	3190	3714	3599	4549	327.449	341.828	328.801	328.65	3739.19	3837.5	3640.88	0.948762	-0.0758819	0.576266	0.753526
gene182	CTL0166	pgsA	547	712	792	1025	326.23	364.966	423.534	432.06	753.211	696.027	810.394	1.16431	0.21948	0.205169	0.428278
gene183	CTL0167	glgA	409	420	433	525	68.7338	56.8525	64.1404	61.1367	446.55	463.61	429.491	0.926406	-0.110284	0.539042	0.726264
gene184	CTL_t09	tRNA-Gln	673	837	416	427	233223	216560	126872	91724	609.796	836.632	382.96	0.45774	-1.1274	1.112e-11	1.03527e-09
gene185	CTL0168	rplY	6614	8039	7285	10495	5400.92	5773.87	5155.52	5906.37	7995.44	8127.69	7863.18	0.967455	-0.0477329	0.768299	0.886353
gene186	CTL0169	pth	2622	3494	3497	4750	2286.43	2756.7	2675.2	2892.04	3520.76	3377.35	3664.17	1.08493	0.117596	0.452208	0.668132
gene187	CTL0170	rpsF	7889	6737	6653	7810	13113.5	10128.1	9531.46	8773.6	7376.64	8252.56	6500.72	0.787721	-0.344243	0.0223334	0.0940834
gene188	CTL0171	rpsR	4871	4365	4304	5108	22448.9	17802.5	17438.8	16288.9	4713.02	5199.28	4226.76	0.812952	-0.298759	0.0442657	0.150958
gene189	CTL0172	rplI	7724	7265	7377	8049	6791.71	5642.73	5703.26	4848.32	7696.06	8418.18	6973.94	0.828438	-0.271535	0.0592948	0.186498
gene19	CTL0019	CTL0019	595	551	527	606	101.176	84.3699	79.9843	73.8474	577.096	644.105	510.088	0.791933	-0.336549	0.0498378	0.165362
gene190	CTL0173	ispE	1031	1204	1130	1515	195.602	224.144	228.256	261.043	1209.25	1242.11	1176.4	0.947091	-0.0784246	0.619289	0.786573
gene191	CTL0174	CTL0174	871	1370	1071	1740	189.064	257.945	203.325	260.971	1229.66	1227.77	1231.56	1.00309	0.00444933	0.995907	1
gene192	CTL0175	ptr	6293	8204	7245	10622	698.61	818.519	701.428	819.93	7952.36	8013.94	7890.79	0.984633	-0.0223425	0.883896	0.952439
gene193	CTL0176	plsB	1095	1122	1826	2262	384.623	341.176	549.943	537.312	1534.79	1239.97	1829.61	1.47554	0.561239	0.000245504	0.00251169
gene194	CTL0177	cafE	4647	4401	5895	7444	1040.32	880.094	1158.94	1159.11	5520.39	5079.88	5960.89	1.17343	0.230731	0.0934999	0.262183
gene195	CTL0178a	CTL0178a	9	16	11	28	0	0	0	0	15.0755	13.6188	16.5322	1.21393	0.279681	0.779098	0.891004
gene196	CTL0178	CTL0178	484	583	668	893	662.776	708.321	803.568	837.856	643.266	592.1	694.433	1.17283	0.229994	0.174324	0.390811
gene197	CTL0179	CTL0179	762	885	778	1151	3059.07	3139.67	2649.95	3165.3	883.447	915.573	851.32	0.929822	-0.104974	0.560951	0.740096
gene198	CTL0181	rpmF	922	1070	1107	1461	9514.86	8728.26	8795.01	8614.45	1125.49	1107.4	1143.57	1.03266	0.046367	0.772849	0.888299
gene199	CTL0182	plsX	2163	2612	2615	3383	797.244	869.399	850.131	872.338	2662.33	2649.42	2675.23	1.00974	0.0139859	0.956442	0.985008
gene2	CTL0003	CTL0003	93	117	108	189	97.0974	108.04	104.625	144.796	122.834	116.288	129.381	1.11259	0.15392	0.570985	0.748714
gene20	CTL0020	recD	698	898	863	1148	159.137	175.505	169.557	177.762	888.902	882.833	894.971	1.01375	0.0197005	0.944628	0.979009
gene200	CTL0183	pmpD	12518	15360	13700	17177	835.761	927.339	805.202	802.096	14631.1	15456.2	13806	0.893235	-0.162889	0.243965	0.474425
gene201	CTL0184	CTL0184	926	903	722	756	440.41	373.515	304.139	246.949	847.894	1025.42	670.372	0.653756	-0.613177	0.000117123	0.00132978
gene202	CTL0185	CTL0185	82	107	62	97	18.2268	24.4692	10.6473	25.3002	87.1699	104.474	69.8653	0.668731	-0.580502	0.127096	0.324182
gene203	CTL0186	CTL0186	22	23	20	38	15.2084	6.80568	19.9891	15.8328	25.1267	25.1439	25.1095	0.998632	-0.00197446	0.984532	0.998027
gene204	CTL0187	glmM	890	1263	1607	2109	226.78	286.649	360.985	374.303	1420.43	1185.33	1655.53	1.39668	0.482	0.00255928	0.0175197
gene205	CTL0188	glmS	4572	4974	5965	7611	838.64	812.453	961.075	972.682	5692.67	5323.54	6061.8	1.13868	0.18736	0.19079	0.413255
gene206	CTL0189	tyrP	2649	3178	2550	3351	764.013	817.867	641.916	665.995	2931.43	3234.15	2628.7	0.812795	-0.299037	0.0392699	0.137408
gene207	CTL0190	CTL0190	2654	3929	2853	3987	758.678	1013.45	725.919	799.067	3324.59	3616.96	3032.23	0.838336	-0.254399	0.0656541	0.202397
gene208	CTL0191	CTL0191	3274	3594	2824	3103	1747.21	1693.26	1323.94	1130.64	3253.23	3828.43	2678.04	0.699515	-0.515572	0.000282408	0.00282712
gene209	CTL0192	ftsY	1728	1866	2326	2943	710.259	654.838	804.653	794.659	2179.61	2005	2354.22	1.17418	0.231648	0.121431	0.314033
gene21	CTL0021	CTL0021	124	165	103	196	443.288	665.955	402.296	637.294	144.515	159.601	129.429	0.810951	-0.302313	0.318044	0.565074
gene210	CTL0193	sucC	256	325	317	423	78.5159	86.7054	82.6687	88.5512	325.418	321.589	329.247	1.02381	0.0339524	0.893865	0.962067
gene211	CTL0194	sucD	302	399	309	478	127.151	152.54	114.575	141.134	366.689	387.263	346.116	0.893749	-0.162059	0.401263	0.632108
gene212	CTL0195	htrA	2276	2288	2084	2479	496.97	453.822	397.594	374.746	2301.9	2555.01	2048.79	0.801872	-0.318557	0.0332069	0.12317
gene213	CTL0196	CTL0196	7753	11556	8651	13749	851.2	1136	834.141	1050.16	10218.2	10605.7	9830.65	0.926922	-0.10948	0.45109	0.668132
gene214	CTL0197	rmuC	1583	1921	1991	2666	272.961	203.372	356.431	320.286	2007.6	1943.74	2071.46	1.06571	0.0918135	0.554984	0.736891
gene215	CTL0198	pssA	1208	1212	1733	2111	528.715	464.433	706.205	663.083	1538.8	1354.89	1722.71	1.27148	0.346505	0.0229376	0.0961934
gene216	CTL0199	nrdA	6037	8897	8731	12801	595.197	790.284	760.355	881.392	8858.23	8207.09	9509.38	1.15868	0.21248	0.163582	0.376409
gene217	CTL0200	nrdB	1961	1900	2268	2692	654.845	565.346	661.341	619.802	2196.37	2165.32	2227.43	1.02868	0.0407974	0.772819	0.888299
gene218	CTL0201	trmB	558	921	536	981	141.539	113.433	127.403	97.7869	733.53	808.463	658.597	0.814628	-0.295786	0.0772822	0.228644
gene219	CTL_t36	tRNA-Val	12	9	19	6	9810.83	18292.9	11462.1	7376.52	12.1183	11.9221	12.3145	1.03291	0.0467155	1	1
gene22	CTL0022	CTL0022	587	714	541	833	283.636	289.066	231.551	276.33	663.051	721.61	604.493	0.8377	-0.255494	0.143595	0.347239
gene220	CTL0202	CTL0202	138	155	123	207	78.7427	65.4911	59.2398	70.1072	153.666	163.145	144.187	0.883799	-0.178209	0.576273	0.753526
gene221	CTL0203	murB	249	305	250	355	93.7853	97.2541	83.363	92.316	287.52	307.176	267.864	0.872021	-0.197565	0.327895	0.573816
gene222	CTL0204	nusB	1375	1743	2509	3497	1241.26	1387.53	1991.22	2242.22	2194.52	1725.97	2663.07	1.54294	0.625684	3.35886e-05	0.000488609
gene223	CTL0205	infC	6043	8310	6606	9108	4677.27	5683.55	4505.98	4902.3	7443.76	7913.97	6973.56	0.881172	-0.182505	0.187284	0.4093
gene224	CTL0206	rpmI	2750	2972	2809	3641	20965.5	21832.6	19971.3	20314.7	3034.21	3192.03	2876.39	0.901115	-0.150216	0.315701	0.561984
gene225	CTL0207	rplT	4658	4678	4953	6018	8227.15	7358.39	7630.25	7372.44	5072.2	5226.7	4917.7	0.94088	-0.0879179	0.552832	0.736891
gene226	CTL0208	pheS	7700	7639	8688	10930	2825.32	2509.25	2795.19	2784.69	8680.98	8592.55	8769.42	1.02058	0.0293959	0.80434	0.901132
gene227	CTL_t27	tRNA-Ser	834	838	528	634	163647	128700	85970.1	86027.7	728.693	936.036	521.35	0.556976	-0.844314	3.54197e-07	1.09919e-05
gene228	CTL0209	CTL0209	295	466	384	555	34.8589	45.2684	50.3086	52.8935	416.003	416.841	415.166	0.995981	-0.00581023	0.915808	0.967727
gene229	CTL0210	CTL0210	435	563	481	749	103.022	105.505	104.478	125.185	546.276	551.887	540.665	0.979666	-0.0296378	0.904259	0.965442
gene23	CTL0023	CTL0023	794	1016	820	1093	848.602	965.069	768.731	808.901	926.345	1001.47	851.221	0.849973	-0.234512	0.130793	0.327083
gene230	CTL0211	CTL0211	504	708	600	859	140.409	175.426	148.932	161.682	656.574	667.59	645.557	0.966996	-0.0484182	0.743628	0.867566
gene231	CTL0212	tilS	433	459	741	907	142.748	130.25	230.999	221.879	618.174	498.072	738.276	1.48227	0.567804	0.000795633	0.00704974
gene232	CTL0213	ftsH	5172	6399	7473	10114	609.141	672.63	771.494	826.066	7114.43	6412.65	7816.2	1.21887	0.285547	0.0516744	0.17002
gene233	CTL0214	pnp	14961	16097	18279	23073	2357.94	2258.15	2523.2	2527.24	17904.7	17329.5	18479.8	1.06638	0.0927168	0.530451	0.723446
gene234	CTL0215	rpsO	4576	5261	4403	6467	13545.3	13883	11145.2	12806.1	5135.53	5471.12	4799.95	0.877324	-0.188818	0.216881	0.441829
gene235	CTL0216	CTL0216	113	117	108	155	117.861	107.368	97.741	113.936	122.46	128.574	116.346	0.904898	-0.144173	0.685881	0.833604
gene236	CTL0217	CTL0217	89	113	128	153	330.804	422.477	400.594	412.747	118.964	111.808	126.121	1.12801	0.173777	0.624163	0.789532
gene237	CTL0218	CTL0218	411	473	509	622	192.334	184.588	208.277	188.477	499.186	491.637	506.735	1.03071	0.0436373	0.843118	0.92564
gene238	CTL0219	CTL0219	102	181	129	185	10.5831	6.88854	6.74415	8.68051	146.547	154.177	138.916	0.901011	-0.150383	0.528901	0.723446
gene239	CTL0220	CTL0220	201	255	180	262	10.0021	4.47591	4.3821	11.107	223.862	252.409	195.316	0.773808	-0.369953	0.0920447	0.259678
gene24	CTL0024	kdsA	2060	2220	1986	2725	999.015	963.026	854.34	923.432	2239.69	2387.94	2091.45	0.875837	-0.191266	0.224384	0.451192
gene240	CTL0221	CTL0221	365	499	323	424	3.29431	11.7935	4.81097	6.85913	404.66	476.527	332.793	0.698371	-0.517934	0.00333773	0.0218833
gene241	CTL0222	CTL0222	2353	2584	2143	2540	21169.9	21214.3	16829.6	16220.9	2427.62	2751.98	2103.27	0.764277	-0.387833	0.00800433	0.0435791
gene242	CTL0223	CTL0223	1935	2594	1909	2487	513.633	627.103	449.276	455.4	2229.94	2500.26	1959.62	0.783765	-0.351507	0.0149545	0.071766
gene243	CTL0224	map	2066	2072	2248	2823	902.233	792.56	859.705	851.498	2291.95	2316.79	2267.11	0.978555	-0.0312746	0.866267	0.939463
gene244	CTL0225	CTL0225	1097	1275	1546	2207	717.442	731.888	894.169	1008.35	1489.75	1318.56	1660.95	1.25967	0.333048	0.0269252	0.106669
gene245	CTL0226	CTL0226	2424	3150	3116	4589	1669	1962.89	1950.57	2260.93	3241.71	3081.78	3401.64	1.10379	0.142465	0.323164	0.56991
gene246	CTL0227	CTL0227	1451	1832	1953	2764	251.312	286.564	304.799	339.442	1953.33	1817.65	2089	1.14929	0.200738	0.184387	0.406788
gene248	CTL0231	CTL0231	2205	2342	2651	3330	419.511	392.09	438.912	431.478	2606.29	2538.7	2673.89	1.05325	0.0748489	0.607335	0.778828
gene249	CTL0232	CTL0232	684	816	1151	1395	170.604	179.499	255.231	245.92	987.115	832.77	1141.46	1.37068	0.454889	0.00527243	0.032154
gene25	CTL_t03	tRNA-Arg	217	230	140	193	13349.5	9558.12	9357.77	6794.36	198.688	249.596	147.78	0.592078	-0.756141	0.00123498	0.00961043
gene250	CTL0233	cpa	9602	9445	8980	9883	1703.58	1495.57	1406.23	1223.43	9598.01	10674.1	8521.93	0.798375	-0.324861	0.0243358	0.10025
gene251	CTL0234	ispH	10684	7721	6531	6341	4274.76	2723.08	2269.97	1729.93	8170.13	10467	5873.24	0.561118	-0.833623	1.74815e-08	7.0762e-07
gene252	CTL0235	copD2	1213	1501	1357	1868	162.155	166.981	171.998	192.67	1467.73	1504.09	1431.37	0.951653	-0.0714923	0.637688	0.797967
gene253	CTL0236	copB2	490	628	1032	1511	106.512	117.975	199.358	231.19	870.874	618.539	1123.21	1.81591	0.860689	1.05042e-07	3.76132e-06
gene254	CTL0237	lcrH	301	447	429	760	299.345	407.922	409.899	566.415	464.197	410.919	517.475	1.25931	0.332634	0.05209	0.17002
gene255	CTL0238	CTL0238	2556	2636	3596	4765	654.81	610.034	809.29	857.925	3312.54	2902.97	3722.1	1.28217	0.358589	0.0116732	0.0591156
gene256	CTL_t15	tRNA-Leu	308	433	275	359	97380.5	112288	72231.1	63184.9	345.357	408.141	282.574	0.692345	-0.530436	0.00361	0.0231787
gene257	CTL0238b	CTL0238b	646	1636	1487	2996	1567.54	3656.92	3347.98	5393.68	1578.19	1224.05	1932.33	1.57864	0.65868	2.84103e-05	0.000426612
gene258	CTL0243	xerD	545	1155	1488	2448	111.836	125.697	138.255	131.169	1320.78	918.797	1722.77	1.87503	0.906914	1.45881e-08	6.46737e-07
gene259	CTL0244	CTL0244	820	999	1285	1613	294.896	315.68	412.76	408	1152.25	1008.84	1295.66	1.2843	0.360985	0.02478	0.100743
gene26	CTL0025	CTL0025	286	354	296	451	882.521	942.074	812.661	959.96	341.797	354.681	328.913	0.927349	-0.108816	0.602099	0.775317
gene260	CTL0245	glgB	4660	6010	6625	8743	684.037	789.471	849.543	883.375	6372.54	5901.44	6843.65	1.15966	0.213697	0.155994	0.369544
gene261	CTL0246	CTL0246	645	913	841	1160	122.161	120.3	170.811	149.984	872.918	857.86	887.976	1.03511	0.0497775	0.815036	0.90874
gene262	CTL0247	CTL0247	548	680	564	762	140.303	145.325	125.322	124.028	634.928	680.461	589.396	0.866171	-0.207276	0.209699	0.433381
gene263	CTL0248	pmpE	1501	1727	1936	2638	149.455	148.254	176.482	182.947	1913.51	1795.28	2031.74	1.13171	0.17851	0.229766	0.460027
gene264	CTL0249	pmpF	1915	2370	2239	3233	138.659	144.61	155.609	165.669	2397.13	2374.71	2419.55	1.01888	0.026983	0.839143	0.924547
gene265	CTL0250	pmpG	3931	4964	5939	8040	409.821	463.098	547.964	588.591	5568.65	4924.73	6212.57	1.2615	0.335144	0.0217305	0.0923793
gene266	CTL0251	pmpH	3766	5044	4798	7220	392.759	465.576	440.928	522.339	5080.32	4863.83	5296.82	1.08902	0.123034	0.387141	0.621706
gene267	CTL0252	CTL0252	271	412	227	419	89.4461	135.263	60.8086	97.3998	327.536	374.794	280.277	0.747818	-0.419241	0.03274	0.122413
gene268	CTL0254	pmpI	7536	6981	20183	24982	840.268	691.63	1809.03	1831.46	14187.2	8159.09	20215.2	2.47763	1.30896	1.9342e-18	6.00246e-16
gene269	CTL0255	CTL0255	308	535	347	613	18.3441	17.8004	18.2733	20.7725	438.808	459.716	417.9	0.90904	-0.137585	0.43663	0.658837
gene27	CTL0026	CTL0026	180	231	201	298	448.531	529.797	447.857	526.673	223.779	227.373	220.186	0.968388	-0.0463434	0.854743	0.934308
gene270	CTL0256	CTL0256	1723	1849	1486	1767	5691.89	5374.06	4099.53	3942.15	1726.99	1993.33	1460.64	0.732763	-0.448582	0.00292576	0.0194563
gene271	CTL0257	gatC	911	968	695	825	2203.62	2112.53	1482.5	1385.69	865.832	1049.07	682.594	0.650666	-0.62001	0.000110711	0.00127249
gene272	CTL0258	gatA	5208	5322	4732	5553	1235.95	1130.47	983.635	912.68	5256.57	5890.19	4622.95	0.784856	-0.349501	0.0145535	0.0709386
gene273	CTL0259	gatB	6151	6641	5314	6412	1366.62	1307.7	1032.89	982.45	6197.71	7136.4	5259.02	0.736929	-0.440402	0.00211908	0.0151759
gene274	CTL0260	CTL0260	332	393	546	632	88.0296	78.4804	131.547	110.352	466.364	402.658	530.07	1.31643	0.396629	0.0308555	0.116676
gene275	CTL0261	CTL0261	53	62	76	110	30.6356	36.3111	47.8837	54.5923	73.0673	63.9066	82.2281	1.28669	0.363667	0.375609	0.6149
gene276	CTL0262	CTL0262	1557	1597	1364	1842	570.293	510.044	448.174	468.154	1594.52	1763.94	1425.09	0.807902	-0.307748	0.0530143	0.171376
gene277	CTL0263	rnhC	490	686	532	731	97.9646	91.945	102.552	91.758	604.256	647.866	560.645	0.865371	-0.208609	0.19401	0.417144
gene278	CTL0264	CTL0264	437	510	336	467	461.3	473.539	324.995	327.541	441.223	526.317	356.13	0.676645	-0.56353	0.00169868	0.0126253
gene279	CTL0265	htrB	848	1123	1135	1624	140.556	149.558	185.88	197.993	1154.78	1088.74	1220.82	1.12131	0.165184	0.29956	0.541535
gene28	CTL0027	sfhB	513	612	565	748	178.628	179.433	170.059	171.839	604.567	624.578	584.556	0.935921	-0.0955407	0.564965	0.743964
gene280	CTL0266	CTL0266	2569	2958	3366	4889	678.754	693.747	789.129	896.033	3361.09	3073.77	3648.42	1.18695	0.247261	0.0776064	0.228644
gene281	CTL0267	CTL0267	2835	3428	3570	5139	1342.76	1430.74	1496.88	1710.85	3663.3	3474.82	3851.78	1.10848	0.148588	0.289537	0.527375
gene282	CTL0268	cydA	2567	3256	3157	4096	654.184	744.323	709.342	724.967	3228.73	3223.22	3234.24	1.00342	0.00492527	0.977894	0.99699
gene283	CTL0269	cydB	1589	1774	2000	2590	543.47	530.964	600.904	608.551	1960.08	1873.1	2047.07	1.09288	0.128134	0.394984	0.626407
gene284	CTL0270	CTL0270	593	850	889	1287	124.658	160.579	184.461	205.503	878.013	794.062	961.963	1.21145	0.276729	0.0943933	0.262329
gene285	CTL0271	CTL0271	1924	1834	3084	3529	1008.31	852.844	1432.75	1285.05	2543.81	2109.22	2978.4	1.41208	0.497826	0.0007964	0.00704974
gene286	CTL0272	CTL0272	4599	4778	6031	7114	1170.8	1081.93	1353.27	1245.77	5573.54	5241.02	5906.05	1.12689	0.172345	0.240222	0.471829
gene287	CTL0273	CTL0273	862	1185	1184	1722	506.255	600.776	682.608	746.348	1206.45	1128.69	1284.22	1.13779	0.186233	0.242624	0.474242
gene288	CTL0274	ileS	4716	6018	4943	7184	473.247	535.106	438.508	502.55	5649.67	5939.89	5359.44	0.90228	-0.148353	0.309021	0.552205
gene289	CTL0275	lepB	1677	1688	1947	2650	238.701	199.941	252.061	252.499	1962.9	1883.67	2042.14	1.08413	0.116534	0.389601	0.621706
gene29	CTL0028	CTL0028	496	631	454	731	2629.56	2999.26	2121.92	2669.62	571.638	623.742	519.534	0.832931	-0.263732	0.140472	0.343253
gene290	CTL0276	CTL0276	153	189	180	226	69.0194	76.3359	73.2608	72.0479	185.533	189.551	181.514	0.957602	-0.0625023	0.771314	0.888299
gene291	CTL0277	rpmE2	3300	3217	3586	3903	7458.54	6499.09	7008.31	6155.12	3520.07	3653.77	3386.37	0.926814	-0.109648	0.424217	0.650431
gene292	CTL0278	prfA	2193	2905	3193	4458	734.638	867.992	933.142	1032.94	3104	2816	3392	1.20454	0.268488	0.0716833	0.217632
gene293	CTL0279	CTL0279	879	1196	1227	1866	395.846	481.56	485.356	580.585	1253.39	1144.7	1362.08	1.18991	0.250849	0.104904	0.281458
gene294	CTL0280	ffh	4579	6031	6375	8490	1292.22	1521.64	1566.62	1646.16	6238.6	5862.31	6614.89	1.12838	0.174248	0.253676	0.484234
gene295	CTL0281	rpsP	2639	3019	2915	3621	4534.71	4640.68	4458.91	4330.69	3036.1	3147.61	2924.59	0.929146	-0.106023	0.446388	0.666005
gene296	CTL0282	trmD	5472	6627	7183	8976	1922.46	2081.2	2208.67	2189.18	6969.65	6712.22	7227.07	1.0767	0.106622	0.502553	0.701464
gene297	CTL0283	rplS	1920	2225	2634	3133	3272.07	3419.62	3933.47	3699.84	2446.93	2304.47	2589.4	1.12364	0.168185	0.290595	0.527375
gene298	CTL0284	rnhB	2539	3163	3794	4769	1599.3	1760.42	2069.29	2059.18	3493.5	3159	3828	1.21178	0.277122	0.066878	0.20549
gene299	CTL0285	gmk	1323	1606	2022	2601	998.397	1093.36	1343.67	1367.56	1843.82	1624.75	2062.88	1.26966	0.344442	0.0259891	0.103401
gene3	CTL0004	greA	4827	6293	6391	8615	719.694	833.953	849.383	901.644	6409.18	6147.12	6671.24	1.08526	0.118043	0.444212	0.665961
gene30	CTL0029	gyrA2	749	965	733	1219	86.9049	84.6169	71.3373	93.1242	900.855	948.039	853.672	0.900461	-0.151265	0.395626	0.626407
gene300	CTL0286	CTL0286	1004	869	1030	1387	3064.36	2416.96	2796.54	2972.57	1065.38	1056.14	1074.62	1.0175	0.0250225	0.75775	0.878537
gene301	CTL0287	metG	5615	5126	7287	8491	1114.86	905.162	1270.01	1168.47	6568.53	6041.1	7095.95	1.17461	0.232186	0.100309	0.273062
gene302	CTL0288	recD	1417	1862	1905	2735	132.072	145.491	173.849	189.52	1932.26	1811.94	2052.59	1.13281	0.17991	0.238893	0.47023
gene303	CTL0289	CTL0289	1046	1027	1625	1788	281.544	195.092	435.309	337.489	1351.89	1161.83	1541.95	1.32718	0.408361	0.00936753	0.0495521
gene304	CTL0290	CTL0290	421	467	443	546	218.485	215.525	201.691	195.542	468.779	494.746	442.812	0.895029	-0.159993	0.353163	0.593492
gene305	CTL0291	CTL0291	90	167	90	188	8.89258	22.7394	11.4097	21.1604	129.619	139.727	119.51	0.855311	-0.225479	0.468093	0.684136
gene307	CTL_t06	tRNA-Asn	911	1099	585	685	570425	629677	321012	273823	843.126	1115.31	570.944	0.511916	-0.96602	1.70665e-09	9.30776e-08
gene308	CTL0293	CTL0293	463	428	452	567	860.82	724.545	739.305	723.453	478.216	500.826	455.607	0.90971	-0.136521	0.480176	0.690473
gene309	CTL0294	dcd	1577	1555	1493	1631	1243.38	1098.85	1029.76	891.453	1583.59	1754.99	1412.19	0.804672	-0.313528	0.0362973	0.130474
gene31	CTL0030	gyrB	437	460	612	745	71.706	64.3443	91.7795	85.2027	554.606	501.035	608.178	1.21384	0.279581	0.104618	0.281458
gene310	CTL0295	CTL0295	2	5	2	5	0	0	0	20.2264	3.36388	3.75676	2.971	0.790841	-0.338541	0.948028	0.980683
gene311	CTL0296	ruvB	842	786	912	1066	316.608	263.726	300.955	276.969	902.009	914.657	889.36	0.972342	-0.0404637	0.823062	0.913314
gene312	CTL0297	CTL0297	2117	2236	2410	2541	978.172	928.446	979.176	811.144	2337.71	2431.04	2244.38	0.923217	-0.115258	0.379505	0.616613
gene313	CTL0298	CTL0298	1327	1212	2057	2437	208.215	163.415	291.172	262.339	1723.22	1427.99	2018.46	1.4135	0.49927	0.000908387	0.00768826
gene314	CTL0299	CTL0299	8787	10512	6737	8354	8083.78	8607.4	5429.74	5377.68	8733.26	10713	6753.54	0.630408	-0.665642	4.40468e-06	8.31982e-05
gene315	CTL0300	ssb	1637	1667	1588	1822	1618.67	1439.65	1346.53	1197.43	1691.98	1848.48	1535.49	0.830676	-0.267643	0.0742817	0.222367
gene316	CTL0301	CTL0301	3366	3276	3961	4331	736.86	637.933	762.625	656.946	3736.12	3724.15	3748.1	1.00643	0.00924942	1	1
gene317	CTL0302	hct2	66	100	79	93	34.3166	52.7338	39.1469	35.5009	84.1992	91.1065	77.2919	0.848369	-0.237236	0.486843	0.692921
gene318	CTL0303	CTL0303	303	256	256	342	119.807	89.2944	89.5725	93.0835	290.807	315.571	266.043	0.843052	-0.246307	0.264605	0.495669
gene319	CTL0304	CTL0304	412	474	444	570	216.27	231.847	212.41	218.964	472.649	492.757	452.54	0.918384	-0.122831	0.477901	0.690281
gene32	CTL0031	hemA	769	946	883	1181	253.622	287.363	266.48	274.105	934.44	950.717	918.163	0.965759	-0.0502656	0.738103	0.864369
gene320	CTL0305	CTL0305	127	267	164	265	27.4562	52.1377	32.426	40.2655	200.526	213.019	188.033	0.882702	-0.180001	0.375923	0.6149
gene321	CTL0306	CTL0306	79	125	66	114	9.93343	13.1503	8.52266	10.3413	95.112	111.733	78.4909	0.702486	-0.50946	0.155301	0.369441
gene322	CTL0307	CTL0307	145	237	150	220	10.5876	19.3161	7.49314	13.142	186.155	208.907	163.402	0.782175	-0.354437	0.123217	0.316893
gene323	CTL0308	hemN	610	817	696	1001	88.2477	111.744	114.27	123.629	769.207	787.819	750.595	0.95275	-0.0698301	0.659274	0.813039
gene324	CTL0309	CTL0309	924	1193	981	1428	1048.98	1225.72	977.076	1083.83	1117.67	1170.82	1064.51	0.909197	-0.137336	0.386232	0.621706
gene325	CTL0310	sucA	458	418	470	555	50.3724	38.1637	45.7256	41.5836	476.596	492.698	460.493	0.934636	-0.097524	0.608321	0.779019
gene326	CTL0311	sucB	187	255	189	297	54.9034	68.5507	51.3747	63.038	228.643	243.809	213.477	0.875594	-0.191666	0.390653	0.621706
gene327	CTL0312	CTL0312	205	245	286	334	79.7706	83.7211	111.132	93.9991	264.298	249.809	278.788	1.116	0.158339	0.489336	0.693413
gene328	CTL0313	gcpE	798	1005	1169	1616	134.023	150.19	182.107	197.694	1117.02	998.364	1235.67	1.2377	0.307657	0.051742	0.17002
gene329	CTL0314	CTL0314	900	1192	1761	2621	273.984	309.952	490.909	569.281	1544.28	1155.58	1932.98	1.67275	0.742219	1.39329e-06	3.41357e-05
gene33	CTL0032	sycE	539	977	1242	1889	630.544	1053.33	1303.48	1547.61	1101.96	825.107	1378.81	1.67107	0.740768	4.88713e-06	8.9214e-05
gene330	CTL0315	fer	1640	2414	1511	2590	4168.06	5652.19	3191.88	4465.6	2008.68	2228.03	1789.33	0.8031	-0.316349	0.0405151	0.140222
gene331	CTL_t26	tRNA-Pro	77	87	40	77	10545	12808.3	7919.89	6795.88	70.9463	91.2903	50.6024	0.554302	-0.851256	0.0548003	0.175928
gene332	CTL0316	flhA	90	118	106	147	12.9521	14.9521	15.6255	16.0244	113.588	114.951	112.225	0.976286	-0.0346235	0.916135	0.967727
gene333	CTL0317	fliA	297	295	254	316	146.075	118.585	108.011	107.788	293.313	331.605	255.021	0.769049	-0.378852	0.0579342	0.183458
gene334	CTL0318	tyrS	3616	4374	3257	4287	1031.6	1124.74	820.04	852.902	3896.54	4432.91	3360.18	0.758007	-0.399717	0.00528417	0.032154
gene335	CTL0319	gnd	2225	2697	2478	3186	498.11	529.844	500.74	496.923	2628.99	2730.49	2527.5	0.925659	-0.111448	0.425205	0.650431
gene336	CTL0320	lepA	4091	4651	4573	6649	749.396	758.385	738.849	851.434	4912.04	4864.75	4959.32	1.01944	0.0277762	0.789196	0.894435
gene337	CTL0321	CTL0321	11045	9743	13165	14889	2393.32	1877.12	2490.8	2224.67	12179	11711.2	12646.9	1.0799	0.110894	0.431752	0.653595
gene338	CTL0322	CTL0322	2802	2573	2738	3518	2635.56	2209.76	2329.79	2383.94	2907.02	3022.23	2791.81	0.923761	-0.114409	0.499239	0.69963
gene339	CTL0323	CTL0323	3642	4344	5792	7185	1389.78	1485.35	1942.49	1908.29	5120.51	4433.71	5807.3	1.30981	0.389354	0.00822835	0.0445383
gene34	CTL0033	CTL0033	5016	6484	8062	11358	641.837	738.953	910.776	1011.23	7481.68	6359.8	8603.56	1.3528	0.435952	0.00291468	0.0194563
gene340	CTL0324	CTL0324	2250	2649	3894	4877	1192.04	1260.37	1811.52	1801.42	3321.84	2721.57	3922.11	1.44112	0.527189	0.000361606	0.00354374
gene341	CTL0325	CTL0325	2569	3003	4091	5604	706.945	741.927	981.714	1071.46	3700.59	3096.52	4304.65	1.39016	0.475247	0.000989453	0.00822483
gene342	CTL0326	CTL0326	1680	1960	2355	3381	636.165	665.156	782.373	893.378	2280.24	2023.05	2537.43	1.25426	0.326837	0.0254614	0.102252
gene343	CTL0327	dxr	1818	2227	2825	3962	499.146	555.662	710.793	785.188	2625.35	2242.82	3007.89	1.34112	0.423435	0.00411401	0.0260554
gene344	CTL0328	CTL0328	6564	6946	8234	10153	1187.72	1128.17	1317.41	1291.08	7888.28	7544.31	8232.25	1.09119	0.125897	0.388578	0.621706
gene345	CTL0329	CTL0329	269	451	262	443	7.82924	11.9121	5.48819	6.79224	350.605	393.285	307.926	0.782958	-0.352993	0.0567966	0.181088
gene346	CTL0330	recF	431	569	477	815	141.664	166.827	140.761	185.115	558.162	552.464	563.86	1.02063	0.0294558	0.797341	0.897221
gene347	CTL0331	dnaN	2920	3869	4754	7192	838.041	996.858	1200.62	1439.42	4506.46	3750.02	5262.89	1.40343	0.488958	0.000653464	0.00608375
gene348	CTL0332	smpB	383	418	398	524	419.754	415.505	404.688	404.851	428.643	446.627	410.66	0.919469	-0.121126	0.516423	0.715461
gene349	CTL0333	apbE	341	406	400	618	78.2834	83.4948	89.9192	96.8399	431.255	414.76	447.751	1.07954	0.110422	0.492291	0.695482
gene35	CTL0034	CTL0034	851	975	925	1325	2870.81	3006.6	2696.44	2936.25	1005.63	1015.75	995.506	0.980068	-0.0290464	0.901382	0.965124
gene350	CTL0334	folD	512	692	792	1111	228.627	267.484	312.564	349.852	753.889	664.415	843.364	1.26933	0.344072	0.039407	0.137408
gene351	CTL0335	CTL0335	162	299	212	398	176.74	302.239	225.385	318.709	257.51	250.7	264.321	1.05433	0.0763282	0.71786	0.852459
gene352	CTL0336	ltuB	68	66	129	178	154.04	132.12	224.958	247.229	105.688	75.1433	136.232	1.81296	0.858348	0.00925186	0.0492199
gene353	CTL0338	CTL0338	88	86	96	176	15.9781	12.2836	15.257	21.0415	107.807	97.5417	118.072	1.21048	0.275576	0.334525	0.577815
gene354	CTL0338A	CTL0338A	24	47	30	60	14.1218	10.6944	16.1813	16.5864	38.6611	38.5078	38.8144	1.00796	0.0114404	1	1
gene355	CTL0339	CTL0339	64	131	79	168	18.8937	34.7417	17.7593	31.9479	105.799	105.553	106.045	1.00466	0.00671134	0.988536	0.998463
gene356	CTL0340	CTL0340	1237	1442	1264	1644	181.071	177.592	170.24	169.751	1392.74	1489	1296.48	0.870704	-0.199745	0.190607	0.413255
gene357	CTL0341	rpmB	2445	2545	1943	2300	9186.92	8339.31	6294.45	5910.71	2347.31	2788.77	1905.85	0.683401	-0.549196	0.000221944	0.00232169
gene358	CTL0342	malQ	80	126	122	140	7.68405	12.5754	10.1957	10.8184	115.414	112.853	117.974	1.04538	0.0640273	0.950168	0.981805
gene359	CTL0343	scc1	64	62	101	86	61.3869	49.2178	91.8899	50.5933	78.4337	70.6636	86.2038	1.21992	0.286783	0.531708	0.723446
gene36	CTL0035	CTL0035	1026	1320	1125	1564	3998.99	4696.96	3729.12	4205.13	1245.12	1297.7	1192.55	0.918971	-0.121909	0.42189	0.650314
gene360	CTL0344	copN	659	807	620	1003	155.198	166.222	131.49	164.936	762.083	812.862	711.304	0.875061	-0.192544	0.281465	0.519928
gene361	CTL0345	lcrD	2694	2719	3286	4296	421.124	376.762	449.07	464.602	3204.31	3029.71	3378.91	1.11526	0.15738	0.253346	0.484234
gene362	CTL0346	sctU	781	671	907	1108	267.138	198.056	269.111	260.044	860.932	819.038	902.827	1.1023	0.140519	0.337411	0.581722
gene363	CTL0347	CTL0347	744	683	816	1043	233.741	193.779	224.05	220.598	816.161	802.377	829.944	1.03436	0.0487342	0.701219	0.84097
gene364	CTL0348	ribF	935	912	1333	1745	375.077	317.921	492.036	506.257	1203.53	1035.5	1371.57	1.32455	0.405501	0.00751949	0.0416705
gene365	CTL0349	truB	2469	3151	3876	5543	1385.04	1579.38	1955.73	2190.86	3638.94	3109.93	4167.95	1.34021	0.422454	0.00359338	0.0231787
gene366	CTL0350	rbfA	1747	2418	2432	3517	2912.28	3599.41	3471.88	3967.47	2462.97	2295.79	2630.15	1.14564	0.196156	0.198547	0.421725
gene367	CTL0351	infB	15463	18541	21629	30848	1920.94	2062.43	2358.1	2660.99	21050	18873.7	23226.2	1.23061	0.299377	0.0428039	0.147049
gene368	CTL0352	nusA	7899	8855	8303	11828	2201.2	2205.26	2087.9	2348.58	9120.21	9329.65	8910.77	0.955103	-0.0662722	0.700828	0.84097
gene369	CTL0353	rpsA	28054	28072	22967	29335	5613.78	5026.08	4023.67	4075.17	27389.4	31427.4	23351.4	0.743027	-0.428513	0.00545829	0.0327849
gene37	CTL0036	CTL0036	1876	2119	1986	2600	2078.52	2100.65	1938.95	2039.44	2133.68	2223.84	2043.52	0.918916	-0.121995	0.420328	0.650042
gene370	CTL0354	trxB	2465	2665	2579	3269	864.865	832.928	788.048	788.321	2737.14	2861.73	2612.55	0.912926	-0.13143	0.376469	0.6149
gene371	CTL0355	acpS	608	750	632	793	1084.59	1232.44	974.108	1000.07	694.917	752.713	637.121	0.846433	-0.240532	0.129907	0.326859
gene372	CTL0356	CTL0356	495	549	520	687	158.591	153.503	134.845	105.177	559.559	581.665	537.452	0.923988	-0.114054	0.518797	0.717682
gene373	CTL0357	CTL0357	632	536	649	848	694.277	522.542	643.346	648.996	663.207	659.249	667.166	1.01201	0.0172243	0.81607	0.908805
gene374	CTL0358	CTL0358	907	859	957	1215	278.513	202.309	278.139	246.706	980.849	991.497	970.201	0.978521	-0.0313256	0.902925	0.965124
gene375	CTL0359	fabI	2233	1900	1587	1772	964.956	734.886	592.673	521.633	1924.1	2332.41	1515.79	0.649883	-0.621747	5.05756e-05	0.000650408
gene376	CTL0360	CTL0360	169	186	168	214	27.4332	25.4732	23.8876	23.5616	184.226	197.862	170.589	0.862159	-0.213973	0.379105	0.616613
gene377	CTL0361	CTL0361	173	138	233	295	66.3582	44.9792	87.2178	81.6124	205.975	176.049	235.902	1.33998	0.422208	0.0499107	0.165362
gene378	CTL0362	CTL0362	382	508	550	660	115.087	141.741	148.766	141.353	517.217	491.52	542.913	1.10456	0.143469	0.481496	0.690713
gene379	CTL0363	CTL0363	480	590	471	626	198.165	216.168	166.904	182.87	540.711	593.182	488.24	0.823086	-0.280886	0.0969883	0.268738
gene38	CTL0037	CTL0037	1507	1820	2030	2653	853.384	937.04	1034.84	1069.97	1966.51	1845.99	2087.03	1.13058	0.177062	0.253942	0.484234
gene380	CTL0364	CTL0364	613	647	700	824	233.6	203.971	246.442	231.508	694.275	703.703	684.846	0.973203	-0.0391876	0.794043	0.895516
gene381	CTL0365	groEL	23708	19887	21207	22585	4786.76	3596.46	3750.56	3159.09	22227.5	24619	19836	0.805717	-0.311655	0.0402368	0.139778
gene382	CTL0366	groES	4721	3816	4461	4778	9388.8	7156.16	8278.45	6742.3	4506.27	4829.54	4183	0.866128	-0.207349	0.16327	0.376409
gene383	CTL0367	pepF	3189	3089	3959	4903	563.747	486.505	623.845	605.16	3743.6	3520.86	3966.33	1.12652	0.171877	0.2166	0.441829
gene384	CTL0368	clpB	7133	8851	8740	11810	878.457	975.902	950.801	1012.52	8995.64	8857.08	9134.2	1.03129	0.0444462	0.779461	0.891004
gene385	CTL0369	CTL0369	1408	2335	1798	2900	327.559	487.957	366.216	472.91	2052.51	2045.58	2059.45	1.00678	0.00975008	0.991963	1
gene386	CTL0370	incD	3270	4554	3803	5466	3378.36	4146.52	3382.85	3835.98	4205.67	4311.38	4099.95	0.95096	-0.0725437	0.585894	0.761826
gene387	CTL0371	incE	2082	2429	2677	3175	2907.32	3001.16	3269.12	3036.93	2567.65	2507.13	2628.17	1.04828	0.0680187	0.705157	0.843831
gene388	CTL0372	incF	2201	2581	2850	3190	5306.15	5657.63	6063.45	5347.85	2691.09	2657.09	2725.1	1.0256	0.0364625	0.902025	0.965124
gene389	CTL0373	incG	2772	2376	2865	2874	1955.78	1476.46	1766.83	1407.17	2758.02	2904.19	2611.86	0.899343	-0.153057	0.284284	0.521526
gene39	CTL0038	sctN	1838	2203	2960	4000	482.609	512.677	681.04	724.851	2668.29	2242.97	3093.61	1.37925	0.463879	0.00173769	0.0127385
gene390	CTL0374	incA	495	480	515	632	212.165	158.07	178.984	155.866	530.254	546.776	513.731	0.939564	-0.0899373	0.629565	0.794089
gene391	CTL0375	CTL0375	37	55	31	43	19.1723	20.5909	6.71976	10.6451	41.6813	50.5386	32.8241	0.649486	-0.62263	0.257969	0.487159
gene392	CTL0376	araD	777	980	1140	1395	491.858	567.106	647.573	621.779	1054.24	972.823	1135.66	1.16739	0.223283	0.18646	0.409013
gene393	CTL0377	efp	1211	1288	1263	1692	943.385	930.899	871.631	926.268	1354.76	1395.16	1314.35	0.942081	-0.0860769	0.614259	0.785542
gene394	CTL0378	accB	1016	1138	1165	1531	1044.6	1045.83	1046.72	1085.68	1200.25	1199.53	1200.98	1.00121	0.00174177	0.985163	0.998027
gene395	CTL0379	accC	2244	2696	2513	3500	572.806	614.863	564.082	619.328	2703.99	2741.65	2666.32	0.972525	-0.0401931	0.797958	0.897221
gene396	CTL0380	rplM	6995	6684	5679	6477	6297.96	5552.73	4564.95	4004.38	6576.45	7676.59	5476.32	0.713379	-0.48726	0.000775386	0.00700859
gene397	CTL0381	rpsI	6313	5820	5519	5899	7998.08	6547.49	6060.62	5185.88	5995.59	6820.78	5170.4	0.758036	-0.399662	0.00519354	0.0320211
gene398	CTL0382	CTL0382	504	832	591	987	84.6345	123.874	96.6941	127.864	710.088	730.29	689.886	0.944674	-0.0821121	0.605695	0.777796
gene399	CTL0383	adk	1182	1356	1284	1580	595.812	603.33	566.321	546.629	1347.11	1411.73	1282.48	0.908449	-0.138522	0.348243	0.587132
gene4	CTL_t01	tRNA-Ala	137	164	193	231	5339.78	7965.1	3119.26	617.669	178.682	167.081	190.283	1.13886	0.187595	0.483146	0.691436
gene40	CTL0039	CTL0039	605	885	1024	1496	599.128	784.18	890.442	1028.09	966.187	819.131	1113.24	1.35905	0.442601	0.00637137	0.0370734
gene400	CTL0384	CTL0384	379	557	595	900	251.492	340.7	355.234	430.64	586.547	514.454	658.64	1.28027	0.356449	0.0383405	0.134698
gene401	CTL0385	CTL0385	738	882	751	1024	444.791	474.325	398.271	430.325	843.857	899.314	788.401	0.87667	-0.189895	0.241984	0.474242
gene402	CTL0386	CTL0386	439	642	466	797	7.73184	7.84822	8.09681	6.74046	572.726	594.29	551.161	0.927428	-0.108692	0.556382	0.736891
gene403	CTL0387	CTL0387	145	170	135	185	7.05257	5.80704	5.19094	6.46108	158.554	175.029	142.078	0.811737	-0.300915	0.25538	0.484234
gene404	CTL0388	CTL0388	534	643	436	577	225.234	229.605	148.239	151.064	552.08	653.152	451.007	0.690508	-0.534269	0.00170869	0.0126253
gene405	CTL0389	CTL0389	671	1022	871	1388	555.648	818.932	671.511	864.438	960.071	928.946	991.197	1.06701	0.0935763	0.569219	0.747738
gene406	CTL0390	CTL0390	1122	1539	1859	2577	331.596	399.814	484.157	526.547	1717.59	1467.4	1967.77	1.34099	0.423296	0.00650959	0.0373667
gene407	CTL0391	CTL0391	1391	1966	1762	2528	762.823	967.581	838.729	959.411	1873.21	1848.55	1897.86	1.02667	0.0379763	0.841722	0.925198
gene408	CTL0392	CTL0392	738	898	1118	1556	304.889	333.7	436.296	479.55	1046.6	907.404	1185.79	1.30679	0.38603	0.0142767	0.0699556
gene409	CTL0393	CTL0393	731	843	765	1104	292.405	309.083	279.053	319.673	850.872	875.294	826.45	0.944197	-0.0828401	0.650271	0.809236
gene41	CTL0040	CTL0040	1422	1700	1688	2382	658.84	704.323	686.282	765.562	1767.99	1733.1	1802.88	1.04027	0.0569548	0.690459	0.835913
gene410	CTL0394	oppA	694	764	808	1111	113.933	93.4091	129.412	100.551	832.208	812.62	851.797	1.04821	0.0679295	0.643481	0.801983
gene411	CTL0395	CTL0395	562	788	729	1055	315.567	343.071	361.167	372.283	766.18	743.67	788.69	1.06054	0.0847959	0.632048	0.794112
gene412	CTL0396	CTL0396	712	895	584	864	682.274	756.868	492.909	565.286	764.478	889.916	639.041	0.718092	-0.47776	0.0038792	0.0247365
gene413	CTL_t32	tRNA-Thr	398	647	261	344	251860	373563	134128	138358	420.539	571.633	269.445	0.47136	-1.0851	9.03395e-10	5.25663e-08
gene414	CTL_t35	tRNA-Tyr	10017	9670	6839	7842	3316570	2820540	1948050	1717980	8826.9	11042.8	6611.02	0.598673	-0.74016	4.90457e-07	1.47295e-05
gene415	CTL0397	CTL0397	72	135	95	223	31.5046	54.3195	37.7544	70.4195	124.027	112.49	135.564	1.20512	0.269178	0.34096	0.584593
gene416	CTL0398	CTL0398	115	183	119	193	24.6574	33.951	30.7464	36.201	149.943	163.174	136.712	0.837827	-0.255275	0.339631	0.583388
gene417	CTL0399	CTL0399	265	329	370	464	112.882	119.026	138.155	137.975	351.02	329.14	372.9	1.13295	0.180087	0.369926	0.609734
gene418	CTL0400	pkn1	2043	2687	2986	3820	368.693	432.754	473.347	478.971	2825.97	2613.63	3038.31	1.16248	0.217212	0.165841	0.378426
gene419	CTL0401	ligA	1634	2251	2140	2989	272.126	334.693	313.424	346.803	2207.88	2141.93	2273.82	1.06158	0.0862094	0.603272	0.775755
gene42	CTL0041	sctQ	1149	1301	1502	2059	333.019	345.607	374.513	411.174	1472.33	1363.65	1581.02	1.15941	0.213385	0.155554	0.369441
gene420	CTL0402	CTL0402	7148	9255	9994	14660	515.883	596.235	633.039	735.103	9979.16	9070.58	10887.8	1.20034	0.26344	0.0714871	0.217632
gene421	CTL0403	mhpA	1523	1796	1902	2479	253.625	222.678	251.396	251.055	1898.27	1843.68	1952.86	1.05922	0.0830028	0.59856	0.772935
gene422	CTL0404	CTL0404	576	554	707	837	221.544	184.429	238.729	221.595	663.735	633.95	693.519	1.09396	0.129566	0.429665	0.652558
gene423	CTL0405	rpmG	789	963	910	1303	15998.1	17357.4	15847.4	18191.2	975.382	971.599	979.166	1.00779	0.0111922	0.92847	0.973339
gene424	CTL0406	CTL0406	2143	2452	2899	3578	486.655	497.952	576.818	565.073	2727.95	2556.23	2899.67	1.13435	0.181872	0.233705	0.463922
gene425	CTL0407	CTL0407	10431	11471	5115	6183	177.082	151.049	185.414	186.349	8637.05	12207.8	5066.34	0.41501	-1.26878	1.03633e-17	2.41205e-15
gene426	CTL0408	CTL0408	2555	2801	2555	3489	295.078	265.795	249.863	262.338	2835.01	2985.78	2684.24	0.899008	-0.153595	0.320538	0.56734
gene428	CTL0411	CTL0411	30	33	22	29	3.71013	2.58264	1.80608	1.71665	28.9139	35.1145	22.7133	0.646834	-0.628532	0.363663	0.606757
gene429	CTL0413	CTL0413	56	90	68	112	3.93089	3.24749	4.76913	5.8761	79.3428	79.9073	78.7783	0.985871	-0.0205289	0.970759	0.993161
gene43	CTL0042	pkn5	655	823	724	1004	159.724	169.02	147.905	162.553	792.499	818.496	766.503	0.936478	-0.0946837	0.556428	0.736891
gene430	CTL0414a	CTL0414a	103	161	120	148	0	0	1.21243	0.960333	132.333	144.679	119.987	0.829334	-0.269974	0.30285	0.545365
gene431	CTL0417a	CTL0417a	85	126	93	123	14.4205	0	0	12.5105	106.048	115.924	96.1721	0.82961	-0.269495	0.390539	0.621706
gene432	CTL0417b	CTL0417b	55	72	76	103	9.08107	9.14342	4.97321	10.2417	74.868	70.1915	79.5445	1.13325	0.180465	0.683948	0.83236
gene433	CTL0417	CTL0417	40	57	41	69	8.37049	15.9819	9.29035	11.2316	50.7276	53.3927	48.0625	0.900169	-0.151732	0.793627	0.895516
gene434	CTL0418	CTL0418	5	4	7	8	0	0	4.5807	0	5.92521	5.09396	6.75645	1.32636	0.407476	0.846675	0.928451
gene435	CTL0419	CTL0419	706	776	697	967	54.6081	57.0535	53.0547	52.8064	782.073	826.059	738.087	0.893504	-0.162453	0.34759	0.587132
gene438	CTL0422	trpR	157	181	165	238	458.34	488.495	401.612	478.372	183.086	187.963	178.209	0.948106	-0.0768797	0.789716	0.894435
gene439	CTL0422a	CTL0422a	101	154	99	150	902.408	1246.89	790.719	901.001	124.798	139.911	109.686	0.783967	-0.351135	0.234545	0.464599
gene44	CTL0043	CTL0043	5080	6128	7197	9765	591.018	636.06	732.146	789.438	6878.02	6219.11	7536.94	1.2119	0.27727	0.0565093	0.180791
gene440	CTL0423	trpB	832	739	585	671	260.72	203.027	158.745	142.991	725.163	884.75	565.577	0.639251	-0.645545	0.00010816	0.00125871
gene441	CTL0424	trpA	802	805	546	704	426.82	376.169	249.805	260.049	728.683	899.693	557.673	0.619848	-0.690014	3.68819e-05	0.000520258
gene443	CTL0426	CTL0426	12	21	8	25	27.1515	43.7407	4.75821	45.2261	15.8953	17.9898	13.8009	0.767149	-0.382421	0.751927	0.875055
gene445	CTL0427	oppA2	310	303	352	440	55.5228	42.6494	58.0363	53.0994	348.924	343.636	354.212	1.03078	0.0437302	0.794518	0.895516
gene446	CTL0428	dsbB	55	65	51	59	46.0532	51.854	42.9568	35.0559	58.0757	66.652	49.4994	0.742654	-0.429238	0.348747	0.587132
gene447	CTL0429	dsbG	185	240	196	242	95.6891	103.615	90.0567	84.8597	215.538	234.996	196.081	0.834404	-0.261181	0.212213	0.435177
gene448	CTL0430	CTL0430	336	590	431	856	11.0883	9.65573	4.46408	8.1117	530.029	504.726	555.333	1.10027	0.137853	0.396892	0.627345
gene449	CTL0431	CTL0431	490	718	684	1140	315.65	419.296	390.128	519.781	730.803	664.047	797.559	1.20106	0.264306	0.102075	0.276256
gene45	CTL_t31	tRNA-Thr	1983	2395	1418	1922	401373	375156	240183	224214	1956.67	2429.13	1484.22	0.611011	-0.710729	2.73539e-06	5.65922e-05
gene450	CTL0432	CTL0432	2107	3284	2497	4509	1197.82	1678.22	1253.19	1826.96	2999.76	2954.81	3044.71	1.03043	0.0432412	0.728589	0.858649
gene451	CTL_t14	tRNA-Ile	392	545	312	402	112825	146344	75936.3	76602.3	417.466	516.372	318.561	0.616921	-0.696842	7.55312e-05	0.000925257
gene452	CTL_t02	tRNA-Ala	174	269	117	149	32928.6	36639.5	10917.4	22236.1	180.846	242.902	118.789	0.489042	-1.03197	1.59334e-05	0.00026971
gene453	CTL0433	CTL0433	73	67	75	109	38.2506	29.9547	35.0875	40.2359	80.019	78.7204	81.3176	1.03299	0.0468313	0.866809	0.939463
gene454	CTL0434	kdsB	1321	1756	1594	2438	676.235	813.09	732.628	882.811	1737.09	1699.37	1774.81	1.04439	0.0626639	0.664038	0.815593
gene455	CTL0435	pyrG	1394	1388	2141	2547	302.115	271.922	404.77	385.352	1831.52	1558.14	2104.9	1.35091	0.433931	0.00421471	0.0265128
gene456	CTL0436	CTL0436	206	302	405	513	199.568	248.94	356.294	316.837	344.689	279.245	410.132	1.46872	0.554558	0.00477631	0.0296449
gene457	CTL0437	zwf	4682	5217	5565	7761	1001.87	997.326	1045.81	1156.67	5711.23	5513.99	5908.48	1.07154	0.0996922	0.454152	0.669012
gene458	CTL0438	devB	1347	1822	1406	2052	649.305	781.526	590.013	656.12	1638.22	1748.71	1527.74	0.873636	-0.194896	0.196995	0.420648
gene459	CTL0439	dnaX	1268	1520	1435	2013	389.053	404.138	439.718	472.452	1537.78	1547.48	1528.07	0.987457	-0.0182104	0.923809	0.973011
gene46	CTL0044	CTL0044	94532	99547	72021	81157	41.2369	44.1004	41.0325	57.4826	88738.7	108404	69073.3	0.637183	-0.650221	2.72301e-05	0.000415594
gene460	CTL0440	tmk	1230	1867	1725	2661	808.09	1160.63	1028.92	1251.08	1814.47	1699.59	1929.35	1.13518	0.182921	0.242979	0.474242
gene461	CTL0441	gyrA	8114	10579	11084	16604	1050.32	1227.04	1260.69	1495.38	11270.5	10333.4	12207.5	1.18136	0.240451	0.098727	0.271937
gene462	CTL0442	gyrB	7654	9563	13818	19195	1018.37	1141.37	1626.04	1779.8	12089.5	9537.14	14641.9	1.53525	0.618469	3.08268e-05	0.000455551
gene463	CTL0443	CTL0443	1255	1641	1800	2380	2566.93	2987.89	3212.93	3358.03	1730.91	1600.68	1861.15	1.16272	0.21751	0.172243	0.387338
gene464	CTL0444	CTL0444	402	553	462	576	230.343	274.506	221.802	224.412	495.444	526.56	464.328	0.881814	-0.181454	0.24966	0.4808
gene465	CTL0445	tgt	670	772	750	1069	209.606	215.157	200.782	230.277	803.524	801.922	805.126	1.00399	0.00575181	0.937864	0.975588
gene466	CTL0446	mgtE	2161	3151	4743	6524	520.996	681.601	993.615	1084.25	3960.87	2920.73	5001	1.71224	0.775887	1.52788e-07	5.26837e-06
gene467	CTL0447	CTL0447	299	418	515	595	95.536	119.706	148.887	133.795	447.287	395.027	499.546	1.26459	0.338665	0.0811345	0.235291
gene468	CTL0448	CTL0448	27	28	56	62	33.1028	36.4637	73.63	74.2257	42.0142	30.7435	53.2848	1.73321	0.793444	0.164148	0.376409
gene469	CTL0449	gcp	749	769	963	1297	316.406	285.849	349.74	362.893	926.867	848.933	1004.8	1.1836	0.243185	0.11238	0.293893
gene47	CTL0045	CTL0045	94	212	136	224	76.2413	139.029	104.383	125.672	161.247	164.938	157.557	0.955248	-0.0660535	0.728606	0.858649
gene470	CTL0450	oppA3	1515	1257	1664	1817	343.95	252.519	333.755	281.142	1569.93	1566.22	1573.63	1.00473	0.00680245	0.934961	0.974971
gene471	CTL0451	oppB	641	760	943	1306	222.524	224.144	302.907	319.423	887.875	778.04	997.709	1.28234	0.358774	0.0246382	0.100606
gene472	CTL0452	oppC	484	566	684	1007	153.389	151.221	224.558	264.997	665.037	583.504	746.57	1.27946	0.355535	0.028523	0.111036
gene473	CTL0453	oppD	606	636	646	950	278.955	254.397	257.072	297.751	699.265	693.841	704.689	1.01563	0.022382	0.810602	0.905967
gene474	CTL0454	oppF	363	364	358	537	185.735	158.698	155.864	182.262	400.799	407.037	394.561	0.96935	-0.0449106	0.914607	0.967727
gene475	CTL0455	CTL0455	440	590	614	942	150.396	184.769	224.661	270.002	626.684	568.611	684.756	1.20426	0.268148	0.106281	0.283848
gene476	CTL0456	CTL0456	662	651	1069	1351	135.739	111.641	209.183	203.163	908.598	735.825	1081.37	1.4696	0.555426	0.000458065	0.00439648
gene477	CTL0457	pfkA	839	949	1132	1477	154.602	153.432	186.085	192.822	1079.06	995.234	1162.88	1.16845	0.224596	0.153591	0.36665
gene478	CTL0458	CTL0458	500	552	661	834	207.638	201.811	262.206	245.18	627.189	586.254	668.124	1.13965	0.188591	0.266461	0.498144
gene479	CTL0459	pfkA_2	1181	1596	1168	1855	145.291	107.485	131.172	106.812	1429.62	1532.47	1326.77	0.865775	-0.207937	0.19087	0.413255
gene48	CTL_t20	tRNA-Lys	630	664	414	557	23139	15133.7	7018.33	10500.4	577.243	722.742	431.744	0.59737	-0.743303	1.68622e-05	0.000280335
gene480	CTL_t22	tRNA-Met	506	765	429	590	107102	159514	72354.4	71495.5	574.971	697.64	452.302	0.64833	-0.625199	0.000164061	0.00184025
gene481	CTL_t23	tRNA-Met	148	143	112	108	118365	100360	72522.8	59913.9	131.828	163.22	100.436	0.615339	-0.700546	0.0134813	0.0667611
gene482	CTL0460	gseA	866	1210	1200	1683	238.332	297.733	288.818	320.232	1210.74	1143.79	1277.7	1.11707	0.159721	0.333542	0.577815
gene483	CTL0461	leuS	3878	4425	4165	5490	512.724	524.146	483.272	502.459	4459.79	4619.64	4299.95	0.930798	-0.10346	0.475941	0.690281
gene484	CTL0462	hemL	1538	1888	1463	2159	407.955	451.175	332.785	390.744	1749.11	1899.41	1598.8	0.841735	-0.248563	0.111641	0.292781
gene485	CTL0463	CTL0463	312	470	330	514	141.586	137.834	147.279	148.261	400.146	429.306	370.986	0.864152	-0.210644	0.238903	0.47023
gene486	CTL0464	CTL0464	232	308	263	283	243.224	283.546	271.046	225.076	272.682	298.25	247.113	0.828543	-0.271352	0.132799	0.329694
gene487	CTL0465	rpiA	609	785	701	915	337.067	377.607	329.233	332.88	745.642	771.024	720.26	0.93416	-0.0982586	0.512342	0.711926
gene488	CTL0466	CTL0466	701	897	1075	1747	138.23	157.986	188.964	240.938	1060.26	884.17	1236.35	1.39832	0.483691	0.0016739	0.0125677
gene489	CTL0467	dhnA	2794	2848	2745	3200	912.198	824.773	776.937	700.452	2914.98	3156.36	2673.59	0.847048	-0.239484	0.0986782	0.271937
gene49	CTL_t10	tRNA-Glu	1709	1604	1288	1220	690698	492782	352435	266607	1503.71	1860.85	1146.58	0.616157	-0.698631	3.37483e-06	6.68504e-05
gene490	CTL0468	xasA	2867	3156	2791	3661	693.78	675.069	592.831	610.451	3115.76	3356.94	2874.57	0.856306	-0.223801	0.131044	0.327083
gene491	CTL0469	CTL0469	646	862	901	1271	317.053	375.607	394.237	443.467	897.42	832.687	962.154	1.15548	0.208494	0.204438	0.427713
gene492	CTL0470	surE	774	750	762	947	315.626	273.694	271.645	268.385	809.681	854.683	764.679	0.894693	-0.160536	0.347034	0.587132
gene493	CTL0471	ubiA	148	223	227	290	33.0932	26.1563	57.6181	39.0754	217.247	203.671	230.822	1.13331	0.18054	0.483485	0.691436
gene494	CTL0472	CTL0472	402	494	393	572	86.4679	65.0927	75.0578	65.0598	461.577	496.727	426.427	0.858473	-0.220156	0.22384	0.451071
gene495	CTL0473	CTL0473	3381	4243	4648	5859	1391.69	1529.25	1695.65	1692.65	4459.15	4222.31	4695.99	1.11218	0.153395	0.32383	0.569916
gene496	CTL_t07	tRNA-Asp	1511	1514	939	1303	315582	261955	156887	139586	1344.08	1693.72	994.45	0.587141	-0.768222	1.32292e-06	3.3305e-05
gene497	CTL_t37	tRNA-Val	224	331	182	179	155744	187976	103715	79061.6	234.758	304.966	164.55	0.539568	-0.890122	1.18169e-05	0.000203732
gene498	CTL0474	CTL0474	81	89	140	167	1241.93	1075.66	1439.26	1668.29	116.286	94.7587	137.813	1.45435	0.540378	0.0911655	0.257979
gene499	CTL0475	CTL0475	295	407	378	503	456.805	539.19	485.831	528.4	389.538	387.008	392.068	1.01307	0.0187388	0.983259	0.998027
gene5	CTL0005	aspC	2297	2605	3197	4426	690.882	707.636	854.644	932.054	3055.02	2728.19	3381.84	1.23959	0.309862	0.0309549	0.116676
gene50	CTL0046	frr	8538	9455	9045	11088	7500.56	7388.59	6938.14	6739.33	9521.86	10025.6	9018.16	0.899517	-0.152778	0.284571	0.521526
gene500	CTL0476	CTL0476	4357	4544	3783	4417	2137.62	1982.86	1615.47	1492.31	4330.65	4974.05	3687.25	0.741298	-0.431875	0.00249986	0.017305
gene501	CTL0477	CTL0477	216	327	262	363	200.801	282.571	225.745	244.544	287.642	298.029	277.256	0.930299	-0.104234	0.549072	0.734463
gene502	CTL0477A	CTL0477A	501	615	506	783	703.964	795.756	642.537	793.939	592.8	618.723	566.877	0.916204	-0.126259	0.499736	0.69963
gene503	CTL0478	CTL0478	545	626	483	640	474.019	469.449	356.623	382.245	575.623	651.314	499.932	0.767575	-0.381621	0.0251468	0.10179
gene504	CTL0479	CTL0479	214	266	196	294	240.28	271.208	193.108	210.313	240.986	265.956	216.017	0.812226	-0.300046	0.166665	0.379377
gene505	CTL0480	CTL0480	446	484	341	435	326.53	300.651	212.014	208.69	432.598	518.699	346.497	0.668012	-0.582055	0.00116899	0.00938217
gene506	CTL0481	CTL0481	285	335	299	380	169.258	185.08	162.064	161.05	323.867	344.459	303.275	0.880437	-0.183709	0.324681	0.570335
gene507	CTL0482	CTL0482	506	495	983	1091	129.434	106.232	227.082	199.403	748.742	561.118	936.366	1.66875	0.738769	8.75464e-06	0.000156742
gene508	CTL0483	CTL0483	479	636	504	835	97.8874	106.84	88.9101	117.648	600.793	615.827	585.758	0.951172	-0.0722213	0.725808	0.858611
gene509	CTL0484	incB	646	766	743	872	1216.14	1185.85	1164.66	1089.56	755.029	784.146	725.912	0.925736	-0.111327	0.445272	0.666005
gene51	CTL0047	pyrH	13563	16716	16559	20909	7508.36	8301.89	8032.41	8038.36	16763.7	16783.8	16743.6	0.997609	-0.00345326	0.929992	0.973339
gene510	CTL0485	incC	702	654	767	986	515.101	391.778	463.309	459.191	772.09	761.914	782.266	1.02671	0.0380313	0.755257	0.876738
gene511	CTL0486	CTL0486	1518	1637	2203	2915	160.452	150.112	212.123	217.998	2019.44	1760.21	2278.66	1.29454	0.372437	0.0123004	0.0619011
gene512	CTL0487	CTL0487	397	501	325	541	301.638	307.422	228.895	283.471	437.948	497.195	378.701	0.761676	-0.392751	0.0348593	0.12628
gene513	CTL0488	acpP	3871	4358	4878	5818	10215.4	10363.3	10497.8	10561.9	4691.48	4581.46	4801.49	1.04803	0.0676762	0.680901	0.829737
gene514	CTL0489	fabG	2023	2259	2659	3647	1006.69	1005.36	1176.45	1274.59	2592.28	2384.93	2799.63	1.17388	0.23129	0.108613	0.286455
gene515	CTL0490	fabD	1284	2042	2411	3417	516.726	746.021	866.986	966.52	2201	1821.25	2580.74	1.41702	0.502855	0.00122094	0.00961043
gene516	CTL0491	fabH	1858	2878	3074	4435	682.877	950.479	996.594	1140.12	2958.51	2596.56	3320.46	1.27879	0.35478	0.0200813	0.086554
gene517	CTL0492	recR	152	188	197	287	88.8601	94.4833	99.8232	111.748	201.146	188.431	213.86	1.13495	0.182632	0.418194	0.649832
gene518	CTL0493	CTL0493	8852	10601	13172	17748	1200.28	1283.68	1563.01	1674.21	12272.3	10797.9	13746.6	1.27308	0.348326	0.0187845	0.083278
gene519	CTL0494	ompH	1921	1914	2226	2496	1526.73	1330.59	1526.5	1365.19	2138.99	2147.83	2130.15	0.991769	-0.0119243	0.910898	0.967727
gene52	CTL0048	tsf	12962	14552	15848	19895	5543.75	5600.67	5976	5882.37	15650.3	15320.4	15980.2	1.04307	0.0608294	0.697192	0.839094
gene520	CTL0495	lpxD	3610	2920	3725	3933	1247.84	894.454	1126.08	941.274	3582.58	3694.02	3471.13	0.939661	-0.089788	0.558949	0.739178
gene521	CTL0496	CTL0496	636	625	543	664	123.572	87.9309	90.3655	73.9053	623.732	706.708	540.757	0.765178	-0.386134	0.0233089	0.0973121
gene522	CTL0497	pdhA	1318	1205	2148	2343	462.068	373.483	665.181	570.263	1724.65	1418.92	2030.38	1.43094	0.516959	0.000728999	0.0066539
gene523	CTL0498	pdhB	941	905	1316	1584	361.422	310.656	444.858	424.872	1168.26	1035.64	1300.88	1.25611	0.328965	0.0330604	0.123117
gene524	CTL0499	pdhC	1121	1084	1354	1635	298.514	252.436	321.949	300.315	1288.59	1236.72	1340.46	1.08388	0.116209	0.437688	0.659365
gene525	CTL0500	glgP	750	1010	797	1176	75.5713	93.5284	79.7222	88.2913	921.163	971.407	870.919	0.896554	-0.157538	0.323214	0.56991
gene526	CTL0500A	CTL0500A	382	392	270	325	313.942	255.265	170.805	123.897	349.885	432.866	266.904	0.616598	-0.697599	0.000201856	0.00218521
gene527	CTL0501	dnaA	1705	1830	1897	2432	405.006	374.792	391.277	392.985	1952.44	1972.67	1932.21	0.979489	-0.0298989	0.858422	0.935821
gene528	CTL0503	oxaA	8118	9481	10332	14050	1080.84	1122	1203.81	1298.01	10306.4	9780.7	10832	1.10749	0.147295	0.310201	0.553251
gene529	CTL0504	lgt	570	701	585	812	259.647	283.092	236.577	249.278	662.113	704.594	619.633	0.879419	-0.185378	0.267341	0.498786
gene53	CTL0049	rpsB	14169	15750	16349	20818	5906.88	5809.63	6213.09	6171.24	16632.8	16667.6	16598.1	0.99583	-0.0060286	0.963971	0.990571
gene530	CTL0505	CTL0505	1916	2151	2237	2830	1203.92	1199.05	1270.2	1248.61	2264.29	2264.59	2263.99	0.999735	-0.000382329	0.987735	0.998463
gene531	CTL0506	CTL0506	1237	1739	1475	2257	346.83	451.984	393.811	476.605	1640.93	1639.17	1642.7	1.00215	0.0030975	0.988811	0.998463
gene532	CTL0507	CTL0507	384	393	322	436	403.781	368.909	303.683	304.76	385.733	434.6	336.866	0.775117	-0.367514	0.0522296	0.17002
gene533	CTL0508	CTL0508	675	781	842	1247	169.098	174.525	195.349	229.267	865.7	809.544	921.856	1.13873	0.187432	0.218347	0.441916
gene534	CTL0509	CTL0509	594	958	779	1245	119.274	166.561	149.941	183.449	868.585	849.286	887.884	1.04545	0.0641217	0.723342	0.856783
gene535	CTL0510	CTL0510	858	1321	1290	2019	247.388	334.176	345.908	423.99	1324.47	1195	1453.95	1.21669	0.282959	0.0729142	0.219687
gene536	CTL0511	CTL0511	907	1260	1096	1484	496.649	613.306	527.594	562.354	1170.42	1194.26	1146.59	0.960085	-0.0587654	0.653129	0.81075
gene537	CTL0512	CTL0512	1247	1096	1029	1349	1256.48	996.452	899.033	929.014	1189.86	1320.19	1059.52	0.802553	-0.317332	0.0574367	0.182503
gene538	CTL0513	dnaQ	1289	1361	1299	1552	748.057	702.377	656.008	616.473	1379.82	1479.98	1279.65	0.864641	-0.209827	0.167815	0.380136
gene539	CTL0514	CTL0514	446	604	627	897	217.504	239.145	270.657	294.123	626.866	579.376	674.356	1.16394	0.219012	0.202016	0.423597
gene54	CTL_t11	tRNA-Gly	470	464	284	360	187376	133398	108213	71673.1	405.515	523.329	287.701	0.549752	-0.863147	2.65352e-06	5.65366e-05
gene540	CTL0515	CTL0515	346	519	440	707	104.145	100.217	94.6859	102.171	488.961	474.968	502.954	1.05892	0.0825956	0.641731	0.800873
gene541	CTL0516	CTL0516	1630	1895	2388	3335	293.896	308.617	376.118	412.913	2248.32	1959.47	2537.18	1.29483	0.372768	0.0116834	0.0591156
gene542	CTL0517	accA	1647	1921	2372	3077	669.254	693.941	832.974	860.244	2206.45	1983.05	2429.84	1.2253	0.293137	0.052721	0.171022
gene543	CTL0518	CTL0518	1638	2286	2353	3447	464.696	568.673	590.956	688.251	2361.88	2162.08	2561.67	1.18482	0.244664	0.107141	0.283848
gene544	CTL0519	ihfA	2528	2820	4516	5455	5019.52	4799.51	7329.58	6842.25	3725.17	2978.81	4471.53	1.50112	0.586035	6.5257e-05	0.000810057
gene545	CTL0520	amiA	2127	3561	3872	5607	1082.23	1611.23	1674.72	1929.08	3648.77	3107.16	4190.37	1.34862	0.431483	0.00448098	0.0279986
gene546	CTL0521	murE	6562	8538	8810	11773	1651.24	1931.96	1963.79	2083.43	8752.48	8348.06	9156.91	1.09689	0.133419	0.39215	0.623024
gene547	CTL0522	pbp	668	849	1044	1466	111.262	124.356	157.145	173.291	975.955	839.628	1112.28	1.32473	0.405701	0.0110452	0.0571283
gene548	CTL0523	CTL0523	116	115	134	201	479.053	404.422	515.027	587.147	138.545	129.405	147.685	1.14126	0.190627	0.45217	0.668132
gene549	CTL0524	CTL0524	646	827	801	1124	261.817	303.768	289.804	323.71	834.041	814.99	853.092	1.04675	0.065919	0.695736	0.839029
gene55	CTL0050	ompA	107273	113413	91404	113078	32564.8	30740.7	24229.5	23751	107384	123242	91527	0.742662	-0.429223	0.00654218	0.0373667
gene550	CTL0525	CTL0525	843	670	801	970	666.198	455.774	540.585	501.766	825.335	856.618	794.052	0.926962	-0.109418	0.58323	0.759423
gene551	CTL0526	CTL0526	326	262	286	341	385.883	249.917	286.483	289.243	307.102	332.733	281.471	0.845937	-0.241379	0.249954	0.4808
gene552	CTL0527	dnaA	4041	4441	4477	6029	977.384	964.672	966.118	1027.72	4699.44	4727.86	4671.03	0.987981	-0.0174444	0.936224	0.974971
gene553	CTL0528	CTL0528	1382	1787	1348	2032	944.912	1116.91	811.933	962.731	1621.01	1752.51	1489.5	0.849921	-0.234599	0.132383	0.329541
gene554	CTL0529	CTL0529	239	438	275	454	103.002	163.555	97.8231	139.746	343.639	368.283	318.995	0.866167	-0.207284	0.244092	0.474425
gene555	CTL0530	nqrB	3381	3571	4651	5794	724.308	651.981	900.136	882.735	4277.59	3882.52	4672.65	1.20351	0.267246	0.0629149	0.195899
gene556	CTL0531	nqrC	690	742	1293	1694	291.636	279.163	473.053	491.8	1064.98	799.039	1330.93	1.66567	0.736099	2.94595e-06	5.96234e-05
gene557	CTL0532	nqrD	445	532	651	798	291.958	308.359	379.491	366.367	595.704	542.355	649.052	1.19673	0.259095	0.142497	0.34548
gene558	CTL0533	nqrE	551	708	596	951	167.77	187.436	197.007	209.907	687.591	696.462	678.719	0.974525	-0.0372288	0.877686	0.946843
gene559	CTL0534	gcsH	775	833	592	939	1354.16	1300.2	895.649	1150.71	784.638	897.266	672.011	0.748954	-0.417051	0.0160853	0.0752535
gene56	CTL0051	pbpB	1205	1488	2181	2882	117.135	129.103	186.844	196.08	1873.51	1492.6	2254.41	1.51039	0.594924	0.000103569	0.00122055
gene560	CTL0535	CTL0535	5065	6284	6875	10074	812.767	894.115	967.981	1126.05	6887.23	6288.77	7485.68	1.19032	0.251355	0.0773935	0.228644
gene561	CTL0536	CTL0536	572	755	802	1221	130.272	151.236	164.156	194.604	811.966	733.127	890.806	1.21508	0.281048	0.0796155	0.233088
gene562	CTL0537	lplA	301	367	502	673	167.363	177.118	249.56	262.473	446.533	370.468	522.597	1.41064	0.49635	0.00556857	0.0332329
gene563	CTL0538	clpC	4586	4685	5507	6868	581.54	521.162	607.384	596.689	5360.79	5186.01	5535.56	1.0674	0.0941032	0.497007	0.698963
gene564	CTL0539	mnmA	1272	1565	1731	2433	384.893	398.524	497.217	526.313	1708.9	1572.69	1845.1	1.17321	0.230462	0.128508	0.325997
gene565	CTL0540	CTL0540	631	1066	941	1542	108.102	160.401	148.315	190.951	1006.88	926.623	1087.13	1.17322	0.230471	0.159525	0.373161
gene566	CTL0541	CTL0541	4625	5661	5274	7016	1394.62	1538.63	1400.13	1467.96	5586.48	5703.48	5469.49	0.958976	-0.0604341	0.655541	0.812662
gene567	CTL0542	CTL0542	1924	2426	2406	3241	1176.92	1333.12	1282.21	1378.1	2459.6	2408.56	2510.63	1.04238	0.0598817	0.712696	0.849318
gene568	CTL0543	ptsN_2	1625	2058	1886	2530	1802.92	2042.84	1832.7	1947.06	2001.4	2038.81	1963.98	0.963296	-0.0539484	0.693843	0.837832
gene569	CTL0544	dut	3866	4500	3864	5180	4906.59	5115.91	4192.63	4476.96	4336.32	4650.19	4022.46	0.865009	-0.209212	0.148449	0.357122
gene57	CTL0052	CTL0052	237	358	390	604	74.2401	97.4741	101.375	128.16	381.858	326.604	437.113	1.33836	0.420467	0.0235455	0.097861
gene570	CTL0545	accD	3044	3488	5792	7253	1229.58	1260.62	2048.67	2051.13	4733.46	3633.54	5833.37	1.60542	0.682954	2.67198e-06	5.65366e-05
gene571	CTL0546	sodM	2260	2617	2189	2903	1541.32	1587.59	1302.8	1381.93	2489.11	2711.53	2266.68	0.83594	-0.258528	0.082019	0.235678
gene572	CTL0547	mrsA	4423	5436	5253	7597	821.354	898.175	859.329	979.534	5573.39	5465.62	5681.17	1.03944	0.0558011	0.677405	0.828284
gene573	CTL0548	CTL0548	1317	2407	1040	1938	1291.54	2109.43	875.176	1282.82	1658.6	2026.08	1291.13	0.637253	-0.650063	2.11836e-05	0.000340033
gene574	CTL0549	rnc	397	494	485	815	246.357	282.223	268.753	356.923	530.866	493.656	568.076	1.15075	0.20258	0.20067	0.421725
gene575	CTL0550	radA	951	1178	1060	1594	233.821	259.717	233.922	280.007	1174.81	1179.82	1169.79	0.991492	-0.0123266	0.978785	0.99699
gene576	CTL0551	hemC	597	656	593	834	327.975	319.512	295.521	315.455	665.354	698.425	632.284	0.905299	-0.143534	0.42547	0.650431
gene577	CTL0552	CTL0552	143	265	218	354	115.568	216.623	162.405	199.765	236.226	221.837	250.615	1.12973	0.175972	0.452837	0.668132
gene578	CTL0553	pknD	1667	2160	2727	3984	182.055	207.347	267.605	308.486	2540.43	2116.19	2964.67	1.40095	0.486403	0.00102798	0.00846947
gene579	CTL0554	valS	4262	5545	6345	8419	474.473	549.132	623.775	654.506	5996.85	5421.84	6571.85	1.21211	0.277519	0.0624854	0.195215
gene58	CTL0053	CTL0053	1458	2389	1942	2984	327.251	468.879	389.704	468.908	2135.57	2103.59	2167.55	1.0304	0.0432074	0.835796	0.924053
gene580	CTL0555	CTL0555	615	765	749	984	624.242	712.766	691.892	659.841	768.305	764.597	772.012	1.0097	0.0139231	0.967971	0.99249
gene581	CTL0556	atpK	712	722	681	898	1192.39	1088.9	1079.2	1038.77	752.821	802.44	703.201	0.876329	-0.190456	0.271709	0.504912
gene582	CTL0557	atpI	1475	1887	2509	3469	246.572	279.848	374.787	407.051	2256.27	1860.21	2652.33	1.42583	0.511798	0.000694994	0.00640633
gene583	CTL0558	CTL0558	602	697	1010	1319	450.094	464.651	655.359	680.953	880.117	722.228	1038.01	1.43723	0.523289	0.0012082	0.00961043
gene584	CTL0559	CTL0559	1550	1730	2201	3003	419.486	413.2	530.48	565.653	2069.12	1826.89	2311.34	1.26518	0.33934	0.0219641	0.0929481
gene585	CTL0560	CTL0560	2114	2387	3533	4518	408.197	412.078	602.374	608.744	3049.88	2505.55	3594.21	1.4345	0.520544	0.000400859	0.0038875
gene586	CTL0561	CTL0561	570	689	1251	1597	261.387	272.096	510.994	502.319	985.066	698.526	1271.61	1.82041	0.864267	8.40034e-08	3.12829e-06
gene587	CTL0562	CTL0562	1883	2552	2638	3950	1179.89	1416.96	1428.06	1714.84	2675.9	2447.08	2904.72	1.18702	0.247338	0.0939266	0.262183
gene588	CTL0563	CTL0563	1053	1487	1171	1775	263.57	215.032	292.221	248.882	1348.2	1398.72	1297.68	0.927761	-0.108174	0.478229	0.690281
gene589	CTL0564	CTL0564	1427	1976	1399	2047	1730.8	2197.04	1541.83	1851.24	1698.93	1875.72	1522.13	0.81149	-0.301355	0.0453037	0.153374
gene59	CTL0054	CTL0054	697	877	1025	1188	374.463	421.211	481.113	442.972	933.645	871.6	995.69	1.14237	0.192031	0.28246	0.520733
gene590	CTL0565	tal	8163	9482	7751	10085	2827.53	2924.86	2333.6	2388.92	8880.23	9808.85	7951.61	0.810657	-0.302837	0.0375156	0.13283
gene591	CTL0566	rpoC	34897	42251	45674	61828	2614.2	2834.1	3005.59	3215.26	45288.4	42800.3	47776.4	1.11626	0.158676	0.303486	0.545455
gene592	CTL0567	rpoB	36603	38978	45936	59614	3006.88	2873.8	3310.58	3416.48	44629.5	42193.4	47065.7	1.11548	0.157661	0.288873	0.527335
gene593	CTL0568	rplL	10311	8748	10289	11648	13451.8	10149.9	11817.8	10467.5	10322.9	10757.2	9888.52	0.919247	-0.121475	0.442313	0.665256
gene594	CTL0569	rplJ	6166	5820	7441	8998	4797.01	4220.09	5219.13	4947.22	7050.99	6730.48	7371.49	1.09524	0.131247	0.34172	0.584819
gene595	CTL0570	rplA	8624	9057	10559	13033	5064.99	4755.57	5438.48	5322.66	10219.5	9877.14	10561.8	1.06932	0.0966901	0.508578	0.707752
gene596	CTL0571	rplK	4036	4691	5299	6670	4805.91	4874.34	5451.69	5438.17	5100.61	4851.19	5350.02	1.10283	0.141205	0.345439	0.587132
gene597	CTL0572	nusG	2434	3276	3181	4492	2124.86	2556.61	2429.9	2712.32	3275.17	3151.64	3398.71	1.0784	0.108887	0.477368	0.690281
gene598	CTL0573	secE	904	1094	871	1250	4720.63	5090.5	3953.14	4499.02	1023.39	1108.48	938.291	0.846467	-0.240475	0.136364	0.334973
gene599	CTL_t34	tRNA-Trp	378	494	346	426	84546.5	80447.5	53027.4	64855.2	413.833	481.984	345.682	0.717206	-0.479541	0.00589887	0.0345399
gene6	CTL0006	CTL0006	393	534	632	801	145.675	171.71	209.562	211.329	575.806	511.424	640.188	1.25178	0.323975	0.0712782	0.217632
gene60	CTL0055	CTL0055	1085	1272	1569	2120	326.691	341.989	418.728	446.42	1474.69	1309.67	1639.72	1.25201	0.324246	0.0345154	0.125523
gene600	CTL0574	tufA	22672	19735	19481	20377	6743.12	5202.47	5050.39	4177.97	20992.8	23905.8	18079.8	0.756293	-0.402983	0.00709234	0.0395387
gene601	CTL_t33	tRNA-Thr	1199	1484	968	1368	274037	342670	179664	169959	1260.77	1486.89	1034.65	0.69585	-0.523151	0.000802655	0.00704974
gene602	CTL0575	infA	1608	2271	1579	2196	6671.44	9071.67	6304.08	6719.1	1905.1	2136.07	1674.13	0.78374	-0.351553	0.0167869	0.0769051
gene603	CTL0576	CTL0576	736	895	1164	1480	241.798	253.56	357.368	365.633	1042.78	904.658	1180.9	1.30535	0.384439	0.0172138	0.0779222
gene604	CTL0577	CTL0577	262	287	419	519	244.471	184.194	384.71	346.27	362.936	306.06	419.811	1.37166	0.455926	0.0149368	0.071766
gene606	CTL0580	CTL0580	140	227	159	242	1252.06	1520.79	992.609	1282.78	188.68	200.78	176.58	0.879471	-0.185291	0.413569	0.644946
gene607	CTL_t21	tRNA-Met	101	160	112	181	889.963	1593.02	779.815	617.669	135.683	142.945	128.422	0.898403	-0.154565	0.5874	0.762719
gene608	CTL0581	trpC	1127	1753	1427	1943	723.548	1004.69	810.385	872.583	1537.85	1578.68	1497.02	0.948271	-0.0766284	0.529603	0.723446
gene609	CTL0582	tpiA	1277	1575	1324	1858	589.905	640.626	529.292	586.864	1495.48	1580.82	1410.14	0.892033	-0.164831	0.286536	0.524096
gene61	CTL0056	sufS	1295	1690	1559	2285	375.854	434.623	400.077	464.422	1673.86	1650.02	1697.7	1.0289	0.0410972	0.78481	0.894318
gene610	CTL0583	xseA	949	1151	1145	1608	211.878	231.299	227.83	255.545	1192.45	1164.94	1219.95	1.04722	0.0665674	0.661086	0.813039
gene611	CTL0583A	xseB	572	784	663	969	3705.93	4502.86	3852.2	4279.42	734.362	747.79	720.934	0.964085	-0.0527673	0.737739	0.864369
gene612	CTL0584	CTL0584	376	608	561	742	1468.49	2136.16	1917.97	1991.68	559.273	538.399	580.147	1.07754	0.107744	0.634619	0.796267
gene613	CTL0585	dxs	1682	1991	2707	3998	286.223	295.759	407.546	472.526	2499.72	2039.95	2959.49	1.45077	0.536817	0.000243531	0.00251169
gene614	CTL0586	pykF	1937	2219	2257	3002	443.105	449.553	448.598	471.359	2326.18	2311.88	2340.47	1.01237	0.0177368	0.90027	0.965124
gene615	CTL0587	uvrA	1218	1320	1833	2541	52.5187	44.2698	74.7416	79.1381	1677.95	1415.64	1940.26	1.37059	0.4548	0.0023663	0.0165641
gene616	CTL0588	dnaX	1372	1660	1924	2626	336.386	362.453	415.625	444.971	1851.48	1682.16	2020.81	1.20132	0.264625	0.0815203	0.235291
gene617	CTL0589	CTL0589	277	462	254	398	792.263	1107.92	566.935	588.81	345.109	403.761	286.457	0.709472	-0.495182	0.00706782	0.0395387
gene618	CTL0590	ptsI	2410	3372	2420	3777	441.829	545.178	403.123	489.244	2954.47	3185.43	2723.5	0.854986	-0.226028	0.126359	0.323187
gene619	CTL0591	ptsH	437	680	484	790	1014.93	1423.16	991.368	1271.88	585.12	612.276	557.965	0.911297	-0.134007	0.4262	0.65048
gene62	CTL0057	parB	1428	1778	1288	1820	617.802	666.554	493.366	531.96	1576.41	1776.22	1376.6	0.775017	-0.367701	0.0166661	0.0768794
gene620	CTL0592	CTL0592	174	217	156	268	92.8053	104.088	85.4364	98.6539	200.788	216.609	184.966	0.853919	-0.227828	0.369398	0.609734
gene621	CTL0592a	CTL0592a	208	253	166	224	427.32	482.406	442.51	343.759	214.533	255.697	173.369	0.678023	-0.560594	0.0113026	0.0581363
gene622	CTL0593	CTL0593	206	294	260	382	20.3352	22.9032	21.0217	19.1879	279.343	275.2	283.486	1.03011	0.0427963	0.860867	0.937389
gene623	CTL0594	CTL0594	3928	4557	6473	7904	620.805	633.425	881.125	854.842	5579.49	4717.1	6441.88	1.36565	0.449583	0.00220299	0.0156564
gene624	CTL0595	dnaJ	6670	8088	10968	14005	2012.73	2199.65	2915.95	2946.09	9668.44	8186.87	11150	1.36194	0.445661	0.00285486	0.01926
gene625	CTL0596	rpsU	2042	2607	2425	3484	23573.9	26177.1	25362.9	27241.4	2593.19	2572.56	2613.81	1.01603	0.0229459	0.874999	0.945864
gene626	CTL0597	CTL0597	771	876	815	1132	519.883	525.981	482.771	533.874	890.044	916.551	863.537	0.94216	-0.0859564	0.622358	0.78832
gene627	CTL0598	lon	3685	3791	5206	6196	472.436	432.802	592.587	554.186	4649.9	4180.51	5119.29	1.22456	0.292265	0.0435332	0.149005
gene628	CTL0599	CTL0599	105	160	116	173	117.593	120.28	107.945	106.228	136.433	145.402	127.463	0.876627	-0.189964	0.490835	0.694479
gene629	CTL0600	CTL0600	970	826	914	1126	350.299	254.016	293.874	275.655	963.464	1013.51	913.417	0.90124	-0.150017	0.40281	0.633473
gene63	CTL0058	dppF	1078	1079	1013	1336	408.353	302.326	335.369	334.729	1126.94	1207.78	1046.1	0.866138	-0.207331	0.210935	0.43351
gene630	CTL0601	xerC	113	96	136	157	40.7249	28.0653	40.3235	37.3094	124.913	117.955	131.871	1.11797	0.160884	0.580492	0.756916
gene631	CTL0602	CTL0602	11989	17178	12894	20250	2539.84	3258.77	2398.83	2981.15	15304.9	16050.5	14559.3	0.907094	-0.140677	0.34559	0.587132
gene632	CTL0603	CTL0603	1042	1585	1120	1967	790.876	1065.25	747.881	1036.39	1392.96	1441.52	1344.41	0.932633	-0.100618	0.545896	0.731265
gene633	CTL0604	CTL0604	691	1064	1063	1911	121.026	168.996	170.242	247.073	1127.68	962.469	1292.9	1.34331	0.425797	0.00566182	0.0335742
gene634	CTL0605	CTL0605	1188	1568	1637	2495	160.496	193.046	198.226	244.372	1670.97	1522.61	1819.32	1.19487	0.256857	0.0875576	0.250049
gene635	CTL0606	secG	1019	1306	1068	1228	2381.6	2674.45	2163.13	1964.8	1160	1286.32	1033.69	0.803603	-0.315445	0.0307792	0.116676
gene636	CTL0607	def	1628	2349	1708	2629	1273.35	1660.68	1196.5	1453.85	2047.96	2187.8	1908.12	0.872164	-0.197329	0.18605	0.409013
gene637	CTL0608	CTL0608	2110	2740	3081	4480	1002.31	1163.08	1282.83	1474.07	3011.49	2681.59	3341.4	1.24605	0.317368	0.0300827	0.114783
gene638	CTL0609	CTL0609	7781	10925	10787	15468	2169.99	2801.78	2851.97	3228.78	10959.7	10303.8	11615.5	1.1273	0.172868	0.26026	0.490491
gene639	CTL0610	CTL0610	133	227	265	411	20.1342	30.648	35.979	42.9119	246.859	196.48	297.239	1.51282	0.597244	0.00535203	0.0323554
gene64	CTL0059	dppD	3919	4149	2902	3770	1505.42	1415.31	972.773	997.352	3740.06	4505.27	2974.86	0.660308	-0.598789	4.38785e-05	0.000599418
gene640	CTL_t28	tRNA-Ser	778	697	485	577	138237	107364	72793.3	63423.2	653.588	830.342	476.833	0.574262	-0.800219	2.44339e-06	5.5215e-05
gene641	CTL0611A	CTL0611A	179	519	220	540	116.242	126.924	136.486	143.605	347.68	372.383	322.976	0.867322	-0.20536	0.261668	0.492147
gene642	CTL0612	CTL0612	1206	2041	1365	2329	52.9623	45.6453	73.0485	46.9684	1692.58	1772.83	1612.32	0.90946	-0.136917	0.356358	0.597782
gene643	CTL0613	CTL0613	5290	7997	7074	10633	3760.97	5057.11	4467.39	5242.25	7549.01	7293.15	7804.87	1.07017	0.097834	0.537158	0.726264
gene644	CTL0614	CTL0614	455	710	674	875	300.881	409.059	392.324	394.278	664.598	638.502	690.694	1.08174	0.113356	0.598589	0.772935
gene645	CTL0615	dapA	12760	14523	10818	13684	5695.66	5792.24	4226.96	4243	13064.8	15181.6	10947.9	0.721127	-0.471675	0.001365	0.0104165
gene646	CTL0616	lysC	13644	15080	11370	15119	3655.16	3661.44	2694.66	2843.19	13897.6	16006.3	11789	0.73652	-0.441203	0.00325472	0.0214904
gene647	CTL0617	asd	3273	4173	6532	8703	1225.2	1389.38	2134.85	2259.6	5449.93	4120.58	6779.29	1.64523	0.718289	8.53097e-07	2.33598e-05
gene648	CTL0618	dapB	4748	6399	7300	10050	2551.69	3075.45	3446.83	3759.4	6926.34	6152.19	7700.48	1.25166	0.323848	0.0293777	0.113019
gene649	CTL0619	CTL0619	470	580	538	760	76.1397	83.6237	81.3483	83.0601	578.454	581.983	574.925	0.987873	-0.0176028	0.930475	0.973339
gene65	CTL0060	CTL0060	12166	17234	14163	21382	7560.11	9579.02	7716.92	9212.96	15924.8	16187.5	15662.1	0.967542	-0.0476034	0.736044	0.864369
gene650	CTL0620	aroA	584	657	634	838	189.705	195.013	190.983	200.318	673.186	690.945	655.427	0.948594	-0.0761372	0.659186	0.813039
gene651	CTL0621	aroL	202	239	548	645	204.927	206.504	454.672	449.417	390.52	244.933	536.108	2.1888	1.13014	1.79957e-09	9.30776e-08
gene652	CTL0622	aroC	333	314	920	1044	100.995	81.3511	270.369	237.839	624.235	363.326	885.143	2.43622	1.28464	7.14247e-14	9.49948e-12
gene653	CTL0623	aroB	202	250	448	555	53.1378	54.9426	114.812	108.348	349.696	250.495	448.898	1.79205	0.841607	1.12888e-05	0.000198299
gene654	CTL0624	aroDE	300	449	445	665	55.0195	65.4372	73.4932	84.0084	450.402	411.316	489.488	1.19005	0.251024	0.170267	0.383823
gene655	CTL0625	CTL0625	487	543	411	584	190.551	177.065	127.278	138.031	507.116	573.717	440.514	0.767825	-0.381151	0.032622	0.122413
gene656	CTL0626	CTL0626	1280	1259	1341	1893	315.365	259.592	289.076	317.379	1427.7	1422.88	1432.52	1.00678	0.00974248	0.853703	0.934308
gene658	CTL0628	CTL0628	249	399	258	415	36.4151	44.9759	26.3774	32.0131	324.895	354.706	295.083	0.831908	-0.265504	0.15693	0.370818
gene659	CTL0629	CTL0629	1261	1429	1394	1790	226.443	170.314	233.504	196.758	1459.07	1497.17	1420.97	0.949104	-0.0753612	0.619018	0.786573
gene66	CTL0061	CTL0061	4939	8343	6592	10546	1356.23	2057.27	1595.1	2025.08	7384.98	7252.49	7517.47	1.03654	0.0517727	0.77539	0.889025
gene660	CTL0630	mdhC	2874	3401	3688	4478	1054.82	1113.67	1174.38	1129.38	3572.84	3485.12	3660.57	1.05034	0.0708565	0.677953	0.828284
gene661	CTL0631	ltuA	470	653	719	969	14542.6	17103	19061.4	19713.6	684.672	618.895	750.449	1.21256	0.27806	0.109683	0.28846
gene662	CTL0633	pgi	2531	2959	3145	4221	509.803	531.262	554.711	586.44	3163.39	3050.93	3275.84	1.07372	0.102615	0.4802	0.690473
gene663	CTL0634	CTL0634	1451	1858	2173	2987	373.937	429.101	488.805	532.518	2060.63	1830.8	2290.45	1.25107	0.323157	0.0341686	0.124749
gene664	CTL0635	phnP	1968	2206	2660	3316	764.873	759.507	981.962	953.208	2498.8	2324.35	2673.26	1.15011	0.201776	0.182083	0.403618
gene665	CTL0636	artJ	3021	3662	2959	4168	1460.82	1561.48	1244.62	1404.21	3432.44	3707.4	3157.49	0.851673	-0.231628	0.115411	0.300973
gene666	CTL0637	aroG	467	509	536	738	213.49	203.924	212.652	234.215	554.838	544.24	565.437	1.03895	0.0551235	0.714303	0.849318
gene667	CTL0638	CTL0638	91	86	116	109	1065.6	830.282	1153.41	939.684	101.156	99.3846	102.927	1.03565	0.0505324	0.945169	0.979009
gene668	CTL0639	CTL0639	401	527	581	843	183.071	202.369	233.327	256.506	571.104	512.799	629.409	1.2274	0.295605	0.0835575	0.23936
gene669	CTL0640	CTL0640	604	848	744	1137	114.898	145.919	131.049	156.665	813.92	799.808	828.033	1.03529	0.0500337	0.763335	0.881718
gene67	CTL0062	pgk	854	1209	1032	1519	243.767	304.254	256	294.768	1131.1	1135.91	1126.28	0.991515	-0.0122932	0.915658	0.967727
gene670	CTL0641	CTL0641	874	1044	1370	1535	1756.18	1860.87	2320.19	2035.11	1187.66	1064.77	1310.56	1.23084	0.299641	0.0728188	0.219687
gene671	CTL0642	CTL0642	2647	2922	3127	3862	1145.57	1130.33	1197.13	1156.93	3116.1	3103.48	3128.72	1.00813	0.0116868	0.955685	0.985008
gene672	CTL0643	CTL0643	1381	1904	1586	2298	140.315	154.984	153.154	162.756	1763.99	1811.06	1716.92	0.948019	-0.0770126	0.59309	0.767965
gene673	CTL0644	CTL0644	589	740	455	671	1138.69	1219.57	731.811	854.216	616.522	735.985	497.059	0.675365	-0.56626	0.000863853	0.00744673
gene674	CTL0645	CTL0645	364	403	409	538	81.1501	60.9657	77.8537	71.9433	424.598	427.371	421.825	0.987022	-0.0188451	0.93535	0.974971
gene675	CTL0646	dapL	1092	1064	1300	1515	328.925	280.012	340.175	316.172	1237.4	1208.8	1266	1.04732	0.0667032	0.668708	0.820246
gene676	CTL0647	CTL0647	456	401	471	580	160.539	120.746	145.293	137.837	476.739	482.874	470.605	0.974592	-0.0371303	0.899852	0.965124
gene677	CTL0648	CTL0648	49	54	44	90	3.26844	2.6327	2.86391	5.21736	57.5494	57.4043	57.6945	1.00506	0.00727479	0.927601	0.973339
gene678	CTL0649	proS	3573	4513	5335	7405	694.351	781.458	908.66	998.449	5063.78	4476.78	5650.78	1.26224	0.335989	0.020366	0.0873767
gene679	CTL0650	hrcA	878	925	2140	2460	213.797	186.618	518.712	451.835	1539.04	1007.06	2071.02	2.05651	1.0402	2.62424e-11	2.22106e-09
gene68	CTL0063	CTL0063	118	156	119	208	34.854	46.0821	36.7871	47.0056	146.914	151.365	142.463	0.941186	-0.0874488	0.810364	0.905967
gene680	CTL0651	grpE	950	835	1477	1637	775.265	618.884	1059.27	931.352	1205.92	1005.78	1406.06	1.39798	0.483348	0.00185285	0.0134766
gene681	CTL0652	dnaK	8275	7016	10647	11775	1382.67	1042.84	1565.05	1366.69	9378.32	8630.74	10125.9	1.17324	0.230492	0.106942	0.283848
gene682	CTL0654	vacB	5722	7581	7739	11227	877.001	1043.95	1055.09	1207.06	7865.63	7348.17	8383.1	1.14084	0.190098	0.195516	0.419413
gene683	CTL0655	CTL0655	3949	4250	3347	4690	1873.69	1745.1	1363.03	1502.09	4068.44	4574.76	3562.11	0.778644	-0.360965	0.015626	0.0742218
gene684	CTL655a	CTL655a	109782	119953	71719	83859	164545	160915	94163.9	87188.6	99020	128090	69950	0.5461	-0.872763	2.59275e-08	1.00577e-06
gene685	CTL0656	CTL0656	1905	2319	1752	2456	673.701	706.162	554.716	597.023	2103.88	2342.78	1864.98	0.796055	-0.32906	0.0296617	0.113642
gene686	CTL0657	sucB	1150	1625	1429	2031	291.971	384.927	320.068	369.903	1529.95	1528.09	1531.81	1.00244	0.00350887	0.977431	0.99699
gene687	CTL0658	gltT	1793	2522	3454	4858	506.43	630.883	872.367	966.677	3029.77	2376.63	3682.91	1.54964	0.631931	2.20539e-05	0.000348003
gene688	CTL0659	lpxK	4139	6825	7593	11427	1275.48	1889.2	2105.42	2504.6	7188.16	5993.5	8382.82	1.39865	0.484037	0.00123872	0.00961043
gene689	CTL0660	CTL0660	786	1207	1239	1809	383.506	525.368	527.938	613.539	1219.84	1093.13	1346.56	1.23183	0.300808	0.0637183	0.197739
gene69	CTL0064	CTL0064	421	454	376	505	109.842	100.766	84.751	90.4228	439.977	488.173	391.78	0.802545	-0.317347	0.0816317	0.235291
gene690	CTL0661	CTL0661	1112	1831	1678	2577	559.876	831.374	743.317	906.9	1740.64	1608.91	1872.37	1.16375	0.218785	0.174626	0.390811
gene691	CTL0662	ribC	1734	2934	2407	3697	1207.55	1839.61	1483.21	1786.12	2617.34	2548.71	2685.98	1.05386	0.075681	0.678819	0.828284
gene692	CTL0663	nrdR	987	1314	1296	1964	898.801	1072.56	1054.15	1296.77	1353.36	1270.71	1436.02	1.1301	0.176449	0.247069	0.479211
gene693	CTL0664	dksA	1047	1036	975	1275	1723.89	1504.85	1422.13	1474.06	1084.84	1166.99	1002.69	0.859207	-0.218922	0.186714	0.409013
gene694	CTL0665	lspA	1052	1242	1285	1586	946.576	967.428	997.606	981.584	1279.77	1274.23	1285.31	1.0087	0.0124928	0.983477	0.998027
gene695	CTL0666	CTL0666	1652	2445	2928	4236	389.84	514.925	623.115	703.647	2709.15	2251.08	3167.22	1.40698	0.492599	0.00108907	0.00889409
gene696	CTL0667	pcnB	1716	1877	2150	2969	448.826	428.458	497.342	537.836	2137.31	2003.19	2271.43	1.1339	0.181299	0.206436	0.42996
gene697	CTL0668	lpxB	1114	1227	1350	1807	179.162	178.593	198.938	204.949	1354.51	1304.73	1404.29	1.07631	0.106096	0.474016	0.689546
gene698	CTL0669	pmpA	1721	2159	2060	2846	175.168	197.088	189.059	204.167	2162.85	2148.85	2176.84	1.01302	0.0186659	0.91313	0.967727
gene699	CTL0670	pmpB	1759	2384	2375	3261	89.4567	105.103	104.846	114.339	2393.96	2285.97	2501.96	1.09449	0.130257	0.414527	0.64536
gene7	CTL0007	recB	592	934	557	953	32.9599	36.9442	18.8231	29.8916	747.426	835.922	658.931	0.788268	-0.343241	0.0375235	0.13283
gene70	CTL0065	CTL0065	542	714	506	793	166.252	194.962	133.422	166.284	632.339	693.967	570.71	0.822388	-0.282108	0.101326	0.275029
gene700	CTL0671	pmpC	24846	27742	29297	37771	1464.47	1462.33	1512.96	1543.84	29605.9	29289.9	29921.8	1.02158	0.0307969	0.837986	0.924366
gene701	CTL_t29	tRNA-Ser	1610	1551	967	1149	206027	178444	94048.9	97556.4	1361.7	1773.24	950.169	0.535838	-0.900132	8.481e-09	4.15569e-07
gene702	CTL0672	CTL0672	408	493	466	690	191.37	205.443	193.938	228.407	505.024	499.907	510.14	1.02047	0.0292346	0.835983	0.924053
gene703	CTL0673	CTL0673	271	377	396	602	130.291	121.958	164.964	172.143	398.303	357.096	439.509	1.23079	0.299579	0.10008	0.273062
gene704	CTL0674	CTL0674	641	933	813	1339	102.34	91.9936	88.1074	89.9481	903.679	865.516	941.842	1.08819	0.121924	0.43277	0.654073
gene705	CTL0675	obgE	822	1156	1198	1917	327.109	404.737	423.33	527.024	1227.91	1089.46	1366.35	1.25416	0.326718	0.0338263	0.124245
gene706	CTL0676	rpmA	3406	4377	4202	5252	13790	15646	14753.2	14611.3	4266.82	4305.43	4228.21	0.982065	-0.0261095	0.781618	0.891772
gene707	CTL0677	rplU	4694	6586	5426	7599	6880.5	8480.04	7020.65	7625.68	5993.35	6213.58	5773.11	0.929113	-0.106074	0.423706	0.650431
gene708	CTL_t24	tRNA-Phe	201	242	107	145	6229.74	9558.12	9357.77	3088.34	178.91	245.835	111.985	0.455529	-1.13438	4.46822e-06	8.31982e-05
gene709	CTL0678	CTL0678	832	1014	884	1286	476.431	511.356	441.457	505.072	991.372	1023.8	958.945	0.936652	-0.0944153	0.577365	0.753894
gene71	CTL0066	nth	174	288	189	300	23.148	24.4841	38.1076	39.4338	233.568	252.509	214.627	0.849979	-0.234501	0.257208	0.486708
gene710	CTL0679	CTL0679	1609	2008	1425	1896	34773.3	39300.7	27204.9	28720.1	1740.82	2003.7	1477.94	0.737607	-0.439076	0.00353041	0.0229847
gene711	CTL0680	CTL0680	1607	1825	1662	1936	21487.3	22586.4	21455.9	18311.9	1764.07	1909.94	1618.19	0.847248	-0.239144	0.099292	0.272687
gene712	CTL0681	CTL0681	1169	1348	1298	1450	942.537	950.331	915.344	828.698	1319.86	1399.7	1240.02	0.885923	-0.174747	0.215869	0.441702
gene713	CTL0682	CTL0682	357	673	504	1034	99.6573	169.705	130.398	205.177	610.822	559.594	662.049	1.18309	0.242559	0.139844	0.342618
gene714	CTL0683	rsbV	205	283	173	265	326.253	380.143	239.127	281.972	230.9	269.024	192.776	0.716578	-0.480805	0.0256812	0.102614
gene715	CTL0684	CTL0684	3089	3109	3849	4803	505.491	448.169	559.21	546.678	3669.78	3469.55	3870.02	1.11542	0.157593	0.262368	0.49247
gene716	CTL0685	CTL0685	688	912	832	1129	198.311	230.464	210.395	229.547	877.558	883.769	871.347	0.985945	-0.0204207	0.863133	0.938758
gene717	CTL0686	CTL0686	278	432	331	591	136.966	147.746	146.193	156.56	395.119	389.206	401.033	1.03039	0.0431836	0.786523	0.894435
gene718	CTL0687	ubiE	947	1743	1049	2027	55.2705	51.5084	58.8448	55.7857	1396.52	1463.05	1329.99	0.909051	-0.137567	0.380573	0.617237
gene719	CTL0688	CTL0688	6823	7792	6447	9827	2549.21	2592.72	2087.78	2529.87	7648.29	8131.18	7165.4	0.881225	-0.182417	0.251347	0.482483
gene72	CTL0067	trmE	626	630	695	939	150.819	127.309	147.879	152.084	714.696	703.093	726.298	1.033	0.0468471	0.721484	0.855671
gene720	CTL0689	dapF	3536	4418	4427	5890	1786.45	1985.65	1961.05	2076.67	4498.7	4406.01	4591.39	1.04207	0.0594571	0.708341	0.846553
gene721	CTL0690	clpP	3154	4054	4323	5438	2700.71	3078.16	3244.48	3217.09	4175.3	3987.31	4363.29	1.0943	0.130002	0.418796	0.649832
gene722	CTL0691	glyA	2563	2897	3788	4891	511.296	522.558	684.677	700.916	3455.42	3039.24	3871.61	1.27387	0.349221	0.0165343	0.0768794
gene723	CTL0692	hemD	31	57	81	143	5.17987	11.5899	17.0204	6.74068	72.6895	47.8642	97.5147	2.03732	1.02667	0.0148888	0.071766
gene724	CTL0693	ispF	491	636	572	825	283.942	265.529	192.979	185.066	620.482	623.199	617.765	0.99128	-0.0126348	0.945212	0.979009
gene725	CTL0694	CTL0694	3376	3742	4821	5860	1174.48	1152.72	1483.48	1428.9	4376.73	3965.92	4787.55	1.20717	0.271634	0.064573	0.199726
gene726	CTL0695	rpsJ	5019	5678	5584	7634	13036.1	13165.6	12693.1	13749.6	5911.95	5954.1	5869.81	0.985843	-0.0205696	0.914806	0.967727
gene727	CTL0696	fusA	24356	26711	32749	41831	3853.17	3771.02	4540.17	4589.92	30882.7	28467.6	33297.8	1.16967	0.226106	0.134545	0.332258
gene728	CTL0697	rpsG	6177	7767	8024	10671	5288.17	5908.3	6033.31	6332.27	8020.94	7721.72	8320.15	1.0775	0.107689	0.485937	0.692921
gene729	CTL0698	rpsL	4706	5728	5234	7019	7445.49	8099.87	7199.42	7638.69	5618.34	5787.11	5449.56	0.941672	-0.0867031	0.535348	0.726264
gene73	CTL0068	psdD	318	357	316	397	107.473	96.9601	97.197	90.1676	347.303	375.855	318.752	0.848073	-0.23774	0.200579	0.421725
gene730	CTL0699	CTL0699	181	212	175	246	158.101	137.513	113.168	122.092	202.463	218.38	186.546	0.854227	-0.227309	0.333335	0.577815
gene731	CTL0700	tsp	270	329	197	342	7.11431	8.69673	5.47357	8.79135	283.579	332.211	234.946	0.707218	-0.499774	0.0166806	0.0768794
gene732	CTL0701	CTL0701	656	666	496	540	697.474	604.624	450.096	362.422	604.085	739.724	468.446	0.633271	-0.659104	7.78677e-05	0.000941492
gene733	CTL0702	omcB	1124	1226	1183	1542	223.591	214.99	204.839	213.301	1262.52	1310.37	1214.68	0.926978	-0.109393	0.494997	0.69719
gene734	CTL0703	omcA	266	284	284	347	857.855	828.287	836.845	809.488	294.859	307	282.717	0.920902	-0.11888	0.543165	0.728656
gene735	CTL0704	CTL0704	632	805	682	943	21.748	12.9762	12.7042	30.1879	758.123	795.266	720.98	0.90659	-0.141477	0.379029	0.616613
gene736	CTL0705	gltX	5002	5709	6417	8697	1077.77	1103.78	1226.58	1322.48	6337.86	5959.33	6716.38	1.12704	0.172534	0.22322	0.450797
gene737	CTL0706	euo	2311	2546	9171	10777	1312.34	1318.72	4507.34	4276.66	5836.15	2706.96	8965.34	3.31196	1.72768	3.37353e-31	1.57038e-28
gene738	CTL0707	recJ	1967	2908	2679	3871	365.085	478.147	435.433	501.073	2787.37	2678.69	2896.05	1.08114	0.112558	0.487163	0.692921
gene739	CTL0708a	secF	7877	10521	12784	16811	577.65	687.447	822.926	855.348	11670.7	10158.5	13182.9	1.29772	0.375977	0.0136397	0.0671881
gene74	CTL0069	CTL0069	2256	2039	2296	2578	572.2	463.779	515.813	453.54	2307.65	2416.82	2198.48	0.909659	-0.136602	0.370032	0.609734
gene741	CTL0709	CTL0709	258	333	352	467	492.868	559.714	584.65	613.143	345.713	326.863	364.563	1.11534	0.157483	0.430981	0.653491
gene742	CTL0710	uppS	1236	1405	2377	3113	560.405	555.019	974.477	994.593	1957.98	1469.68	2446.28	1.6645	0.735091	1.27153e-06	3.3305e-05
gene743	CTL0711	exonA	1126	949	1676	2010	465.103	349.038	613.91	582.57	1412.74	1171.53	1653.94	1.41178	0.497513	0.000928125	0.00778454
gene744	CTL0712	cmk	761	693	888	1206	448.777	348.26	479.958	516.134	874.13	817.876	930.383	1.13756	0.185942	0.199479	0.421725
gene745	CTL0713	plsC	922	1127	1128	1614	597.917	657.083	646.28	728.328	1174.76	1136.22	1213.3	1.06783	0.0946845	0.531058	0.723446
gene746	CTL0714	argS	1892	2058	2601	3541	322.312	274.071	403.024	411.077	2465.63	2202.83	2728.42	1.2386	0.308712	0.0334263	0.123492
gene747	CTL0715	murA	2052	2983	2705	4079	522.106	686.176	611.468	731.231	2879.16	2768.83	2989.49	1.0797	0.110626	0.470915	0.686666
gene748	CTL0716	tarp	487	854	595	955	4.9524	10.5991	6.0375	7.24791	705.348	730.971	679.726	0.929894	-0.104861	0.480587	0.690473
gene749	CTL0717	CTL0717	1816	2434	2020	2875	925.586	1098.53	910.401	1021.19	2256.57	2346.26	2166.87	0.923542	-0.11475	0.427492	0.651384
gene75	CTL0070	secA	10829	14533	13106	18931	1159.55	1400.11	1235.29	1415.36	14082.9	14000.5	14165.4	1.01178	0.0168887	0.924491	0.973011
gene750	CTL0718	CTL0718	256	345	307	386	243.463	292.037	240.771	248.2	320.747	331.702	309.791	0.933946	-0.098589	0.550913	0.735868
gene751	CTL0719	prfB	518	657	710	942	160.877	189.278	204.106	209.353	692.879	650.403	735.355	1.13061	0.177107	0.305777	0.547458
gene752	CTL0720	CTL0720	5082	5032	3732	4532	18004.2	15324.1	11522.7	11016.9	4685.31	5666.16	3704.46	0.653787	-0.613107	2.45035e-05	0.000380213
gene753	CTL0721	CTL0721	2882	3803	3443	5096	985.299	1160.6	1063.65	1246.47	3730.83	3693.31	3768.36	1.02032	0.0290238	0.836709	0.924053
gene754	CTL0722	ispD	583	777	762	1159	333.593	403.238	400.609	484.268	798.481	751.008	845.954	1.12643	0.171751	0.283752	0.521526
gene755	CTL0723	truA	439	622	477	810	123.727	164.52	135.407	192.773	573.06	584.177	561.943	0.961939	-0.0559825	0.78946	0.894435
gene756	CTL0724	CTL0724	445	549	410	591	270.854	295.386	219.855	242.904	496.811	550.951	442.671	0.803466	-0.315691	0.0733961	0.220425
gene757	CTL0725	CTL0725	86	110	67	112	30.4411	36.5325	28.4922	27.8496	93.3499	108.449	78.2512	0.721552	-0.470825	0.207884	0.431047
gene758	CTL_t16	tRNA-Leu	1451	1417	959	1095	431655	389367	250294	209739	1266.53	1607.81	925.25	0.575471	-0.797184	3.14313e-07	1.00905e-05
gene759	CTL0726	CTL0726	186	226	176	366	204.412	297.821	227.015	379.42	230.805	228.531	233.078	1.0199	0.0284256	0.754441	0.876738
gene76	CTL0071	CTL0071	530	953	515	903	249.741	281.279	231.945	228.51	712.534	807.443	617.625	0.764914	-0.38663	0.0175314	0.07847
gene760	CTL0727	atoS	210	260	256	370	54.9275	65.6519	69.244	77.7193	268.621	260.465	276.777	1.06263	0.087633	0.659529	0.813039
gene761	CTL0728	atoC	120	185	112	179	19.9456	24.6515	17.4769	20.6546	147.456	167.257	127.655	0.763228	-0.389814	0.149396	0.358473
gene762	CTL_t04	tRNA-Arg	75	92	44	64	12263.5	6585.46	4298.28	1702.27	70.1584	92.5899	47.7268	0.515464	-0.956056	0.0254805	0.102252
gene763	CTL0729	CTL0729	142	199	148	219	54.6043	73.3056	49.4409	53.0565	174.907	187.85	161.965	0.862201	-0.213905	0.384601	0.620561
gene764	CTL0730	recO	407	498	394	584	59.1106	73.4485	51.2917	60.1435	466.687	501.821	431.554	0.859976	-0.217631	0.233253	0.463922
gene765	CTL0731	CTL0731	657	756	699	829	484.553	481.253	453.197	407.459	736.041	785.846	686.236	0.873244	-0.195543	0.209941	0.433381
gene766	CTL_t18	tRNA-Leu	371	382	248	233	91492.3	92424.5	61912.3	39608.4	320.546	421.053	220.038	0.522591	-0.936245	6.16231e-07	1.74305e-05
gene767	CTL0733	CTL0733	683	864	693	990	311.722	357.913	284.372	313.846	800.611	856.427	744.796	0.869656	-0.201484	0.217981	0.441916
gene768	CTL0734	CTL0734	154	231	134	253	325.957	494.983	276.25	445.036	189.511	211.402	167.62	0.792898	-0.334792	0.181241	0.403618
gene769	CTL0735	CTL0735	150	210	188	226	54.6726	67.2342	59.9738	55.9035	192.029	198.326	185.731	0.93649	-0.0946642	0.61769	0.786573
gene77	CTL0072	engA	1625	1978	1639	2521	368.868	404.708	332.001	402.986	1914.35	1998.36	1830.35	0.915923	-0.126702	0.445963	0.666005
gene770	CTL0736	pheT	2208	2147	3074	3852	306.453	265.773	373.902	371.966	2769.45	2441.94	3096.96	1.26824	0.342822	0.0173402	0.0779892
gene771	CTL0737	CTL0737	1843	1991	2379	2872	698.632	657.299	780.796	724.695	2246.89	2138.85	2354.94	1.10103	0.138855	0.368067	0.609734
gene772	CTL0738	CTL0738	617	876	763	1241	198.118	172.048	210.552	212.379	849.935	821.952	877.918	1.06809	0.0950321	0.538121	0.726264
gene773	CTL0739	oppC2	3024	4292	4377	6552	593.684	751.202	755.197	892.249	4423.31	4027.79	4818.83	1.1964	0.258694	0.0766109	0.227875
gene774	CTL0740	oppB2	2738	3741	4965	6771	669.194	816.836	1065.19	1149.06	4393.1	3573.5	5212.7	1.45871	0.544694	0.000211566	0.002264
gene775	CTL0741	oppA4	6899	8547	10942	14377	1067.2	1166.22	1480.54	1537.74	9919.27	8559.63	11278.9	1.31769	0.398009	0.00768444	0.0423326
gene776	CTL0742a	CTL0742a	40333	44408	27240	33539	538822	547924	330606	315319	37222.7	47230.2	27215.2	0.576225	-0.795296	1.84722e-07	6.142e-06
gene777	CTL0742	CTL0742	261	299	304	454	96.9873	105.807	107.612	124.27	322.897	311.514	334.28	1.07308	0.10176	0.554008	0.736891
gene778	CTL0743	CTL0743	890	1019	917	1150	538.039	550.245	471.447	473.434	993.078	1061.96	924.199	0.870279	-0.20045	0.196397	0.420335
gene779	CTL0744	CTL0744	194	293	231	350	104.527	123.621	116.123	132.137	261.628	267.323	255.933	0.957392	-0.0628178	0.742506	0.867344
gene78	CTL0073	pcnB	1874	1846	1992	2595	545.305	480.138	507.742	520.897	2064.67	2084.57	2044.77	0.980905	-0.0278141	0.912466	0.967727
gene780	CTL0745	CTL0745	466	613	548	916	174.934	200.225	183.672	240.97	618.107	596.212	640.002	1.07345	0.102251	0.494041	0.696897
gene781	CTL0746	hemH	1202	1242	1519	2018	427.708	390.48	489.782	502.31	1470.32	1366.37	1574.26	1.15215	0.204326	0.165586	0.378426
gene782	CTL0747	fliY	1682	1535	1742	1895	835.092	685.894	761.387	657.996	1727.01	1809.38	1644.64	0.908954	-0.13772	0.361225	0.60377
gene783	CTL0748	CTL0748	329	293	373	391	226.666	171.994	217.322	184.674	348.373	350.251	346.495	0.989275	-0.0155558	0.924935	0.973011
gene784	CTL0749	CTL0749	601	569	732	853	336.111	277.323	357.013	326.742	684.861	656.892	712.83	1.08516	0.117902	0.471299	0.686666
gene785	CTL0750	glgC	248	521	408	752	54.8167	110.205	84.4704	122.381	459.56	415.78	503.34	1.21059	0.275712	0.134472	0.332258
gene786	CTL0751	CTL0751	250	446	227	428	15.1095	18.0306	17.6526	24.4687	331.407	379.086	283.728	0.748453	-0.418016	0.0286237	0.111036
gene787	CTL0752	rho	8563	11620	10034	13979	2174.5	2642.62	2233.93	2468.23	10891.7	11135.6	10647.8	0.956189	-0.0646325	0.625629	0.790313
gene788	CTL0753	coaE	3352	5062	4283	6363	2517.8	3400.55	2821.16	3314.71	4657.72	4618.62	4696.83	1.01693	0.0242258	0.916794	0.967727
gene789	CTL0754	polA	2523	3522	4881	6528	316.989	397.161	539.454	570.183	4202.98	3330.69	5075.27	1.52379	0.607662	3.96045e-05	0.000550325
gene79	CTL0074	clpX	5634	5796	6548	8746	1602.12	1481.13	1638.13	1729.43	6597.88	6391.55	6804.21	1.06456	0.0902629	0.488129	0.692921
gene790	CTL0755	sohB	1144	1434	2192	2761	409.726	453.669	679.145	685.823	1820.82	1427.82	2213.82	1.55049	0.632721	4.44251e-05	0.000599418
gene791	CTL0756	CTL0756	2593	2573	4563	5348	531.639	476.386	831.402	769.964	3674.56	2893.84	4455.28	1.53957	0.622531	1.86335e-05	0.000304347
gene792	CTL0757	CTL0757	1366	2023	1846	2840	1024.22	1422.45	1333.03	1570.94	1961.88	1862.02	2061.74	1.10726	0.146999	0.344234	0.587132
gene793	CTL_t30	tRNA-Ser	1155	1021	562	689	238904	180391	89863.4	95864.4	893.054	1225.75	560.355	0.457152	-1.12925	6.66927e-12	6.89899e-10
gene794	CTL0758	CTL0758	3	0	6	9	31.4581	0	82.6937	87.3324	4.2278	1.84284	6.61276	3.58834	1.84332	0.339274	0.583388
gene795	CTL0759	dnaB	1163	1502	2499	3534	272.303	312.001	528.986	588.6	2072.93	1473.88	2671.98	1.81289	0.85829	1.58558e-08	6.7099e-07
gene796	CTL0760	gidA	9778	11894	12488	16204	1664.92	1806.19	1885.34	1958.4	12407.4	12020.5	12794.2	1.06436	0.0899889	0.569437	0.747738
gene797	CTL0761	lplA	541	942	770	1462	193.493	280.456	358.817	494.092	887.486	808.639	966.333	1.19501	0.257025	0.103482	0.279252
gene798	CTL0762	ndk	71936	83732	38260	47187	90104	92646.8	41480.5	40657.9	62391.5	86527.1	38255.8	0.442125	-1.17747	4.05872e-14	6.29779e-12
gene799	CTL0763	ruvA	257	347	433	694	175.442	221.594	269.523	346.841	413.804	333.327	494.281	1.48287	0.568392	0.00145192	0.0109897
gene8	CTL0008	recC	2349	2843	2140	2962	30.5431	26.4696	28.1764	28.8115	2571.98	2880.48	2263.47	0.785797	-0.347771	0.0193258	0.0847853
gene80	CTL0075	clpP	4348	5234	5322	7731	2505.97	2668.92	2791.95	3148.57	5543.16	5317.41	5768.9	1.08491	0.117573	0.39005	0.621706
gene800	CTL0764	ruvC	444	740	606	993	336.409	509.998	432.276	515.972	673.503	646.914	700.092	1.0822	0.11397	0.519965	0.718231
gene801	CTL0765	CTL0765	655	1293	623	1258	475.725	836.859	388.854	642.966	933.396	1056.15	810.646	0.767551	-0.381666	0.0172417	0.0779222
gene802	CTL_t19	tRNA-Leu	2410	2489	1409	1792	707117	634383	362238	329043	2084.3	2738.95	1429.64	0.521966	-0.937972	7.79464e-10	4.83788e-08
gene803	CTL0766	CTL0766	8073	8285	229966	276925	3504.37	3190.38	91588.8	87352.3	118261	9148.32	227373	24.8541	4.63541	6.04442e-142	5.62735e-139
gene804	CTL0767	gapA	9987	10597	15141	18589	3315.87	3152.86	4505.37	4391.08	13300	11493.1	15106.8	1.31443	0.394435	0.00790034	0.043266
gene805	CTL0768	rplQ	4059	4347	5019	5980	4685.76	4456.44	5034.17	4783.39	4814.65	4691.38	4937.92	1.05255	0.0738895	0.630551	0.794089
gene806	CTL0769	rpoA	17407	18434	19772	23876	5551.12	5246.08	5513.22	5277.18	19794.2	20013.8	19574.6	0.978056	-0.0320109	0.818881	0.90976
gene807	CTL0770	rpsK	6735	7701	7049	8580	9397.91	9582.03	8716.74	8298.73	7517.87	8031.11	7004.63	0.872187	-0.197291	0.159369	0.373161
gene808	CTL0771	rpsM	5379	5802	5930	7601	7895.76	7800.05	7630.13	7752.36	6138.73	6237.94	6039.52	0.968192	-0.046635	0.758959	0.878844
gene809	CTL0772	secY	10706	10822	14028	17761	2441.93	2180.87	2807.02	2803.69	13125.7	12048.5	14202.8	1.1788	0.237316	0.100184	0.273062
gene81	CTL0076	tig	11175	11963	11953	16402	2727.87	2601.47	2582.57	2772.49	12750.8	12913.6	12588.1	0.974798	-0.0368249	0.855027	0.934308
gene810	CTL0773	rplO	4803	4968	5693	7094	6299.52	5814.17	6529.3	6424.75	5591.32	5462.41	5720.24	1.0472	0.0665375	0.631177	0.794089
gene811	CTL0774	rpsE	4520	5010	5488	7015	4233.68	4197.82	4522.62	4581	5445.85	5309.81	5581.9	1.05124	0.072098	0.617615	0.786573
gene812	CTL0775	rplR	3728	3898	4524	6095	5383.31	5190.37	5854.86	6198.7	4491.07	4261.02	4721.11	1.10798	0.147925	0.274111	0.508362
gene813	CTL0776	rplF	4154	4662	5410	6705	3161.99	3251.6	3644.33	3608.81	5165.48	4909.02	5421.95	1.10449	0.143377	0.333718	0.577815
gene814	CTL0777	rpsH	4693	5177	5652	7704	4502.58	4484.52	4827.7	5108.07	5716.5	5500.52	5932.49	1.07853	0.109069	0.421901	0.650314
gene815	CTL0778	rplE	4341	4810	5001	6467	3603.55	3597.98	3662.78	3707.76	5106.93	5098.72	5115.13	1.00322	0.00463634	0.969293	0.992752
gene816	CTL0779	rplX	2665	3167	3298	4282	5928.24	6282.99	6364.58	6531.62	3309.14	3238.42	3379.87	1.04368	0.0616771	0.693023	0.837832
gene817	CTL0780	rplN	3643	4567	4786	6323	5398.89	6065.79	6099.28	6397.32	4746.84	4547.08	4946.61	1.08786	0.121498	0.424233	0.650431
gene818	CTL0781	rpsQ	1425	1909	1807	2451	6114.33	7383.52	6937.48	7382.57	1866.34	1840.62	1892.06	1.02795	0.039766	0.840425	0.924865
gene819	CTL0782	rpmC	634	943	798	1079	5554.93	7031.28	6014.72	6438.41	850.265	866.272	834.259	0.963044	-0.0543261	0.660301	0.813039
gene82	CTL_t12	tRNA-Gly	395	403	282	254	281811	234824	195843	117353	346.212	446.414	246.009	0.551079	-0.859668	2.4909e-06	5.5215e-05
gene820	CTL0783	rplP	2675	3379	3449	4467	3548.84	3981.05	3999.84	4114.26	3441.07	3351.76	3530.38	1.05329	0.0749053	0.651039	0.809236
gene821	CTL0784	rpsC	4945	6209	6019	7849	2934.36	3294.16	3155.2	3243.04	6179.32	6177.14	6181.51	1.00071	0.00102067	0.962719	0.990377
gene822	CTL0785	rplV	2806	3512	3238	4328	5953.27	6688.15	6053.63	6346.89	3432.68	3499.48	3365.88	0.961823	-0.0561565	0.673949	0.825588
gene823	CTL0786	rpsS	1721	2230	1910	2566	6372.63	7352.47	6165.26	6546.29	2087.59	2184.75	1990.43	0.911055	-0.134389	0.346621	0.587132
gene824	CTL0787	rplB	7520	9188	7610	10641	3193.37	3519.13	2841.37	3132.44	8677.83	9265.21	8090.45	0.873207	-0.195604	0.184376	0.406788
gene825	CTL0788	rplW	1021	1574	1500	2172	1847.17	2536.81	2383.98	2696.64	1523.17	1423.06	1623.29	1.1407	0.189923	0.249309	0.4808
gene826	CTL0789	rplD	2640	3636	2978	4091	1300.72	1655.8	1295.04	1422.87	3299.1	3460.21	3137.98	0.906877	-0.141021	0.300599	0.54236
gene827	CTL0790	rplC	2411	3194	2253	3145	1547.26	1812.72	1250.58	1370.2	2744.62	3096.04	2393.19	0.772983	-0.371492	0.0106643	0.0554665
gene828	CTL0791	CTL0791	3987	3398	4212	4425	1582.32	1202.51	1442.41	1202.58	4041.87	4167.3	3916.43	0.9398	-0.0895749	0.537268	0.726264
gene829	CTL0792	fmt	2203	2547	2238	2943	867.202	891.942	768.755	801.463	2474.48	2641.13	2307.84	0.87381	-0.194609	0.189123	0.41235
gene83	CTL0077	CTL0077	11053	13363	13192	19402	1015.01	1097.85	1061.43	1237.34	13968.9	13546.5	14391.3	1.06236	0.0872721	0.52437	0.722173
gene830	CTL0793	lpxA	2767	3209	3006	3905	1266.06	1334.28	1214.48	1245.31	3201.87	3322.31	3081.43	0.927496	-0.108586	0.448666	0.668132
gene831	CTL0794	fabZ	986	1077	1095	1432	1186.5	1144.97	1163.17	1177.32	1138.19	1150.26	1126.13	0.979025	-0.030583	0.864228	0.938852
gene832	CTL0795	lpxC	2997	3400	3171	3947	1369.73	1394.3	1272.13	1251.84	3372.34	3560.18	3184.5	0.894479	-0.160881	0.255353	0.484234
gene833	CTL0796	lnt	528	834	813	1204	89.7217	126.159	130.035	148.15	818.065	746.044	890.086	1.19307	0.254685	0.135822	0.334524
gene834	CTL0797	CTL0797	762	1331	1255	1792	691.967	1099.58	1005.15	1149.74	1244.78	1141.09	1348.47	1.18174	0.240916	0.162723	0.376409
gene835	CTL0798	dnaQ2	1143	1620	1550	2285	586.152	746.396	701.25	822.052	1607.11	1521.26	1692.96	1.11287	0.154282	0.32909	0.574827
gene836	CTL0799	CTL0799	1073	1634	1571	2277	1340.28	1842.51	1737.99	1960.14	1593.15	1485.34	1700.96	1.14517	0.195559	0.230598	0.460701
gene837	CTL0800	CTL0800	3230	4607	4055	5490	1940.95	2481.47	2128.24	2321.55	4277.79	4313.61	4241.97	0.983393	-0.0241603	0.792018	0.895516
gene838	CTL_t17	tRNA-Leu	1748	2128	1043	1174	351766	384710	187450	170593	1574.79	2149.76	999.81	0.465079	-1.10445	3.82985e-13	4.45699e-11
gene839	CTL0801	trxA	1361	1590	1387	1765	3257.86	3197.27	2837.41	2728.89	1523.85	1640	1407.69	0.858348	-0.220365	0.142485	0.34548
gene84	CTL0078	mreB	2392	3237	3498	4852	802.556	969.196	1025.83	1127.84	3404.96	3106.12	3703.8	1.19242	0.253896	0.090176	0.256074
gene840	CTL0802	CTL0802	1713	2182	1723	2481	1475.75	1466.11	1342.64	1369.81	2007.43	2155.57	1859.28	0.862549	-0.213322	0.159484	0.373161
gene841	CTL0803	mip	4153	4164	4122	4945	2259.98	2015.98	1977.75	1872.41	4362.47	4656.59	4068.35	0.873675	-0.194832	0.179424	0.400584
gene842	CTL0804	aspS	4641	5256	5794	7529	784.384	798.544	882.668	903.011	5724.38	5508.52	5940.24	1.07837	0.108856	0.450804	0.668132
gene843	CTL0805	hisS	1825	2233	2758	3670	514.476	567.364	688.824	724.422	2555.39	2250.16	2860.63	1.2713	0.346307	0.020896	0.0892393
gene844	CTL0806	uhpC	17148	18413	24714	30407	3884.43	3731.89	5019.27	4875.65	22263.6	19844	24683.1	1.24386	0.314821	0.0371336	0.132457
gene845	CTL0807	dnaE	6810	8721	12194	17469	579.93	662.947	912.317	1035.38	10858.6	8592.94	13124.2	1.52732	0.611005	3.53064e-05	0.000505696
gene846	CTL0808	CTL0808	104	209	122	231	20.018	18.3231	18.7363	24.9447	161.213	169.564	152.861	0.901497	-0.149606	0.556085	0.736891
gene847	CTL0809	CTL0809	1570	1271	1938	1955	589.891	424.591	647.688	509.664	1689.02	1607.09	1770.95	1.10196	0.140072	0.359163	0.601405
gene848	CTL0810	CTL0810	413	422	505	737	290.314	253.422	319.895	364.336	507.896	467.078	548.715	1.17478	0.232392	0.147828	0.356549
gene849	CTL0811	rsbW	475	509	457	513	524.347	492.178	430.314	373.68	493.347	549.154	437.54	0.796752	-0.327797	0.052125	0.17002
gene85	CTL0079	pckA	2024	3094	3646	4813	377.001	514.444	593.481	622.381	3287.31	2807.75	3766.86	1.34159	0.423946	0.00578584	0.0340925
gene850	CTL0812	CTL0812	746	903	642	917	267.602	327.482	251.23	218.891	802.388	914.846	689.93	0.754148	-0.40708	0.0133014	0.0662223
gene851	CTL0813	dacC	896	1458	1339	2388	189.156	284.598	261.891	372.249	1454.43	1287.62	1621.24	1.2591	0.33239	0.0291549	0.112628
gene852	CTL0814	CTL0814	143	159	161	234	169.357	167.528	174.431	203.118	171.403	168.239	174.567	1.03761	0.0532695	0.803905	0.901132
gene853	CTL0815	CTL0815	386	317	388	507	114.752	83.7831	105.547	108.052	398.136	397.4	398.872	1.0037	0.00533262	0.875762	0.945864
gene854	CTL0817	brnQ	3320	3961	5418	7272	850.81	915.706	1258.72	1326.47	4842.89	4042.25	5643.53	1.39614	0.48144	0.000858013	0.00744673
gene855	CTL0818	CTL0818	2046	2638	2770	4038	163.253	189.385	198.156	231.561	2799.37	2590.7	3008.03	1.16109	0.215481	0.14098	0.343592
gene856	CTL0819	CTL0819	2281	3163	2461	3516	2151.18	2749.85	2126.45	2393.84	2822.78	3000.51	2645.05	0.881533	-0.181914	0.200632	0.421725
gene857	CTL0820	lpdA	3724	4152	4386	5682	864.012	868.44	914.271	926.343	4438.52	4387	4490.04	1.02349	0.0334938	0.812932	0.907481
gene858	CTL0821	lipA	1132	1431	1210	1699	435.865	494.195	412.385	462.81	1354.02	1418.94	1289.1	0.908498	-0.138444	0.36819	0.609734
gene859	CTL0822	sctJ	2210	1778	3464	3782	862.782	612.421	1183.73	1021.55	2766.13	2256.59	3275.67	1.4516	0.537649	0.000216886	0.00229456
gene86	CTL0080	CTL0080	202	391	278	538	27.1223	46.0953	32.3615	49.4629	337.285	321.79	352.779	1.0963	0.132647	0.488245	0.692921
gene860	CTL0823	CTL0823	599	542	789	882	263.272	213.777	314.154	275.742	698.001	642.011	753.99	1.17442	0.231948	0.159335	0.373161
gene861	CTL0824	sctL	444	455	527	664	261.583	229.479	280.269	279.513	517.565	502.807	532.324	1.0587	0.0822996	0.621344	0.788108
gene862	CTL0825	sctR	506	373	519	563	184.671	118.002	174.774	142.833	494.408	499.43	489.386	0.97989	-0.0293078	0.935846	0.974971
gene863	CTL0826	sctS	137	162	117	163	437.347	447.787	340.297	354.53	145.113	166.07	124.157	0.747615	-0.419632	0.130252	0.326859
gene864	CTL0827	sctT	261	323	279	389	94.1755	89.5796	84.1141	82.0964	309.916	323.649	296.184	0.915139	-0.127938	0.513437	0.712384
gene865	CTL0828	CTL0828	1458	1300	1964	1988	1446.02	1095.25	1680.92	1292.84	1675.13	1552.95	1797.3	1.15735	0.21082	0.181977	0.403618
gene866	CTL0829	CTL0829	439	475	682	817	148.999	144.008	215.017	201.758	591.262	509.848	672.675	1.31936	0.399842	0.0200303	0.086554
gene867	CTL0830	CTL0830	251	290	337	446	238.859	246.73	283.749	292.24	324.713	300.82	348.606	1.15885	0.212696	0.268074	0.499154
gene868	CTL0831	CTL0831	308	381	336	458	372.847	420.887	362.533	387.321	367.263	381.847	352.679	0.923613	-0.114639	0.532288	0.723446
gene869	CTL0832	CTL0832	219	392	335	403	515.785	819.009	670.631	653.262	331.902	332.738	331.067	0.994976	-0.00726633	0.799037	0.89735
gene87	CTL0081	CTL0081	224	348	255	392	32.5182	30.7826	46.028	39.2786	299.123	313.562	284.684	0.907905	-0.139386	0.457115	0.672313
gene870	CTL0833	gspF	572	801	921	1247	153.05	194.727	223.694	238.189	859.94	756.386	963.494	1.27381	0.349153	0.0369356	0.132258
gene871	CTL0834	gspE	1002	1416	1578	2121	224.786	283.237	312.575	327.363	1488.17	1331.5	1644.85	1.23534	0.304904	0.0583182	0.184048
gene872	CTL0835	gspD	1460	2101	2361	3271	216.402	277.539	304.666	336.084	2228.81	1959.2	2498.42	1.27522	0.35075	0.0238552	0.0987073
gene873	CTL0836	CTL0836	854	1152	1614	2081	250.121	302.88	414.005	424.044	1377.79	1107.09	1648.48	1.48902	0.574364	0.000297655	0.00294805
gene874	CTL0837	pepP	1009	1105	927	1196	342.476	335.914	276.817	281.349	1062.82	1178.54	947.105	0.803625	-0.315407	0.0466394	0.156755
gene875	CTL0838	mutL	407	553	548	751	70.8315	86.123	88.6641	96.6672	553.188	529.631	576.746	1.08896	0.122947	0.508128	0.707752
gene876	CTL0839	scc2	128	220	125	207	5.50942	8.76602	6.43671	11.4712	167.555	189.869	145.242	0.764958	-0.386548	0.120272	0.312774
gene877	CTL0840	CTL0840	53	34	26	40	19.3676	12.1337	11.8794	22.8512	39.3937	49.7487	29.0387	0.583707	-0.776683	0.218166	0.441916
gene878	CTL0841	copB	99	95	93	104	18.0341	18.0773	17.4877	15.1865	98.8688	108.85	88.888	0.816613	-0.292276	0.401154	0.632108
gene879	CTL0842	copD	264	311	365	429	14.9317	11.9059	20.2201	12.6242	338.135	319.424	356.846	1.11716	0.159829	0.443807	0.665961
gene88	CTL0082	ompB	1345	1215	1813	2115	432.102	333.751	500.506	438.545	1603.48	1440.56	1766.41	1.22619	0.294186	0.0496613	0.165362
gene880	CTL0843	CTL0843	545	636	716	878	198.11	208.596	237.921	229.699	685.176	656.37	713.981	1.08777	0.121377	0.499152	0.69963
gene881	CTL0844	thrS	3568	3751	5562	6783	613.755	571.424	844.078	813.439	4810.19	4088.41	5531.96	1.35308	0.436252	0.00250933	0.017305
gene882	CTL0845	minD	1054	1439	1692	2298	516.298	631.336	737.675	791.981	1573.93	1375.07	1772.79	1.28924	0.366517	0.0200348	0.086554
gene883	CTL0846	gp6D	890	977	1076	1498	470.485	448.752	500.755	547.204	1091.07	1040.72	1141.42	1.09676	0.133243	0.366368	0.609145
gene884	CTL0847	CTL0847	4072	3901	2933	3669	3374.47	2887.63	2147.22	2114.76	3713.17	4473.85	2952.48	0.659942	-0.59959	4.8539e-05	0.000636477
gene885	CTL0848	trpS	4314	3756	3904	4532	1438.56	1108.99	1156.16	1065.25	4172.15	4549.19	3795.11	0.834239	-0.261467	0.0802435	0.23419
gene886	CTL0849	uvrB	1452	1444	1689	2276	226.678	196.859	236.02	247.938	1692.43	1622.08	1762.77	1.08674	0.120001	0.381878	0.617237
gene887	CTL0850	eno	4065	3719	3550	4191	1112.34	906.916	853.203	798.313	3927.66	4377.53	3477.8	0.794467	-0.33194	0.0246155	0.100606
gene888	CTL0851	rbsU	530	683	468	597	37.7624	30.8514	29.2941	26.2086	573.231	670.921	475.541	0.708788	-0.496573	0.00280748	0.0190786
gene889	CTL0852	CTL0852	193	243	187	227	10.0045	9.12292	10.5857	7.46757	213.507	241.427	185.587	0.76871	-0.379489	0.0759941	0.226765
gene890	CTL0853	CTL0853	517	652	440	733	41.5557	39.4338	34.6168	36.664	580.091	647.26	512.922	0.79245	-0.335607	0.0605202	0.189711
gene891	CTL0854	sdhB	107	190	103	173	49.5848	77.2506	39.1566	58.206	141.205	161.8	120.611	0.745437	-0.423842	0.12132	0.314033
gene892	CTL0855	sdhA	326	480	350	585	48.4168	63.8672	49.8645	61.9401	425.855	442.963	408.747	0.922756	-0.115979	0.539991	0.726491
gene894	CTL0858	CTL0858	534	680	443	615	248.898	277.184	181.97	198.853	570.563	671.861	469.265	0.698455	-0.51776	0.00226372	0.0159661
gene895	CTL0859	dsdD	543	659	595	815	79.4978	84.7435	77.4455	82.6496	646.412	666.771	626.054	0.938933	-0.0909055	0.588806	0.76348
gene896	CTL0860	exbB	529	507	518	642	279.756	226.273	253.714	245.145	550.23	581.314	519.146	0.893056	-0.163178	0.366403	0.609145
gene897	CTL0861	CTL0861	82	70	109	83	111.419	90.4121	126.267	78.3602	87.518	85.7658	89.2702	1.04086	0.0577756	0.965682	0.991235
gene898	CTL0861A	CTL0861A	60	71	84	99	24.6502	20.4474	33.1891	27.54	77.4924	72.7573	82.2275	1.13016	0.17653	0.697593	0.839094
gene899	CTL0862	tolB	1662	1795	1827	2352	459.739	444.24	444.167	449.056	1896.6	1928.56	1864.64	0.966859	-0.0486227	0.762416	0.881718
gene9	CTL0009	CTL0009	3443	4720	4472	6813	660.334	816.772	765.119	923.147	4735.28	4501.59	4968.96	1.10382	0.14251	0.319296	0.566218
gene90	CTL0083	gpsA	706	724	826	957	263.272	238.673	268.141	247.041	801.005	799.766	802.245	1.0031	0.0044655	1	1
gene900	CTL0863	pal	1205	1196	1159	1383	1080.28	990	919.506	874.905	1243.01	1344.95	1141.07	0.848412	-0.237163	0.129895	0.326859
gene901	CTL0864	CTL0864	1205	1246	1033	1400	775.437	702.167	579.64	633.591	1225.71	1370.24	1081.18	0.789048	-0.341815	0.0338972	0.124245
gene902	CTL0865	CTL0865	3186	3274	2707	3623	208.381	258.23	165.736	200.25	3214.15	3612.56	2815.73	0.779427	-0.359514	0.0168514	0.0769051
gene903	CTL0866	ahpC	6144	6249	4658	5996	4801.28	4356.43	3194	3247.38	5843.83	6933.89	4753.78	0.685587	-0.544589	0.000201775	0.00218521
gene904	CTL_t05	tRNA-Arg	97	94	49	88	15129.4	15930.2	7798.15	10500.4	83.3392	107.115	59.5631	0.556065	-0.846675	0.0377049	0.132967
gene905	CTL0867	groEL2	566	718	670	904	112.91	123.747	117.545	122.584	705.218	710.732	699.704	0.984483	-0.0225621	0.87091	0.94281
gene906	CTL0868	CTL0868	770	908	763	1107	217.98	233.79	192.818	219.735	879.331	932.117	826.546	0.88674	-0.173417	0.304242	0.54576
gene907	CTL0869	CTL0869	850	906	901	1186	606.771	583.164	561.591	576.637	954.908	980.248	929.567	0.948298	-0.0765881	0.659294	0.813039
gene908	CTL0870	CTL0870	168	170	168	210	640.168	467.818	370.527	436.149	179.107	189.158	169.056	0.893727	-0.162095	0.525963	0.723297
gene909	CTL0871	ung	366	383	307	414	227.576	199.773	162.806	170.063	369.506	418.487	320.526	0.765916	-0.384742	0.0426411	0.147033
gene91	CTL0084	CTL0084	437	467	567	751	84.5938	74.0801	101.721	95.564	545.667	504.575	586.76	1.16288	0.217703	0.193164	0.416287
gene910	CTL0872	uvrD	4108	4466	4276	5671	711.017	690.235	652.201	685.696	4604.75	4781.65	4427.84	0.926007	-0.110905	0.462826	0.677501
gene911	CTL0873	rpoN	478	726	429	666	38.3169	49.7254	43.4071	50.9074	571.079	660.721	481.438	0.728656	-0.456691	0.00672177	0.0381583
gene912	CTL0874	CTL0874	14484	13922	7724	8354	8791.23	7554.44	4100.91	3515.37	11605.3	15936.8	7273.76	0.456414	-1.13159	2.71985e-14	5.06436e-12
gene913	CTL0875	CTL0875	3744	4721	3737	4413	2169.3	2453.59	1896.29	1776.42	4174.23	4686.99	3661.47	0.781199	-0.356239	0.0094715	0.049819
gene914	CTL0876	folA	2323	3528	3138	4447	2821.03	3795.55	3341.7	3769.47	3284.83	3210.87	3358.79	1.04607	0.0649787	0.728061	0.858649
gene915	CTL0877	folP	10658	16233	13832	19631	2832.26	3864.23	3217.15	3616.99	14785.7	14755.1	14816.4	1.00416	0.00598369	0.955531	0.985008
gene916	CTL0878	folX	1021	1327	993	1457	1923.89	2271.53	1602.02	1863.45	1190.06	1298.16	1081.95	0.833447	-0.262838	0.0940592	0.262183
gene917	CTL0879	rpoD	4532	4401	5404	6836	884.661	767.554	929.5	926.754	5239.12	5009.24	5469.01	1.09178	0.126686	0.345633	0.587132
gene918	CTL0880	CTL0880	714	752	801	990	177.714	162.798	173.075	171.747	810.279	818.838	801.72	0.979095	-0.0304799	0.856227	0.934522
gene919	CTL0881	rpsT	4506	5596	8932	11214	7304.27	8557.11	13990.3	13698.3	7302.21	5597.51	9006.9	1.60909	0.686246	3.6225e-06	7.02615e-05
gene92	CTL0085	CTL0085	40	74	44	64	20.5321	23.3877	29.4397	6.47731	54.8577	61.9886	47.7268	0.769929	-0.377203	0.410945	0.643007
gene920	CTL0882	CTL0882	3212	5266	4507	7104	1343.98	1951.46	1589.91	1980.39	4867.37	4635.77	5098.97	1.09992	0.137398	0.373848	0.6149
gene921	CTL0883	CTL0883	296	509	254	511	13.2482	17.3382	13.5798	15.7005	384.488	439.198	329.779	0.750866	-0.413373	0.0282016	0.111036
gene922	CTL0884	CTL0884	245	324	236	353	17.1586	15.1223	15.0349	17.7267	287.022	314.326	259.718	0.82627	-0.275314	0.168858	0.38157
gene923	CTL0885	CTL0885	727	819	711	979	75.3771	71.9515	68.8239	68.9893	805.384	860.701	750.066	0.87146	-0.198494	0.237366	0.469188
gene924	CTL0886	CTL0886	424	547	551	774	58.103	69.3356	69.0944	75.9707	562.092	537.04	587.144	1.0933	0.128686	0.462185	0.677501
gene925	CTL0887	CTL0887	28718	24634	17341	19248	7684.27	5892.97	4054.96	3571.28	23307.9	30096.9	16519	0.548862	-0.865484	1.41854e-08	6.46737e-07
gene926	CTL0887a	CTL0887a	1674	1259	817	960	7.93561	0	0	0	1231.78	1664.91	798.651	0.479697	-1.0598	4.2006e-11	3.00828e-09
gene927	CTL0888	CTL0888	2043	2535	1934	2836	424.633	473.319	356.039	415.465	2321.68	2536.77	2106.59	0.830422	-0.268083	0.0781373	0.229482
gene928	CTL0889	nfo	1660	2188	1658	2449	547.958	626.214	395.244	457.38	1969.4	2126.05	1812.76	0.852642	-0.229987	0.129498	0.326859
gene929	CTL0890	rpsD	6250	6352	6569	7677	4013.37	3675.33	3737.29	3445.5	6728.27	7051.08	6405.45	0.908436	-0.138543	0.330403	0.576039
gene93	CTL0086	fliI	114	217	155	243	3.30221	5.66461	6.51038	6.11163	177.303	179.752	174.855	0.972758	-0.0398477	0.818221	0.90976
gene930	CTL0891	CTL0891	4462	4442	3742	4974	1078.73	764.852	843.784	806.102	4433.08	4986.97	3879.18	0.777863	-0.362413	0.0152197	0.0726645
gene931	CTL0892	ispA	1669	1898	2041	2604	647.029	639.617	678.361	690.023	2029.49	1984.94	2074.05	1.04489	0.0633531	0.687157	0.833604
gene932	CTL0893	CTL0893	1064	1393	1124	1572	677.797	789.396	615.073	680.734	1276.52	1357.95	1195.09	0.880065	-0.184318	0.225428	0.452313
gene933	CTL0894	CTL0894	327	313	256	405	174.237	141.25	119.482	145.901	324.665	359.135	290.195	0.808039	-0.307504	0.151474	0.362525
gene934	CTL0895	CTL0895	642	864	475	709	2748.45	3024.82	1761.53	2012	676.705	831.241	522.168	0.628179	-0.670753	5.76198e-05	0.000724919
gene935	CTL_t25	tRNA-Pro	187	258	141	230	9810.83	8780.61	5731.04	10213.6	203.909	245.326	162.492	0.662353	-0.594327	0.00984165	0.0514752
gene936	CTL0897	CTL0897	3287	3911	3323	4609	688.57	717.41	607.37	656.915	3757.55	3996.7	3518.41	0.880329	-0.183886	0.210613	0.43351
gene94	CTL0087	CTL0087	111	126	103	157	85.9136	72.6671	52.1171	66.1798	123.187	131.896	114.477	0.867938	-0.204336	0.541578	0.727574
gene95	CTL0088	fliF	194	275	208	308	46.1483	72.1098	42.4253	53.2936	242.965	258.221	227.709	0.881835	-0.181419	0.381581	0.617237
gene96	CTL0089	CTL0089	355	428	362	516	165.372	166.273	139.402	164.534	411.551	434.484	388.619	0.894438	-0.160947	0.388316	0.621706
gene97	CTL0090	CTL0090	648	862	835	1251	218.556	257.766	239.8	286.788	876.808	833.915	919.7	1.10287	0.141263	0.375631	0.6149
gene98	CTL0091	pgmA	667	747	564	843	492.965	489.527	363.485	436.929	703.944	787.438	620.449	0.787933	-0.343854	0.0468087	0.156759
gene99	CTL0092	CTL0092	2877	4230	3972	5223	1473.28	1938.37	1783.81	1843.58	4001	3906.14	4095.87	1.04857	0.0684239	0.73402	0.863935

## Sheet: C. GrgAΔσ66BD reads FPKM baseMe
id	locus_tag	gene_name	GrgAΔσ66BD 12 - 16 hpi induction, n = 2/group
			Reads RS4_dl1-64GrgA_NI-1	Reads RS4_dl1-64GrgA_NI-2	Reads RS4_dl1-64GrgA_IND12-16hpi-1	Reads RS4_dl1-64GrgA_IND12-16hpi-2	FPKM RS4_dl1-64GrgA_NI-1	FPKM RS4_dl1-64GrgA_NI-2	FPKM RS4_dl1-64GrgA_IND12-16hpi-1	FPKM RS4_dl1-64GrgA_IND12-16hpi-2	BaseMean	baseMean1_RS4_dl1-64GrgA_NI	baseMean2_RS4_dl1-64GrgA_IND12-16hpi	FC_2over1	log2FC_2over1	pval	padj
CAP09057	pL2-07	pGP5-D	3949	6015	4763	3678	6851.98	9504.38	6807.57	5777.54	4545.37	5091.46	3999.29	0.785491	-0.348334	0.101036	1
CAP09058	pL2-06	pGP4-D	3632	6694	5434	3272	12316.5	19301.6	14535.4	10410.7	4638.03	5213.77	4062.29	0.779147	-0.360033	0.094373	1
CAP09059	pL2-05	pGP3-D	1102	3270	2782	922	390.398	1254.28	1123.44	324.143	1910.06	2148.19	1671.92	0.778294	-0.361613	0.0703087	1
CAP09060	pL2-04	pGP2-D	2835	4106	3018	2260	57.4906	84.2746	66.1758	41.6859	3027.05	3558.19	2495.91	0.701454	-0.511579	0.0124743	1
CAP09061	pL2-03	pGP1-D	4128	6404	4482	3164	101.999	122.093	97.0724	88.2136	4488.97	5375.42	3602.52	0.670184	-0.577371	0.00811154	1
CAP09062	pL2-02	pGP8-D	1754913	2332934	1371882	1372035	500000	500000	500000	500000	1.71419e+06	2.10717e+06	1.32122e+06	0.627008	-0.673443	8.55434e-07	0.000265184
CAP09063	pL2-01	pGP7-D	2662	3683	3711	2980	98.8791	158.75	166.263	104.483	3220.07	3262.25	3177.89	0.974142	-0.0377957	0.82561	1
CAP09064	pL2-08	pGP6-D	1511	2099	2128	1444	301.326	551.312	471.246	298.001	1767.24	1855.58	1678.9	0.904787	-0.144351	0.494059	1
gene0	CTL0001	hemB	756	1191	1445	850	359.488	473.717	551.091	375.998	1031.06	992.759	1069.36	1.07716	0.107235	0.575554	1
gene1	CTL0002	nqrA	1777	2104	2436	2097	559.825	525.414	601.364	624.48	2088.98	2015.64	2162.32	1.07277	0.101344	0.618921	1
gene10	CTL0010	CTL0010	458	848	979	494	132.231	143.499	154.405	129.82	669.7	659.236	680.164	1.03175	0.045088	0.817296	1
gene100	CTL0093	CTL0093	181	275	301	225	206.547	240.012	261.349	223.676	240.88	233.047	248.712	1.06722	0.0938586	0.753619	1
gene101	CTL0094	birA	205	335	330	223	198.7	272.508	262.199	212.596	267.279	274.705	259.853	0.945936	-0.080185	0.720871	1
gene102	CTL0095	CTL0095	387	628	689	403	120.482	160.607	176.946	108.573	512.609	516.572	508.647	0.984659	-0.0223036	0.931063	1
gene103	CTL0096	CTL0096	1794	1928	1845	1981	408.346	372.287	334.544	420.731	1897.84	1945.28	1850.39	0.951219	-0.0721499	0.68964	1
gene104	CTL0097	CTL0097	849	973	1056	933	613.591	591.441	628.332	617.219	949.309	948.284	950.333	1.00216	0.00311387	0.985964	1
gene105	CTL0098	serS	1329	1326	1671	1427	509.109	428.441	519.23	506.408	1435.7	1394.33	1477.06	1.05934	0.0831599	0.619603	1
gene106	CTL0099	ribD	355	539	598	371	159.313	203.367	213.332	152.755	454.938	456.914	452.961	0.991349	-0.0125351	0.97488	1
gene107	CTL0100	ribA	1308	1947	2198	1603	514.412	665.323	712.4	597.556	1730.1	1665.7	1794.51	1.07733	0.107458	0.624187	1
gene108	CTL0101	ribH	436	585	728	540	687.303	774.765	900.745	739.566	562.626	525.982	599.27	1.13933	0.188192	0.362378	1
gene109	CTL0102	CTL0102	1228	1324	1537	1489	402.925	330.748	378.963	457.243	1393.83	1333.51	1454.15	1.09047	0.12495	0.540182	1
gene11	CTL0011	topA	1438	2840	3002	1776	240.983	419.012	420.458	276.824	2189.02	2150.95	2227.09	1.03539	0.050181	0.869775	1
gene110	CTL0103	CTL0103	2197	3427	3747	2566	1708.88	2340.03	2364.96	1871.71	2919.16	2869.43	2968.89	1.03466	0.0491591	0.838293	1
gene111	CTL0104	dagA	1194	2134	2585	1359	403.79	630.062	724.185	435.481	1754.53	1683.55	1825.51	1.08432	0.116794	0.558176	1
gene112	CTL0105	CTL0105	818	996	1138	910	968.366	961.226	972.483	1028.79	956.426	940.409	972.444	1.03406	0.0483265	0.796198	1
gene113	CTL0106	CTL0106	431	546	597	479	134.998	150.982	154.461	149.478	508.106	505.192	511.02	1.01154	0.0165486	0.943424	1
gene114	CTL0107	CTL0107	293	407	478	340	187.635	225.186	257.121	217.163	372.701	359.809	385.592	1.07166	0.0998464	0.659675	1
gene115	CTL0108	ftsK	722	1165	1389	820	124.845	171.804	197.237	134.781	995.11	960.709	1029.51	1.07162	0.0997893	0.610055	1
gene116	CTL_t13	tRNA-His	37	29	34	29	4645.82	2008.15	954.942	2176.37	32.6177	35.2006	30.0348	0.853248	-0.228963	0.711937	1
gene117	16S_rRNA	CTL_r01	0	0	0	0	141.338	124.535	184.432	174.964	0	0	0	NA	NA	NA	NA
gene118	23S_rRNA	CTL_r03	14	9	10	29	484.834	345.743	638.056	391.356	16.1678	12.4174	19.9183	1.60407	0.681732	0.312207	1
gene119	5S_rRNA2	CTL_r05	0	0	0	0	47924.3	41640.7	56804.5	41254.3	0	0	0	NA	NA	NA	NA
gene12	CTL0012	CTL0012	890	804	871	959	437.42	236.923	253.607	430.468	890.896	895.361	886.43	0.990025	-0.0144633	0.966417	1
gene120	CTL0109	dmpP	1727	3438	4021	2195	631.042	1085.61	1213.32	771.077	2739.59	2595.69	2883.5	1.11088	0.151705	0.493292	1
gene121	CTL0110	yajC	768	751	787	950	1408	1238.2	1175.12	1694.46	822.462	798.775	846.149	1.05931	0.0831227	0.718281	1
gene122	CTL0111	CTL0111	326	547	553	371	94.1957	116.493	111.151	89.0706	438.681	443.369	433.993	0.978851	-0.0308382	0.848388	1
gene123	CTL0112	hctA	46	77	76	57	64.261	76.9201	73.1562	74.1011	62.6888	62.4772	62.9003	1.00677	0.00973794	0.99999	1
gene124	CTL0113	CTL0113	287	444	454	377	48.2648	61.7657	63.2741	63.2012	384.336	373.161	395.511	1.05989	0.0839201	0.789858	1
gene125	CTL0114	hemG	468	622	689	576	163.969	161.901	165.544	177.346	582.099	561.874	602.324	1.07199	0.100294	0.658965	1
gene126	CTL0115	hemN	588	777	902	730	220.725	250.923	279.175	262.637	739.695	703.893	775.497	1.10173	0.139765	0.504752	1
gene127	CTL0116	hemE	472	641	702	554	236.818	284.038	291.189	265.855	584.411	572.93	595.891	1.04008	0.0566896	0.807849	1
gene128	CTL0117	mfd	2298	3288	3614	2694	322.932	397.068	417.034	354.492	2923.98	2865.81	2982.14	1.04059	0.057405	0.803364	1
gene129	CTL0118	alaS	3793	3216	3679	3999	683.405	501.16	544.666	679.553	3717.91	3719.65	3716.18	0.999068	-0.00134564	0.959013	1
gene13	CTL0013	CTL0013	95	62	89	111	514.395	318.185	404.703	515.183	91.1528	84.6853	97.6203	1.15274	0.205071	0.50866	1
gene130	16S_rRNA2	CTL_r02	0	0	0	0	141.338	124.535	184.432	174.964	0	0	0	NA	NA	NA	NA
gene131	23S_rRNA2	CTL_r04	11	8	11	20	484.349	345.603	638.189	389.994	12.8237	10.1809	15.4665	1.51916	0.603274	0.410581	1
gene132	5S_rRNA	CTL_r06	0	0	0	0	47924.3	41640.7	56804.5	41254.3	0	0	0	NA	NA	NA	NA
gene133	CTL0119	tktB	3246	5080	5173	3397	750.622	1017.47	978.708	735.135	4133.55	4247.14	4019.96	0.94651	-0.079311	0.704123	1
gene134	CTL0120	amn	412	734	716	444	154.47	225.73	234.878	176.819	561.038	579.847	542.229	0.935124	-0.0967708	0.605905	1
gene135	CTL0121	efp	1080	1150	1303	1276	1305.8	1202.62	1304.29	1466.89	1203.19	1166.2	1240.18	1.06344	0.0887363	0.662415	1
gene136	CTL0122	CTL0122	212	346	353	270	597.317	676.633	592.719	781.56	289.441	283.885	294.998	1.03915	0.0554023	0.892038	1
gene137	CTL0123	CTL0123	278	411	477	272	117.102	106.24	115.854	108.509	350.545	352.74	348.35	0.987555	-0.0180675	0.992369	1
gene138	CTL0124	groEL	601	880	1014	693	154.431	183.395	213.918	164.927	780.676	758.68	802.673	1.05799	0.0813201	0.689099	1
gene139	CTL_t08	tRNA-Cys	98	137	109	90	27224	32687.6	32331.6	34008.8	107.711	120.743	94.6796	0.784139	-0.350819	0.263478	1
gene14	CTL0014	CTL0014	913	1400	1607	1120	331.96	440.75	481.173	381.658	1232.63	1181.41	1283.85	1.08671	0.119972	0.57411	1
gene140	CTL0125	murF	613	637	722	664	219.141	190.418	211.283	221.461	659.31	654.735	663.885	1.01398	0.0200233	0.897333	1
gene141	CTL0126	mraY	232	267	319	263	97.0742	104.67	108.319	103.943	268.258	259.64	276.876	1.06638	0.0927257	0.692899	1
gene142	CTL0127	murD	997	1309	1444	1148	402.464	454.902	477.259	434.465	1209.97	1189.64	1230.3	1.03418	0.0484918	0.822659	1
gene143	CTL0128	nlpD	948	1209	1269	984	760.168	839.746	839.748	741.669	1091.3	1114.87	1067.73	0.957721	-0.0623227	0.765317	1
gene144	CTL0129	ftsW	487	684	789	597	192.751	234.903	266.362	220.09	628.664	601.48	655.848	1.09039	0.124843	0.559983	1
gene145	CTL0130	murG	172	193	246	193	74.9013	67.7836	86.4911	82.2317	199.216	190.23	208.201	1.09447	0.130229	0.600991	1
gene146	CTL0131	murC	2913	3520	3705	3122	460.216	500.647	515.414	475.38	3294.44	3336.63	3252.26	0.974713	-0.0369499	0.862492	1
gene147	CTL0132	CTL0132	2365	2322	2383	2618	4273.92	3524.18	3373.04	4441.34	2443.07	2464.04	2422.1	0.982976	-0.0247713	0.895015	1
gene148	CTL0133	CTL0133	95	85	100	95	42.8314	24.685	32.868	46.8176	94.3954	95.1974	93.5933	0.98315	-0.0245169	1	1
gene149	CTL0134	rbsV	61	69	62	67	181.65	174.167	146.636	204.229	65.0659	67.7179	62.4139	0.921675	-0.11767	0.739638	1
gene15	CTL0015	CTL0015	372	472	570	352	423.619	456.531	523.862	377.535	433.623	436.375	430.87	0.987385	-0.0183147	0.992527	1
gene150	CTL0135	miaA	371	391	470	437	178.82	151.853	174.781	196.203	416.753	398.761	434.744	1.09024	0.124644	0.556785	1
gene151	CTL0136	CTL0136	367	415	495	407	130.802	124.035	148.812	131.576	418.198	407.358	429.038	1.05322	0.0748096	0.706577	1
gene152	CTL0137	CTL0137	4771	7621	8797	5462	1364.26	1884.82	2065.59	1451.06	6489.38	6313.04	6665.72	1.05587	0.0784262	0.741911	1
gene153	CTL0138	CTL0138	1655	2648	2847	1791	4036.31	5646.74	5666.78	4091.02	2180.89	2191.91	2169.87	0.989945	-0.014579	0.936343	1
gene154	CTL0139	fabF	5135	6196	6691	5350	2087.51	2180.27	2236.92	2036.25	5797.5	5877.65	5717.35	0.972728	-0.0398921	0.879431	1
gene155	CTL0140	CTL0140	2434	2556	2693	2767	3181.77	2901.62	2843.52	3387.71	2622.68	2611.92	2633.45	1.00824	0.0118434	0.967918	1
gene156	CTL0141	ppa	958	930	946	1004	769.022	635.988	607.36	777.317	967.847	993.283	942.411	0.948784	-0.0758484	0.711841	1
gene157	CTL0142	ldh	2963	3383	3815	3000	1522.71	1491.09	1598.25	1440.62	3268.12	3303.67	3232.56	0.978476	-0.031391	0.926289	1
gene158	CTL0143	cysQ	1045	1247	1470	1106	90.7821	97.4244	107.242	99.231	1204.15	1189.77	1218.52	1.02416	0.0344463	0.822625	1
gene159	CTL0144	CTL0144	1341	1786	1862	1599	964.297	1130.4	1128.37	1092.11	1631.2	1611.69	1650.71	1.02421	0.0345119	0.909384	1
gene16	CTL0016	CTL0016	684	1033	1027	781	272.076	351.944	338.027	294.448	866.821	877.839	855.803	0.974897	-0.0366776	0.807634	1
gene160	CTL0145	aas	1893	2129	2375	2142	524.424	492.946	525.044	547.397	2128.42	2095.87	2160.98	1.03106	0.0441338	0.824974	1
gene161	CTL0146	bioF	1080	1425	1586	1232	499.849	558.151	597.432	522.519	1313.76	1291.89	1335.64	1.03387	0.0480571	0.818864	1
gene162	CTL0147	priA	341	541	553	389	36.3891	30.9158	25.4482	34.4854	446.632	449.524	443.739	0.987132	-0.0186857	0.897078	1
gene163	CTL0148	CTL0148	39	70	81	50	16.8293	19.1432	24.0326	20.7469	58.1717	55.1259	61.2175	1.1105	0.151215	0.733707	1
gene164	CTL0149	CTL0149	208	207	200	171	269.277	230.231	201.934	195.455	197.44	217.982	176.898	0.811527	-0.301289	0.297527	1
gene165	CTL0150	lysS	1600	1587	1697	1691	489.795	412.347	419.411	485.546	1652.67	1674.36	1630.97	0.974088	-0.0378753	0.872371	1
gene166	CTL0151	cysS	761	759	857	781	204.194	170.756	189.833	204.755	791.212	798.279	784.144	0.982293	-0.0257742	0.948633	1
gene167	CTL0152	CTL0152	1806	2366	2529	2101	716.876	662.841	675.166	773.187	2178.14	2152.59	2203.69	1.02374	0.033849	0.894635	1
gene168	CTL0153	rnpA	1724	2574	2851	1991	4399.38	5603.31	5990.83	4741.77	2239.44	2199.02	2279.86	1.03676	0.0520843	0.815705	1
gene169	CTL0153A	rpmH	221	371	342	287	12146	18536	16457.1	15502.1	300.108	300.649	299.567	0.9964	-0.00520256	0.886109	1
gene17	CTL0017	CTL0017	168	272	294	199	200.394	277.184	293.385	222.881	227.824	223.965	231.683	1.03446	0.0488805	0.886566	1
gene170	CTL0154	rpmJ	1397	1720	1933	1500	23920.2	24536.1	25679.3	23514.4	1620.89	1614.74	1627.03	1.00761	0.0109388	0.937502	1
gene171	CTL0155	rpsN	1815	2337	2518	1920	5972.47	6585.79	6754.92	5929.37	2122.86	2144.67	2101.04	0.979658	-0.0296504	0.895377	1
gene172	CTL0156	CTL0156	1179	1915	1897	1269	156.561	165.424	146.602	165.699	1530.67	1574.56	1486.77	0.944246	-0.0827657	0.653102	1
gene173	CTL0157	CTL0157	92	222	256	128	85.8598	197.934	182.366	174.294	166.627	156.034	177.22	1.13578	0.183681	0.571265	1
gene174	CTL0158	CTL0158	794	1355	1393	940	1088.94	1583.48	1571.68	1236.5	1093.22	1090.25	1096.18	1.00543	0.00781518	0.977905	1
gene175	CTL0159	uvrC	505	1028	1241	610	47.3556	84.0576	99.5273	51.7191	811.398	769.382	853.415	1.10922	0.149547	0.467977	1
gene176	CTL0160	mutS	1576	1726	1964	1783	280.069	260.731	284.471	301.137	1758.5	1723.65	1793.34	1.04043	0.0571766	0.767414	1
gene178	CTL0162	dnaG	397	501	567	401	102.981	112.752	119.969	97.7578	460.298	464.458	456.139	0.982088	-0.0260758	0.949256	1
gene179	CTL0163	CTL0163	23	21	31	25	77.2258	45.8985	75.3999	72.3541	24.9223	23.2402	26.6043	1.14475	0.195036	0.690669	1
gene18	CTL0018	recA	2400	1740	1879	2363	1140.26	711.134	721.453	1049.46	2145.18	2218.8	2071.57	0.933644	-0.099055	0.680898	1
gene180	CTL0164	CTL0164	2639	2760	2869	2785	3042.25	2808.36	2713.96	3082.84	2772.07	2826.75	2717.38	0.96131	-0.0569263	0.790482	1
gene181	CTL0165	glyQ	2186	2377	2816	2399	321.565	294.157	330.423	331.723	2434.52	2383.01	2486.03	1.04323	0.0610593	0.731286	1
gene182	CTL0166	pgsA	368	466	597	439	307.194	325.298	404.642	342.59	460.31	431.26	489.361	1.13472	0.18234	0.377469	1
gene183	CTL0167	glgA	159	231	244	180	33.4882	32.6073	35.3592	40.293	200.103	199.888	200.319	1.00216	0.00310891	1	1
gene184	CTL_t09	tRNA-Gln	236	340	306	262	121485	113377	106694	104767	283.116	295.378	270.855	0.916978	-0.12504	0.558947	1
gene185	CTL0168	rplY	3892	5250	5529	4431	4449.88	5269.38	5269.51	4766.22	4718.96	4708.01	4729.92	1.00465	0.00669846	0.999019	1
gene186	CTL0169	pth	1718	2234	2421	1868	2126.99	2373.79	2469.39	2153.68	2036.03	2040.06	2032	0.996048	-0.00571251	0.981178	1
gene187	CTL0170	rpsF	4517	4750	5042	4998	10708.1	9377.44	9662.44	10838.8	4840.93	4850.19	4831.66	0.996178	-0.00552408	0.979586	1
gene188	CTL0171	rpsR	2822	2990	3200	3398	18267.7	16706	17461.6	20844.8	3114.63	3040.42	3188.84	1.04882	0.0687619	0.766927	1
gene189	CTL0172	rplI	4662	4489	4477	5269	5800.83	4810.09	4557.02	6160.98	4778.57	4816.91	4740.24	0.984083	-0.0231474	0.894895	1
gene19	CTL0019	CTL0019	424	426	456	477	106.076	88.7216	88.0868	108.577	448.348	446.194	450.503	1.00966	0.0138642	0.957125	1
gene190	CTL0173	ispE	725	882	901	762	238.921	267.163	280.78	251.222	812.773	833.143	792.403	0.951101	-0.0723302	0.71691	1
gene191	CTL0174	CTL0174	423	805	798	473	131.484	194.304	185.412	129.156	605.66	618.823	592.497	0.957459	-0.0627178	0.71434	1
gene192	CTL0175	ptr	3811	5115	5813	4120	600.156	699.217	755.094	609.923	4639.74	4598.26	4681.23	1.01804	0.0257985	0.890982	1
gene193	CTL0176	plsB	836	762	857	980	406.701	318.484	341.04	447.753	868.018	844.136	891.9	1.05658	0.0794068	0.68926	1
gene194	CTL0177	cafE	2906	2718	3082	3366	926.587	745.845	807.958	1003.16	3043.85	2965.92	3121.77	1.05255	0.0738837	0.712519	1
gene195	CTL0178a	CTL0178a	8	8	9	4	0	0	0	0	7.18057	8.40151	5.95964	0.709353	-0.495423	0.682087	1
gene196	CTL0178	CTL0178	330	404	422	358	638.525	688.81	673.872	650.651	376.059	380.384	371.734	0.97726	-0.0331852	0.882975	1
gene197	CTL0179	CTL0179	499	617	610	560	2797.44	2961.77	2852.61	2872.07	569.168	577.976	560.36	0.969522	-0.0446547	0.796839	1
gene198	CTL0181	rpmF	552	715	746	713	8231.66	7777.31	7526.19	7796.66	677.369	654.203	700.534	1.07082	0.0987175	0.691551	1
gene199	CTL0182	plsX	1360	1996	2122	1640	714.006	919.047	923.306	794.395	1750.72	1718.94	1782.51	1.03698	0.0523877	0.841031	1
gene2	CTL0003	CTL0003	38	64	88	69	59.6491	72.5153	107.282	92.5615	63.1234	51.7904	74.4564	1.43765	0.52371	0.189129	1
gene20	CTL0020	recD	489	727	736	600	154.84	196.307	185.327	177.032	628.726	622.32	635.131	1.02059	0.0293987	0.956258	1
gene200	CTL0183	pmpD	10895	12694	13633	10894	1040.7	1050.83	1076.89	978.174	11954.8	12264	11645.6	0.949569	-0.0746549	0.801919	1
gene201	CTL0184	CTL0184	655	721	621	588	445.752	411.797	338.948	369.182	649.099	718.039	580.159	0.807977	-0.307614	0.129667	1
gene202	CTL0185	CTL0185	63	70	90	78	21.5778	11.1923	42.5787	12.1299	74.767	69.3612	80.1728	1.15587	0.208984	0.56134	1
gene203	CTL0186	CTL0186	12	17	22	22	13.5033	7.00414	11.1023	20.2424	18.0368	14.8875	21.1862	1.42308	0.50902	0.430928	1
gene204	CTL0187	glmM	646	845	1010	649	234.104	263.604	298.976	220.711	773.268	769.375	777.161	1.01012	0.0145277	0.883663	1
gene205	CTL0188	glmS	2979	3353	3633	3233	772.966	754.286	775.371	790.041	3290.73	3299.45	3282.01	0.994715	-0.00764428	0.980782	1
gene206	CTL0189	tyrP	1840	2251	2277	1892	748.578	786.164	761.951	723.285	2052.24	2120.19	1984.3	0.935903	-0.0955691	0.640196	1
gene207	CTL0190	CTL0190	1974	2573	3079	2037	810.41	894.163	1022.35	777.21	2373.86	2346.84	2400.87	1.02302	0.0328361	0.821786	1
gene208	CTL0191	CTL0191	1958	2023	2174	2215	1495.32	1285.44	1328.79	1588.1	2100.88	2085.98	2115.78	1.01429	0.0204655	0.925233	1
gene209	CTL0192	ftsY	1032	1238	1465	1269	605.009	615.058	684.992	680.831	1241.31	1177.95	1304.67	1.10758	0.147416	0.46949	1
gene21	CTL0021	CTL0021	95	143	150	104	449.817	816.617	961.577	547.874	120.625	121.706	119.543	0.982224	-0.0258766	0.937323	1
gene210	CTL0193	sucC	155	208	203	154	66.565	74.2644	69.5211	59.8375	177.98	187.003	168.958	0.903503	-0.146398	0.604542	1
gene211	CTL0194	sucD	161	218	307	160	98.0034	109.642	151.149	86.4198	205.589	195.132	216.045	1.10717	0.14688	0.513335	1
gene212	CTL0195	htrA	1429	1317	1472	1537	439.085	355.358	375.278	445.147	1451.14	1449.53	1452.74	1.00222	0.00319496	0.958046	1
gene213	CTL0196	CTL0196	4513	7676	7631	4776	702.921	1034.57	978.488	695.182	5993.96	6185.15	5802.77	0.938178	-0.0920668	0.668475	1
gene214	CTL0197	rmuC	1008	1337	1308	1055	268.214	187.77	193.982	267.723	1165.79	1208.96	1122.62	0.928582	-0.106899	0.577749	1
gene215	CTL0198	pssA	668	790	911	785	415.816	404.405	447.215	473.263	783.179	757.286	809.072	1.06838	0.095431	0.635341	1
gene216	CTL0199	nrdA	3969	5390	6222	4352	560.967	655.675	715.427	569.743	4898.46	4817.66	4979.25	1.03354	0.0475955	0.815654	1
gene217	CTL0200	nrdB	1162	1321	1364	1318	538.939	535.708	518.374	584.922	1290.81	1292.99	1288.63	0.996631	-0.00486866	0.959932	1
gene218	CTL0201	trmB	402	789	892	455	137.095	135.901	146.535	147.286	610.714	599.054	622.373	1.03893	0.0550947	0.804844	1
gene219	CTL_t36	tRNA-Val	10	13	13	9	10453.1	8032.59	6684.6	3264.56	11.1131	11.873	10.3532	0.871989	-0.197618	0.851834	1
gene22	CTL0022	CTL0022	328	489	532	349	211.898	281.268	295.627	227.45	415.637	418.047	413.228	0.988473	-0.0167261	0.949607	1
gene220	CTL0202	CTL0202	93	139	146	119	64.4063	70.3313	79.8962	87.8683	122.335	118.692	125.979	1.0614	0.0859627	0.839004	1
gene221	CTL0203	murB	144	193	210	163	77.506	88.5998	81.6312	79.8183	175.202	173.623	176.782	1.0182	0.0260148	0.945414	1
gene222	CTL0204	nusB	724	1169	1347	1021	947.756	1305.77	1422.96	1226.12	1042.18	963.723	1120.65	1.16283	0.21764	0.320476	1
gene223	CTL0205	infC	3829	4621	5064	3853	4183.34	4303.5	4554.96	3879.9	4302.04	4383.15	4220.93	0.962989	-0.0544086	0.836616	1
gene224	CTL0206	rpmI	1681	1879	2096	1734	18405.4	16981.4	18415.5	17674.5	1839.15	1855.86	1822.45	0.981994	-0.026214	0.935187	1
gene225	CTL0207	rplT	2848	2759	3128	2977	7141.03	5936.72	6491.9	7009.38	2940.39	2950.26	2930.52	0.99331	-0.00968372	1	1
gene226	CTL0208	pheS	5000	4811	5202	5545	2607.64	2169.95	2230.21	2710.03	5179.93	5164.56	5195.29	1.00595	0.00855995	0.963034	1
gene227	CTL_t27	tRNA-Ser	374	485	427	383	111186	111757	97103	80247.6	415.441	443.503	387.379	0.873453	-0.195199	0.344026	1
gene228	CTL0209	CTL0209	216	360	427	260	34.228	44.6997	50.0968	43.6681	306.716	292.656	320.776	1.09609	0.132362	0.589934	1
gene229	CTL0210	CTL0210	282	346	410	317	96.9301	91.2626	101.789	105.652	334.94	325.404	344.475	1.05861	0.0821654	0.709362	1
gene23	CTL0023	CTL0023	409	618	714	469	608.814	818.861	894.306	662.409	539.987	525.05	554.923	1.0569	0.0798325	0.705253	1
gene230	CTL0211	CTL0211	370	554	580	380	141.977	193.615	189.074	147.54	461.457	472.667	450.247	0.952568	-0.0701064	0.750743	1
gene231	CTL0212	tilS	329	396	438	392	160.425	162.127	173.7	182.06	386.512	376.134	396.889	1.05518	0.0774873	0.751205	1
gene232	CTL0213	ftsH	3482	4906	5011	3975	584.876	706.172	686.396	622.018	4286.12	4307.59	4264.65	0.990031	-0.0144548	0.913092	1
gene233	CTL0214	pnp	8737	10070	11105	10158	1961.46	1947.08	2046.4	2137.59	9983.08	9784.74	10181.4	1.04054	0.0573315	0.830419	1
gene234	CTL0215	rpsO	2550	3512	3704	2850	10495.5	12678.5	12445	11063.3	3111.11	3117.66	3104.55	0.995794	-0.00608006	0.959145	1
gene235	CTL0216	CTL0216	62	110	100	61	91.1926	133.116	110.623	84.0392	81.1164	87.05	75.1828	0.863673	-0.211443	0.538082	1
gene236	CTL0217	CTL0217	45	83	102	83	216.492	351.489	360.339	366.093	76.2824	64.6264	87.9385	1.36072	0.444373	0.25678	1
gene237	CTL0218	CTL0218	250	291	400	285	164.972	158.959	217.587	177.105	302.109	281.286	322.932	1.14806	0.199192	0.364632	1
gene238	CTL0219	CTL0219	70	81	106	59	6.83386	3.54471	11.2375	1.28055	77.5848	78.5407	76.629	0.975659	-0.0355513	1	1
gene239	CTL0220	CTL0220	105	184	177	112	8.52554	12.2838	1.16828	1.33129	140.816	146.377	135.256	0.924025	-0.113996	0.685859	1
gene24	CTL0024	kdsA	1088	1477	1736	1248	755.782	879.348	991.086	811.259	1363.97	1320.4	1407.54	1.06599	0.0921997	0.640415	1
gene240	CTL0221	CTL0221	210	294	320	190	1.55999	9.44022	7.69568	7.30789	248.35	258.932	237.769	0.91827	-0.12301	0.676455	1
gene241	CTL0222	CTL0222	1771	1670	1784	1590	22310.8	18114.7	18219.9	19279.1	1713.34	1813.72	1612.96	0.889308	-0.169245	0.46167	1
gene242	CTL0223	CTL0223	1390	1718	1851	1368	517.438	565.851	570.969	473.661	1565.33	1609.67	1520.99	0.944905	-0.0817588	0.721844	1
gene243	CTL0224	map	1292	1462	1665	1411	807.087	764.173	813.152	831.79	1450.21	1434.54	1465.87	1.02184	0.031167	0.855884	1
gene244	CTL0225	CTL0225	755	900	1043	883	703.719	718.819	783.041	763.382	888.472	859.164	917.779	1.06822	0.0952125	0.631984	1
gene245	CTL0226	CTL0226	1537	2344	2643	1959	1543.71	2015.9	2180.93	1843.56	2078.92	1982.98	2174.85	1.09676	0.133248	0.550368	1
gene246	CTL0227	CTL0227	1012	1352	1401	1141	253.404	292.485	286.534	271.924	1213.29	1218.19	1208.39	0.991955	-0.0116535	0.929314	1
gene248	CTL0231	CTL0231	1363	1743	1803	1368	364.122	399.121	394.925	346.797	1552.92	1605.09	1500.76	0.935001	-0.0969607	0.646433	1
gene249	CTL0232	CTL0232	545	644	866	734	190.892	188.5	254.919	252.136	690.044	617.601	762.488	1.2346	0.304041	0.130876	1
gene25	CTL_t03	tRNA-Arg	116	139	120	102	11378.7	6557.9	2079	5922.72	119.074	132.334	105.814	0.799599	-0.322651	0.3081	1
gene250	CTL0233	cpa	7173	7625	6842	6898	1812.68	1662.98	1426.98	1630.12	7179.4	7739.59	6619.22	0.855242	-0.225596	0.341545	1
gene251	CTL0234	ispH	9269	5500	5216	8407	5293.83	2623.93	2390.34	4480.97	7381.25	8011.58	6750.93	0.842646	-0.247001	0.33232	1
gene252	CTL0235	copD2	861	1080	1112	921	145.491	159.841	174.725	146.41	985.873	1004.31	967.44	0.963292	-0.0539542	0.781476	1
gene253	CTL0236	copB2	377	582	594	423	115.037	154.542	150.741	124.315	484.524	489.616	479.432	0.9792	-0.0303239	0.857352	1
gene254	CTL0237	lcrH	262	411	448	257	393.928	496.418	488.555	309.715	335.627	343.25	328.004	0.955583	-0.0655471	0.808966	1
gene255	CTL0238	CTL0238	1881	2207	2471	2002	689.483	694.803	740.324	675.087	2125.02	2124.4	2125.63	1.00058	0.000836378	0.973064	1
gene256	CTL_t15	tRNA-Leu	136	200	220	145	50832.2	58406.9	69832.9	51242.6	171.663	172.077	171.25	0.995196	-0.00694677	0.998395	1
gene257	CTL0238b	CTL0238b	490	1190	1548	697	1707	3698.09	4560.5	2305.01	932.229	834.527	1029.93	1.23415	0.303518	0.145097	1
gene258	CTL0243	xerD	367	766	1017	493	104.686	117.118	114.425	113.083	631.711	567.782	695.64	1.22519	0.293004	0.158072	1
gene259	CTL0244	CTL0244	558	765	784	672	288.6	332.816	328.237	323.241	687.483	680.614	694.351	1.02018	0.0288284	0.944099	1
gene26	CTL0025	CTL0025	202	255	302	197	893.566	957.723	1094.53	811.568	235.167	236.362	233.972	0.989891	-0.0146588	0.999492	1
gene260	CTL0245	glgB	3334	4829	4964	3500	697.441	875.753	853.292	682.09	4086.13	4184.62	3987.63	0.952927	-0.0695627	0.741995	1
gene261	CTL0246	CTL0246	413	766	780	512	101.806	128.596	135.748	130.473	600.547	595.066	606.028	1.01842	0.0263333	0.977174	1
gene262	CTL0247	CTL0247	426	550	562	488	161.515	164.139	161.052	164.205	502.597	504.054	501.14	0.994219	-0.00836512	0.939515	1
gene263	CTL0248	pmpE	871	1071	1287	970	124.771	126.785	144.225	128.725	1036.93	1006.12	1067.74	1.06124	0.0857517	0.640852	1
gene264	CTL0249	pmpF	1135	1489	1702	1197	118.041	109.757	124.799	118.534	1359.67	1353.76	1365.59	1.00874	0.0125513	0.922171	1
gene265	CTL0250	pmpG	2472	3025	3462	2767	367.082	384.799	420.266	386.027	2903.21	2848.81	2957.6	1.03819	0.054065	0.78147	1
gene266	CTL0251	pmpH	2162	3434	3796	2426	320.385	431.24	454.481	335.244	2882.81	2851.87	2913.74	1.02169	0.0309622	0.891798	1
gene267	CTL0252	CTL0252	186	325	277	167	86.5384	92.8049	74.7539	62.6055	233.027	258.865	207.19	0.800377	-0.321248	0.202881	1
gene268	CTL0254	pmpI	4929	4664	13547	14840	780.824	641.834	1692.09	2088.3	9400.63	5055.26	13746	2.71915	1.44315	2.27825e-08	1.05939e-05
gene269	CTL0255	CTL0255	195	392	386	196	15.3617	17.3116	16.9156	15.6777	281.832	294.825	268.839	0.911857	-0.133121	0.572786	1
gene27	CTL0026	CTL0026	96	174	215	128	344.529	522.027	615.273	437.334	148.203	136.468	159.937	1.17198	0.228945	0.46107	1
gene270	CTL0256	CTL0256	864	890	957	885	3975.53	3665.31	3689.38	3861.72	900.929	919.246	882.611	0.960147	-0.0586733	0.800768	1
gene271	CTL0257	gatC	532	604	586	538	1844.69	1801.79	1623.79	1767.69	564.969	591.608	538.331	0.909946	-0.136148	0.508862	1
gene272	CTL0258	gatA	3628	3422	3783	3799	1222.54	996.622	1045.23	1200.58	3683.83	3715.93	3651.72	0.98272	-0.0251475	0.941029	1
gene273	CTL0259	gatB	4395	4793	5037	4537	1381.2	1290.38	1305.41	1334.62	4688.7	4797.48	4579.93	0.954652	-0.0669539	0.778837	1
gene274	CTL0260	CTL0260	248	257	359	250	95.489	74.1692	99.6327	94.4607	275.629	264.56	286.698	1.08368	0.115935	0.551507	1
gene275	CTL0261	CTL0261	59	74	79	50	59.9892	64.0629	57.0597	45.1843	64.5957	68.8169	60.3745	0.877321	-0.188823	0.669146	1
gene276	CTL0262	CTL0262	1077	1364	1349	1145	571.613	601.258	565.204	558.768	1225.43	1262.23	1188.63	0.941696	-0.086666	0.649492	1
gene277	CTL0263	rnhC	362	509	523	411	82.5171	75.0622	88.6036	109.621	445.18	447.354	443.006	0.990281	-0.0140906	0.921668	1
gene278	CTL0264	CTL0264	278	396	424	261	421.15	494.695	484.463	355.655	332.969	345.884	320.053	0.925318	-0.111978	0.668936	1
gene279	CTL0265	htrB	573	797	941	641	145.32	160.153	176.638	143.775	723.941	704.137	743.744	1.05625	0.0789504	0.680199	1
gene28	CTL0027	sfhB	318	518	527	323	150.438	212.898	205.561	147.468	411.206	425.37	397.042	0.933404	-0.0994266	0.648804	1
gene280	CTL0266	CTL0266	1557	1947	2145	1635	586.563	627.933	660.053	568.709	1801.44	1813.39	1789.49	0.986821	-0.0191403	0.947673	1
gene281	CTL0267	CTL0267	1633	2339	2641	1951	1085.98	1361.32	1450.41	1207.86	2103.66	2037.63	2169.68	1.0648	0.0905852	0.675601	1
gene282	CTL0268	cydA	1386	1999	2103	1451	505.747	623.426	627.157	493.35	1703.94	1735.73	1672.16	0.963372	-0.0538352	0.792661	1
gene283	CTL0269	cydB	837	1016	1153	935	403.841	395.09	437.215	428.188	976.562	960.82	992.304	1.03277	0.0465161	0.806746	1
gene284	CTL0270	CTL0270	341	605	605	436	98.124	154.785	151.711	127.462	484.942	478.775	491.108	1.02576	0.0366928	0.954331	1
gene285	CTL0271	CTL0271	1952	1432	1902	2422	1479.17	932.117	1163.58	1720.8	1962.76	1812.3	2113.21	1.16604	0.221614	0.250223	1
gene286	CTL0272	CTL0272	2974	3086	3488	3375	1055.66	951.583	1017.83	1144.05	3236.12	3174.45	3297.78	1.03885	0.0549893	0.784234	1
gene287	CTL0273	CTL0273	615	855	942	703	491.158	574.87	591.319	493.044	766.648	755.558	777.738	1.02936	0.041742	0.850141	1
gene288	CTL0274	ileS	3745	4870	5238	3929	531.655	594.644	615.576	523.639	4391.28	4447.14	4335.43	0.974881	-0.0367022	0.878708	1
gene289	CTL0275	lepB	1173	1305	1446	1314	241.157	195.215	215.52	253.738	1306.62	1292.2	1321.03	1.02231	0.0318349	0.870069	1
gene29	CTL0028	CTL0028	251	422	460	300	1876.49	2636.11	2749.97	2091.83	349.049	341.753	356.346	1.0427	0.0603246	0.831069	1
gene290	CTL0276	CTL0276	110	120	131	106	69.3527	68.2248	72.096	65.7246	116.354	120.091	112.617	0.937761	-0.0927083	0.814927	1
gene291	CTL0277	rpmE2	1649	1854	1999	1798	5266.79	5081.58	5273.06	5339.02	1820.83	1825.46	1816.21	0.994937	-0.00732326	0.978682	1
gene292	CTL0278	prfA	1482	2048	2011	1520	706.08	840.207	782.934	678.11	1742.9	1815.07	1670.74	0.920482	-0.119539	0.545344	1
gene293	CTL0279	CTL0279	564	948	880	612	361.601	523.415	463.417	364.109	735.071	767.813	702.328	0.914713	-0.12861	0.476135	1
gene294	CTL0280	ffh	3414	4153	4674	3689	1376.72	1425.86	1517.4	1379.84	3945.42	3923.1	3967.73	1.01138	0.0163199	0.921693	1
gene295	CTL0281	rpsP	2019	1896	2173	1960	4975.87	3981.58	4407.49	4478.99	2020.7	2064.11	1977.28	0.957931	-0.0620061	0.833172	1
gene296	CTL0282	trmD	4621	4643	5378	4642	2306.2	2004.14	2209.48	2171.09	4821.75	4862.98	4780.52	0.983044	-0.0246718	0.969775	1
gene297	CTL0283	rplS	1674	1625	1744	1901	4051.75	3459.17	3488.3	4352.65	1750.06	1735.62	1764.5	1.01664	0.0238067	0.911219	1
gene298	CTL0284	rnhB	2138	2198	2444	2472	1877.87	1697.84	1778.36	2046.22	2320.74	2272.73	2368.75	1.04225	0.0597033	0.770727	1
gene299	CTL0285	gmk	1008	1081	1245	1097	1077.28	1012.21	1096.9	1112.59	1105.38	1091.95	1118.8	1.02459	0.0350449	0.832587	1
gene3	CTL0004	greA	3960	4997	5625	4302	851.272	907.222	968.226	864.363	4666.62	4632.71	4700.53	1.01464	0.0209685	0.910152	1
gene30	CTL0029	gyrA2	483	718	837	565	86.4891	97.6401	90.9103	85.1641	636.7	614.648	658.753	1.07176	0.0999783	0.629294	1
gene300	CTL0286	CTL0286	609	704	742	662	2672.49	2640.92	2649.89	2728.3	677.109	682.984	671.233	0.982793	-0.0250399	0.903249	1
gene301	CTL0287	metG	3863	3487	4023	4382	1088.93	847.652	927.064	1158.55	3976.8	3885.03	4068.57	1.04724	0.0665977	0.736686	1
gene302	CTL0288	recD	986	1410	1437	1078	147.691	165.854	161.734	149.262	1209.36	1229.27	1189.45	0.967602	-0.0475148	0.790954	1
gene303	CTL0289	CTL0289	645	668	712	753	237.1	186.774	202.23	283.907	697.873	687.884	707.862	1.02904	0.0413038	0.859242	1
gene304	CTL0290	CTL0290	245	356	324	280	183.512	218.709	188.137	201.653	298.109	308.029	288.189	0.935592	-0.0960491	0.632597	1
gene305	CTL0291	CTL0291	63	203	198	60	6.31649	46.0249	53.7886	11.836	123.05	130.149	115.95	0.890907	-0.166653	0.58484	1
gene307	CTL_t06	tRNA-Asn	412	532	424	344	376878	355646	247440	263858	426.26	487.524	364.996	0.748674	-0.41759	0.0530324	1
gene308	CTL0293	CTL0293	276	345	361	303	716.139	821.094	803.37	759.097	318.814	321.388	316.239	0.983979	-0.0233003	0.91836	1
gene309	CTL0294	dcd	835	1067	1064	1009	929.854	1014.65	982.27	1069.04	988.9	982.943	994.858	1.01212	0.0173834	0.99571	1
gene31	CTL0030	gyrB	298	360	433	341	70.4003	68.2378	80.685	75.7031	354.229	341.293	367.166	1.07581	0.105419	0.63131	1
gene310	CTL0295	CTL0295	1	6	0	0	41.4013	0	0	0	1.66772	3.33543	0	0	#NAME?	0.0629736	1
gene311	CTL0296	ruvB	528	617	627	663	282.657	281.985	273.93	331.284	609.238	595.177	623.299	1.04725	0.0666061	0.809888	1
gene312	CTL0297	CTL0297	1453	1335	1615	1623	939.366	738.142	874.623	1007.92	1515.79	1471.99	1559.59	1.05951	0.0833959	0.640735	1
gene313	CTL0298	CTL0298	718	828	912	777	156.879	146.802	155.569	157.978	804.736	804.311	805.162	1.00106	0.00152643	0.982739	1
gene314	CTL0299	CTL0299	5498	6337	6165	5330	7181.44	7182.25	6685.67	6466.21	5821.1	6157.4	5484.8	0.890766	-0.166882	0.476753	1
gene315	CTL0300	ssb	876	1054	1241	1001	1227.9	1235.21	1409.46	1314.78	1033.23	1001.32	1065.14	1.06373	0.0891342	0.642113	1
gene316	CTL0301	CTL0301	2434	2188	2580	2744	755.873	586.554	657.791	800.603	2508.54	2443.72	2573.36	1.05305	0.0745731	0.684983	1
gene317	CTL0302	hct2	39	51	64	40	36.7932	31.0124	37.8139	24.1305	47.5394	46.4419	48.6368	1.04726	0.0666206	0.861384	1
gene318	CTL0303	CTL0303	181	192	198	159	101.656	92.4005	92.1776	80.004	182.335	195.112	169.558	0.869028	-0.202525	0.509066	1
gene319	CTL0304	CTL0304	306	395	427	290	232.117	260.498	274.817	209.566	349.528	362.035	337.021	0.930906	-0.103293	0.696788	1
gene32	CTL0031	hemA	617	773	870	674	293.916	316.107	346.417	303.965	725.476	719.266	731.685	1.01727	0.0246978	0.890807	1
gene320	CTL0305	CTL0305	74	210	209	73	21.0287	53.6581	52.7057	19.0666	133.75	139.873	127.626	0.912448	-0.132186	0.656963	1
gene321	CTL0306	CTL0306	45	99	92	42	8.52578	15.2493	11.6025	7.43705	66.7308	71.9391	61.5224	0.855201	-0.225665	0.544221	1
gene322	CTL0307	CTL0307	108	248	275	144	11.57	35.5079	29.2518	17.3442	185.65	177.407	193.892	1.09292	0.128191	0.70023	1
gene323	CTL0308	hemN	397	519	609	456	104.936	118.414	133.617	111.803	488.154	472.685	503.624	1.06545	0.091469	0.660271	1
gene324	CTL0309	CTL0309	567	1019	1055	682	884.199	1409.29	1385.49	959.573	808.021	802.043	813.999	1.01491	0.0213466	0.978685	1
gene325	CTL0310	sucA	287	272	341	302	44.6178	33.2312	41.1995	43.0894	300.908	294.548	307.268	1.04318	0.0609911	0.742895	1
gene326	CTL0311	sucB	120	216	274	156	50.5535	81.1634	96.9846	60.446	184.934	169.899	199.969	1.17698	0.235094	0.407076	1
gene327	CTL0312	CTL0312	123	174	214	150	74.1904	76.119	89.1523	85.551	161.956	152.483	171.428	1.12425	0.168961	0.561913	1
gene328	CTL0313	gcpE	587	744	884	711	142.931	153.005	178.15	165.32	722.919	688.217	757.621	1.10085	0.138613	0.494664	1
gene329	CTL0314	CTL0314	555	852	960	657	238.48	311.343	339.947	267.033	739.508	718.598	760.417	1.05819	0.0816053	0.706203	1
gene33	CTL0032	sycE	369	674	858	505	602.249	988.656	1140.49	743.516	581.018	526.92	635.116	1.20534	0.269437	0.206181	1
gene330	CTL0315	fer	1016	1723	1852	1233	3753.2	5575.67	5558.13	4159.5	1419.22	1390.13	1448.31	1.04186	0.0591556	0.818171	1
gene331	CTL_t26	tRNA-Pro	41	53	49	34	9630.29	5550.23	5278.65	6015.18	43.8037	48.5423	39.0651	0.804763	-0.313364	0.484069	1
gene332	CTL0316	flhA	41	65	92	69	6.66669	11.2961	14.2514	13.9913	65.0847	54.0269	76.1425	1.40934	0.495024	0.20277	1
gene333	CTL0317	fliA	160	173	169	167	113.401	95.3674	90.0665	101.188	167.819	173.972	161.665	0.929261	-0.105844	0.710965	1
gene334	CTL0318	tyrS	2625	3202	3375	2549	1067.11	1114.13	1126.97	967.451	2911.67	3020.46	2802.88	0.927965	-0.107858	0.631718	1
gene335	CTL0319	gnd	2070	2031	2278	2068	678.098	551.677	590.374	635.321	2118.04	2156.07	2080.02	0.964729	-0.0518042	0.853988	1
gene336	CTL0320	lepA	2467	3437	3663	2757	639.033	768.967	780.727	669.32	3035.53	3034.15	3036.91	1.00091	0.00131048	0.990552	1
gene337	CTL0321	CTL0321	8309	5768	7250	9783	2555.99	1523.59	1823.38	2814.91	7959.02	7564.65	8353.39	1.10427	0.143087	0.52392	1
gene338	CTL0322	CTL0322	1573	1730	1900	1829	2160.68	2017.88	2120.13	2361.28	1757.49	1723.7	1791.27	1.0392	0.0554703	0.794584	1
gene339	CTL0323	CTL0323	2971	3333	3832	3010	1610.95	1562.19	1705.29	1530.61	3265.35	3285.56	3245.14	0.987698	-0.0178579	0.984145	1
gene34	CTL0033	CTL0033	2966	3681	4692	3497	535.637	567.386	691.169	599.57	3656.5	3441.65	3871.36	1.12485	0.169739	0.40651	1
gene340	CTL0324	CTL0324	1754	1879	2098	1910	1322.77	1224.93	1302.01	1350.65	1908.88	1899.16	1918.59	1.01023	0.0146838	0.923628	1
gene341	CTL0325	CTL0325	1874	2219	2519	2112	736.039	756.134	803.612	769.769	2165.58	2125.74	2205.43	1.03749	0.0530987	0.786083	1
gene342	CTL0326	CTL0326	1058	1480	1580	1224	574.489	682.453	696.998	619.655	1316.38	1303.97	1328.78	1.01903	0.02719	0.92167	1
gene343	CTL0327	dxr	1263	1683	1823	1325	500.783	573.655	577.722	476.516	1502.13	1518.35	1485.9	0.978631	-0.0311636	0.892352	1
gene344	CTL0328	CTL0328	4551	5086	5411	5078	1181.52	1141.63	1157.35	1233.86	5027.22	5023.93	5030.52	1.00131	0.00189095	1	1
gene345	CTL0329	CTL0329	200	364	375	242	2.7806	7.69221	7.31581	5.21037	287.052	284.994	289.11	1.01444	0.020689	0.992741	1
gene346	CTL0330	recF	245	435	499	330	111.218	171.067	188.031	144.349	366.583	344.136	389.03	1.13045	0.176903	0.481075	1
gene347	CTL0331	dnaN	1591	2695	3156	1885	652	951.029	1063.02	722.952	2263.23	2175.43	2351.02	1.08072	0.111987	0.594337	1
gene348	CTL0332	smpB	260	301	338	259	394.693	392.909	431.281	374.597	287.254	291.788	282.719	0.96892	-0.0455511	0.898617	1
gene349	CTL0333	apbE	294	304	395	250	100.839	72.7288	83.8568	76.1221	307.599	313.326	301.872	0.963446	-0.0537246	0.960874	1
gene35	CTL0034	CTL0034	444	584	751	557	2246.66	2313.36	2823.74	2312.75	574.22	530.271	618.17	1.16576	0.221276	0.278583	1
gene350	CTL0334	folD	329	524	662	399	216.528	272.888	342.651	229.755	464.868	434.637	495.1	1.13911	0.187911	0.375118	1
gene351	CTL0335	CTL0335	117	188	234	140	212.97	265.509	344.677	193.234	164.883	155.323	174.444	1.12311	0.167497	0.559681	1
gene352	CTL0336	ltuB	36	47	43	21	118.534	102.472	71.2194	46.9855	36.1655	42.8343	29.4966	0.688621	-0.538217	0.270439	1
gene353	CTL0338	CTL0338	64	66	58	72	15.4236	13.082	11.2456	16.6318	65.7807	68.1262	63.4352	0.931143	-0.102925	0.763457	1
gene354	CTL0338A	CTL0338A	21	47	50	20	16.9753	21.3455	16.4946	18.7961	32.9215	33.9372	31.9058	0.940141	-0.0890505	0.88636	1
gene355	CTL0339	CTL0339	30	152	157	36	10.7363	53.1576	54.1677	13.7168	86.469	87.2657	85.6724	0.981742	-0.0265837	0.910426	1
gene356	CTL0340	CTL0340	787	1047	1073	976	167.005	175.867	174.173	200.313	963.057	945.331	980.783	1.0375	0.0531139	0.854695	1
gene357	CTL0341	rpmB	1214	1710	1650	1346	6307.75	7898.36	7182.36	6709.79	1462.99	1501.63	1424.35	0.948539	-0.0762205	0.664106	1
gene358	CTL0342	malQ	82	92	101	73	13.7231	13.2117	11.7959	12.8574	86.394	90.6859	82.1021	0.905346	-0.143459	0.734664	1
gene359	CTL0343	scc1	49	43	36	57	70.8562	53.4017	37.3446	64.6841	47.3782	48.7169	46.0395	0.94504	-0.0815525	0.824649	1
gene36	CTL0035	CTL0035	663	759	955	692	3484.48	3643.23	4388.56	3700.4	758.706	740.152	777.261	1.05014	0.0705788	0.660102	1
gene360	CTL0344	copN	350	643	627	394	111.86	187.449	176.277	128.346	489.56	501.481	477.639	0.952457	-0.0702741	0.691261	1
gene361	CTL0345	lcrD	1574	1676	1995	1714	349.152	317.513	357.55	357.532	1734.33	1699.62	1769.04	1.04085	0.05776	0.737116	1
gene362	CTL0346	sctU	441	461	471	515	213.011	193.037	186.007	231.23	474.838	472.274	477.402	1.01086	0.0155797	0.978655	1
gene363	CTL0347	CTL0347	597	581	673	543	269.197	224.838	245.793	227.938	598.68	619.65	577.711	0.932318	-0.101105	0.71398	1
gene364	CTL0348	ribF	624	859	864	725	348.279	406.042	392.727	383.757	759.748	762.724	756.772	0.992196	-0.011303	0.910126	1
gene365	CTL0349	truB	1522	2512	2517	1718	1216.36	1686.03	1629.29	1310.38	2021.05	2050.87	1991.24	0.970928	-0.042564	0.790303	1
gene366	CTL0350	rbfA	1176	1808	1725	1250	2676.29	3623.08	3311.16	2735.19	1463.93	1523.88	1403.98	0.921323	-0.118222	0.526522	1
gene367	CTL0351	infB	9680	11827	12360	10425	1710.14	1809.94	1788.25	1731.81	11001.1	11147.1	10855	0.973795	-0.0383103	0.880298	1
gene368	CTL0352	nusA	4904	5689	5947	5155	1946.06	1945.29	1932.39	1941.97	5403.53	5508.91	5298.15	0.961742	-0.0562781	0.810902	1
gene369	CTL0353	rpsA	16948	16999	17502	17806	4815.61	4175.43	4089.07	4741.29	17420.5	17821.9	17019.2	0.954958	-0.066491	0.815142	1
gene37	CTL0036	CTL0036	1076	1074	1376	1203	1717.07	1502.56	1796	1779.3	1180.25	1129.09	1231.42	1.09063	0.125165	0.484697	1
gene370	CTL0354	trxB	1316	1814	1801	1504	652.718	780.46	736.87	698.635	1591.61	1609.66	1573.55	0.977571	-0.032727	0.827227	1
gene371	CTL0355	acpS	425	483	522	412	1081.3	1025.17	1042.87	979.577	457.983	472.839	443.126	0.937161	-0.0936305	0.706309	1
gene372	CTL0356	CTL0356	275	384	398	302	146.861	151.487	155.052	151.669	334.957	338.62	331.294	0.978365	-0.0315546	0.881795	1
gene373	CTL0357	CTL0357	309	383	405	349	488.98	515.057	518.669	508.169	359.012	358.33	359.695	1.00381	0.00548493	1	1
gene374	CTL0358	CTL0358	562	637	641	565	233.545	185.253	181.806	224.05	600.31	624.485	576.135	0.922577	-0.11626	0.58169	1
gene375	CTL0359	fabI	1240	907	1036	1309	752.19	478.436	511.201	743.148	1147.77	1150.04	1145.5	0.996057	-0.00570036	0.971075	1
gene376	CTL0360	CTL0360	106	145	146	137	25.0883	28.0059	25.4339	27.8417	132.435	129.145	135.726	1.05096	0.0717033	0.881641	1
gene377	CTL0361	CTL0361	100	102	137	110	56.146	44.9426	58.1311	55.2018	111.622	105.933	117.312	1.10742	0.147198	0.609523	1
gene378	CTL0362	CTL0362	314	426	424	333	136.802	159.472	151.669	133.531	369.994	380.949	359.04	0.942489	-0.0854524	0.694314	1
gene379	CTL0363	CTL0363	356	422	507	335	212.892	200.898	243.644	183.388	399.571	404.032	395.109	0.977915	-0.0322193	0.972798	1
gene38	CTL0037	CTL0037	1000	983	1142	1149	825.086	682.272	766.866	896.275	1072.98	1042.42	1103.54	1.05864	0.0822105	0.665437	1
gene380	CTL0364	CTL0364	378	489	540	455	180.277	211.827	246.836	226.125	460.851	447.704	473.998	1.05873	0.0823358	0.727444	1
gene381	CTL0365	groEL	24268	16119	17420	26270	6976.12	3988.4	4108.04	7048.91	21664.6	21761.5	21567.7	0.991097	-0.0129018	0.986322	1
gene382	CTL0366	groES	4098	3046	3117	4661	12153	7546.79	7492.43	13046	3830.3	3822.86	3837.75	1.0039	0.00560888	1	1
gene383	CTL0367	pepF	2267	2193	2275	2385	575.99	476.391	466.599	565.991	2298.68	2346.96	2250.41	0.958861	-0.0606057	0.778703	1
gene384	CTL0368	clpB	4541	5602	5795	4517	795.148	843.052	829.814	741.794	5071.22	5253.83	4888.61	0.930484	-0.103947	0.660348	1
gene385	CTL0369	CTL0369	950	1689	1712	981	311.594	487.533	469.308	301.883	1294.14	1335.44	1252.84	0.938151	-0.0921083	0.63407	1
gene386	CTL0370	incD	2262	3376	3405	2337	3254.62	4269.11	4079.24	3201.12	2792.71	2884.68	2700.73	0.936234	-0.0950596	0.635618	1
gene387	CTL0371	incE	1409	1808	1770	1452	2754.94	3061.01	2869.48	2690.76	1597.2	1662.08	1532.33	0.921937	-0.117261	0.552823	1
gene388	CTL0372	incF	1741	1586	1793	1900	5921.11	4734.87	5142.93	6095.23	1771.07	1757.54	1784.61	1.01541	0.022056	0.884652	1
gene389	CTL0373	incG	1943	1462	1681	2154	1940.31	1277.89	1385.28	2051.87	1847.81	1820.68	1874.94	1.0298	0.0423692	0.798638	1
gene39	CTL0038	sctN	1200	1298	1758	1525	449.928	416.082	539.478	533.024	1435.91	1305.02	1566.8	1.2006	0.263753	0.178988	1
gene390	CTL0374	incA	328	272	255	350	190.784	99.0977	90.2941	173.491	307.938	318.867	297.008	0.931448	-0.102453	0.655249	1
gene391	CTL0375	CTL0375	26	33	33	14	5.44732	9.41837	13.4363	25.5184	25.9976	30.5042	21.491	0.704525	-0.505276	0.380514	1
gene392	CTL0376	araD	512	651	714	556	467.909	516.997	530.536	475.133	601.629	601.226	602.033	1.00134	0.00193326	0.989485	1
gene393	CTL0377	efp	850	864	930	909	958.322	832.671	859.92	929.772	891.642	899.059	884.226	0.983501	-0.024001	0.923652	1
gene394	CTL0378	accB	708	811	805	747	1029.76	1023.25	964.662	1018.86	767.212	790.609	743.815	0.940812	-0.0880219	0.652173	1
gene395	CTL0379	accC	1578	1891	1916	1674	576.46	593.119	568.029	572.149	1757.17	1800.25	1714.08	0.952134	-0.0707637	0.720634	1
gene396	CTL0380	rplM	4021	4125	4129	4128	5267.22	4577.41	4343.47	4981.93	4123.03	4270.34	3975.72	0.931007	-0.103137	0.64061	1
gene397	CTL0381	rpsI	3739	3341	3344	3895	6734.98	5110.32	4934.45	6448.84	3631.7	3744.75	3518.66	0.939624	-0.0898449	0.680536	1
gene398	CTL0382	CTL0382	329	602	664	384	84.3627	137.249	164.941	107.67	479.054	470.286	487.821	1.03728	0.0528119	0.835219	1
gene399	CTL0383	adk	800	892	1054	875	606.2	564.477	634.285	612.519	900.142	882.199	918.084	1.04068	0.0575213	0.74063	1
gene4	CTL_t01	tRNA-Ala	145	172	169	136	0	3278.95	4158	2369.09	154.748	164.618	144.879	0.880095	-0.184268	0.547461	1
gene40	CTL0039	CTL0039	382	623	726	499	534.267	757.913	843.495	661.65	543.773	511.321	576.226	1.12694	0.172406	0.440146	1
gene400	CTL0384	CTL0384	262	486	534	333	251.849	407.597	418.954	298.153	391.468	377.528	405.407	1.07385	0.102787	0.698947	1
gene401	CTL0385	CTL0385	457	576	682	522	393.304	428.188	479.017	416.275	552.229	534.325	570.133	1.06702	0.0935819	0.640387	1
gene402	CTL0386	CTL0386	260	463	486	262	5.49201	10.3062	9.14112	7.02807	356.279	365.83	346.729	0.947787	-0.0773657	0.743017	1
gene403	CTL0387	CTL0387	80	109	129	72	7.61447	9.70079	9.88511	7.13412	95.3164	97.2695	93.3633	0.959841	-0.0591324	0.931863	1
gene404	CTL0388	CTL0388	338	473	446	352	214.51	254.907	219.429	208.372	397.633	416.665	378.602	0.908647	-0.138208	0.513805	1
gene405	CTL0389	CTL0389	405	682	792	413	490.022	753.303	826.015	468.714	554.704	551.929	557.479	1.01006	0.0144343	0.915279	1
gene406	CTL0390	CTL0390	708	1064	1117	755	297.725	375.067	377.247	297.754	892.952	906.243	879.661	0.970668	-0.0429495	0.824242	1
gene407	CTL0391	CTL0391	761	1341	1287	911	588.142	908.712	812.804	672.972	1050.04	1064.28	1035.79	0.973231	-0.0391463	0.765312	1
gene408	CTL0392	CTL0392	437	648	741	507	261.488	333.287	360.529	291.478	571.125	555.37	586.881	1.05674	0.079619	0.7096	1
gene409	CTL0393	CTL0393	481	550	603	470	269.024	279.585	283.98	255.306	522.676	536.677	508.676	0.947825	-0.0773075	0.759807	1
gene41	CTL0040	CTL0040	851	1008	1213	985	561.975	574.836	657.033	606.187	1005.07	965.467	1044.67	1.08204	0.113747	0.553144	1
gene410	CTL0394	oppA	482	631	602	505	124.689	110.903	103.833	123.938	550.749	574.291	527.206	0.918012	-0.123415	0.531319	1
gene411	CTL0395	CTL0395	298	501	618	414	221.031	289.703	333.417	295.601	445.206	405.737	484.675	1.19456	0.256474	0.256934	1
gene412	CTL0396	CTL0396	528	854	833	574	717.637	1029.39	981.938	703.909	682.719	703.498	661.94	0.940928	-0.0878442	0.628532	1
gene413	CTL_t32	tRNA-Thr	166	282	256	179	132752	207667	168399	140961	216.092	227.349	204.835	0.900974	-0.150443	0.530242	1
gene414	CTL_t35	tRNA-Tyr	3812	5263	4380	3960	1707610	2064200	1582460	1677840	4328.52	4666.5	3990.55	0.855149	-0.225753	0.265092	1
gene415	CTL0397	CTL0397	33	109	115	39	21.0617	59.7442	59.5265	22.1997	69.4925	69.392	69.5929	1.0029	0.00417237	0.997077	1
gene416	CTL0398	CTL0398	73	131	147	69	24.2507	20.3823	34.8929	12.6227	101.249	103.173	99.3262	0.962719	-0.0548138	0.910347	1
gene417	CTL0399	CTL0399	144	193	206	200	85.0507	99.9056	105.159	111.925	184.377	173.623	195.131	1.12388	0.168486	0.603844	1
gene418	CTL0400	pkn1	1473	1865	2132	1615	379.257	413.12	449.404	388.26	1749.64	1726.09	1773.18	1.02728	0.0388335	0.831525	1
gene419	CTL0401	ligA	1318	1844	2090	1456	307.875	375.615	403.943	320.252	1646.97	1624.56	1669.38	1.02759	0.0392697	0.839465	1
gene42	CTL0041	sctQ	699	715	853	824	287.888	257.39	284.503	324.2	773.568	741.394	805.742	1.08679	0.120077	0.536528	1
gene420	CTL0402	CTL0402	5029	7506	7396	5149	516.542	662.733	619.976	493.779	6159.6	6413.51	5905.68	0.92082	-0.11901	0.598221	1
gene421	CTL0403	mhpA	871	1186	1339	957	203.466	197.037	212.06	205.6	1070.65	1058.68	1082.62	1.02261	0.0322532	0.863758	1
gene422	CTL0404	CTL0404	474	532	601	518	263.239	253.577	269.234	268.315	529.061	524.298	533.824	1.01817	0.025977	0.885689	1
gene423	CTL0405	rpmG	482	586	654	501	13686.3	14457.6	15865.6	13726.9	550.342	553.724	546.96	0.987784	-0.0177329	0.966418	1
gene424	CTL0406	CTL0406	1290	1743	1983	1526	415.93	487.582	527.844	463.684	1611.99	1561.79	1662.18	1.06428	0.0898835	0.669424	1
gene425	CTL0407	CTL0407	6129	7638	3496	3466	173.463	136.611	168.008	157.415	5238.36	7126.29	3350.43	0.47015	-1.08881	1.40517e-06	0.000326703
gene426	CTL0408	CTL0408	1681	1963	2104	1720	276.502	249.217	258.772	263.22	1856.25	1894.25	1818.24	0.959869	-0.05909	0.795507	1
gene428	CTL0411	CTL0411	15	28	21	23	4.68506	6.07532	3.37053	7.13295	21.5003	21.6945	21.3061	0.982099	-0.0260589	0.912207	1
gene429	CTL0413	CTL0413	35	62	64	31	0.859124	4.45626	2.47228	2.41478	46.4302	49.0969	43.7634	0.891368	-0.165906	0.726432	1
gene43	CTL0042	pkn5	354	500	578	472	120.406	144.848	156.723	149.355	468.858	438.496	499.221	1.13848	0.187115	0.414487	1
gene430	CTL0414a	CTL0414a	69	100	110	77	0	0.849668	1.61618	1.84169	87.3467	86.6315	88.0618	1.01651	0.0236239	0.966808	1
gene431	CTL0417a	CTL0417a	60	70	72	51	0	0	0	4.79842	62.7736	67.5818	57.9653	0.857706	-0.221444	0.604606	1
gene432	CTL0417b	CTL0417b	22	61	64	34	1.6126	5.57633	15.9104	12.0869	43.1585	40.9291	45.3879	1.10894	0.149182	0.812062	1
gene433	CTL0417	CTL0417	23	38	48	31	7.13477	11.6506	15.6431	10.3984	34.0146	31.0101	37.0191	1.19378	0.255533	0.60693	1
gene434	CTL0418	CTL0418	4	4	9	0	7.42661	0	12.2122	0	3.99722	4.20075	3.7937	0.903099	-0.147044	1	1
gene435	CTL0419	CTL0419	409	590	642	466	55.8298	66.2235	66.1856	59.3025	517.601	512.253	522.949	1.02088	0.0298145	0.907513	1
gene438	CTL0422	trpR	77	116	131	98	278.344	365.238	408.666	344.609	103.487	98.6894	108.285	1.09723	0.133865	0.718252	1
gene439	CTL0422a	CTL0422a	72	83	96	49	1057.07	719.401	961.577	505.729	73.82	80.6411	66.9989	0.830828	-0.267378	0.551154	1
gene44	CTL0043	CTL0043	3357	4163	4323	3666	552.182	593.105	585.63	568.501	3850.59	3893.86	3807.32	0.977775	-0.032425	0.870169	1
gene440	CTL0423	trpB	606	411	446	515	263.551	153.419	160.794	212.596	507.077	547.29	466.864	0.853047	-0.229303	0.340983	1
gene441	CTL0424	trpA	523	491	519	452	395.747	309.444	320.307	315.851	499.072	534.623	463.521	0.867006	-0.205886	0.384775	1
gene443	CTL0426	CTL0426	10	11	17	5	15.4288	20.0072	6.34274	7.22775	10.4161	10.9589	9.8733	0.900936	-0.150503	1	1
gene445	CTL0427	oppA2	201	236	287	251	49.0651	52.3496	55.9158	61.9721	241.987	227.085	256.89	1.13125	0.177919	0.489359	1
gene446	CTL0428	dsbB	43	54	43	41	23.215	32.8407	31.2337	23.7279	45.256	50.1856	40.3263	0.803543	-0.315552	0.43944	1
gene447	CTL0429	dsbG	92	109	120	90	70.4864	59.4843	56.5736	62.8951	101.852	104.387	99.3163	0.951423	-0.0718418	0.870287	1
gene448	CTL0430	CTL0430	140	451	388	167	7.66328	5.88878	7.70086	3.58992	271.574	289.169	253.979	0.878306	-0.187205	0.374215	1
gene449	CTL0431	CTL0431	355	604	677	416	335.135	488.856	515.387	366.178	498.625	486.622	510.628	1.04933	0.0694713	0.766379	1
gene45	CTL_t31	tRNA-Thr	1276	1713	1504	1120	333775	373800	273389	260600	1390.1	1539.77	1240.43	0.805596	-0.311872	0.123567	1
gene450	CTL0432	CTL0432	1545	2953	3060	1799	1255.33	2113.38	2085.97	1373.26	2265.03	2266.07	2263.99	0.999083	-0.00132315	0.945326	1
gene451	CTL_t14	tRNA-Ile	223	327	327	257	84786.3	120489	103134	92495.9	279.362	281.725	276.999	0.983226	-0.0244054	0.886663	1
gene452	CTL_t02	tRNA-Ala	104	99	91	82	24021.7	18580.7	19750.5	17768.2	94.8473	106.934	82.7603	0.773936	-0.369715	0.296954	1
gene453	CTL0433	CTL0433	43	52	58	50	25.4717	30.0942	32.1121	33.4108	50.397	49.2715	51.5225	1.04569	0.064449	0.902912	1
gene454	CTL0434	kdsB	776	1376	1518	985	577.785	874.942	919.19	678.648	1131.2	1089.18	1173.23	1.07718	0.107253	0.644085	1
gene455	CTL0435	pyrG	866	956	1035	938	264.748	251.735	259.16	272.254	947.393	950.598	944.188	0.993258	-0.00975985	0.974389	1
gene456	CTL0436	CTL0436	197	192	190	157	249.844	203.734	183.567	214.161	184.852	204.602	165.102	0.806945	-0.309458	0.302295	1
gene457	CTL0437	zwf	2850	3671	3986	3047	875.817	956.714	990.595	868.53	3349.18	3368.27	3330.09	0.988664	-0.0164475	0.947491	1
gene458	CTL0438	devB	885	1372	1459	1019	599.76	788.236	800.85	620.963	1159.39	1152	1166.77	1.01282	0.0183848	0.960415	1
gene459	CTL0439	dnaX	839	1073	1226	871	368.679	383.244	420.567	375.562	988.239	988.058	988.42	1.00037	0.000528494	0.963652	1
gene46	CTL0044	CTL0044	49155	58368	53979	49607	21.8442	29.1847	42.4512	26.9781	52723.8	55832.8	49614.8	0.888632	-0.170343	0.538643	1
gene460	CTL0440	tmk	842	1349	1504	934	826.173	1135.64	1199.79	843.255	1127.85	1115.98	1139.72	1.02127	0.0303601	0.885801	1
gene461	CTL0441	gyrA	5159	7352	7597	5576	949.586	1169.92	1151.18	959.774	6320.93	6420.23	6221.62	0.969065	-0.0453339	0.833454	1
gene462	CTL0442	gyrB	4991	6424	7054	5496	948.383	1051.26	1097.93	981.751	5922.93	5896.44	5949.42	1.00898	0.0129042	0.953493	1
gene463	CTL0443	CTL0443	758	1023	1032	852	2192.07	2545.19	2449.41	2302.31	906.759	917.161	896.356	0.977316	-0.0331027	0.836065	1
gene464	CTL0444	CTL0444	316	502	513	360	251.11	355.503	336.669	261.501	414.023	416.871	411.175	0.986338	-0.0198458	0.895153	1
gene465	CTL0445	tgt	455	637	701	537	200.865	240.341	252.56	220.809	573.642	561.019	586.265	1.045	0.0635029	0.784185	1
gene466	CTL0446	mgtE	1432	2236	2663	1613	491.289	664.776	745.817	515.666	1933.63	1871.34	1995.93	1.06658	0.0929905	0.636248	1
gene467	CTL0447	CTL0447	269	385	472	344	124.087	155.043	180.136	147.141	360.374	335.518	385.229	1.14816	0.199326	0.393617	1
gene468	CTL0448	CTL0448	14	27	35	17	28.9394	46.9088	56.5103	27.1138	22.3014	20.6443	23.9585	1.16054	0.214797	0.715012	1
gene469	CTL0449	gcp	482	708	779	625	294.897	359.75	362.606	344.251	638.139	609.484	666.794	1.09403	0.129653	0.574456	1
gene47	CTL0045	CTL0045	58	147	165	90	64.986	136.939	126.899	86.2557	109.937	101.588	118.285	1.16435	0.21953	0.564048	1
gene470	CTL0450	oppA3	995	817	920	1041	324.476	220.831	240.366	315.034	957.535	963.583	951.486	0.987447	-0.0182253	0.978389	1
gene471	CTL0451	oppB	385	586	606	494	186.057	253.118	249.364	231.152	509.563	496.189	522.936	1.0539	0.0757435	0.792632	1
gene472	CTL0452	oppC	296	434	465	333	138.119	170.411	181.367	152.021	375.125	373.929	376.322	1.0064	0.00920614	0.990347	1
gene473	CTL0453	oppD	365	532	515	394	241.873	292.383	269.649	233.656	445.038	459.646	430.429	0.936436	-0.0947478	0.631147	1
gene474	CTL0454	oppF	212	256	303	231	153.054	146.787	169.098	157.59	247.777	242.75	252.804	1.04142	0.0585488	0.797008	1
gene475	CTL0455	CTL0455	264	483	555	317	134.027	192.883	218.448	162.505	391.47	377.344	405.596	1.07487	0.104163	0.666029	1
gene476	CTL0456	CTL0456	415	433	503	471	122.163	101.619	115.041	130.76	455.56	444.055	467.065	1.05182	0.0728852	0.720198	1
gene477	CTL0457	pfkA	527	619	707	543	139.631	138.319	154.851	133.035	593.77	595.498	592.043	0.994198	-0.00839536	0.995101	1
gene478	CTL0458	CTL0458	356	393	473	397	220.23	190.388	216.738	225.095	402.564	390.778	414.35	1.06032	0.0844996	0.678231	1
gene479	CTL0459	pfkA_2	686	1226	1257	852	129.748	110.104	104.471	135.256	979.217	967.236	991.199	1.02477	0.0353064	0.936289	1
gene48	CTL_t20	tRNA-Lys	359	509	569	425	6321.5	6557.9	15592.5	5922.72	457.776	445.575	469.977	1.05477	0.0769225	0.741287	1
gene480	CTL_t22	tRNA-Met	318	428	420	275	97562.3	78317.8	63026.2	79437.6	355.092	384.235	325.948	0.848302	-0.23735	0.325084	1
gene481	CTL_t23	tRNA-Met	66	86	66	65	74593.7	77601.8	59251.5	69888.1	70.7352	78.4534	63.017	0.803241	-0.316095	0.361628	1
gene482	CTL0460	gseA	716	1101	1104	686	277.485	370.049	352.914	250.009	882.359	927.899	836.819	0.901843	-0.149052	0.465321	1
gene483	CTL0461	leuS	2932	3244	3315	2913	552.871	524.464	512.761	514.777	3098.22	3221.75	2974.69	0.923315	-0.115105	0.596794	1
gene484	CTL0462	hemL	972	1163	1379	1098	362.925	373.842	429.981	386.984	1141.95	1108.08	1175.83	1.06114	0.0856176	0.649548	1
gene485	CTL0463	CTL0463	243	331	421	267	136.446	149.48	176.015	142.165	308.727	295.416	322.037	1.09011	0.124479	0.566515	1
gene486	CTL0464	CTL0464	150	205	212	148	230.353	249.69	250.584	219.141	176.084	182.666	169.502	0.927937	-0.107902	0.720206	1
gene487	CTL0465	rpiA	461	530	612	452	364.053	350.164	380.22	337.246	509.198	515.673	502.723	0.974886	-0.0366941	0.927804	1
gene488	CTL0466	CTL0466	448	735	784	494	122.546	177.773	178.167	131.338	599.812	601.658	597.967	0.993866	-0.00887686	0.952665	1
gene489	CTL0467	dhnA	1664	2067	2056	1778	786.315	819.692	772.026	775.46	1880.56	1931.7	1829.41	0.947045	-0.0784958	0.68302	1
gene49	CTL_t10	tRNA-Glu	807	908	875	680	379861	405167	319358	274693	815.353	893.664	737.042	0.824741	-0.277986	0.187645	1
gene490	CTL0468	xasA	1862	2028	2186	1965	637.169	593.417	606.952	631	2008.39	2031.32	1985.47	0.977426	-0.0329408	0.890811	1
gene491	CTL0469	CTL0469	470	752	773	519	330.711	466.99	451.709	353.702	614.672	622.476	606.867	0.974924	-0.0366381	0.833112	1
gene492	CTL0470	surE	462	551	555	507	271.688	277.369	263.25	283.178	517.171	525.864	508.478	0.966937	-0.0485062	0.800436	1
gene493	CTL0471	ubiA	98	146	175	122	32.9701	21.6408	38.1517	46.3353	132.342	124.857	139.828	1.1199	0.163374	0.609156	1
gene494	CTL0472	CTL0472	274	353	368	255	89.5455	79.3967	70.7921	75.2919	308.529	323.859	293.199	0.90533	-0.143484	0.579813	1
gene495	CTL0473	CTL0473	2145	2792	3189	2439	1240.4	1375.71	1515.73	1334.41	2606.64	2548.37	2664.92	1.04574	0.0645182	0.749571	1
gene496	CTL_t07	tRNA-Asp	736	1078	1033	818	181187	168684	166160	151258	903.808	929.25	878.367	0.945244	-0.0812419	0.638139	1
gene497	CTL_t37	tRNA-Val	127	140	111	87	121373	110391	73804.5	76995.3	116.607	139.316	93.8982	0.673996	-0.569188	0.0803687	1
gene498	CTL0474	CTL0474	73	104	118	78	1365.92	1525.24	1637.78	1173.11	91.4039	90.8323	91.9754	1.01259	0.0180436	0.963177	1
gene499	CTL0475	CTL0475	265	391	429	296	578.408	717.525	755.876	594.791	338.5	335.888	341.113	1.01555	0.0222671	0.93707	1
gene5	CTL0005	aspC	1580	2322	2531	1940	696.257	859.661	888.09	794.024	2057.89	1998.43	2117.35	1.05951	0.0833964	0.722145	1
gene50	CTL0046	frr	5664	6829	7207	6196	7028.04	7327.41	7361.81	7199.33	6436.84	6480.73	6392.95	0.986456	-0.019674	0.928936	1
gene500	CTL0476	CTL0476	2569	2702	2839	2810	1785.35	1619.96	1619.92	1827.23	2738.5	2758.72	2718.27	0.985339	-0.0213086	0.917549	1
gene501	CTL0477	CTL0477	95	168	157	123	134.558	193.874	171.112	151.283	132.957	133.132	132.782	0.997365	-0.00380707	0.924636	1
gene502	CTL0477A	CTL0477A	300	431	514	359	598.998	769.993	873.639	705.173	392.993	374.93	411.056	1.09635	0.132712	0.55782	1
gene503	CTL0478	CTL0478	322	385	417	341	356.019	396.055	395.962	390.447	363.688	366.955	360.421	0.982195	-0.0259186	0.928702	1
gene504	CTL0479	CTL0479	153	234	241	177	260.902	338.323	294.954	274.999	197.565	197.7	197.43	0.998634	-0.00197257	0.972762	1
gene505	CTL0480	CTL0480	308	486	410	350	315.925	420.252	330.177	326.22	383.578	404.813	362.344	0.89509	-0.159895	0.408516	1
gene506	CTL0481	CTL0481	236	241	268	238	203.608	181.886	189.726	198.939	245.986	250.13	241.841	0.966864	-0.0486152	0.892831	1
gene507	CTL0482	CTL0482	406	359	430	516	148.833	113.339	123.047	179.23	432.778	404.895	460.661	1.13773	0.186157	0.393339	1
gene508	CTL0483	CTL0483	366	580	502	316	109.553	136.931	116.287	87.7063	432.445	482.178	382.713	0.793719	-0.3333	0.122872	1
gene509	CTL0484	incB	605	591	693	626	1581.96	1311.05	1437.6	1496.1	630.025	628.965	631.085	1.00337	0.0048529	0.927738	1
gene51	CTL0047	pyrH	9514	11117	12017	10359	7517.84	7568.86	7767.83	7653.09	10699.4	10724.1	10674.7	0.995387	-0.00667	0.984107	1
gene510	CTL0485	incC	564	606	695	706	601.183	513.014	525.116	691.657	643.374	611.502	675.246	1.10424	0.143056	0.498846	1
gene511	CTL0486	CTL0486	844	1044	1245	1080	129.633	131.37	150.56	152.834	1043.68	977.769	1109.6	1.13483	0.182473	0.375041	1
gene512	CTL0487	CTL0487	233	376	332	205	264.489	329.681	325.349	226.673	280.501	310.052	250.95	0.80938	-0.305111	0.209004	1
gene513	CTL0488	acpP	1861	2222	2572	2427	7233.49	7842.09	8053.84	8787.43	2258.87	2119.4	2398.34	1.13161	0.178383	0.405887	1
gene514	CTL0489	fabG	1506	1591	1746	1604	1082.11	971.115	1042.87	1062.12	1612.48	1620.43	1604.52	0.99018	-0.0142377	0.968339	1
gene515	CTL0490	fabD	1102	1451	1936	1120	637.624	714.378	920.254	607.999	1369.67	1316.82	1422.53	1.08028	0.111403	0.504261	1
gene516	CTL0491	fabH	1649	2382	3048	1681	853.804	1071.22	1314.62	823.875	2130.91	2066.78	2195.04	1.06206	0.086861	0.605373	1
gene517	CTL0492	recR	84	147	149	125	75.5261	98.8708	101.13	83.9031	123.751	117.01	130.492	1.11523	0.157335	0.703829	1
gene518	CTL0493	CTL0493	4961	6561	7006	5499	956.364	1092.44	1115.13	990.03	5936.04	5941.26	5930.81	0.998241	-0.00254047	0.982847	1
gene519	CTL0494	ompH	962	1284	1320	1074	1074.98	1268.73	1218.9	1137.81	1147.71	1157.45	1137.96	0.983164	-0.0244961	0.879158	1
gene52	CTL0048	tsf	8702	8945	9619	9608	5334.24	4606.24	4733.11	5409.16	9253.51	9249.8	9257.21	1.0008	0.00115508	0.992723	1
gene520	CTL0495	lpxD	2082	1845	2065	2150	1017.33	764.09	826.581	984.069	2056.4	2078.17	2034.64	0.979051	-0.0305437	0.928759	1
gene521	CTL0496	CTL0496	474	487	512	478	128.303	116.538	112.618	130.768	489.19	503.731	474.649	0.942267	-0.0857916	0.713679	1
gene522	CTL0497	pdhA	851	807	893	1053	429.907	345.301	359.517	493.389	910.102	873.6	946.603	1.08357	0.115787	0.581985	1
gene523	CTL0498	pdhB	695	597	694	782	383.709	283.241	311.867	402.767	700.534	685.09	715.978	1.04509	0.0636211	0.725775	1
gene524	CTL0499	pdhC	844	751	959	925	324.993	243.266	300.445	333.455	874.483	843.853	905.114	1.0726	0.101106	0.552672	1
gene525	CTL0500	glgP	412	710	676	464	60.497	86.8336	70.7417	60.9991	552.538	568.878	536.198	0.942553	-0.0853542	0.626942	1
gene526	CTL0500A	CTL0500A	253	298	248	256	291.498	209.159	189.338	297.689	264.711	286.265	243.158	0.849415	-0.235458	0.313676	1
gene527	CTL0501	dnaA	1052	1294	1382	1083	352.593	373.685	375.111	334.842	1192.19	1215.4	1168.97	0.961797	-0.0561958	0.799325	1
gene528	CTL0503	oxaA	4798	5872	6530	5326	901.236	955.505	1018.02	937.539	5583.08	5529.67	5636.49	1.01932	0.0276022	0.89869	1
gene529	CTL0504	lgt	405	443	490	396	256.872	242.638	255.51	234.11	431.834	442.694	420.974	0.950936	-0.0725794	0.78968	1
gene53	CTL0049	rpsB	8343	9482	10171	9751	5011.9	4684.7	4872.48	5438.55	9424.81	9282.3	9567.32	1.03071	0.0436329	0.879187	1
gene530	CTL0505	CTL0505	1052	1272	1368	1136	957.928	962.234	974.14	970.17	1198.56	1205.35	1191.77	0.988734	-0.0163459	0.942562	1
gene531	CTL0506	CTL0506	843	1266	1389	961	319.619	394.446	411.349	328.619	1092.25	1078.64	1105.86	1.02524	0.0359562	0.875426	1
gene532	CTL0507	CTL0507	225	321	306	224	370.463	384.316	367.476	295.588	265.224	280.169	250.278	0.893312	-0.162764	0.504305	1
gene533	CTL0508	CTL0508	366	512	646	417	129.415	164.423	198.531	142.557	474.6	451.098	498.103	1.1042	0.143001	0.478006	1
gene534	CTL0509	CTL0509	353	621	719	423	100.048	138.754	156.817	115.675	512.664	493.206	532.123	1.07891	0.109569	0.621959	1
gene535	CTL0510	CTL0510	527	969	1063	626	219.185	338.568	355.43	246.955	771.256	755.465	787.048	1.04181	0.0590858	0.80722	1
gene536	CTL0511	CTL0511	595	898	946	675	460.589	601.721	595.742	491.696	763.805	763.348	764.262	1.0012	0.00172698	0.982333	1
gene537	CTL0512	CTL0512	677	793	822	802	967.24	986.092	958.736	1100.91	772.379	763.995	780.762	1.02195	0.0313197	0.917132	1
gene538	CTL0513	dnaQ	828	963	995	888	688.758	678.879	667.11	691.751	915.755	931.258	900.253	0.966707	-0.0488493	0.804811	1
gene539	CTL0514	CTL0514	327	409	484	383	233.83	229.055	256.547	251.799	396.148	380.89	411.406	1.08012	0.111188	0.615735	1
gene54	CTL_t11	tRNA-Gly	203	347	297	198	101334	109830	84559.6	70851.7	255.705	279.003	232.406	0.832987	-0.263634	0.269609	1
gene540	CTL0515	CTL0515	252	447	420	233	116.803	139.443	111.583	112.561	328.489	353.772	303.205	0.857064	-0.222525	0.339289	1
gene541	CTL0516	CTL0516	998	1349	1480	1126	251.748	287.681	305.589	279.047	1221.04	1208.51	1233.56	1.02073	0.0296015	0.892813	1
gene542	CTL0517	accA	959	1109	1202	975	557.167	552.616	569.182	525.68	1055.15	1075.69	1034.62	0.961819	-0.0561622	0.810751	1
gene543	CTL0518	CTL0518	831	1319	1524	940	334.039	459.987	510.572	359.974	1123.57	1095.75	1151.4	1.05079	0.0714694	0.721456	1
gene544	CTL0519	ihfA	1271	1725	2093	1558	3617.94	4144.83	4677.91	3960.57	1634.08	1542.29	1725.88	1.11904	0.162258	0.426204	1
gene545	CTL0520	amiA	1664	2657	2976	1820	1207.24	1642.21	1727.51	1214.27	2220.66	2201.36	2239.95	1.01753	0.0250708	0.901207	1
gene546	CTL0521	murE	3975	5634	6262	4662	1426.63	1757.32	1853.48	1569.66	5048.36	4932.74	5163.98	1.04688	0.0660917	0.785585	1
gene547	CTL0522	pbp	461	632	669	490	110.073	131.938	130.77	108.692	554.809	562.292	547.326	0.973383	-0.0389199	0.855122	1
gene548	CTL0523	CTL0523	72	122	106	85	405.436	575.817	503.989	425.08	94.5868	98.466	90.7076	0.921207	-0.118403	0.673267	1
gene549	CTL0524	CTL0524	394	652	614	419	223.535	322.608	293.151	228.473	508.695	531.693	485.697	0.913491	-0.130537	0.499847	1
gene55	CTL0050	ompA	63582	71280	71603	68307	27447.4	26575.3	25429.3	27649.2	68730.5	70291.4	67169.5	0.955585	-0.0655433	0.81085	1
gene550	CTL0525	CTL0525	495	400	468	474	556.226	360.898	389.068	495.58	465.18	476.424	453.936	0.9528	-0.0697548	0.831783	1
gene551	CTL0526	CTL0526	159	206	193	206	271.107	296.41	245.848	351.124	190.68	188.461	192.9	1.02355	0.033583	0.99251	1
gene552	CTL0527	dnaA	2306	2886	3188	2486	795.378	854.147	895.654	800.981	2688.38	2686.82	2689.94	1.00116	0.00167511	0.981407	1
gene553	CTL0528	CTL0528	845	1239	1404	850	809.033	1069.62	1117.62	769.642	1059.78	1067.49	1052.08	0.985567	-0.0209745	0.95716	1
gene554	CTL0529	CTL0529	166	390	366	173	104.789	226.881	178.523	100.832	262.332	276.71	247.954	0.896078	-0.158304	0.491963	1
gene555	CTL0530	nqrB	2178	2334	3046	2641	661.079	569.509	739.685	752.562	2536.31	2358.61	2714.02	1.15069	0.202494	0.301934	1
gene556	CTL0531	nqrC	483	541	744	578	290.993	275.473	373.329	333.641	580.17	533.75	626.591	1.17394	0.23136	0.234007	1
gene557	CTL0532	nqrD	401	390	485	458	382.328	322.874	378.187	417.143	434.268	416.098	452.438	1.08734	0.120798	0.545323	1
gene558	CTL0533	nqrE	443	597	672	543	231.042	229.87	254.614	280.267	556.454	535.619	577.289	1.0778	0.108087	0.628464	1
gene559	CTL0534	gcsH	418	544	557	478	949.011	1104.6	1001.19	1033.76	495.092	496.567	493.618	0.994061	-0.00859408	0.939807	1
gene56	CTL0051	pbpB	915	1269	1265	1044	127.601	149.733	142.756	135.208	1110.63	1122.72	1098.54	0.978461	-0.0314133	0.832521	1
gene560	CTL0535	CTL0535	3034	4212	4573	3215	690.616	824.183	854.097	683.08	3696.59	3724.68	3668.5	0.984917	-0.0219264	0.92728	1
gene561	CTL0536	CTL0536	458	591	656	528	150.168	164.56	171.289	161.502	552.098	541.774	562.423	1.03811	0.053964	0.807652	1
gene562	CTL0537	lplA	214	345	389	310	164.346	229.342	246.242	229.014	308.223	284.614	331.832	1.1659	0.22145	0.404938	1
gene563	CTL0538	clpC	2649	2601	2895	2850	472.501	392.874	416.815	475.998	2761.78	2760.01	2763.54	1.00128	0.00184331	0.967071	1
gene564	CTL0539	mnmA	845	1186	1275	903	350.062	403.219	415.108	356.619	1034.83	1043.26	1026.4	0.983838	-0.0235074	0.910987	1
gene565	CTL0540	CTL0540	391	595	731	462	97.5698	117.539	142.405	110.888	531.08	503.862	558.299	1.10804	0.148009	0.47303	1
gene566	CTL0541	CTL0541	2579	3592	4072	3010	1096.62	1337.9	1436.61	1216.66	3258.87	3171.43	3346.31	1.05514	0.0774383	0.723217	1
gene567	CTL0542	CTL0542	1345	1650	1741	1452	1178.82	1236.56	1255.95	1191.25	1536	1551.9	1520.11	0.979511	-0.0298664	0.882622	1
gene568	CTL0543	ptsN_2	1051	1354	1507	1124	1656	1846.08	1948.96	1660.87	1243.05	1242.23	1243.86	1.00131	0.00189079	0.977333	1
gene569	CTL0544	dut	2402	3003	3243	2742	4324.3	4684.86	4811.16	4634.24	2824.49	2797.24	2851.75	1.01949	0.0278432	0.906937	1
gene57	CTL0052	CTL0052	166	264	312	165	73.8804	102.284	114.005	64.7054	219.991	219.122	220.86	1.00793	0.0113965	0.934347	1
gene570	CTL0545	accD	2022	2340	2650	2219	1157.96	1169.87	1259.47	1190.34	2293.71	2268.82	2318.59	1.02193	0.0313034	0.86049	1
gene571	CTL0546	sodM	1437	1775	1769	1434	1389.55	1505.6	1427.68	1300.93	1592.88	1663.6	1522.16	0.914979	-0.128189	0.532594	1
gene572	CTL0547	mrsA	2432	3488	3593	2757	638.239	772.929	763.14	680.518	3022.05	3036.7	3007.4	0.990352	-0.0139871	0.914548	1
gene573	CTL0548	CTL0548	889	1651	1690	1039	1219.93	1993.64	1881.34	1320.23	1278.43	1281.89	1274.98	0.994607	-0.00780211	0.915703	1
gene574	CTL0549	rnc	219	341	410	229	197.738	266.249	309.332	195.921	291.288	285.751	296.824	1.03875	0.0548484	0.791861	1
gene575	CTL0550	radA	549	676	723	593	193.52	202.871	203.918	196.595	630.23	634.599	625.861	0.986231	-0.0200019	0.928336	1
gene576	CTL0551	hemC	293	426	465	337	233.377	278.034	292.906	252.65	373.491	368.493	378.488	1.02713	0.0386123	0.887226	1
gene577	CTL0552	CTL0552	103	178	234	113	92.9312	152.643	96.7828	101.58	151.136	142.448	159.824	1.12198	0.166047	0.548817	1
gene578	CTL0553	pknD	1204	1742	1874	1278	189.96	234.743	241.487	186.659	1496.13	1510.32	1481.95	0.981217	-0.0273565	0.897364	1
gene579	CTL0554	valS	3096	4234	4519	3292	489.946	577.59	586.662	488.172	3729.47	3771.51	3687.43	0.977707	-0.0325259	0.882356	1
gene58	CTL0053	CTL0053	1177	1807	1947	1157	378.679	480.913	496.795	349.62	1485.61	1524.01	1447.2	0.949599	-0.074609	0.738691	1
gene580	CTL0555	CTL0555	410	545	614	459	604.354	708.269	736.841	631.255	499.818	492.279	507.356	1.03063	0.0435232	0.836727	1
gene581	CTL0556	atpK	504	550	679	523	1159.95	1125.59	1225.63	1178.92	559.865	550.319	569.41	1.03469	0.0491997	0.750252	1
gene582	CTL0557	atpI	1358	1859	2041	1413	327.113	382.307	403.933	316.64	1640.29	1655.14	1625.45	0.98206	-0.0261163	0.918209	1
gene583	CTL0558	CTL0558	538	671	729	603	569.774	615.71	632.428	595.122	629.797	625.789	633.805	1.01281	0.0183633	0.937944	1
gene584	CTL0559	CTL0559	1356	1611	1761	1420	520.521	527.55	547.839	515.946	1525.91	1540.6	1511.21	0.980921	-0.0277917	0.91437	1
gene585	CTL0560	CTL0560	1977	1901	2194	2230	543.479	448.77	490.967	574.094	2086.91	2041.49	2132.33	1.0445	0.0628116	0.735996	1
gene586	CTL0561	CTL0561	424	574	683	439	267.503	303.561	356.29	258.734	519.724	513.837	525.612	1.02291	0.0326854	0.834324	1
gene587	CTL0562	CTL0562	1352	2037	2211	1554	1217.18	1570.46	1621.63	1302.49	1753.19	1732.93	1773.45	1.02338	0.033345	0.893051	1
gene588	CTL0563	CTL0563	613	966	1027	802	232.641	154.141	215.011	266.491	836.139	805.104	867.174	1.0771	0.107147	0.661195	1
gene589	CTL0564	CTL0564	886	1227	1317	916	1463.52	1822.6	1954.3	1481.46	1068.73	1086.32	1051.14	0.967619	-0.0474885	0.827674	1
gene59	CTL0054	CTL0054	522	629	718	568	398.406	413.7	450.561	406.166	603.66	597.103	610.216	1.02196	0.0313421	0.86025	1
gene590	CTL0565	tal	4819	6224	6518	5226	2317.73	2580.44	2562.61	2390.22	5640.15	5703.01	5577.28	0.977954	-0.0321618	0.881782	1
gene591	CTL0566	rpoC	26192	35110	35659	27548	2795.27	3222.41	3117.89	2746.88	30765.2	31582.5	29947.9	0.948243	-0.0766711	0.779162	1
gene592	CTL0567	rpoB	26833	29242	28894	27767	3135.33	2953.71	2777.32	3034.41	28247.8	29280.7	27214.9	0.929447	-0.105556	0.704948	1
gene593	CTL0568	rplL	6789	6131	6235	7586	12633.7	9673.68	9514.87	13285.4	6782.44	6828.99	6735.9	0.986368	-0.0198021	0.923632	1
gene594	CTL0569	rplJ	3946	3980	3914	4264	4387.34	3821.2	3564.54	4373.08	4059.16	4159.58	3958.73	0.951713	-0.071401	0.727651	1
gene595	CTL0570	rplA	5619	5604	5697	5867	4675.21	4025.16	3884.68	4606.79	5736.23	5894.15	5578.31	0.946413	-0.0794576	0.735373	1
gene596	CTL0571	rplK	2610	3305	3250	2781	4348.58	4758.68	4465.23	4341.38	2967.23	3058.64	2875.82	0.940227	-0.0889189	0.647741	1
gene597	CTL0572	nusG	1652	2134	2244	1674	2054.01	2279.48	2295.16	1947.82	1903.78	1955.21	1852.34	0.947388	-0.0779726	0.717572	1
gene598	CTL0573	secE	645	653	701	658	4760.46	4166.76	4231.54	4529.73	666.406	681.028	651.784	0.95706	-0.0633194	0.788355	1
gene599	CTL_t34	tRNA-Trp	288	259	271	314	72065.1	61207	66528	92394.4	286.729	289.2	284.259	0.982915	-0.0248614	0.929858	1
gene6	CTL0006	CTL0006	396	475	540	422	204.283	199.657	220.146	206.887	454.055	451.981	456.129	1.00918	0.0131771	0.929457	1
gene60	CTL0055	CTL0055	863	880	1122	947	366.996	327.099	392.013	375.811	949.908	914.082	985.734	1.07839	0.108874	0.531852	1
gene600	CTL0574	tufA	18649	12984	14694	20020	7859.92	4712.11	5071.35	7898.9	17015.1	16995.8	17034.4	1.00227	0.00327309	0.955651	1
gene601	CTL_t33	tRNA-Thr	751	1029	1046	845	194652	213626	165717	191426	907.109	915.751	898.467	0.981126	-0.02749	0.859768	1
gene602	CTL0575	infA	1051	1443	1612	1222	6795.86	7737.11	8500.81	7335.84	1312.05	1282.91	1341.19	1.04543	0.0640905	0.764177	1
gene603	CTL0576	CTL0576	506	686	687	600	241.972	274.357	259.932	269.429	614.07	613.664	614.477	1.00132	0.00190909	0.956449	1
gene604	CTL0577	CTL0577	175	175	194	214	237.44	189.948	195.222	254.005	190.718	183.783	197.653	1.07547	0.104968	0.723202	1
gene606	CTL0580	CTL0580	115	155	186	112	1291.68	1263.09	1566.9	1269.71	139.052	139.054	139.049	0.99997	-4.36255e-05	0.964761	1
gene607	CTL_t21	tRNA-Met	69	111	116	80	0	0	1039.5	0	91.9372	91.6591	92.2154	1.00607	0.00872959	1	1
gene608	CTL0581	trpC	771	1180	1353	874	690.008	936.994	1014.98	735.156	1020.1	996.628	1043.58	1.04711	0.0664099	0.741589	1
gene609	CTL0582	tpiA	760	895	1034	849	498.382	502.159	540.847	520.846	877.71	859.845	895.575	1.04155	0.0587375	0.752734	1
gene61	CTL0056	sufS	1020	1386	1526	1111	425.696	493.902	513.882	432.246	1241.65	1238.47	1244.83	1.00514	0.00739035	0.967801	1
gene610	CTL0583	xseA	549	653	673	658	177.979	176.513	178.384	192.497	632.034	624.087	639.982	1.02547	0.0362844	0.906507	1
gene611	CTL0583A	xseB	370	607	651	436	3415.87	4726.76	4875.49	3971.43	503.694	496.89	510.498	1.02739	0.0389787	0.89366	1
gene612	CTL0584	CTL0584	279	403	475	321	1529.48	1968.77	2172.94	1670.07	361.858	349.677	374.04	1.06967	0.0971699	0.668511	1
gene613	CTL0585	dxs	1256	1411	1701	1487	302.707	287.014	332.051	334.046	1456.04	1389.88	1522.2	1.0952	0.131196	0.504953	1
gene614	CTL0586	pykF	1328	1594	1791	1410	428.008	427.575	468.455	423.84	1517.33	1516.23	1518.44	1.00146	0.00210588	0.967419	1
gene615	CTL0587	uvrA	1025	1209	1415	1211	69.0176	66.0866	78.0857	79.0508	1206.37	1160.54	1252.19	1.07897	0.10966	0.582809	1
gene616	CTL0588	dnaX	882	1151	1370	1004	310.314	353.128	394.977	327.797	1085.17	1049.21	1121.14	1.06855	0.0956549	0.617946	1
gene617	CTL0589	CTL0589	230	314	293	229	947.301	1033.81	971.654	843.604	263.721	279.935	247.506	0.884154	-0.17763	0.46382	1
gene618	CTL0590	ptsI	1535	2338	2357	1640	389.698	515.058	492.196	394.451	1930.31	1979.05	1881.56	0.950741	-0.0728762	0.699742	1
gene619	CTL0591	ptsH	281	449	467	274	918.451	1275.65	1263.2	813.057	358.552	371.887	345.218	0.928286	-0.107359	0.655311	1
gene62	CTL0057	parB	776	1301	1354	925	460.622	606.872	637.816	510.087	1063.26	1054.9	1071.61	1.01585	0.0226839	0.965428	1
gene620	CTL0592	CTL0592	114	143	171	136	96.7947	76.465	78.2119	120.397	139.349	132.976	145.722	1.09585	0.132056	0.666428	1
gene621	CTL0592a	CTL0592a	118	185	178	131	269.038	411.492	391.356	323.162	150.255	154.545	145.965	0.944488	-0.0823954	0.754569	1
gene622	CTL0593	CTL0593	180	213	279	162	21.0985	26.6578	29.0896	22.5045	204.721	204.117	205.325	1.00592	0.00851788	0.883203	1
gene623	CTL0594	CTL0594	2956	3104	3726	3406	653.697	594.552	678.59	705.737	3293.45	3172	3414.89	1.07657	0.106446	0.593059	1
gene624	CTL0595	dnaJ	5203	5327	6139	5586	2251.44	1989.11	2175.61	2259.55	5566.63	5520.8	5612.46	1.0166	0.0237549	0.884406	1
gene625	CTL0596	rpsU	1393	1774	2031	1503	22605.5	24815.7	27259.6	23599.9	1653.51	1637.05	1669.96	1.02011	0.0287198	0.864987	1
gene626	CTL0597	CTL0597	413	637	685	516	393.361	518.764	540.408	465.384	552.128	536.107	568.149	1.05977	0.0837487	0.739645	1
gene627	CTL0598	lon	2512	2471	2757	2723	462.061	381.968	410.648	472.236	2627.97	2619.33	2636.6	1.00659	0.00947894	0.939185	1
gene628	CTL0599	CTL0599	75	108	108	87	95.4601	130.664	115.55	91.9225	93.2402	93.8468	92.6336	0.987073	-0.0187714	0.941855	1
gene629	CTL0600	CTL0600	586	618	761	587	304.518	261.161	295.171	284.174	634.333	630.036	638.63	1.01364	0.0195463	0.84625	1
gene63	CTL0058	dppF	760	753	973	891	433.198	301.498	377.622	485.629	843.774	794.944	892.604	1.12285	0.167168	0.370824	1
gene630	CTL0601	xerC	68	61	87	85	33.5557	22.0067	35.2002	37.9435	75.4561	68.2135	82.6987	1.21235	0.277808	0.420771	1
gene631	CTL0602	CTL0602	6940	11482	12213	7400	2086.2	2972.65	3023.79	2086.1	9259.63	9364.23	9155.04	0.977661	-0.0325937	0.890987	1
gene632	CTL0603	CTL0603	608	1109	1075	688	646.311	1017.45	964.922	697.256	846.587	867.496	825.678	0.951794	-0.0712783	0.665367	1
gene633	CTL0604	CTL0604	428	951	1036	475	104.654	218.229	219.133	111.251	691.21	688.517	693.902	1.00782	0.0112392	0.984176	1
gene634	CTL0605	CTL0605	727	1175	1417	800	140.519	201.615	233.118	143.334	999.365	968.245	1030.48	1.06428	0.0898791	0.632642	1
gene635	CTL0606	secG	548	734	777	596	1815.36	2055.71	2125.7	1891.49	655.381	660.514	650.248	0.984457	-0.0226004	0.908303	1
gene636	CTL0607	def	884	1729	1689	969	991.96	1684.62	1539.05	1003.69	1275.61	1314.57	1236.65	0.940723	-0.0881575	0.616454	1
gene637	CTL0608	CTL0608	1743	1950	2425	1832	1177.25	1135.27	1347.12	1161.88	1969.64	1925.09	2014.19	1.04629	0.065277	0.686875	1
gene638	CTL0609	CTL0609	5424	7861	8535	6216	2238.94	2767.8	2871.6	2388.64	6886.81	6810.05	6963.56	1.02254	0.03216	0.909498	1
gene639	CTL0610	CTL0610	106	168	189	125	22.7473	31.1524	32.776	24.4775	143.505	139.657	147.353	1.05511	0.0773913	0.819418	1
gene64	CTL0059	dppD	2411	3245	2082	1530	1330.29	1524.58	911.695	772.167	2309.63	2913.18	1706.08	0.585642	-0.77191	0.000175895	0.0272637
gene640	CTL_t28	tRNA-Ser	317	422	378	304	86389.6	89783.4	80344.3	72978.5	352.423	380.9	323.947	0.850478	-0.233655	0.298974	1
gene641	CTL0611A	CTL0611A	149	348	413	144	155.228	168.457	119.481	151.625	249.747	247.431	252.062	1.01872	0.0267554	0.891295	1
gene642	CTL0612	CTL0612	756	1582	1698	1026	83.5994	51.7944	44.6777	101.823	1221.39	1171.47	1271.31	1.08523	0.118	0.639024	1
gene643	CTL0613	CTL0613	3107	5677	6190	4063	3139.22	4929.55	5181.31	3863.57	4623.41	4437.55	4809.28	1.08377	0.116056	0.659026	1
gene644	CTL0614	CTL0614	432	638	726	425	398.943	516.447	580.709	375.683	541.995	547.834	536.156	0.978684	-0.0310843	0.930666	1
gene645	CTL0615	dapA	7622	9373	8402	7659	4820.1	5167.21	4373.53	4563.3	8246.85	8804.83	7688.86	0.873255	-0.195525	0.408598	1
gene646	CTL0616	lysC	8435	10338	9099	8147	3233.64	3399.61	2847.29	2916.65	8987.51	9728.1	8246.91	0.847741	-0.238305	0.329606	1
gene647	CTL0617	asd	2241	3074	2982	2415	1190.28	1414.11	1302.05	1204.81	2649.43	2734.19	2564.67	0.937997	-0.0923451	0.623076	1
gene648	CTL0618	dapB	3464	4866	4758	3508	2642.94	3218.48	2991.22	2515.25	4091.88	4278.64	3905.13	0.912705	-0.13178	0.535756	1
gene649	CTL0619	CTL0619	289	385	429	383	70.8867	70.5589	76.8587	78.3219	367.801	347.381	388.222	1.11757	0.160362	0.523835	1
gene65	CTL0060	CTL0060	8248	12538	13507	9901	7260.57	9576.28	9808.8	8191.48	10838.7	10622.7	11054.7	1.04067	0.0575156	0.855742	1
gene650	CTL0620	aroA	347	523	556	360	172.652	209.157	222.957	166.134	437.078	444.856	429.301	0.965033	-0.0513494	0.821968	1
gene651	CTL0621	aroL	141	198	241	191	200.094	236.456	294.469	264.309	189.569	174.128	205.01	1.17735	0.235546	0.412906	1
gene652	CTL0622	aroC	294	231	282	335	134.076	83.8304	100.881	144.16	290.114	279.961	300.267	1.07253	0.101018	0.645813	1
gene653	CTL0623	aroB	164	218	236	224	68.4555	74.1771	72.4749	86.9804	208.842	196.912	220.772	1.12117	0.165009	0.590455	1
gene654	CTL0624	aroDE	206	363	386	301	57.6661	88.8929	85.9712	80.066	306.895	288.096	325.695	1.13051	0.176972	0.537628	1
gene655	CTL0625	CTL0625	303	375	387	345	157.539	184.147	153.244	180.17	350.528	351.115	349.941	0.996659	-0.0048286	0.965269	1
gene656	CTL0626	CTL0626	666	692	784	687	228.025	188.858	201.007	223.318	706.891	711.309	702.474	0.987579	-0.0180318	0.977752	1
gene658	CTL0628	CTL0628	129	228	250	143	22.7621	30.7092	28.6394	25.5268	181.768	180.722	182.813	1.01157	0.0165941	0.972247	1
gene659	CTL0629	CTL0629	783	1080	1292	866	182.744	175.39	201.163	205.176	985.787	958.041	1013.53	1.05792	0.081233	0.660922	1
gene66	CTL0061	CTL0061	3476	6032	6865	4181	1358.79	2043.93	2210.72	1542.67	4988.19	4818.67	5157.7	1.07036	0.0980915	0.685454	1
gene660	CTL0630	mdhC	1942	2249	2554	2279	1005.46	999.478	1087.67	1088.4	2245.2	2179.78	2310.61	1.06002	0.0840926	0.683732	1
gene661	CTL0631	ltuA	328	466	422	357	14911.3	18302.9	15442	14717.2	389.364	407.535	371.193	0.910825	-0.134755	0.504224	1
gene662	CTL0633	pgi	1748	2322	2463	1823	493.371	565.169	561.981	486.313	2061.71	2098.08	2025.34	0.96533	-0.0509052	0.811615	1
gene663	CTL0634	CTL0634	1230	1319	1383	1313	452.691	417.135	418.143	448.188	1313.17	1332.41	1293.94	0.971125	-0.0422718	0.841322	1
gene664	CTL0635	phnP	1234	1562	1495	1275	741.942	727.425	699.537	709.324	1383.21	1445.84	1320.57	0.913355	-0.130753	0.500973	1
gene665	CTL0636	artJ	1681	2316	2391	1755	1152.42	1340.98	1320.07	1114.4	2006.88	2055.59	1958.17	0.952604	-0.0700518	0.728978	1
gene666	CTL0637	aroG	256	321	355	288	165.924	179.889	188.978	173.297	302.072	298.556	305.588	1.02355	0.0335846	0.896067	1
gene667	CTL0638	CTL0638	53	62	52	56	783.62	862.192	702.86	884.361	56.0079	59.7734	52.2423	0.874006	-0.194285	0.601652	1
gene668	CTL0639	CTL0639	326	446	546	442	221.756	259.368	306.335	296.373	433.347	397.207	469.488	1.18197	0.241195	0.283914	1
gene669	CTL0640	CTL0640	394	643	786	508	106.994	153.196	175.939	134.133	566.985	527.58	606.391	1.14938	0.200859	0.347251	1
gene67	CTL0062	pgk	515	795	800	632	205.389	270.583	256.991	239.641	674.129	668.821	679.436	1.01587	0.0227185	0.9855	1
gene670	CTL0641	CTL0641	641	719	787	725	1835.6	1751.7	1838.7	1865.14	716.568	708.821	724.315	1.02186	0.031196	0.882085	1
gene671	CTL0642	CTL0642	1732	1926	2161	1968	1078.7	1029.76	1095.21	1143.27	1942.07	1907.59	1976.55	1.03615	0.051232	0.796703	1
gene672	CTL0643	CTL0643	904	1202	1313	913	128.981	136.547	148.58	121.706	1066.7	1085.57	1047.83	0.965238	-0.0510434	0.829286	1
gene673	CTL0644	CTL0644	351	480	497	355	966.426	1046.27	1058.64	872.028	414.65	427.575	401.724	0.939539	-0.0899756	0.692582	1
gene674	CTL0645	CTL0645	198	263	256	230	55.1173	49.1036	60.1922	62.2837	235.048	237.646	232.451	0.978143	-0.0318829	0.864093	1
gene675	CTL0646	dapL	845	1137	1194	943	358.905	415.339	420.989	381.482	1017.39	1020.87	1013.92	0.993192	-0.00985495	0.944348	1
gene676	CTL0647	CTL0647	419	399	477	424	214.146	174.946	197.638	205.653	430.772	430.888	430.656	0.999461	-0.000777623	0.940536	1
gene677	CTL0648	CTL0648	42	68	92	50	2.3216	1.60561	2.67233	0.43503	60.9227	55.9912	65.8543	1.17615	0.234077	0.533745	1
gene678	CTL0649	proS	2481	3210	3567	2785	685.519	766.122	808.726	720.466	2975.16	2938.71	3011.61	1.02481	0.0353516	0.865052	1
gene679	CTL0650	hrcA	737	734	906	1002	263.11	194.255	239.557	358.6	848.542	772.618	924.467	1.19654	0.258867	0.204046	1
gene68	CTL0063	CTL0063	61	84	129	73	24.7572	32.1037	43.9487	33.2116	84.2392	74.5736	93.9048	1.25922	0.332533	0.310982	1
gene680	CTL0651	grpE	958	848	1100	1270	1122.36	852.268	1055.17	1401.35	1053.58	955.805	1151.36	1.2046	0.268551	0.175134	1
gene681	CTL0652	dnaK	8836	6655	8338	10690	2107.96	1365.96	1630.71	2388.66	8792.88	8282.64	9303.13	1.12321	0.167625	0.477914	1
gene682	CTL0654	vacB	3547	5294	5683	3883	772.015	995.171	1019.47	796.631	4510.79	4523.48	4498.1	0.994388	-0.0081195	0.962664	1
gene683	CTL0655	CTL0655	2391	2997	3174	2613	1582.2	1647.73	1704.63	1609.63	2770.39	2787.97	2752.81	0.987389	-0.0183102	0.924495	1
gene684	CTL655a	CTL655a	65100	71164	54292	54494	138621	130997	95016.8	108636	61765.9	71138.8	52393	0.736489	-0.441264	0.121114	1
gene685	CTL0656	CTL0656	1083	1555	1682	1232	548.627	639.668	651.757	557.281	1364.6	1353.08	1376.11	1.01702	0.0243471	0.923833	1
gene686	CTL0657	sucB	848	1280	1536	963	315.107	403.011	468.915	331.243	1128.46	1088.01	1168.91	1.07436	0.103476	0.593649	1
gene687	CTL0658	gltT	1265	1733	1969	1427	512.345	601.106	642.128	536.52	1572.53	1542.39	1602.68	1.03909	0.0553179	0.78308	1
gene688	CTL0659	lpxK	3058	5546	6304	3724	1353.99	2118.85	2295.63	1534.75	4511.19	4348.61	4673.77	1.07477	0.104029	0.666006	1
gene689	CTL0660	CTL0660	483	788	853	541	330.299	470.992	484.154	356.049	649.571	646.641	652.502	1.00906	0.0130167	0.970553	1
gene69	CTL0064	CTL0064	293	350	386	307	112.699	109.418	112.974	104.777	331.35	333.757	328.943	0.985578	-0.0209585	0.956551	1
gene690	CTL0661	CTL0661	714	1256	1288	763	508.403	795.535	766.817	516.402	976.814	997.555	956.074	0.958417	-0.0612752	0.738776	1
gene691	CTL0662	ribC	1103	2034	2129	1200	1097.99	1727.37	1713.46	1104.1	1565.54	1583.87	1547.2	0.976849	-0.0337925	0.845223	1
gene692	CTL0663	nrdR	595	966	1042	658	730.81	1052.5	1114.93	805.266	794.975	794.427	795.523	1.00138	0.00198862	0.996915	1
gene693	CTL0664	dksA	647	659	755	719	1546.33	1325.93	1449.17	1590.13	696.267	684.956	707.577	1.03302	0.0468749	0.796436	1
gene694	CTL0665	lspA	697	826	920	787	892.656	900.728	947.51	934.5	802.445	790.941	813.949	1.02909	0.0413692	0.83667	1
gene695	CTL0666	CTL0666	1237	1702	1904	1402	404.396	496.443	521.658	439.131	1536.68	1511.61	1561.74	1.03316	0.0470676	0.821309	1
gene696	CTL0667	pcnB	998	1401	1537	1175	364.292	430.299	457.681	400.261	1258.2	1232.28	1284.12	1.04207	0.0594563	0.792519	1
gene697	CTL0668	lpxB	754	831	910	774	173.223	159.397	165.796	171.506	814.865	827.035	802.695	0.970569	-0.0430969	0.864845	1
gene698	CTL0669	pmpA	1335	1651	1656	1271	200.026	211.03	197.067	174.381	1466.35	1546.43	1386.27	0.896432	-0.157734	0.453993	1
gene699	CTL0670	pmpB	911	1345	1612	1105	62.0921	74.3976	91.0236	72.2394	1216.46	1155.08	1277.83	1.10627	0.145707	0.474237	1
gene7	CTL0007	recB	385	620	702	483	28.7224	40.6081	42.0649	35.4602	534.587	511.729	557.446	1.08934	0.123451	0.589514	1
gene70	CTL0065	CTL0065	254	426	480	275	109.482	155.327	166.601	110.848	348.3	345.36	351.239	1.01702	0.0243506	0.916865	1
gene700	CTL0671	pmpC	16450	20267	21062	17945	1378.63	1465.29	1448.59	1407.33	18807.6	19020.2	18595	0.97765	-0.0326105	0.898556	1
gene701	CTL_t29	tRNA-Ser	647	838	805	686	136429	137124	123816	109247	738.776	766.768	710.784	0.926987	-0.109379	0.562476	1
gene702	CTL0672	CTL0672	292	349	402	351	203.212	201.196	220.703	223.84	346.11	332.707	359.513	1.08057	0.111793	0.638168	1
gene703	CTL0673	CTL0673	180	281	326	235	127.358	137.993	158.466	166.258	249.931	235.196	264.665	1.1253	0.170306	0.531352	1
gene704	CTL0674	CTL0674	427	614	695	493	115.547	99.3414	111.706	105.284	546.904	533.899	559.91	1.04872	0.068629	0.751934	1
gene705	CTL0675	obgE	496	682	810	593	279.461	341.562	381.631	317.508	634.219	605.905	662.534	1.09346	0.128903	0.530332	1
gene706	CTL0676	rpmA	2132	2996	3440	2414	12077.6	14783.2	16118.8	12951.4	2695.54	2633.89	2757.18	1.04681	0.0659977	0.7447	1
gene707	CTL0677	rplU	3018	4464	4964	3214	6350.3	7817.7	8231.27	6214.57	3831.57	3830.36	3832.77	1.00063	0.00090623	0.985999	1
gene708	CTL_t24	tRNA-Phe	84	147	122	83	5057.2	12022.8	5197.5	4738.17	106.689	117.01	96.369	0.823596	-0.279991	0.362996	1
gene709	CTL0678	CTL0678	430	601	709	552	337.982	413.243	469.067	420.325	563.748	529.736	597.759	1.12841	0.174289	0.421144	1
gene71	CTL0066	nth	105	222	207	109	39.8601	45.658	54.075	38.2792	155.011	163.745	146.277	0.893324	-0.162745	0.553017	1
gene710	CTL0679	CTL0679	823	1267	1183	961	25498.7	34302.8	30078.9	27944.6	1043.13	1067.23	1019.03	0.95483	-0.0666843	0.665754	1
gene711	CTL0680	CTL0680	862	1267	1282	927	17809.2	19108.2	20253.3	16124.3	1066.36	1090.37	1042.35	0.95596	-0.0649772	0.725767	1
gene712	CTL0681	CTL0681	714	936	902	817	803.088	980.684	859.889	885.459	836.953	851.299	822.606	0.966295	-0.0494645	0.753044	1
gene713	CTL0682	CTL0682	272	500	651	302	110.22	175.373	225.774	117.955	413.899	389.858	437.939	1.12333	0.16778	0.417737	1
gene714	CTL0683	rsbV	119	223	193	119	236.113	443.518	397.849	251.261	159.148	172.506	145.79	0.845135	-0.242746	0.376226	1
gene715	CTL0684	CTL0684	2182	2006	2288	2346	509.644	385.288	423.924	514.131	2222.92	2211.07	2234.77	1.01072	0.0153794	0.903106	1
gene716	CTL0685	CTL0685	518	656	758	500	215.688	234.515	253.898	192.289	598.663	607.07	590.256	0.972303	-0.0405223	0.911367	1
gene717	CTL0686	CTL0686	233	376	356	192	146.026	181.642	153.297	123.549	282.039	310.052	254.027	0.819305	-0.287528	0.254609	1
gene718	CTL0687	ubiE	755	1413	1489	820	59.6565	54.6283	57.7634	61.1438	1082.65	1093.63	1071.66	0.979914	-0.0292729	0.863948	1
gene719	CTL0688	CTL0688	4205	5324	5806	4707	2232.13	2431.5	2528.19	2332.98	4961.8	4927.48	4996.13	1.01393	0.0199603	0.93354	1
gene72	CTL0067	trmE	402	554	541	430	139.286	161.536	147.687	140.482	476.265	491.647	460.882	0.937424	-0.0932259	0.638724	1
gene720	CTL0689	dapF	2324	2694	3068	2581	1639.72	1672.17	1827.43	1746.33	2650.27	2609.75	2690.8	1.03106	0.0441273	0.814498	1
gene721	CTL0690	clpP	2029	2408	2700	2325	2460.21	2537.72	2679.72	2592.19	2350.56	2304.05	2397.06	1.04037	0.0570932	0.780978	1
gene722	CTL0691	glyA	1651	1900	2307	1994	476.12	469.003	557.156	550.806	1949.92	1847.67	2052.17	1.11068	0.151448	0.449531	1
gene723	CTL0692	hemD	21	58	59	30	11.0379	10.3375	12.1004	17.2361	40.0396	38.9648	41.1144	1.05517	0.0774714	0.946016	1
gene724	CTL0693	ispF	353	502	547	357	208.152	231.359	218.975	191.387	431.35	438.817	423.883	0.965967	-0.0499537	0.845349	1
gene725	CTL0694	CTL0694	2582	2914	3092	2806	1287.24	1236.41	1247.19	1303.88	2843.04	2863.33	2822.75	0.98583	-0.020589	0.922845	1
gene726	CTL0695	rpsJ	3436	3975	4314	3616	12695.7	12701.6	13088.3	12509.2	3815.63	3854.8	3776.46	0.979677	-0.0296216	0.908943	1
gene727	CTL0696	fusA	17424	17727	19487	19294	3923.23	3439.09	3594.01	4062.47	18549.3	18437	18661.6	1.01218	0.0174725	0.941164	1
gene728	CTL0697	rpsG	4100	4913	5328	4501	5004.07	5204.16	5375.63	5112.71	4680.22	4677.35	4683.09	1.00123	0.00176968	0.991632	1
gene729	CTL0698	rpsL	3025	3624	3802	3259	6716.31	6945.35	7127.2	6949.45	3408.96	3450.59	3367.33	0.975869	-0.0352402	0.866914	1
gene73	CTL0068	psdD	224	321	320	262	112.21	138.881	128.556	124.089	278.166	279.576	276.756	0.989914	-0.0146249	0.914452	1
gene730	CTL0699	CTL0699	121	221	203	116	164.497	161.35	195.069	177.83	160.579	172.778	148.381	0.858798	-0.219608	0.437819	1
gene731	CTL0700	tsp	146	325	247	167	5.66963	12.9993	10.1338	8.08344	214.842	235.139	194.544	0.827356	-0.27342	0.237889	1
gene732	CTL0701	CTL0701	491	511	506	470	721.087	671.214	615.621	628.614	496.286	524.783	467.788	0.891393	-0.165867	0.451797	1
gene733	CTL0702	omcB	555	734	705	613	157.638	177.365	159.463	164.842	646.885	664.666	629.103	0.946495	-0.079333	0.658249	1
gene734	CTL0703	omcA	145	205	197	193	594.335	814.814	755.199	832.45	183.623	179.7	187.547	1.04366	0.0616557	0.914405	1
gene735	CTL0704	CTL0704	440	609	597	442	20.5971	44.5153	16.9348	19.2978	515.155	539.324	490.985	0.910371	-0.135474	0.514905	1
gene736	CTL0705	gltX	3181	3551	3945	3433	979.45	941.094	1000.11	995.129	3515.79	3509.76	3521.82	1.00344	0.00495117	0.963217	1
gene737	CTL0706	euo	1588	2058	2688	2095	1228.46	1422.42	1758.66	1579.82	2074.99	1882.51	2267.46	1.20449	0.26842	0.188041	1
gene738	CTL0707	recJ	1155	2146	2267	1297	303.03	490.351	490.314	314.593	1661.9	1665.9	1657.9	0.995194	-0.00695074	0.942475	1
gene739	CTL0708a	secF	5635	7463	8497	6362	587.834	671.092	725.148	620.326	6889.95	6753.3	7026.6	1.04047	0.0572349	0.805949	1
gene74	CTL0069	CTL0069	1417	1261	1421	1585	503.686	386.021	418.543	525.464	1437.03	1416.82	1457.24	1.02853	0.0405819	0.820943	1
gene741	CTL0709	CTL0709	227	242	280	196	640.729	542.487	608.268	522.95	234.703	245.249	224.157	0.914001	-0.129733	0.69915	1
gene742	CTL0710	uppS	764	997	1192	971	483.691	548.863	630.466	579.663	968.536	908.836	1028.24	1.13138	0.178079	0.385739	1
gene743	CTL0711	exonA	719	680	770	829	426.222	343.451	371.751	464.29	755.362	737.261	773.463	1.0491	0.0691583	0.723241	1
gene744	CTL0712	cmk	509	519	604	606	449.746	380.478	405.41	500.777	560.928	539.116	582.739	1.08092	0.112254	0.585955	1
gene745	CTL0713	plsC	603	877	977	769	555.682	701.845	733.223	659.582	793.362	758.495	828.229	1.09194	0.12689	0.567918	1
gene746	CTL0714	argS	1134	1457	1618	1346	272.474	261.308	284.908	308.944	1374.7	1338.54	1410.86	1.05403	0.0759158	0.726071	1
gene747	CTL0715	murA	1302	2277	2503	1392	473.419	726.748	759.085	476.357	1810.89	1812.97	1808.82	0.99771	-0.00330737	0.987936	1
gene748	CTL0716	tarp	371	580	713	399	2.90596	8.85878	9.4313	5.44528	500.87	485.143	516.598	1.06484	0.0906307	0.635953	1
gene749	CTL0717	CTL0717	1228	1635	1896	1312	886.114	1026.47	1140.44	882.889	1492.64	1475.65	1509.63	1.02303	0.0328482	0.84327	1
gene75	CTL0070	secA	7129	9397	10524	7623	1091.24	1240.37	1322.21	1091.54	8543.61	8523.38	8563.84	1.00475	0.00683196	0.963368	1
gene750	CTL0718	CTL0718	191	245	267	188	258.325	284.114	294.991	231.272	219.806	225.267	214.346	0.951519	-0.0716949	0.821151	1
gene751	CTL0719	prfB	409	487	559	440	188.55	189.344	207.482	186.916	469.531	465.177	473.884	1.01872	0.0267555	0.877817	1
gene752	CTL0720	CTL0720	2439	3252	3019	2506	11837.5	14372.4	12353.4	12060.1	2781.26	2932.99	2629.54	0.896538	-0.157564	0.421463	1
gene753	CTL0721	CTL0721	1668	2956	3212	2006	810.489	1246.52	1289.98	916.876	2390.27	2340.39	2440.15	1.04262	0.0602174	0.810822	1
gene754	CTL0722	ispD	413	585	714	432	333.247	436.624	496.759	340.528	523.614	512.34	534.888	1.04401	0.0621353	0.723099	1
gene755	CTL0723	truA	232	401	440	310	91.8305	149.471	163.392	112.252	337.108	320.885	353.33	1.10111	0.13896	0.608084	1
gene756	CTL0724	CTL0724	251	375	441	294	216.611	278.123	299.832	235.486	332.68	320.271	345.088	1.07749	0.107669	0.64875	1
gene757	CTL0725	CTL0725	61	79	76	65	33.4168	41.6337	49.2936	40.5172	69.7603	72.2884	67.2322	0.930056	-0.104611	0.775543	1
gene758	CTL_t16	tRNA-Leu	621	831	750	601	230937	268451	221603	196031	694.861	748.147	641.574	0.857551	-0.221706	0.261409	1
gene759	CTL0726	CTL0726	150	280	310	155	317.406	586.74	605.226	325.855	215.773	216.945	214.602	0.989202	-0.0156635	0.97038	1
gene76	CTL0071	CTL0071	348	845	905	361	209.949	313.605	290.612	220.359	584.786	592.619	576.953	0.973566	-0.03865	0.842336	1
gene760	CTL0727	atoS	120	224	226	141	43.2947	73.1154	76.1603	50.4686	172.585	173.556	171.613	0.988808	-0.016237	0.921104	1
gene761	CTL0728	atoC	59	80	128	93	9.44503	17.4968	22.1876	20.2267	87.936	71.5592	104.313	1.45772	0.54371	0.11226	1
gene762	CTL_t04	tRNA-Arg	33	52	45	44	4645.82	7028.52	4774.71	4352.75	43.067	43.3402	42.7938	0.987395	-0.018301	0.922129	1
gene763	CTL0729	CTL0729	84	166	188	90	36.2003	78.2375	76.5351	56.9315	126.837	125.694	127.98	1.01819	0.0260018	0.94328	1
gene764	CTL0730	recO	321	421	425	303	57.0695	77.5286	97.8664	62.6356	363.016	382.815	343.217	0.89656	-0.157528	0.510515	1
gene765	CTL0731	CTL0731	401	570	540	452	413.236	491.556	434.68	437.711	485.37	498.367	472.373	0.947842	-0.077281	0.666453	1
gene766	CTL_t18	tRNA-Leu	131	193	172	131	48901.8	62300.7	53432.7	40994.1	154.674	165.912	143.436	0.864534	-0.210005	0.454995	1
gene767	CTL0733	CTL0733	414	592	690	476	270.219	326.793	369.489	292.07	532.365	516.133	548.597	1.0629	0.0880049	0.673055	1
gene768	CTL0734	CTL0734	86	188	221	126	246.713	574.222	670.952	355.615	149.159	136.935	161.383	1.17854	0.236999	0.47071	1
gene769	CTL0735	CTL0735	116	139	164	127	61.068	55.8684	54.1096	68.3255	135.116	132.334	137.898	1.04205	0.0594204	0.83565	1
gene77	CTL0072	engA	1075	1760	1807	1181	358.166	499.929	489.689	367.35	1421.61	1442.03	1401.18	0.971674	-0.0414558	0.810612	1
gene770	CTL0736	pheT	1507	1469	1740	1931	296.057	248.907	282.898	356.765	1672.16	1565.27	1779.06	1.13658	0.184704	0.370855	1
gene771	CTL0737	CTL0737	1083	1414	1632	1321	575.611	636.301	706.413	656.262	1345.93	1288.64	1403.23	1.08892	0.122901	0.556666	1
gene772	CTL0738	CTL0738	432	641	677	436	218.752	215.609	229.116	223.228	535.331	549.205	521.458	0.949478	-0.074793	0.735278	1
gene773	CTL0739	oppC2	2041	2939	3106	2216	568.256	702.66	707.288	579.757	2531.52	2553.86	2509.18	0.982503	-0.025467	0.892062	1
gene774	CTL0740	oppB2	1718	2582	2803	2031	598.742	772.117	801.491	661.786	2240.2	2199.11	2281.28	1.03736	0.0529227	0.826937	1
gene775	CTL0741	oppA4	3788	4683	5406	4017	829.318	866.601	954.717	821.023	4420.53	4387.17	4453.89	1.01521	0.0217758	0.890383	1
gene776	CTL0742a	CTL0742a	22095	25548	25625	24874	428419	412698	407338	440814	24526.3	24782.1	24270.4	0.979352	-0.0301004	0.892592	1
gene777	CTL0742	CTL0742	234	241	280	209	127.184	121.931	132.053	113.05	240.07	248.943	231.197	0.928711	-0.106698	0.758981	1
gene778	CTL0743	CTL0743	502	652	787	577	412.308	480.49	541.924	470.549	619.963	595.752	644.175	1.08128	0.11274	0.566742	1
gene779	CTL0744	CTL0744	144	230	273	163	121.977	146.711	172.235	159.001	196.935	190.533	203.338	1.0672	0.0938333	0.728889	1
gene78	CTL0073	pcnB	1187	1372	1584	1467	491.49	487.811	537.195	569.826	1396.59	1331.13	1462.05	1.09835	0.135343	0.515887	1
gene780	CTL0745	CTL0745	322	543	606	378	167.301	249.009	269.321	186.676	449.646	439.169	460.124	1.04772	0.0672471	0.780547	1
gene781	CTL0746	hemH	740	939	1029	917	379.902	393.205	426.5	440.838	899.19	868.092	930.288	1.07165	0.0998293	0.653146	1
gene782	CTL0747	fliY	906	1005	1009	1026	634.593	601.034	587.435	685.339	988.799	996.719	980.88	0.984109	-0.0231101	0.879578	1
gene783	CTL0748	CTL0748	226	239	185	256	205.338	186.591	144.846	224.084	229.943	243.284	216.602	0.890324	-0.167597	0.449606	1
gene784	CTL0749	CTL0749	374	414	405	372	300.759	275.423	261.946	281.027	391.601	411.052	372.149	0.905356	-0.143442	0.528366	1
gene785	CTL0750	glgC	150	321	376	157	48.3354	93.189	99.3528	47.8022	239.595	235.684	243.505	1.03319	0.047102	0.846985	1
gene786	CTL0751	CTL0751	198	345	346	199	28.6199	12.3709	11.7656	13.4072	264.363	275.124	253.602	0.921776	-0.117513	0.633049	1
gene787	CTL0752	rho	5652	6769	7213	5767	2038.59	2113.2	2139.05	1946.55	6304.69	6446.19	6163.18	0.956097	-0.0647707	0.800643	1
gene788	CTL0753	coaE	2165	3421	3597	2394	2309.8	3160.17	3158.48	2393.15	2830.12	2847.71	2812.53	0.987646	-0.0179345	0.910051	1
gene789	CTL0754	polA	2290	2768	3279	2542	408.306	425.934	481.268	426.288	2691.01	2623.4	2758.63	1.05155	0.0725116	0.698727	1
gene79	CTL0074	clpX	3720	3661	4083	4024	1510.13	1284.01	1360.93	1526.38	3889.87	3879.73	3900.01	1.00523	0.00752021	0.948479	1
gene790	CTL0755	sohB	885	1190	1280	1083	447.283	515.879	534.426	505.12	1097.4	1068.82	1125.98	1.05348	0.0751625	0.74929	1
gene791	CTL0756	CTL0756	2413	2100	2621	2776	715.827	530.2	630.445	768.144	2499.51	2391.05	2607.97	1.09072	0.125285	0.50272	1
gene792	CTL0757	CTL0757	820	1559	1700	1109	876.71	1472.83	1552.64	1151.56	1258	1198.91	1317.09	1.09857	0.135631	0.570427	1
gene793	CTL_t30	tRNA-Ser	444	579	449	421	133062	146701	108018	104942	472.607	527.985	417.229	0.790228	-0.339659	0.0946198	1
gene794	CTL0758	CTL0758	1	4	4	2	44.69	77.2687	220.463	41.8708	2.5952	2.42134	2.76906	1.14361	0.193592	1	1
gene795	CTL0759	dnaB	718	1054	1299	833	236.638	300.428	355.63	260.543	953.109	907.604	998.614	1.10028	0.137865	0.476674	1
gene796	CTL0760	gidA	6119	7206	7757	6866	1502.84	1512.76	1542.58	1577.6	6955.25	6922.92	6987.58	1.00934	0.0134141	0.960907	1
gene797	CTL0761	lplA	364	674	690	457	216.965	294.426	326.215	243.772	531.131	523.954	538.309	1.0274	0.0389946	0.931859	1
gene798	CTL0762	ndk	51247	62011	29930	28391	90212.6	95698.5	43925.1	47569.9	43364.1	58738.7	27989.5	0.476508	-1.06943	0.000173927	0.0272637
gene799	CTL0763	ruvA	160	255	268	178	165.079	219.195	214.679	161.741	210.401	211.45	209.352	0.99008	-0.0143829	0.948162	1
gene8	CTL0008	recC	1466	2125	2048	1628	28.112	26.2839	26.2539	35.7861	1792.79	1840.77	1744.82	0.947872	-0.0772366	0.659683	1
gene80	CTL0075	clpP	2666	3651	4041	2984	2135.6	2503.89	2577.43	2189.69	3284.58	3250	3319.16	1.02128	0.0303813	0.889114	1
gene800	CTL0764	ruvC	280	455	492	296	306.531	415.56	446.777	308.081	370.852	374.036	367.668	0.982975	-0.0247733	0.920523	1
gene801	CTL0765	CTL0765	366	872	843	402	369.19	791.015	705.92	368.883	594.328	615.636	573.02	0.930778	-0.103492	0.564776	1
gene802	CTL_t19	tRNA-Leu	1107	1363	1229	1003	445593	472786	356945	335569	1170.36	1279.56	1061.16	0.829314	-0.270009	0.180609	1
gene803	CTL0766	CTL0766	4298	4685	50046	48036	2603.46	2371.35	26532.7	29017	25898.4	4690.59	47106.3	10.0427	3.32808	2.88807e-27	2.6859e-24
gene804	CTL0767	gapA	6195	7030	7419	6814	2863.65	2855.62	2836.95	2947.83	6852.25	6887.55	6816.95	0.98975	-0.0148646	0.946532	1
gene805	CTL0768	rplQ	2739	2724	3037	2933	4501.8	3849.87	4092.06	4443.15	2868.97	2869.61	2868.34	0.999557	-0.000639394	0.975111	1
gene806	CTL0769	rpoA	11939	11674	12774	12958	5405.31	4550.43	4737.98	5501.85	12409.1	12417.1	12401.1	0.998712	-0.00185928	0.991462	1
gene807	CTL0770	rpsK	4367	4813	5199	4756	8686.45	8049.47	8410.62	8829.26	4778.41	4790.02	4766.8	0.995152	-0.0070105	0.982635	1
gene808	CTL0771	rpsM	3291	4056	4304	3405	6820.76	7256.39	7443.06	6617.41	3731.9	3805.81	3657.99	0.961158	-0.0571542	0.803645	1
gene809	CTL0772	secY	7940	7710	8889	8953	2551.21	2152.09	2327.16	2707.37	8414.1	8233.37	8594.83	1.0439	0.0619848	0.783774	1
gene81	CTL0076	tig	7193	8763	8800	8288	2472.69	2589.43	2468.7	2679.1	8234.4	8271.57	8197.22	0.991012	-0.0130262	0.924893	1
gene810	CTL0773	rplO	3558	3776	4388	4049	6611.73	6075.17	6698.99	7048.65	3939.16	3836.21	4042.11	1.05367	0.0754289	0.71065	1
gene811	CTL0774	rpsE	3457	3381	4047	3822	4560.26	3898.02	4436.94	4820.04	3685.61	3595.77	3775.46	1.04997	0.0703521	0.705118	1
gene812	CTL0775	rplR	2860	2886	3169	3091	5979.43	5111.69	5480.04	6014.54	3012.48	3015.42	3009.53	0.998047	-0.00281968	0.992301	1
gene813	CTL0776	rplF	3020	3127	3526	3378	3285.79	2932.53	3160.3	3443.62	3267.95	3220.47	3315.42	1.02948	0.0419207	0.828388	1
gene814	CTL0777	rpsH	3677	3745	4244	3735	4963.66	4311.74	4706.76	4754.43	3852	3892.62	3811.39	0.979131	-0.0304262	0.936427	1
gene815	CTL0778	rplE	3155	3283	3621	3445	3736.27	3328.8	3517.8	3820.64	3381.8	3371.85	3391.75	1.0059	0.00849007	0.953	1
gene816	CTL0779	rplX	1951	2166	2368	2116	6082.04	5894.88	6103.31	6261.54	2145.57	2147.18	2143.95	0.998493	-0.00217602	0.996889	1
gene817	CTL0780	rplN	2769	3125	3672	3022	5721.73	5574.57	6209.69	5721.91	3127.44	3070.68	3184.2	1.03697	0.052371	0.769069	1
gene818	CTL0781	rpsQ	1163	1261	1489	1220	7119.21	6705.03	7382.89	6951.65	1277.21	1266.16	1288.26	1.01745	0.0249622	0.852025	1
gene819	CTL0782	rpmC	477	516	627	564	5805.85	5428.46	6330.73	6400.77	544.228	518.765	569.692	1.09817	0.135102	0.502641	1
gene82	CTL_t12	tRNA-Gly	198	206	178	155	200174	161115	146421	134516	185.277	211.594	158.961	0.751256	-0.412623	0.147858	1
gene820	CTL0783	rplP	2225	2285	2655	2368	4113.7	3685.59	4067.02	4164.8	2382.74	2364.09	2401.38	1.01577	0.0225763	0.87036	1
gene821	CTL0784	rpsC	3916	4438	4946	4466	3322.28	3256.88	3448.45	3495.47	4427.12	4351.12	4503.12	1.03493	0.0495393	0.821118	1
gene822	CTL0785	rplV	2130	2517	2897	2265	6460.15	6512.31	7105.03	6422.01	2430.7	2413.78	2447.61	1.01402	0.0200819	0.88898	1
gene823	CTL0786	rpsS	1462	1576	1901	1447	7702.34	6912.95	8085.08	7070.2	1586.16	1587.48	1584.84	0.998339	-0.00239809	0.932413	1
gene824	CTL0787	rplB	5881	6881	7727	6149	3552.03	3569.16	3843.57	3487.17	6609.95	6633.21	6586.69	0.992988	-0.0101522	0.993797	1
gene825	CTL0788	rplW	1325	1356	1950	1370	3506.38	2975.38	4238.04	3245.83	1484.74	1405.67	1563.8	1.1125	0.153802	0.359769	1
gene826	CTL0789	rplD	2661	2810	3540	2702	1898.74	1666.27	2015.55	1765.95	2908.97	2862.65	2955.28	1.03236	0.0459432	0.743735	1
gene827	CTL0790	rplC	2159	2274	3299	2266	1914.8	1747.17	2359.59	1899.64	2468.76	2319.92	2617.61	1.12832	0.174175	0.316786	1
gene828	CTL0791	CTL0791	3075	2356	2685	3345	1752.83	1157.7	1235.36	1758.65	2921.88	2900.71	2943.06	1.0146	0.0209081	0.879854	1
gene829	CTL0792	fmt	1466	1777	1880	1626	811.898	846.344	858.94	851.919	1677.32	1681.72	1672.92	0.994766	-0.00757086	0.962253	1
gene83	CTL0077	CTL0077	6351	8801	9380	6717	828.178	990.48	1005.73	818.243	7690.28	7789.52	7591.03	0.974519	-0.0372378	0.881137	1
gene830	CTL0793	lpxA	1786	2334	2476	2036	1172.12	1323.69	1336.45	1253.44	2136.13	2126.1	2146.15	1.00943	0.0135435	0.969462	1
gene831	CTL0794	fabZ	676	787	805	679	1149.85	1157.07	1151.22	1072.63	733.827	760.66	706.994	0.929448	-0.105554	0.614653	1
gene832	CTL0795	lpxC	1874	2252	2361	2001	1221.24	1261.93	1263.2	1222.16	2109.77	2140.82	2078.73	0.970996	-0.0424627	0.836651	1
gene833	CTL0796	lnt	314	625	662	398	79.4363	129.773	136.584	93.9512	483.23	471.901	494.559	1.04801	0.0676559	0.82038	1
gene834	CTL0797	CTL0797	555	939	1055	640	700.616	1036.59	1127.98	748.953	774.809	758.361	791.256	1.04338	0.0612592	0.778481	1
gene835	CTL0798	dnaQ2	924	1311	1429	921	671.178	834.421	866.439	633.98	1124.16	1147.25	1101.06	0.959739	-0.0592857	0.798063	1
gene836	CTL0799	CTL0799	1046	1354	1639	1012	1854.6	2076.15	2354.79	1653.94	1239.06	1239.27	1238.86	0.999669	-0.000478163	0.924835	1
gene837	CTL0800	CTL0800	2411	3202	3868	2525	2081.86	2385.18	2769.35	2039.37	2945.61	2893.53	2997.7	1.036	0.051024	0.758383	1
gene838	CTL_t17	tRNA-Leu	643	1009	683	703	178837	263219	159137	208384	755.557	842.551	668.564	0.793499	-0.333699	0.061024	1
gene839	CTL0801	trxA	747	921	1176	835	2298.13	2483.4	3093.41	2586.78	905.934	864.017	947.85	1.09703	0.133599	0.464583	1
gene84	CTL0078	mreB	1454	2213	2473	1638	691.467	906.404	965.418	729.67	1901.63	1873.87	1929.38	1.02962	0.0421106	0.843325	1
gene840	CTL0802	CTL0802	1063	1347	1527	1136	1346.4	1220.09	1278.39	1288.68	1252.47	1246.15	1258.79	1.01014	0.0145588	0.919858	1
gene841	CTL0803	mip	2664	2453	2773	2897	2072.44	1630.92	1741.49	2118.15	2719.41	2701.26	2737.56	1.01344	0.0192575	0.895488	1
gene842	CTL0804	aspS	3399	3683	4257	3720	828.491	767.765	843.803	841.478	3754.07	3699.39	3808.74	1.02956	0.0420272	0.817793	1
gene843	CTL0805	hisS	1314	1568	1826	1423	533.352	540.79	605.496	541.41	1518.14	1496.04	1540.23	1.02954	0.0420014	0.80631	1
gene844	CTL0806	uhpC	11222	11624	14027	13096	3664.97	3187.48	3692.88	3990.81	12486.5	11968.9	13004	1.08648	0.119657	0.636113	1
gene845	CTL0807	dnaE	4413	5792	6827	5013	533.505	605.375	677.475	568.434	5428.47	5264.75	5592.2	1.0622	0.0870493	0.69028	1
gene846	CTL0808	CTL0808	70	135	138	55	14.8653	20.6733	15.4105	11.5054	95.5866	103.221	87.9517	0.852069	-0.230958	0.529718	1
gene847	CTL0809	CTL0809	942	948	976	968	490.459	426.471	417.823	492.189	963.792	992.02	935.563	0.943089	-0.0845336	0.688244	1
gene848	CTL0810	CTL0810	335	331	405	378	348.02	285.233	329.804	372.646	362.691	349.985	375.398	1.07261	0.101128	0.62801	1
gene849	CTL0811	rsbW	340	424	404	333	530.513	552.865	521.33	485.131	373.033	395.456	350.609	0.886595	-0.173653	0.442706	1
gene85	CTL0079	pckA	1767	2361	2989	2096	466.538	540.403	649.434	520.992	2261.03	2127.17	2394.88	1.12585	0.171019	0.386117	1
gene850	CTL0812	CTL0812	440	647	783	535	197.839	187.799	285.456	283.489	588.219	556.692	619.746	1.11327	0.154798	0.456124	1
gene851	CTL0813	dacC	483	1228	1347	664	132.227	328.85	334.119	186.737	887.539	847.743	927.336	1.09389	0.129466	0.597154	1
gene852	CTL0814	CTL0814	108	108	142	117	204.714	156.906	199.549	201.687	118.315	113.42	123.21	1.08631	0.119439	0.667526	1
gene853	CTL0815	CTL0815	327	256	292	323	142.046	89.4199	96.4098	127.726	304.473	310.961	297.984	0.958268	-0.0614983	0.863227	1
gene854	CTL0817	brnQ	2210	2330	2938	2765	810.373	709.218	881.292	957.369	2555.7	2375.76	2735.64	1.15148	0.203487	0.312484	1
gene855	CTL0818	CTL0818	1149	1600	2089	1660	133.196	155.466	194.435	179.651	1596.11	1412.8	1779.43	1.25951	0.332858	0.110339	1
gene856	CTL0819	CTL0819	1558	2044	2356	1804	2154.34	2399.17	2693.49	2291.75	1914.13	1858.32	1969.95	1.06007	0.084157	0.678806	1
gene857	CTL0820	lpdA	2466	2915	3237	2849	827.662	810.87	873.148	879.811	2851.07	2794.98	2907.16	1.04014	0.0567718	0.789589	1
gene858	CTL0821	lipA	837	895	1105	844	468.074	420.407	492.18	430.282	914.156	905.517	922.795	1.01908	0.0272698	0.813536	1
gene859	CTL0822	sctJ	1288	1126	1532	1638	711.277	517.301	682.656	849.291	1405.66	1278.6	1532.72	1.19875	0.261533	0.178218	1
gene86	CTL0080	CTL0080	162	346	387	145	27.2583	55.8111	58.4724	24.5786	247.936	254.228	241.644	0.950504	-0.0732355	0.817192	1
gene860	CTL0823	CTL0823	496	371	466	510	313.488	202.816	240.975	309.003	468.175	463.762	472.587	1.01903	0.0271938	0.817163	1
gene861	CTL0824	sctL	288	296	378	344	244.674	217.086	264.697	277.5	325.858	306.111	345.606	1.12902	0.175076	0.434254	1
gene862	CTL0825	sctR	343	247	283	355	190.907	109.507	115.501	178.302	313.928	316.338	311.518	0.984764	-0.0221507	0.984946	1
gene863	CTL0826	sctS	85	82	86	71	387.694	309.378	298.326	293.384	81.2956	87.8949	74.6963	0.849837	-0.234741	0.55717	1
gene864	CTL0827	sctT	152	199	228	200	68.5096	73.1947	85.0237	93.2539	192.757	181.11	204.404	1.12862	0.174558	0.555126	1
gene865	CTL0828	CTL0828	797	829	1057	1142	1092.61	995.739	1225.81	1475.85	957.775	851.626	1063.93	1.24929	0.321105	0.116055	1
gene866	CTL0829	CTL0829	415	395	490	468	202.397	167.897	200.948	217.741	443.324	426.687	459.961	1.07798	0.108332	0.579256	1
gene867	CTL0830	CTL0830	225	242	301	225	317.868	282.912	344.055	278.967	246.387	244.062	248.712	1.01905	0.0272289	0.854424	1
gene868	CTL0831	CTL0831	250	297	373	277	428.866	446.085	526.809	446.635	295.624	284.028	307.219	1.08165	0.113233	0.604597	1
gene869	CTL0832	CTL0832	238	257	340	238	810.398	709.343	941.155	781.42	265.41	258.629	272.191	1.05244	0.0737364	0.689815	1
gene87	CTL0081	CTL0081	132	287	246	166	18.2119	36.8643	32.8692	34.9584	201.524	209.468	193.581	0.924157	-0.113789	0.582845	1
gene870	CTL0833	gspF	516	744	846	524	193.956	246.917	268.331	188.359	643.225	646.104	640.346	0.991087	-0.0129161	0.990209	1
gene871	CTL0834	gspE	919	1266	1316	983	289.584	345.509	341.921	287.422	1105.36	1123.72	1087	0.967326	-0.0479258	0.804291	1
gene872	CTL0835	gspD	1336	1800	2089	1441	282.582	328.406	360.336	284.734	1637.98	1615.12	1660.84	1.02831	0.0402692	0.818339	1
gene873	CTL0836	CTL0836	777	1030	1261	863	320.088	371.371	430.116	338.808	965.235	931.63	998.841	1.07214	0.100498	0.585238	1
gene874	CTL0837	pepP	656	674	804	643	316.244	278.542	317.568	290.247	692.115	697.15	687.079	0.985553	-0.0209947	1	1
gene875	CTL0838	mutL	214	360	416	278	53.2719	73.8316	84.8188	65.4921	308.678	291.47	325.886	1.11808	0.161023	0.532384	1
gene876	CTL0839	scc2	91	159	186	81	10.4357	9.02165	7.86518	8.14784	124.455	126.646	122.263	0.965391	-0.0508148	0.933861	1
gene877	CTL0840	CTL0840	19	38	38	36	8.25421	21.4072	11.3109	12.8892	32.0744	28.6375	35.5113	1.24003	0.310372	0.609947	1
gene878	CTL0841	copB	38	52	55	77	10.5895	12.1076	10.9535	20.483	55.592	46.3058	64.8781	1.40108	0.486537	0.277959	1
gene879	CTL0842	copD	177	178	232	203	11.956	7.33516	16.1722	18.0674	197.028	186.34	207.715	1.11471	0.156662	0.533147	1
gene88	CTL0082	ompB	787	750	866	818	351.599	283.51	311.12	337.297	808.78	809.587	807.973	0.998006	-0.00287976	0.961975	1
gene880	CTL0843	CTL0843	315	444	476	390	160.034	205.138	203.267	190.267	400.796	389.769	411.824	1.05658	0.0794087	0.76856	1
gene881	CTL0844	thrS	2427	2805	3192	2736	596.852	592.182	640.874	629.721	2774.29	2721.57	2827	1.03874	0.0548328	0.779743	1
gene882	CTL0845	minD	601	1094	1328	842	413.67	653.21	763.695	553.473	936.1	856.489	1015.71	1.1859	0.245985	0.247125	1
gene883	CTL0846	gp6D	602	714	804	667	444.367	439.213	480.921	469.148	691.739	683.403	700.074	1.02439	0.0347717	0.854337	1
gene884	CTL0847	CTL0847	2074	2031	2347	2340	2421.04	2096.19	2282.49	2566.2	2207.41	2158.44	2256.39	1.04538	0.0640277	0.732175	1
gene885	CTL0848	trpS	3199	2131	2338	3278	1524.25	862.468	902.715	1454.11	2815.97	2871.42	2760.51	0.961372	-0.0568328	0.835144	1
gene886	CTL0849	uvrB	1007	986	1130	1174	224.39	183.047	198.231	250.045	1079.98	1047.94	1112.02	1.06115	0.085629	0.661726	1
gene887	CTL0850	eno	2341	2149	2385	2468	910.669	716.742	757.999	898.028	2356.23	2370.74	2341.72	0.987758	-0.01777	0.967465	1
gene888	CTL0851	rbsU	312	494	567	414	34.6977	34.889	33.7888	40.3478	437.01	410.842	463.178	1.12739	0.172984	0.463193	1
gene889	CTL0852	CTL0852	99	149	174	145	8.04489	6.49113	7.05543	10.8036	139.341	126.821	151.86	1.19744	0.259949	0.430658	1
gene890	CTL0853	CTL0853	312	473	523	338	32.3479	33.6974	34.1762	29.5496	402.361	401.244	403.478	1.00557	0.00801123	0.973984	1
gene891	CTL0854	sdhB	56	139	111	67	35.6554	74.4286	57.2013	37.4801	89.907	96.7456	83.0684	0.858627	-0.219896	0.45396	1
gene892	CTL0855	sdhA	213	360	387	238	44.6569	65.896	69.213	47.8513	291.439	290.876	292.002	1.00387	0.00557454	1	1
gene894	CTL0858	CTL0858	332	497	589	434	221.085	273.401	316.602	267.497	453.678	424.076	483.281	1.13961	0.188541	0.404763	1
gene895	CTL0859	dsdD	415	480	543	514	86.5385	84.7343	91.5344	102.156	486.373	465.536	507.21	1.08952	0.123689	0.581083	1
gene896	CTL0860	exbB	310	348	374	378	233.065	221.03	225.23	269.693	352.628	342.926	362.331	1.05658	0.0794085	0.763003	1
gene897	CTL0861	CTL0861	55	70	64	76	107.633	109.469	102.377	152.254	66.3732	64.6161	68.1303	1.05439	0.0764028	0.933045	1
gene898	CTL0861A	CTL0861A	42	53	58	63	23.061	26.5815	25.9831	36.8106	53.8487	49.1355	58.5619	1.19185	0.253197	0.581511	1
gene899	CTL0862	tolB	973	1209	1429	1251	386.272	405.146	464.719	462.72	1204.72	1129.7	1279.75	1.13283	0.17993	0.387326	1
gene9	CTL0009	CTL0009	2204	3269	3768	2627	607.99	771.392	851.604	674.001	2906.07	2801.37	3010.78	1.07475	0.104002	0.627137	1
gene90	CTL0083	gpsA	489	515	631	539	258.475	235.529	272.163	270.364	541.633	525.425	557.841	1.06169	0.0863679	0.638959	1
gene900	CTL0863	pal	679	778	849	738	889.487	868.41	904.9	891.156	757.907	758.326	757.488	0.998896	-0.00159416	0.9999	1
gene901	CTL0864	CTL0864	771	804	958	829	721.814	587.628	662.665	696.497	838.744	824.778	852.709	1.03387	0.0480485	0.76604	1
gene902	CTL0865	CTL0865	1988	2207	2450	2062	148.015	220.483	230.289	183.482	2168.57	2187.87	2149.27	0.982359	-0.0256781	0.934077	1
gene903	CTL0866	ahpC	3556	4046	4161	3852	3960.86	3869.98	3796.75	3996.7	3899.09	3958.42	3839.75	0.970021	-0.0439121	0.831683	1
gene904	CTL_t05	tRNA-Arg	43	67	52	38	11378.7	18580.7	8316	5922.72	49.3114	56.1273	42.4956	0.757129	-0.401389	0.313719	1
gene905	CTL0867	groEL2	377	493	554	389	105.293	112.85	126.059	101.535	446.55	448.939	444.161	0.989358	-0.0154361	0.978739	1
gene906	CTL0868	CTL0868	473	713	729	563	190.597	248.428	245.612	215.234	609.288	606.431	612.146	1.00942	0.0135318	1	1
gene907	CTL0869	CTL0869	543	715	694	600	553.777	619.389	571.633	573.757	633.146	648.865	617.427	0.95155	-0.0716482	0.690003	1
gene908	CTL0870	CTL0870	110	117	135	79	525.638	411.134	466.476	375.222	109.201	118.72	99.6828	0.839646	-0.252147	0.524713	1
gene909	CTL0871	ung	208	260	268	235	179.808	183.009	186.435	191.701	241.211	242.206	240.217	0.991789	-0.0118952	0.950638	1
gene91	CTL0084	CTL0084	307	326	390	306	86.8963	66.4905	81.1744	76.5643	330.59	331.092	330.088	0.996969	-0.00438016	0.957819	1
gene910	CTL0872	uvrD	2649	2735	3311	3046	653.064	574.196	666.553	703.374	2933.14	2821.26	3045.02	1.07932	0.110116	0.56878	1
gene911	CTL0873	rpoN	392	467	518	376	56.7667	50.083	61.0589	59.3785	433.95	445.953	421.947	0.94617	-0.0798289	0.766972	1
gene912	CTL0874	CTL0874	10678	8467	7974	9356	9207.08	6314.34	5658.62	7565.5	9315.36	10203.4	8427.35	0.825938	-0.275895	0.297845	1
gene913	CTL0875	CTL0875	2622	3348	3306	2410	2159.67	2381.54	2236.85	1859.21	2891.97	3085.41	2698.53	0.87461	-0.193289	0.368043	1
gene914	CTL0876	folA	1667	2718	3264	1749	2818.9	4057.95	4637.93	2816.46	2276.96	2231.02	2322.91	1.04118	0.058225	0.741146	1
gene915	CTL0877	folP	8670	12403	15050	9117	3269.13	4045.4	4671.64	3229.96	11046	10811.3	11280.6	1.04341	0.0613074	0.779587	1
gene916	CTL0878	folX	685	1119	1081	725	1795.25	2595.35	2439.41	1816.28	882.99	917.738	848.242	0.924274	-0.113607	0.539531	1
gene917	CTL0879	rpoD	2963	2991	3098	3190	824.087	715.127	704.708	828.641	3078.86	3124.51	3033.21	0.970782	-0.0427809	0.838781	1
gene918	CTL0880	CTL0880	475	557	637	545	168.838	159.665	180.528	176.753	549.968	536.318	563.619	1.05091	0.0716328	0.727835	1
gene919	CTL0881	rpsT	2616	4124	4873	3427	6177.18	8732.85	9661.83	7711.13	3673.13	3436.52	3909.75	1.1377	0.186125	0.411303	1
gene92	CTL0085	CTL0085	24	51	54	24	23.865	38.9701	39.2434	7.45317	36.6513	37.5449	35.7578	0.952403	-0.070356	0.906502	1
gene920	CTL0882	CTL0882	1830	3596	3800	2094	1072.17	1814.51	1825.32	1134.24	2732.32	2728.99	2735.65	1.00244	0.00351637	0.975157	1
gene921	CTL0883	CTL0883	173	375	495	204	10.2981	14.7355	21.1677	12.3101	296.561	274.007	319.116	1.16463	0.219872	0.350901	1
gene922	CTL0884	CTL0884	153	247	244	170	10.0481	18.0165	17.5938	14.6443	199.273	203.641	194.904	0.957093	-0.0632687	0.790258	1
gene923	CTL0885	CTL0885	349	472	499	390	46.6961	45.5566	45.9486	46.2102	422.126	422.733	421.519	0.997128	-0.00414936	0.974917	1
gene924	CTL0886	CTL0886	196	352	387	223	39.7972	62.6502	60.9984	40.0486	280.508	277.137	283.88	1.02433	0.0346849	0.911385	1
gene925	CTL0887	CTL0887	19178	14891	14160	18023	7303.36	4906.01	4412.29	6416.97	16954.5	18181.1	15727.9	0.865069	-0.209113	0.463796	1
gene926	CTL0887a	CTL0887a	1025	878	818	910	0	19.4918	0	0	923.407	1009.26	837.557	0.829875	-0.269035	0.194454	1
gene927	CTL0888	CTL0888	1537	1793	2060	1660	458.244	456.709	501.767	464.588	1749.17	1731.14	1767.2	1.02083	0.0297402	0.85635	1
gene928	CTL0889	nfo	1057	1522	1752	1193	421.358	504.018	565.297	423.367	1353.54	1322.58	1384.5	1.04682	0.0660116	0.739867	1
gene929	CTL0890	rpsD	3520	4361	4481	4084	3269.1	3441.15	3395.73	3504.08	4090.65	4081.04	4100.27	1.00471	0.00678011	0.992112	1
gene93	CTL0086	fliI	71	143	138	88	4.30026	3.37959	3.53565	8.05796	106.646	107.471	105.821	0.984645	-0.0223241	0.90034	1
gene930	CTL0891	CTL0891	3182	2990	3298	3421	1179.28	615.89	761.343	1201.06	3248.27	3253.95	3242.6	0.996513	-0.00503885	1	1
gene931	CTL0892	ispA	987	1345	1441	1050	522.044	639.58	631.983	506.516	1188.07	1200.16	1175.97	0.979847	-0.0293717	0.889527	1
gene932	CTL0893	CTL0893	630	1021	964	724	570.873	802.752	716.449	604.031	819.354	840.325	798.383	0.950088	-0.0738672	0.64705	1
gene933	CTL0894	CTL0894	140	235	277	174	97.7542	141.105	160.008	124.357	200.713	190.446	210.98	1.10782	0.147724	0.604926	1
gene934	CTL0895	CTL0895	442	690	702	477	2531.72	3488.73	3283.99	2695.17	565.864	577.531	554.197	0.959596	-0.059501	0.754566	1
gene935	CTL_t25	tRNA-Pro	129	179	211	146	6968.74	7028.52	7639.54	10881.9	163.162	158.327	167.998	1.06108	0.0855387	0.765293	1
gene936	CTL0897	CTL0897	1970	2761	3039	2197	583.503	679.74	704.947	610.12	2450.52	2430.4	2470.65	1.01656	0.0236977	0.9132	1
gene94	CTL0087	CTL0087	71	73	70	73	72.4257	51.017	56.2398	57.8039	72.2562	75.4775	69.035	0.914643	-0.128719	0.732666	1
gene95	CTL0088	fliF	127	140	151	126	51.0502	42.2745	45.5078	37.2569	135.596	139.316	131.877	0.946606	-0.0791639	0.830827	1
gene96	CTL0089	CTL0089	215	310	348	291	143.486	168.39	178.488	175.531	286.736	269.21	304.262	1.1302	0.176581	0.511647	1
gene97	CTL0090	CTL0090	447	645	796	526	208.649	257.457	307.748	225.17	590.141	559.93	620.353	1.10791	0.147842	0.46274	1
gene98	CTL0091	pgmA	390	475	523	389	394.379	436.121	463.753	386.411	439.758	448.423	431.094	0.961356	-0.0568575	0.83359	1
gene99	CTL0092	CTL0092	1927	2920	3589	2397	1394.49	1833.6	2183.24	1651.88	2644.17	2477.56	2810.78	1.13449	0.18205	0.380854	1

## Sheet: D. GrgAΔσ28BD reads FPKM baseMe
id	locus_tag	gene_name	GrgAΔσ28BD 12 - 16 hpi induction, n = 2/group
			Reads RS5_dl138-165GrgA_NI-1	Reads RS5_dl138-165GrgA_NI-2	Reads RS5_dl138-165GrgA_IND12-16hpi-1	Reads RS5_dl138-165GrgA_IND12-16hpi-2	FPKM RS5_dl138-165GrgA_NI-1	FPKM RS5_dl138-165GrgA_NI-2	FPKM RS5_dl138-165GrgA_IND12-16hpi-1	FPKM RS5_dl138-165GrgA_IND12-16hpi-2	BaseMean	baseMean1_RS5_dl138-165GrgA_NI	baseMean2_RS5_dl138-165GrgA_IND12-16hpi	FC_2over1	log2FC_2over1	pval	padj
CAP09057	pL2-07	pGP5-D	12429	12599	20665	20650	8481.72	9792.55	9507.2	9432.43	16110.2	16806.8	15413.5	0.917102	-0.124847	0.12815	0.180081
CAP09058	pL2-06	pGP4-D	11898	10006	17961	20850	14418	13545.4	13735.1	15825	14547.5	14635.3	14459.8	0.988003	-0.0174133	0.802272	0.831754
CAP09059	pL2-05	pGP3-D	3983	3989	10589	13710	545.791	657.013	1172.31	1680.4	7197.9	5351.62	9044.17	1.68999	0.757013	7.34097e-22	1.26564e-20
CAP09060	pL2-04	pGP2-D	10442	8711	19503	20246	44.6449	47.145	32.4821	33.0457	13809.3	12794.5	14824.2	1.15864	0.212433	0.00764118	0.0147287
CAP09061	pL2-03	pGP1-D	12214	10174	22363	25140	103.943	114.743	62.7483	58.8745	16329.1	14954.9	17703.2	1.18378	0.243396	0.00214435	0.00464277
CAP09062	pL2-02	pGP8-D	5549109	4309260	7056007	7837498	500000	500000	500000	500000	6.062e+06	6.57294e+06	5.55106e+06	0.844532	-0.243775	0.0703577	0.106336
CAP09063	pL2-01	pGP7-D	10468	8858	16792	16982	104.372	133.212	112.49	121.784	12756.9	12915	12598.8	0.975522	-0.0357542	0.619237	0.675896
CAP09064	pL2-08	pGP6-D	5519	5060	5852	5632	444.423	497.798	261.664	270.921	5685.35	7084.86	4285.84	0.60493	-0.725161	8.88988e-20	1.3568e-18
gene0	CTL0001	hemB	2508	2373	3347	3493	449.463	475.193	340.073	350.088	2911.22	3271.62	2550.82	0.779681	-0.359044	1.44116e-05	4.65875e-05
gene1	CTL0002	nqrA	5432	4575	7531	7686	627.951	576.441	541.626	543.082	6181.25	6686.53	5675.98	0.848868	-0.236387	0.00248088	0.00530965
gene10	CTL0010	CTL0010	1610	1675	2398	2911	196.71	211.969	120.497	122.887	2092.33	2207.48	1977.17	0.895667	-0.158966	0.0832094	0.123553
gene100	CTL0093	CTL0093	646	646	974	1199	240.046	251.318	194.795	231.644	838.226	867.287	809.164	0.932982	-0.100078	0.429567	0.499909
gene101	CTL0094	birA	909	826	1619	1892	342.13	334.94	359.038	413.303	1234.84	1161.67	1308.01	1.12598	0.171176	0.0869529	0.128497
gene102	CTL0095	CTL0095	1369	1194	2177	2117	150.917	149.333	150.222	147.382	1658.27	1714.16	1602.37	0.934785	-0.0972935	0.279349	0.348158
gene103	CTL0096	CTL0096	5988	4920	9774	9142	496.167	446.65	497.882	464.345	7172.51	7283.73	7061.29	0.969461	-0.0447459	0.526578	0.592082
gene104	CTL0097	CTL0097	2563	2108	3978	3976	673.585	617.916	655.179	640.831	3043.27	3119.11	2967.42	0.951369	-0.0719225	0.349762	0.419624
gene105	CTL0098	serS	4252	3772	7428	7149	572.113	565.783	605.812	577.875	5404.57	5368.99	5440.15	1.01325	0.0189948	0.825599	0.852143
gene106	CTL0099	ribD	1548	1502	2810	2868	244.981	265.109	262.978	262.512	2081.82	2045.73	2117.91	1.03528	0.0500246	0.539752	0.602529
gene107	CTL0100	ribA	4544	4051	11703	12440	656.655	647.429	1027.15	1083.37	7376.95	5751.82	9002.08	1.56508	0.64624	3.9056e-16	4.60267e-15
gene108	CTL0101	ribH	1509	1221	3701	3938	880.839	806.201	1382.47	1439.56	2335.24	1822.19	2848.29	1.56312	0.644424	7.07857e-14	6.5249e-13
gene109	CTL0102	CTL0102	3815	3026	8562	8657	457.797	403.604	673.739	668.895	5493.5	4563.72	6423.28	1.40746	0.493098	9.30651e-10	5.31556e-09
gene11	CTL0011	topA	5631	5972	13817	16198	347.178	413.999	535.424	621.993	9491.38	7801.11	11181.7	1.43334	0.519382	2.26377e-11	1.54968e-10
gene110	CTL0103	CTL0103	8335	7948	19153	20460	2394.65	2551.34	3277.86	3432.8	12843	10916.4	14769.6	1.35298	0.436137	2.13807e-08	1.02605e-07
gene111	CTL0104	dagA	4147	4179	11607	12935	512.184	578.867	888.956	989.067	7368.57	5590.19	9146.95	1.63625	0.710393	1.90463e-19	2.86002e-18
gene112	CTL0105	CTL0105	3044	2728	6941	6622	1207.46	1170.6	1461.41	1378.21	4462.66	3863.2	5062.12	1.31035	0.389947	1.12156e-06	4.33265e-06
gene113	CTL0106	CTL0106	1327	1184	1913	2174	153.002	171.476	134.139	142.246	1601.7	1680.41	1522.98	0.906313	-0.141918	0.127067	0.179242
gene114	CTL0107	CTL0107	942	828	1638	1672	229.588	225.676	242.855	236.157	1209.34	1184.04	1234.64	1.04273	0.0603647	0.563705	0.624031
gene115	CTL0108	ftsK	2635	2478	5005	5292	165.592	168.998	198.242	209.641	3633.07	3426.56	3839.58	1.12053	0.164185	0.0388029	0.0631565
gene116	CTL_t13	tRNA-His	34	38	40	27	1280.53	952.45	783.378	517.003	36.7799	48.4761	25.0836	0.517443	-0.950528	0.0217071	0.0377039
gene117	16S_rRNA	CTL_r01	0	0	0	0	185.677	434.638	320.424	535.232	0	0	0	NA	NA	NA	NA
gene118	23S_rRNA	CTL_r03	70	125	245	358	318.955	587.438	533.684	614.546	178.541	224.198	132.883	0.592703	-0.75462	0.000697	0.001656
gene119	5S_rRNA2	CTL_r05	0	0	0	0	20898.2	34587.2	13796.5	11058.9	0	0	0	NA	NA	NA	NA
gene12	CTL0012	CTL0012	2526	2104	4273	4316	447.508	382.722	450.036	427.334	3148.4	3092.78	3204.02	1.03597	0.0509806	0.565508	0.624577
gene120	CTL0109	dmpP	5330	5656	9191	9352	732.387	862.366	756.606	757.599	7151.58	7386.39	6916.78	0.936422	-0.0947699	0.273253	0.341934
gene121	CTL0110	yajC	3249	2767	2872	2584	1280.53	952.45	783.378	517.003	3029.21	4021	2037.42	0.506696	-0.980808	5.65205e-33	2.02387e-31
gene122	CTL0111	CTL0111	1085	1104	2495	2720	83.1785	91.192	133.243	144.618	1707.08	1470.11	1944.05	1.32239	0.403142	7.30983e-06	2.46152e-05
gene123	CTL0112	hctA	639	672	784	609	450.529	507.716	312.29	221.136	701.052	881.232	520.871	0.591071	-0.758596	2.81683e-09	1.51502e-08
gene124	CTL0113	CTL0113	1230	1142	2068	2109	80.2386	82.9765	83.1355	83.7801	1573.57	1589.09	1558.04	0.980463	-0.0284656	0.774634	0.807597
gene125	CTL0114	hemG	1595	1386	2476	2669	179.007	162.31	175.287	183.901	1955.84	1993.53	1918.15	0.962187	-0.0556107	0.520121	0.586238
gene126	CTL0115	hemN	2149	1786	3436	3334	294.053	277.692	300.809	290.908	2577.38	2628.37	2526.38	0.961198	-0.0570946	0.462725	0.533825
gene127	CTL0116	hemE	1565	1383	3527	3675	282.268	278.838	406.518	418.814	2329.11	1972.35	2685.86	1.36176	0.445467	1.81588e-07	7.89991e-07
gene128	CTL0117	mfd	7558	6687	17673	18135	386.726	381.826	562.98	572.498	11443.4	9530.89	13355.8	1.40132	0.486787	6.5513e-10	3.81204e-09
gene129	CTL0118	alaS	11810	8984	23567	23272	779.311	659.508	954.938	935.421	15666.4	13856.5	17476.3	1.26123	0.334833	3.07736e-05	9.3935e-05
gene13	CTL0013	CTL0013	283	206	367	374	529.65	410.92	497.493	494.466	300.937	325.475	276.399	0.849216	-0.235797	0.184252	0.242286
gene130	16S_rRNA2	CTL_r02	0	0	2	0	185.677	434.638	320.424	535.232	0.379829	0.759658	0	0	NA	0.824793	0.852143
gene131	23S_rRNA2	CTL_r04	95	161	237	318	320.44	589.823	533.466	613.144	190.368	206.507	174.228	0.843689	-0.24522	0.22143	0.285133
gene132	5S_rRNA	CTL_r06	0	0	0	0	20898.2	34587.2	13796.5	11058.9	0	0	0	NA	NA	NA	NA
gene133	CTL0119	tktB	9081	9281	20400	21545	770.893	868.129	1061.4	1113.58	13987	12333.2	15640.7	1.26819	0.342766	8.26108e-06	2.76657e-05
gene134	CTL0120	amn	1585	1784	2810	3286	272.206	352.457	259.667	259.934	2269.87	2268.71	2271.03	1.00102	0.00147508	0.877492	0.895773
gene135	CTL0121	efp	4401	3606	6331	6528	2000.33	1794.94	1751.29	1792.96	5071.1	5346.21	4795.99	0.897083	-0.156687	0.0424654	0.0685187
gene136	CTL0122	CTL0122	789	566	1184	1225	1029.47	789.637	1007.19	974.149	899.992	901.531	898.452	0.996585	-0.00493587	0.896157	0.911828
gene137	CTL0123	CTL0123	886	826	2008	2191	106.408	97.0846	117.751	113.131	1356.17	1147.06	1565.29	1.36461	0.448492	4.18422e-06	1.45355e-05
gene138	CTL0124	groEL	1730	1495	2579	2715	161.496	153.741	136.489	143.512	2065.25	2156.38	1974.12	0.915478	-0.127403	0.137633	0.191248
gene139	CTL_t08	tRNA-Cys	90	121	81	78	1667.51	2480.55	1020.11	336.62	101.048	142.758	59.3386	0.41566	-1.26652	1.4921e-05	4.79017e-05
gene14	CTL0014	CTL0014	2716	2702	5491	6043	363.976	403.383	450.269	490.383	3967.87	3636.46	4299.28	1.18227	0.241558	0.00207119	0.00449481
gene140	CTL0125	murF	2175	1667	2758	2603	286.35	243.14	219.814	202.514	2280.9	2560.71	2001.08	0.781457	-0.355762	1.87306e-05	5.97778e-05
gene141	CTL0126	mraY	938	836	1452	1550	147.799	137.56	140.303	146.252	1153.23	1187.16	1119.3	0.942836	-0.0849217	0.412273	0.483409
gene142	CTL0127	murD	4475	4017	5861	5734	667.176	666.485	532.925	515.217	5005.28	5683.94	4326.62	0.761201	-0.393651	7.22745e-07	2.8633e-06
gene143	CTL0128	nlpD	3446	2874	4042	3976	1019.11	946.96	730.744	712.097	3606.78	4221.82	2991.73	0.708636	-0.496883	5.08291e-10	2.97622e-09
gene144	CTL0129	ftsW	1798	1458	2338	2545	275.673	251.596	223.651	238.431	1996.86	2173.4	1820.31	0.837539	-0.255773	0.00292712	0.00612392
gene145	CTL0130	murG	570	462	868	927	97.767	84.4191	89.5473	95.4175	679.062	688.859	669.265	0.971555	-0.0416319	0.724387	0.768991
gene146	CTL0131	murC	9828	8650	13187	13443	589.065	596.151	530.929	538.087	11147.2	12361.3	9933.16	0.803568	-0.315507	5.68632e-05	0.000164409
gene147	CTL0132	CTL0132	9189	7583	6938	6491	6284.99	5713.31	2736.56	2481.01	8106.84	11200.7	5013	0.447562	-1.15984	3.66926e-48	3.10553e-46
gene148	CTL0133	CTL0133	377	320	462	447	64.5376	50.3441	39.3209	35.907	402.523	465.822	339.223	0.728225	-0.457543	0.00455691	0.00924138
gene149	CTL0134	rbsV	217	251	214	185	240.328	303.34	137.37	119.818	232.218	315.384	149.051	0.472604	-1.0813	2.29536e-07	9.89345e-07
gene15	CTL0015	CTL0015	839	838	1659	1837	340.478	389.752	419.679	461.708	1214.37	1125.69	1303.06	1.15756	0.211086	0.0329044	0.054412
gene150	CTL0135	miaA	1410	1178	1880	1783	257.442	235.317	209.2	196.061	1548.05	1728.89	1367.22	0.790806	-0.338604	0.000238675	0.000613831
gene151	CTL0136	CTL0136	1362	1268	2772	2806	177.564	192.078	226.143	223.758	1921.41	1762.06	2080.76	1.18087	0.239848	0.00640572	0.0125817
gene152	CTL0137	CTL0137	15882	16235	53173	55442	1672.46	1910.33	3434.78	3542.55	31039	21572.1	40505.8	1.8777	0.908964	3.27501e-29	9.83561e-28
gene153	CTL0138	CTL0138	7458	7478	12549	12788	6331.9	7222.36	6431.46	6576.86	9738.89	10026.9	9450.9	0.942555	-0.0853505	0.309835	0.380092
gene154	CTL0139	fabF	17505	15506	36781	37673	2629.46	2595.44	3380.77	3427.4	24929	22087.3	27770.6	1.25731	0.330341	3.60232e-05	0.000108536
gene155	CTL0140	CTL0140	8245	6872	12592	12107	4156.83	3828.02	3952.68	3704.74	9657.95	10098.1	9217.77	0.91282	-0.131598	0.0843427	0.124838
gene156	CTL0141	ppa	3469	2815	2804	2545	1103.75	992.36	536.638	474.341	3096	4194.69	1997.31	0.476151	-1.07051	3.85205e-39	1.79313e-37
gene157	CTL0142	ldh	9244	8576	12916	12921	1744.21	1796.5	1491.36	1473.73	10788.5	11938	9639.01	0.807422	-0.308606	9.47038e-05	0.00026398
gene158	CTL0143	cysQ	3710	3247	6371	6581	73.0537	75.9431	68.5032	67.3502	4741.98	4653.35	4830.6	1.03809	0.0539321	0.50999	0.576214
gene159	CTL0144	CTL0144	4632	3940	8054	8036	1240.92	1174.77	1351.09	1338.72	5866.02	5729.2	6002.84	1.04776	0.0673117	0.41849	0.489465
gene16	CTL0016	CTL0016	1999	1940	4190	4694	299.231	328.576	389.426	433.634	2976.49	2642.02	3310.96	1.25319	0.325607	5.88885e-05	0.000169214
gene160	CTL0145	aas	6986	6188	17061	17033	711.463	680.25	1065.74	1055.57	10767.1	8814.58	12719.7	1.44303	0.529099	2.07818e-11	1.43317e-10
gene161	CTL0146	bioF	3472	3115	6583	6937	598.04	619.594	682.703	712.306	4725.17	4408.81	5041.53	1.14351	0.193474	0.0151534	0.0271684
gene162	CTL0147	priA	1167	1047	1601	1774	42.5024	37.0437	30.562	30.2083	1369.91	1481.87	1257.95	0.84889	-0.236351	0.0151746	0.0271684
gene163	CTL0148	CTL0148	179	168	383	380	16.6016	14.5272	21.9055	15.9683	258.605	232.536	284.674	1.22422	0.291858	0.140092	0.193509
gene164	CTL0149	CTL0149	833	764	803	724	374.096	390.681	224.532	196.261	819.875	1069.54	570.214	0.533141	-0.907411	2.06844e-14	2.04689e-13
gene165	CTL0150	lysS	5121	4117	6498	6401	575.851	512.386	446.73	434.17	5488.96	6165.01	4812.9	0.78068	-0.357196	4.77252e-06	1.63956e-05
gene166	CTL0151	cysS	2147	1840	2293	2265	213.358	197.957	137.125	126.167	2182.97	2665.3	1700.65	0.638071	-0.648211	3.83188e-14	3.67781e-13
gene167	CTL0152	CTL0152	9248	7979	16327	15848	1426.48	1383.32	1459.25	1340.06	11762.5	11518.3	12006.8	1.04241	0.0599294	0.465924	0.535605
gene168	CTL0153	rnpA	5873	4599	8049	9194	5593.82	4909.93	4742.68	5359.21	6704.38	6983.62	6425.13	0.920029	-0.120249	0.111162	0.159352
gene169	CTL0153A	rpmH	697	744	939	867	14689.4	16490.4	11076.2	10799.4	821.628	969.003	674.254	0.695822	-0.52321	1.26494e-05	4.14668e-05
gene17	CTL0017	CTL0017	348	316	588	703	151.094	157.972	156.381	186.749	462.715	444.572	480.858	1.08162	0.113194	0.457569	0.528532
gene170	CTL0154	rpmJ	4768	4410	8516	8275	21863.3	18777.2	20132.3	19736.8	6206.96	6148.05	6265.87	1.01916	0.0273875	0.723291	0.768703
gene171	CTL0155	rpsN	6262	5287	9186	9107	7451.33	7078.01	6736.85	6682.8	7271.25	7717.38	6825.13	0.884385	-0.177254	0.022273	0.0385431
gene172	CTL0156	CTL0156	4137	3575	6286	6688	209.373	208.036	109.182	92.9208	4997.05	5156.59	4837.51	0.938122	-0.0921532	0.238348	0.304392
gene173	CTL0157	CTL0157	313	369	949	1020	118.328	108.547	67.5624	74.8456	596.964	459.83	734.098	1.59645	0.674871	5.93308e-07	2.39121e-06
gene174	CTL0158	CTL0158	2913	2543	3637	3535	1487.68	1412.28	1113.68	1058.36	3162.74	3649.13	2676.36	0.733424	-0.44728	3.46755e-08	1.62226e-07
gene175	CTL0159	uvrC	2059	1718	3920	3948	72.6006	69.2805	141.747	142.755	2729.12	2523.1	2935.14	1.16331	0.21823	0.00977228	0.0183798
gene176	CTL0160	mutS	5322	4541	10042	9896	351.635	328.726	407.915	399.617	7015.95	6592.61	7439.29	1.12843	0.174315	0.0304258	0.0508554
gene178	CTL0162	dnaG	1289	1258	2101	2098	124.524	137.593	125.172	123.068	1637.58	1708.62	1566.55	0.91685	-0.125242	0.186739	0.245211
gene179	CTL0163	CTL0163	60	54	95	107	67.4051	59.3708	59.6832	84.8652	75.7941	76.3089	75.2793	0.986509	-0.0195965	0.977226	0.97933
gene18	CTL0018	recA	9537	7198	11696	11217	1683.44	1384.65	1241.4	1183.32	9850.41	11149.4	8551.42	0.766986	-0.382728	6.59611e-07	2.63726e-06
gene180	CTL0164	CTL0164	6467	5125	7909	7921	2939.89	2610.03	2286.2	2277.19	6819.32	7733	5905.64	0.763694	-0.388934	5.90597e-07	2.39121e-06
gene181	CTL0165	glyQ	5875	4930	13677	13733	320.398	295.938	457.244	455.685	8722.27	7219.03	10225.5	1.41647	0.502296	2.83004e-10	1.69985e-09
gene182	CTL0166	pgsA	1153	960	1604	1558	368.378	333.416	324.774	312.757	1295.7	1411.44	1179.96	0.835999	-0.258427	0.00788102	0.0150662
gene183	CTL0167	glgA	1278	1260	1081	1057	126.311	142.947	61.4211	58.607	1250.42	1703.05	797.789	0.468448	-1.09404	3.50033e-27	9.31089e-26
gene184	CTL_t09	tRNA-Gln	440	628	454	369	65447.8	79811.8	21105.5	16899	515.659	723.705	307.612	0.425052	-1.23429	1.4945e-16	1.88024e-15
gene185	CTL0168	rplY	15186	12381	25742	28441	6545.93	5957.36	6891.59	7547.18	19299.9	18403.8	20195.9	1.09737	0.134056	0.098808	0.143064
gene186	CTL0169	pth	5087	4413	10472	11527	2326.69	2254.37	2943.83	3200.85	7276.43	6352.79	8200.07	1.29078	0.368245	3.53398e-06	1.24626e-05
gene187	CTL0170	rpsF	17680	15581	27894	27657	13172	12506.3	12485.4	12194.4	21488.8	22251.5	20726.1	0.931445	-0.102457	0.188951	0.247766
gene188	CTL0171	rpsR	10707	8923	15301	15103	24934.7	23163.3	22125.7	21954.9	12228.5	13112.8	11344.2	0.865127	-0.209016	0.00656478	0.012813
gene189	CTL0172	rplI	12980	10370	18610	17908	5963.07	5341.87	5291.9	5054.41	14604.3	15580.1	13628.6	0.874742	-0.19307	0.0107553	0.0199466
gene19	CTL0019	CTL0019	1514	1224	2210	2093	138.294	124.609	124.013	115.624	1716.8	1827.49	1606.12	0.878866	-0.186284	0.0341335	0.0561455
gene190	CTL0173	ispE	2548	2019	3636	3694	302.785	283.242	312.807	319.344	2890.42	3046.63	2734.22	0.897459	-0.156082	0.0482972	0.0767316
gene191	CTL0174	CTL0174	1279	1341	1874	2198	121.286	147.144	93.3997	104.633	1638.97	1760.98	1516.96	0.861429	-0.215196	0.0247587	0.0421395
gene192	CTL0175	ptr	8710	8539	15866	16769	496.398	545.29	555.651	581.961	11870.9	11572.7	12169.1	1.05154	0.072501	0.327191	0.397669
gene193	CTL0176	plsB	2679	2267	6045	5788	485.269	461.347	668.194	636.148	3860.78	3305.26	4416.29	1.33614	0.418071	2.53518e-07	1.07774e-06
gene194	CTL0177	cafE	10007	8120	19629	19179	1171.47	1057.68	1409.76	1364.8	13290.7	12100.1	14481.2	1.19678	0.25916	0.0012	0.00271429
gene195	CTL0178a	CTL0178a	20	21	51	63	0	0	0	0	35.0037	27.5584	42.4491	1.54033	0.623242	0.143291	0.196761
gene196	CTL0178	CTL0178	1417	1271	3390	3719	992.892	996.255	1442.83	1567.35	2224.53	1799.12	2649.94	1.47291	0.55867	8.44732e-11	5.53835e-10
gene197	CTL0179	CTL0179	1595	1415	2855	2869	3919.15	3931.84	4330.72	4246.1	2074.7	2014.04	2135.37	1.06024	0.0843892	0.338341	0.408026
gene198	CTL0181	rpmF	2019	1735	3586	3598	5579.26	5274.87	4495.26	4254.86	2594.89	2509.72	2680.06	1.06787	0.0947417	0.27017	0.339234
gene199	CTL0182	plsX	4209	3060	5510	6209	791.153	633.927	634.998	708.324	4602.67	4838.04	4367.3	0.902701	-0.14768	0.048408	0.0767765
gene2	CTL0003	CTL0003	185	206	375	298	103.442	132.988	138.298	100.399	257.412	263.226	251.597	0.955822	-0.0651865	0.779686	0.810814
gene20	CTL0020	recD	1772	1672	3424	3483	203.162	214.187	237.52	236.845	2442.33	2308.26	2576.41	1.11617	0.158552	0.056902	0.0887366
gene200	CTL0183	pmpD	40313	37392	78367	78240	1422.44	1477.47	1696.33	1678.47	55241.2	52056	58426.5	1.12238	0.166557	0.0528686	0.083143
gene201	CTL0184	CTL0184	1860	1649	2211	2125	466.559	461.403	338.805	322.593	1983.05	2347.89	1618.22	0.689222	-0.536958	8.2339e-10	4.73195e-09
gene202	CTL0185	CTL0185	165	149	175	195	25.376	24.7728	47.5423	43.2225	174.052	210.203	137.901	0.656039	-0.608148	0.00850295	0.0161382
gene203	CTL0186	CTL0186	45	47	76	65	8.93264	15.5027	16.3939	12.6226	57.2534	61.8295	52.6774	0.851979	-0.23111	0.53557	0.599297
gene204	CTL0187	glmM	2494	2618	5320	5313	332.138	386.21	433.354	427.201	3701.47	3436.03	3966.92	1.1545	0.207274	0.00775312	0.0148828
gene205	CTL0188	glmS	10907	9613	17943	17548	1051.08	1033.64	1061.13	1027.83	13485.6	13727.9	13243.3	0.964705	-0.0518402	0.495734	0.562154
gene206	CTL0189	tyrP	6499	5485	11462	11947	972.198	901.433	1048.1	1087.06	8368.96	8007.97	8729.95	1.09016	0.124537	0.124007	0.175724
gene207	CTL0190	CTL0190	6463	6039	9141	9939	933.761	958.892	769.567	825.794	7744.9	8376.98	7112.81	0.84909	-0.236011	0.0031311	0.00652137
gene208	CTL0191	CTL0191	6433	5134	6160	5731	1762.42	1570.29	1027.43	934.925	6078.43	7717.77	4439.09	0.575178	-0.797919	5.05947e-24	1.09544e-22
gene209	CTL0192	ftsY	3568	3112	10116	9867	776.144	732.276	1290.94	1252.95	5962.22	4467.66	7456.77	1.66905	0.73903	2.26659e-20	3.5766e-19
gene21	CTL0021	CTL0021	253	236	385	346	504.2	451.868	419.693	550.629	300.309	327.64	272.979	0.833167	-0.263323	0.156097	0.210314
gene210	CTL0193	sucC	795	815	1042	1014	117.522	134.069	91.7146	87.2892	924.349	1081.47	767.224	0.709424	-0.49528	1.34653e-05	4.368e-05
gene211	CTL0194	sucD	866	938	1262	1158	184.793	221.142	163.453	148.409	1058.56	1213.58	903.536	0.744522	-0.425614	8.79141e-05	0.000247275
gene212	CTL0195	htrA	5295	4225	9377	9458	613.955	543.115	652.842	656.603	6689.09	6351.93	7026.25	1.10616	0.145561	0.0781106	0.117481
gene213	CTL0196	CTL0196	13600	13505	21982	23966	775.742	859.973	767.523	827.189	17660	18191.5	17128.5	0.941566	-0.086866	0.29956	0.368903
gene214	CTL0197	rmuC	3123	2751	5790	5767	309.919	290.868	405.355	374.493	4120.69	3929.65	4311.74	1.09723	0.133871	0.097869	0.141925
gene215	CTL0198	pssA	2278	1773	3747	3829	510.641	424.435	512.365	520.25	2763.47	2701.11	2825.84	1.04617	0.0651232	0.484588	0.553867
gene216	CTL0199	nrdA	12012	11202	19883	21109	617.942	645.373	633.102	665.935	15419.2	15553.8	15284.7	0.982699	-0.0251782	0.768029	0.803753
gene217	CTL0200	nrdB	4495	3128	6359	6282	796.982	616.545	697.755	678.724	4892.16	5067.8	4716.52	0.930682	-0.103639	0.142799	0.196375
gene218	CTL0201	trmB	1261	1040	2343	2915	153.838	113.549	80.1388	79.9436	1747.19	1536.63	1957.74	1.27405	0.349423	0.000128552	0.000352006
gene219	CTL_t36	tRNA-Val	6	9	4	8	2561.07	4762.25	1827.88	2068.01	7.3136	10.1774	4.44983	0.437227	-1.19354	0.141942	0.195775
gene22	CTL0022	CTL0022	1198	1037	2105	2122	307.817	287.33	307.598	304.135	1535.67	1494.49	1576.86	1.05511	0.0773993	0.424174	0.49425
gene220	CTL0202	CTL0202	350	314	490	501	102.984	104.706	88.9137	86.5111	407.034	444.428	369.64	0.83172	-0.26583	0.100764	0.14567
gene221	CTL0203	murB	485	403	747	768	90.1603	85.6203	84.3907	84.683	579.097	593.133	565.061	0.952672	-0.0699492	0.598084	0.657398
gene222	CTL0204	nusB	2129	1792	4998	4839	1016.73	943.25	1496.36	1447.48	3145.44	2619.91	3670.98	1.40119	0.486648	3.51606e-09	1.84941e-08
gene223	CTL0205	infC	13413	12575	26083	26447	5396.23	5629.89	6409.62	6411.49	18504.9	17414.9	19595	1.12519	0.170166	0.0285504	0.047979
gene224	CTL0206	rpmI	7131	7011	12076	12108	20930.7	20798.4	21861.5	21206.4	9255.49	9488.84	9022.14	0.950816	-0.0727617	0.384545	0.454329
gene225	CTL0207	rplT	9036	7697	14822	15375	8370.58	7962.55	8426.68	8662.02	11223	11184.1	11261.9	1.00695	0.00999738	0.926263	0.940012
gene226	CTL0208	pheS	17098	14245	23929	23818	3276.49	3045.43	2805.82	2764.61	19375.3	20936.8	17813.8	0.850835	-0.233048	0.00258439	0.00550056
gene227	CTL_t27	tRNA-Ser	565	649	472	318	68624.5	84852.4	37915	25338.4	556.863	817.959	295.767	0.361592	-1.46757	1.67607e-24	3.71529e-23
gene228	CTL0209	CTL0209	661	588	1002	1138	44.3389	42.0034	38.9134	44.7896	816.621	835.789	797.454	0.954134	-0.0677368	0.574266	0.633462
gene229	CTL0210	CTL0210	919	892	1681	1840	116.567	119.231	137.551	139.907	1263.61	1214.7	1312.51	1.08052	0.111723	0.247873	0.31483
gene23	CTL0023	CTL0023	1110	1077	1658	1768	626.816	678.89	561.095	593.114	1372.14	1466.89	1277.4	0.870823	-0.199549	0.0440196	0.070659
gene230	CTL0211	CTL0211	1285	1110	2149	2198	188.501	175.052	205.57	206.508	1611.4	1601.39	1621.41	1.0125	0.0179254	0.86767	0.888669
gene231	CTL0212	tilS	1304	1083	3098	2944	243.927	220.496	365.886	346.116	1924.75	1594.36	2255.14	1.41445	0.500239	2.28404e-08	1.09048e-07
gene232	CTL0213	ftsH	11636	10736	29308	29513	717.257	736.405	1108.54	1103.51	18464.2	14985.3	21943.1	1.46431	0.550217	2.45471e-12	1.92045e-11
gene233	CTL0214	pnp	25449	23102	66056	66005	2116.55	2142.87	3371.04	3333.75	40887.5	32506.4	49268.5	1.51566	0.599943	7.11502e-13	5.8106e-12
gene234	CTL0215	rpsO	9501	9183	17457	17204	13678.4	14767.8	14746.9	14333.7	12731.7	12530.6	12932.7	1.03209	0.0455691	0.534965	0.599297
gene235	CTL0216	CTL0216	233	257	295	323	131.858	156.307	97.4709	104.809	280.08	329.791	230.369	0.698531	-0.517605	0.0077385	0.0148828
gene236	CTL0217	CTL0217	179	197	259	283	368.705	471.981	297.975	356.091	227.546	253.049	202.043	0.798433	-0.324757	0.13105	0.183195
gene237	CTL0218	CTL0218	841	779	1550	1493	182.517	178.618	241.085	215.522	1110.44	1085.23	1135.64	1.04645	0.0655088	0.531095	0.595723
gene238	CTL0219	CTL0219	222	190	267	327	6.5299	8.40615	6.45302	9.43014	248.305	275.411	221.199	0.803161	-0.31624	0.11441	0.163368
gene239	CTL0220	CTL0220	403	419	510	474	8.35521	10.487	6.38922	4.4275	459.856	552.365	367.346	0.665041	-0.588485	0.000143479	0.000384954
gene24	CTL0024	kdsA	3984	3617	5953	5949	1014.96	1011.8	901.66	896.392	4764.72	5089.12	4440.32	0.872513	-0.196751	0.0135355	0.0246125
gene240	CTL0221	CTL0221	673	669	929	925	14.906	6.39633	6.31307	6.24962	796.204	900.707	691.702	0.767954	-0.380908	0.00167189	0.00368846
gene241	CTL0222	CTL0222	7253	6331	9742	10116	34016.5	32427.4	29282.9	30456.5	8245.63	9085.33	7405.93	0.815152	-0.294859	0.0001772	0.000467346
gene242	CTL0223	CTL0223	4214	3783	5392	5660	614.168	611.076	472.015	491.74	4737.01	5352.64	4121.37	0.769971	-0.377124	2.21137e-06	8.01085e-06
gene243	CTL0224	map	4184	3657	6287	6402	948.213	923.964	872.853	870.496	4988.79	5244.45	4733.13	0.902502	-0.147999	0.0600873	0.0935473
gene244	CTL0225	CTL0225	2265	2039	4437	4548	788.509	790.669	955.033	968.84	3116.16	2881.01	3351.3	1.16324	0.218143	0.00757573	0.0146328
gene245	CTL0226	CTL0226	5104	4121	9203	9642	1871.38	1642.13	2052.1	2160.19	6592.3	6157.04	7027.57	1.14139	0.190787	0.0190507	0.0334015
gene246	CTL0227	CTL0227	2620	2283	5187	5526	237.164	226.285	300.308	316.375	3636.76	3279.1	3994.42	1.21815	0.284687	0.00043796	0.00106738
gene248	CTL0231	CTL0231	3746	3117	6786	6703	365.916	340.834	415.127	405.909	4808.59	4584.26	5032.92	1.09787	0.134706	0.101356	0.146072
gene249	CTL0232	CTL0232	1975	1560	4136	4467	259.764	231.321	341.062	363.883	2782.64	2357.98	3207.3	1.36019	0.443805	1.26049e-07	5.58818e-07
gene25	CTL_t03	tRNA-Arg	190	250	254	242	1858.56	518.394	284.248	0	241.325	297.526	185.125	0.622213	-0.68452	0.00100402	0.00231946
gene250	CTL0233	cpa	18922	15608	21951	21847	1763.73	1630.25	1256.26	1237.84	19700	23059.6	16340.5	0.708621	-0.496913	2.07973e-10	1.27383e-09
gene251	CTL0234	ispH	26756	20125	15429	14011	5627.63	4701.53	1958.47	1755.44	21111.8	31230.8	10992.8	0.351986	-1.50641	4.25369e-79	7.92037e-77
gene252	CTL0235	copD2	2737	2519	5714	5907	181.696	207.825	328.161	342.928	3927.26	3520.36	4334.16	1.23117	0.300031	0.000175352	0.000463786
gene253	CTL0236	copB2	1365	1341	4995	5211	152.173	166.026	358.707	371.322	2810.86	1815.6	3806.11	2.09633	1.06787	2.19747e-37	9.74211e-36
gene254	CTL0237	lcrH	734	671	1863	1975	381.301	386.064	587.541	604.04	1185.98	940.868	1431.09	1.52103	0.605051	3.92681e-09	2.04238e-08
gene255	CTL0238	CTL0238	6125	5278	13969	14188	817.305	793.865	1163.57	1173.2	9063.54	7623.99	10503.1	1.37764	0.462197	5.79319e-09	2.94725e-08
gene256	CTL_t15	tRNA-Leu	187	196	200	218	18444.8	23480.7	12296.4	10311.1	206.623	257.423	155.822	0.605316	-0.72424	0.000906672	0.00211557
gene257	CTL0238b	CTL0238b	1782	1499	5306	6424	2328.82	2165.2	4400.12	5256.04	3280.41	2192.24	4368.57	1.99274	0.994755	1.39823e-33	5.20702e-32
gene258	CTL0243	xerD	1302	1233	3952	4280	122.434	128.014	123.495	114.853	2384.05	1699.19	3068.91	1.8061	0.852876	1.51483e-23	3.06588e-22
gene259	CTL0244	CTL0244	1757	1547	3504	3664	329.257	322.889	406.669	419.158	2441.71	2210.32	2673.1	1.20937	0.274259	0.00120117	0.00271429
gene26	CTL0025	CTL0025	676	606	1117	1234	1102.46	1093.54	1108.01	1213.56	867.175	858.049	876.3	1.02127	0.0303657	0.795419	0.825569
gene260	CTL0245	glgB	10382	9257	16203	16393	802.026	797.939	755.558	758.196	12651	13142.6	12159.4	0.925188	-0.112182	0.150135	0.20525
gene261	CTL0246	CTL0246	1217	1075	2153	2387	116.508	110.305	148.124	155.91	1612.8	1533.44	1692.16	1.10351	0.142098	0.1255	0.177568
gene262	CTL0247	CTL0247	1018	912	1559	1616	126.61	125.405	125.84	123.906	1237.93	1291.74	1184.12	0.916686	-0.1255	0.212457	0.274719
gene263	CTL0248	pmpE	3902	3654	5760	5571	211.717	218.786	189.036	179.562	4645.88	5063.21	4228.55	0.835153	-0.259888	0.00117517	0.00267502
gene264	CTL0249	pmpF	5190	5008	7238	7099	215.757	229.806	164.613	152.04	6094.38	6839.1	5349.67	0.782218	-0.354357	9.41464e-06	3.13037e-05
gene265	CTL0250	pmpG	13096	13123	19703	18786	723.346	808.211	663.753	626.605	15983.2	17601.1	14365.3	0.81616	-0.293076	0.000233749	0.0006045
gene266	CTL0251	pmpH	11470	11824	18464	18431	631.112	724.984	623.272	614.933	14707.1	15649.5	13764.7	0.879564	-0.18514	0.0225201	0.0388264
gene267	CTL0252	CTL0252	639	551	1032	1035	111.514	109.143	100.728	107.762	783.38	795.642	771.118	0.969178	-0.045167	0.698967	0.745404
gene268	CTL0254	pmpI	21301	16195	47158	44160	1290.02	1099.3	1754.62	1624.54	29537.1	24985.9	34088.4	1.36431	0.448167	5.51274e-08	2.50359e-07
gene269	CTL0255	CTL0255	836	750	1296	1249	30.8489	28.1191	31.0218	29.55	1005.66	1061.54	949.785	0.894724	-0.160485	0.138638	0.192072
gene27	CTL0026	CTL0026	346	291	701	689	462.901	423.795	568.866	555.728	472.134	425.618	518.65	1.21858	0.285204	0.0646281	0.0992884
gene270	CTL0256	CTL0256	3459	3277	4058	3641	6263.67	6808.46	4659.92	4122.49	3695.12	4515.14	2875.1	0.636767	-0.651162	7.45739e-16	8.46686e-15
gene271	CTL0257	gatC	1843	1711	2432	2350	2055.43	2188.12	1682.56	1540.32	2082.77	2380.95	1784.58	0.749526	-0.41595	1.70192e-06	6.33795e-06
gene272	CTL0258	gatA	10963	9330	14206	13774	1356.59	1285.99	1075.85	1032.81	12002.4	13563.3	10441.5	0.769834	-0.377381	1.25679e-06	4.79537e-06
gene273	CTL0259	gatB	15312	12411	21045	20397	1795.08	1625.76	1512.65	1459.45	16985.1	18505.1	15465.2	0.835728	-0.258895	0.000737892	0.00174803
gene274	CTL0260	CTL0260	676	654	2662	2695	95.3033	99.1738	256.423	253.522	1445.16	892.002	1998.32	2.24026	1.16367	7.58024e-33	2.61378e-31
gene275	CTL0261	CTL0261	105	88	275	276	34.5828	27.0085	55.2709	53.9299	167.249	128.943	205.556	1.59416	0.672799	0.00484806	0.0097572
gene276	CTL0262	CTL0262	3434	2744	3649	3907	668.759	584.993	422.722	453.998	3469.71	4122.24	2817.18	0.683411	-0.549174	6.90916e-12	5.1051e-11
gene277	CTL0263	rnhC	1043	890	1405	1495	119.492	102.007	104.113	105.396	1186.68	1292.05	1081.3	0.836884	-0.256901	0.0111016	0.0205478
gene278	CTL0264	CTL0264	859	732	871	943	494.173	462.291	271.319	279.941	869.841	1063.42	676.265	0.635936	-0.653045	1.37003e-08	6.71316e-08
gene279	CTL0265	htrB	2053	1633	3493	3869	180.603	152.373	206.672	222.947	2601.59	2459.17	2744.01	1.11583	0.158118	0.0672226	0.102262
gene28	CTL0027	sfhB	923	818	1574	1819	163.107	156.952	169.593	192.554	1214.54	1164.9	1264.18	1.08522	0.11799	0.244495	0.310963
gene280	CTL0266	CTL0266	4425	3936	9122	9533	624.767	616.765	800.99	828.601	6275.88	5594.89	6956.87	1.24343	0.31433	7.52395e-05	0.000212912
gene281	CTL0267	CTL0267	5563	5267	9507	9995	1406.37	1486.64	1472.3	1536.13	7265.79	7259.23	7272.34	1.00181	0.00260382	0.947776	0.958067
gene282	CTL0268	cydA	5996	6122	9278	9189	786.731	887.99	724.616	710.845	7514.59	8139.06	6890.11	0.846549	-0.240334	0.00304057	0.00634701
gene283	CTL0269	cydB	3271	2889	4808	4670	582.229	570.393	520.065	491.167	3829.09	4121.27	3536.9	0.858207	-0.220602	0.00564469	0.0112291
gene284	CTL0270	CTL0270	1440	1328	2790	3003	158.325	167.986	206.106	221.089	2006.91	1854.05	2159.76	1.16489	0.220195	0.0113794	0.0209787
gene285	CTL0271	CTL0271	7773	5309	12477	11756	2198.83	1652.4	2151.11	2015.61	8869.11	8692.71	9045.51	1.04059	0.057396	0.585336	0.644909
gene286	CTL0272	CTL0272	10289	8246	18839	18301	1379.55	1230.06	1556.41	1487.81	13113.9	12368.4	13859.5	1.12056	0.164221	0.0436414	0.0702944
gene287	CTL0273	CTL0273	2111	1663	5052	5343	667.515	601.545	1350.56	1409.74	3196.67	2517.23	3876.11	1.53983	0.622775	4.66739e-14	4.38924e-13
gene288	CTL0274	ileS	12057	11443	21322	21699	633.935	672.732	691.916	697.45	15900.1	15752.8	16047.4	1.0187	0.0267268	0.709294	0.754689
gene289	CTL0275	lepB	3710	3010	6167	6266	277.911	237.711	285.351	288.858	4561.72	4485.71	4637.73	1.03389	0.0480819	0.591677	0.651125
gene29	CTL0028	CTL0028	1525	1517	1792	1660	4249.5	4644.94	3064.52	2867.44	1665.23	2041.73	1288.73	0.631197	-0.663837	5.94173e-13	4.93906e-12
gene290	CTL0276	CTL0276	386	362	725	702	87.3026	94.4608	107.712	101.485	516.888	501.248	532.528	1.06241	0.0873346	0.548576	0.610184
gene291	CTL0277	rpmE2	5210	4068	8971	8159	6202.77	5406.57	6574.35	5897.19	6291.54	6186.88	6396.2	1.03383	0.0480025	0.615592	0.674255
gene292	CTL0278	prfA	5105	4521	10421	11156	883.566	876.991	1115.75	1181.08	7242.71	6440.62	8044.8	1.24907	0.320856	5.15436e-05	0.00014996
gene293	CTL0279	CTL0279	1883	1761	4195	4390	443.128	459.305	602.353	625.369	2821.61	2441.72	3201.5	1.31116	0.390848	2.05074e-06	7.4872e-06
gene294	CTL0280	ffh	13164	11815	28325	30071	1924.19	1922.6	2501.17	2627.81	19246.6	16719.1	21774.1	1.30235	0.381114	1.27133e-06	4.8135e-06
gene295	CTL0281	rpsP	6710	5915	8810	8770	5779.55	5639.01	4389.63	4298.8	7502.51	8446.16	6558.87	0.77655	-0.364849	3.69055e-06	1.29657e-05
gene296	CTL0282	trmD	15636	13483	25415	26067	2870.48	2762.89	2845.55	2895.27	19335.6	19469.2	19202.1	0.98628	-0.0199305	0.779152	0.810814
gene297	CTL0283	rplS	6383	5656	11487	11857	5736.94	5606.94	6287.16	6427.57	8380.86	8055.25	8706.48	1.08085	0.11216	0.158441	0.212242
gene298	CTL0284	rnhB	7708	6671	14339	14614	2550.29	2482.11	2926.97	2959.93	10207.3	9614.85	10799.7	1.12323	0.167653	0.0354531	0.0582131
gene299	CTL0285	gmk	3566	3403	8467	8425	1394.47	1485.44	2021.06	1996.58	5487.22	4672.23	6302.21	1.34886	0.431744	4.76267e-08	2.20599e-07
gene3	CTL0004	greA	11950	10883	17122	17407	944.325	958.799	821.303	820.636	14084.3	15288.7	12879.9	0.842442	-0.247351	0.00162007	0.00359116
gene30	CTL0029	gyrA2	1823	1602	2469	2640	90.2457	87.7525	97.7589	91.1147	2098	2291.14	1904.87	0.831405	-0.266377	0.00203155	0.00442944
gene300	CTL0286	CTL0286	2483	2150	4774	4863	3916.29	3783.56	4580.03	4632.19	3346.35	3098	3594.69	1.16032	0.214529	0.00878017	0.0165808
gene301	CTL0287	metG	11390	10168	26031	25889	1198.61	1195.75	1680.76	1652.36	16899	14427.3	19370.8	1.34266	0.425089	6.27865e-08	2.82388e-07
gene302	CTL0288	recD	3362	2994	6607	7001	167.414	157.586	242.837	253.375	4663.72	4253.35	5074.09	1.19297	0.254552	0.00142404	0.00318697
gene303	CTL0289	CTL0289	2661	1907	5132	5102	376.843	257.806	505.538	487.264	3428.7	3039.18	3818.22	1.25633	0.329218	8.56107e-05	0.000241526
gene304	CTL0290	CTL0290	841	645	973	1010	233.966	197.555	162.826	166.232	864.997	990.443	739.551	0.746687	-0.421424	0.000203966	0.000533405
gene305	CTL0291	CTL0291	177	195	373	541	8.12476	9.98966	19.273	35.2464	295.108	250.364	339.852	1.35743	0.440881	0.0157505	0.0279842
gene307	CTL_t06	tRNA-Asn	747	800	1006	681	171483	177737	101803	48546.3	835.971	1040.37	631.568	0.607058	-0.720094	1.1076e-09	6.28766e-09
gene308	CTL0293	CTL0293	750	597	963	972	746.068	634.549	561.477	583.524	810.26	898.687	721.832	0.803208	-0.316154	0.00668971	0.0130295
gene309	CTL0294	dcd	3274	2589	3585	3518	1366.91	1196.89	914.126	886.243	3280.67	3910.97	2650.38	0.677678	-0.561327	2.66547e-12	2.05087e-11
gene31	CTL0030	gyrB	1177	981	2335	2408	98.2965	87.8001	127.642	128.139	1605.26	1441.54	1768.98	1.22715	0.295311	0.00165804	0.00366658
gene310	CTL0295	CTL0295	8	9	8	5	0	67.9022	0	0	8.15898	11.4478	4.8702	0.425428	-1.23301	0.1012	0.146072
gene311	CTL0296	ruvB	2434	2047	5202	5011	478.514	449.924	626.064	598.004	3402.74	2994.02	3811.47	1.27303	0.348264	2.14852e-05	6.78059e-05
gene312	CTL0297	CTL0297	5981	4689	14937	14649	1477.79	1278.08	2218.57	2168.59	9077.76	7115.89	11039.6	1.55141	0.633578	2.366e-15	2.56133e-14
gene313	CTL0298	CTL0298	2527	2321	5930	5850	200.953	203.578	299.556	291.162	3821.12	3246.91	4395.32	1.35369	0.436902	5.44195e-08	2.48356e-07
gene314	CTL0299	CTL0299	14505	12002	13443	13218	7026.88	6537.58	4028.05	3904.2	13825.6	17703.2	9947.98	0.561932	-0.831533	2.50872e-26	5.98877e-25
gene315	CTL0300	ssb	3765	3108	4674	4450	1951.56	1785.02	1473.53	1367.51	3997.69	4589.97	3405.42	0.741926	-0.430652	5.35526e-08	2.45603e-07
gene316	CTL0301	CTL0301	10650	8365	14873	13945	1234.19	1078.48	1061.75	984.483	11719.6	12681.8	10757.4	0.848255	-0.237429	0.00180364	0.00396035
gene317	CTL0302	hct2	206	155	367	370	52.0588	47.5211	56.4569	52.8186	257.712	240.49	274.933	1.14322	0.193105	0.356455	0.424916
gene318	CTL0303	CTL0303	609	509	699	703	126.595	118.613	86.1955	87.7856	634.948	746.877	523.019	0.700275	-0.514007	9.07443e-05	0.000254467
gene319	CTL0304	CTL0304	995	789	1585	1714	280.11	254.373	283.702	307.338	1210.01	1190.12	1229.89	1.03342	0.0474215	0.683983	0.732782
gene32	CTL0031	hemA	2117	1792	3573	3662	375.598	344.635	368.555	376.171	2655.43	2612.29	2698.57	1.03303	0.0468819	0.600055	0.658787
gene320	CTL0305	CTL0305	274	330	736	908	31.2868	40.0519	51.5484	63.9388	509.819	407.471	612.167	1.50236	0.587229	4.53084e-05	0.000133911
gene321	CTL0306	CTL0306	160	171	335	377	8.75161	10.3668	15.5989	15.9002	243.966	222.589	265.343	1.19208	0.253477	0.198574	0.257482
gene322	CTL0307	CTL0307	421	408	780	810	16.3705	15.7737	26.2725	28.9055	574.499	556.018	592.981	1.06648	0.0928542	0.492307	0.558949
gene323	CTL0308	hemN	1399	1244	2730	2887	118.084	95.0009	177.466	183.743	1931.53	1768.59	2094.48	1.18427	0.243996	0.00583725	0.0115627
gene324	CTL0309	CTL0309	2567	1856	4102	4293	1488	1166.1	1466.43	1507.3	3037.02	2943.39	3130.64	1.06362	0.0889786	0.337595	0.407654
gene325	CTL0310	sucA	1773	1566	1969	1714	106.457	102.8	68.9842	59.1243	1804.83	2233.92	1375.75	0.615844	-0.699363	5.23772e-15	5.479e-14
gene326	CTL0311	sucB	1042	930	1218	1090	167.563	167.602	120.694	107.05	1090.81	1319.71	861.914	0.653107	-0.614609	4.87589e-09	2.49421e-08
gene327	CTL0312	CTL0312	575	451	917	875	102.471	87.2481	118.959	113.046	676.541	684.254	668.828	0.977456	-0.0328968	0.760451	0.799325
gene328	CTL0313	gcpE	1671	1472	3324	3589	147.04	140.52	182.197	193.735	2339.94	2102.64	2577.25	1.22572	0.293634	0.000567963	0.00136634
gene329	CTL0314	CTL0314	1876	1565	5509	6344	315.837	295.534	587.494	670.7	3357.5	2298.64	4416.37	1.9213	0.942084	1.95157e-30	6.30973e-29
gene33	CTL0032	sycE	1929	1803	5026	5532	1180.97	1225.77	1978.23	2158.2	3218.06	2500.65	3935.47	1.57378	0.654231	1.006e-15	1.11499e-14
gene330	CTL0315	fer	3805	2820	4401	5077	5008.83	4185.64	3416.91	4043.32	3971.53	4411.66	3531.4	0.800471	-0.321079	3.87565e-05	0.00011602
gene331	CTL_t26	tRNA-Pro	82	85	93	91	3539.21	4387.39	2886.86	714.46	90.4349	112.211	68.6587	0.61187	-0.708703	0.0183156	0.0321732
gene332	CTL0316	flhA	250	265	363	355	20.0905	22.6334	14.9285	15.1346	307.084	346.248	267.919	0.773779	-0.370006	0.0478337	0.0762555
gene333	CTL0317	fliA	613	484	706	697	158.198	134.115	111.695	105.593	627.607	731.734	523.48	0.715397	-0.483185	0.000228935	0.000593701
gene334	CTL0318	tyrS	8879	8626	14212	14773	1317.88	1432.32	1295.5	1326.63	11275.6	11741.5	10809.7	0.920636	-0.119297	0.142169	0.195798
gene335	CTL0319	gnd	7590	6452	15427	15226	915.501	870.003	1146.45	1112.2	10411.1	9384.98	11437.1	1.21866	0.285298	0.000339655	0.000841008
gene336	CTL0320	lepA	7761	7014	15547	16152	746.433	750.541	919.485	947.366	10856.5	9891.14	11821.9	1.1952	0.257254	0.00106279	0.00243708
gene337	CTL0321	CTL0321	22222	16771	27605	26571	2511.52	2115.05	1896.01	1802.7	23098.4	25978.3	20218.5	0.778283	-0.361633	3.00383e-06	1.06333e-05
gene338	CTL0322	CTL0322	6952	5595	10557	10425	3411.01	3017.34	3158.62	3100.9	8101.1	8373.52	7828.68	0.934932	-0.0970663	0.192423	0.251602
gene339	CTL0323	CTL0323	10924	9711	19712	20603	2184.1	2171.7	2424.32	2506.85	14421.2	13808	15034.4	1.08882	0.122759	0.118192	0.16774
gene34	CTL0033	CTL0033	10466	10348	27012	27630	700.706	776.365	1112.06	1124.68	17174.4	13967.7	20381.2	1.45917	0.545148	2.59349e-12	2.01211e-11
gene340	CTL0324	CTL0324	6054	5395	11572	11699	1670.41	1664.17	1961.11	1959.7	8171.27	7661.65	8680.89	1.13303	0.180188	0.0230719	0.0396309
gene341	CTL0325	CTL0325	6119	5560	10633	11177	885.647	899.865	946.349	986.232	7976.33	7819.65	8133.01	1.04007	0.0566856	0.468543	0.537871
gene342	CTL0326	CTL0326	3587	3260	6420	6613	713.428	717.21	773.291	795.926	4722.68	4584.42	4860.94	1.06032	0.0844946	0.286648	0.355825
gene343	CTL0327	dxr	4275	4042	8816	9176	597.248	634.665	746.665	761.166	6142.23	5574.59	6709.87	1.20365	0.26742	0.000664984	0.00158338
gene344	CTL0328	CTL0328	15217	12994	22655	22756	1433.13	1357.13	1301.48	1295	17899	18857.1	16940.9	0.89838	-0.154602	0.0448841	0.0717991
gene345	CTL0329	CTL0329	559	502	737	923	6.5401	7.52473	6.6266	11.0158	664.104	710.166	618.042	0.870278	-0.200452	0.126734	0.179042
gene346	CTL0330	recF	705	646	1401	1513	117.666	119.039	146.131	155.271	995.569	904.764	1086.37	1.20073	0.263907	0.0155344	0.027706
gene347	CTL0331	dnaN	5746	5071	12765	14001	858.899	847.35	1176.02	1277.57	8607.05	7236.83	9977.28	1.37868	0.463289	4.76072e-09	2.44875e-08
gene348	CTL0332	smpB	983	752	1270	1283	549.443	477.795	434.084	427.819	1054.35	1156.33	952.364	0.823611	-0.279965	0.00693059	0.0134425
gene349	CTL0333	apbE	799	685	1398	1563	81.5301	75.6049	120.352	126.837	1047.8	992.059	1103.55	1.11238	0.153654	0.156867	0.210741
gene35	CTL0034	CTL0034	2356	2578	4230	4031	2945.05	3291.63	3091.78	2858.46	3201.69	3320.08	3083.29	0.928678	-0.106749	0.229179	0.293892
gene350	CTL0334	folD	1119	1074	3141	3163	266.771	274.635	465.844	462.469	1911.09	1470.48	2351.69	1.59927	0.677411	2.37672e-14	2.30492e-13
gene351	CTL0335	CTL0335	307	364	715	784	168.895	237.151	235.879	265.441	505.625	452.482	558.768	1.23489	0.304388	0.0314586	0.0522999
gene352	CTL0336	ltuB	162	155	522	501	157.494	157.022	276.746	246.568	297.168	212.542	381.794	1.79633	0.845049	7.14008e-06	2.41724e-05
gene353	CTL0338	CTL0338	170	130	268	267	15.6145	11.4548	14.5248	14.8969	199.77	199.939	199.6	0.998303	-0.00244972	0.975084	0.978236
gene354	CTL0338A	CTL0338A	57	63	100	137	17.5814	15.8188	14.2251	16.8298	84.4687	80.7695	88.1679	1.0916	0.126443	0.669891	0.721004
gene355	CTL0339	CTL0339	182	180	348	375	26.1849	30.4148	33.3544	35.0828	256.239	242.929	269.548	1.10957	0.150006	0.441756	0.512173
gene356	CTL0340	CTL0340	2327	1724	3021	3192	198.854	159.586	169.025	178.241	2507.16	2697.58	2316.74	0.858822	-0.21957	0.00635499	0.0125349
gene357	CTL0341	rpmB	4714	4310	5957	5747	9445.5	9697.55	7319.27	7031.11	5205.43	6043.01	4367.85	0.722794	-0.468345	3.96666e-09	2.05164e-08
gene358	CTL0342	malQ	326	264	450	436	21.6635	19.1823	19.2832	17.9788	362.226	393.815	330.636	0.839571	-0.252275	0.130895	0.183195
gene359	CTL0343	scc1	214	203	263	277	115.512	117.701	83.3279	86.9384	240.444	279.525	201.364	0.72038	-0.473171	0.0204589	0.0358031
gene36	CTL0035	CTL0035	2952	2897	4652	4520	5564.05	5846.89	5192.65	4998.73	3673.5	3924.3	3422.7	0.872181	-0.1973	0.0161274	0.0285449
gene360	CTL0344	copN	1693	1559	2382	2297	214.484	221.184	182.331	173.733	1962.16	2178.15	1746.18	0.801678	-0.318905	0.000288209	0.000725197
gene361	CTL0345	lcrD	6166	5786	9601	9230	501.913	525.289	478.337	454.999	7518.59	8009.37	7027.82	0.877449	-0.188612	0.0179258	0.031548
gene362	CTL0346	sctU	1922	1665	2577	2407	337.427	326.469	279.085	257.753	2129.56	2398.59	1860.54	0.775679	-0.366468	1.87857e-05	5.97778e-05
gene363	CTL0347	CTL0347	2052	1853	2838	2980	338.062	338.608	262.588	271.163	2391.86	2614.15	2169.57	0.829934	-0.268932	0.00148104	0.00329869
gene364	CTL0348	ribF	2288	1802	4903	5181	477.278	424.888	673.289	697.228	3244.08	2727.98	3760.17	1.37837	0.462967	2.06036e-08	9.93882e-08
gene365	CTL0349	truB	6024	5407	13521	14158	1729.6	1743.38	2388.18	2432.27	8986.51	7651.08	10321.9	1.34908	0.431978	4.53667e-08	2.11182e-07
gene366	CTL0350	rbfA	3328	3140	6330	6614	2861.34	3040.25	3347.89	3499.32	4581.07	4335.02	4827.12	1.11352	0.155122	0.048248	0.0767316
gene367	CTL0351	infB	28848	27776	61611	61871	1878.79	2018.3	2451.91	2441.91	42018.7	37971.6	46065.9	1.21317	0.278777	0.000764128	0.00180102
gene368	CTL0352	nusA	16075	15067	29019	30139	2422.29	2542.39	2831.52	2915.65	21465.5	20868.5	22062.6	1.05722	0.0802771	0.297543	0.366904
gene369	CTL0353	rpsA	47939	42622	54725	54743	5016.18	4972.26	3504.46	3470.89	50719.4	60599.5	40839.3	0.673921	-0.569349	3.32737e-11	2.24477e-10
gene37	CTL0036	CTL0036	4609	4435	6408	6480	2717.12	2985.53	2316.64	2305.44	5436.2	6064.73	4807.66	0.792724	-0.33511	2.92797e-05	8.99651e-05
gene370	CTL0354	trxB	4396	4010	6083	6010	802.444	815.94	678.086	659.352	5070.43	5628.81	4512.05	0.801599	-0.319048	6.10638e-05	0.000174924
gene371	CTL0355	acpS	1260	1100	1452	1368	1176.99	1155.22	815.299	745.867	1315.53	1578.44	1052.63	0.666881	-0.584498	2.48341e-09	1.347e-08
gene372	CTL0356	CTL0356	1249	1112	1843	1815	153.331	154.647	94.1769	92.4875	1472.41	1579.94	1364.88	0.863885	-0.211088	0.0254249	0.0431945
gene373	CTL0357	CTL0357	1223	1072	1041	978	709.003	693.174	375.207	346.921	1144.39	1535.13	753.657	0.490941	-1.02638	4.85057e-23	9.40809e-22
gene374	CTL0358	CTL0358	1913	1672	2046	2045	306.568	273.525	163.526	149.303	1962.03	2397.83	1526.24	0.636511	-0.651743	1.0997e-13	9.84442e-13
gene375	CTL0359	fabI	4295	3469	2905	2615	970.151	872.784	393.385	350.723	3621.64	5181.98	2061.31	0.397785	-1.32994	3.32832e-60	3.87334e-58
gene376	CTL0360	CTL0360	290	280	461	441	23.2742	24.6684	23.0002	21.6305	359.456	382.266	336.646	0.880658	-0.183346	0.293426	0.363271
gene377	CTL0361	CTL0361	341	257	1069	1122	71.3278	57.6951	151.01	155.046	607.717	398.392	817.041	2.05085	1.03622	8.7785e-14	8.01253e-13
gene378	CTL0362	CTL0362	1077	1008	1559	1562	171.674	180.199	151.533	147.676	1280.73	1397.12	1164.34	0.833384	-0.262948	0.00851114	0.0161382
gene379	CTL0363	CTL0363	1080	938	1295	1368	249.621	234.694	172.345	176.166	1171.25	1349.51	992.996	0.73582	-0.442575	1.47368e-05	4.7474e-05
gene38	CTL0037	CTL0037	3780	3456	5922	5757	1082.76	1088.08	996.577	940.703	4601.94	4845.66	4358.22	0.899407	-0.152954	0.0553279	0.0864267
gene380	CTL0364	CTL0364	1422	1106	1887	1874	259.605	218.133	233.426	229.77	1544.4	1685.58	1403.21	0.832478	-0.264516	0.00361161	0.00740618
gene381	CTL0365	groEL	97996	67537	133754	122887	10336.7	7962.42	8573.54	7791.17	102919	110019	95818.9	0.870929	-0.199373	0.0264158	0.0446336
gene382	CTL0366	groES	23070	15497	40544	37090	24048.6	17334.2	25904.9	23927.1	27301.1	25615.8	28986.4	1.13158	0.17834	0.0421744	0.0681673
gene383	CTL0367	pepF	6723	5121	13805	13590	624.03	524.206	789.328	770.18	9057.26	7892.78	10221.7	1.29508	0.373037	3.86018e-06	1.346e-05
gene384	CTL0368	clpB	17755	16977	30160	30468	1153.67	1227.72	1198.17	1199.06	22951.6	23286.7	22616.5	0.971221	-0.0421279	0.620516	0.676464
gene385	CTL0369	CTL0369	3723	3579	6843	7370	459.312	493.775	522.176	556.556	5097.68	4896.45	5298.9	1.08219	0.113956	0.139432	0.192885
gene386	CTL0370	incD	6693	5722	13603	14505	3602.48	3394.71	4482.29	4752.89	9389.52	8298.84	10480.2	1.26285	0.336684	2.23605e-05	7.00929e-05
gene387	CTL0371	incE	4209	3502	9013	9386	3175.3	2920.83	4140.14	4302.42	6006.16	5150.69	6861.62	1.33217	0.413783	2.38382e-07	1.02273e-06
gene388	CTL0372	incF	6222	4985	14024	14771	8156.03	7350.32	11473.3	11969.6	9107.95	7478.35	10737.5	1.43582	0.521873	6.30824e-11	4.16522e-10
gene389	CTL0373	incG	6407	4517	10734	10414	2371.83	1893.6	2600.62	2517.3	7578.35	7264.81	7891.88	1.08632	0.119443	0.175901	0.233948
gene39	CTL0038	sctN	5217	5110	11127	10743	717.088	777.77	925.453	885.071	7545.03	6928.4	8161.67	1.178	0.236342	0.00242591	0.00521599
gene390	CTL0374	incA	1111	891	1429	1428	235.384	196.222	175.898	162.177	1200.91	1335.95	1065.87	0.797836	-0.325837	0.00108783	0.00248838
gene391	CTL0375	CTL0375	114	126	139	172	30.029	26.8024	19.5952	21.823	138.671	161.539	115.802	0.716868	-0.48022	0.0660787	0.100686
gene392	CTL0376	araD	2172	1901	5415	5562	719.286	689.944	1080.44	1094.57	3409.27	2724.33	4094.21	1.50284	0.587687	5.43824e-13	4.56126e-12
gene393	CTL0377	efp	3302	3026	5605	5791	1292.56	1336.38	1348.24	1399.65	4244.07	4237.87	4250.27	1.00292	0.00421371	0.950748	0.960028
gene394	CTL0378	accB	3084	2560	4620	4478	1657.33	1533.61	1510.52	1446.27	3582.47	3769.77	3395.16	0.900629	-0.150995	0.0536126	0.0840292
gene395	CTL0379	accC	6088	5489	11383	11085	816.455	822.216	938.405	904.819	8066.96	7749.74	8384.18	1.08187	0.113523	0.152504	0.207158
gene396	CTL0380	rplM	13361	11160	20441	18450	5690.94	5311.3	5064.96	4537.2	15451.7	16380.9	14522.6	0.886555	-0.173719	0.0224686	0.0388094
gene397	CTL0381	rpsI	11208	9099	15168	13785	7084.51	6383.43	5797.76	5110.75	12183.2	13555.5	10810.9	0.797528	-0.326392	2.24653e-05	7.01851e-05
gene398	CTL0382	CTL0382	949	939	1873	2145	98.6268	109.492	110.516	110.588	1382.08	1267.01	1497.16	1.18165	0.240807	0.011215	0.0207165
gene399	CTL0383	adk	2092	1776	2645	2574	567.919	524.877	441.491	413.371	2266.31	2585.09	1947.54	0.753374	-0.408562	1.36524e-06	5.10457e-06
gene4	CTL_t01	tRNA-Ala	76	87	128	130	2787.84	4147.15	1136.99	281.391	103.027	109.815	96.2389	0.876375	-0.190379	0.539547	0.602529
gene40	CTL0039	CTL0039	2156	2217	6268	6107	1118.03	1281.17	1992.8	1922.17	3777.77	2937.69	4617.85	1.57193	0.65254	3.65455e-16	4.36203e-15
gene400	CTL0384	CTL0384	902	819	1391	1437	318.926	318.598	297.377	305.251	1103.5	1152.27	1054.74	0.915355	-0.127597	0.226705	0.29112
gene401	CTL0385	CTL0385	1359	1373	1846	2040	426.638	483.438	356.227	387.468	1641.44	1834.43	1448.44	0.789589	-0.340826	0.000271472	0.000690548
gene402	CTL0386	CTL0386	1035	1014	1622	1946	6.54735	7.57941	8.67335	9.74888	1351.81	1374.68	1328.93	0.966716	-0.0488363	0.66115	0.714073
gene403	CTL0387	CTL0387	328	299	551	512	7.65871	7.72312	9.55078	6.8681	408.341	419.843	396.839	0.945207	-0.0812981	0.619269	0.675896
gene404	CTL0388	CTL0388	1020	860	1183	1243	216.992	197.677	144.521	156.162	1080.44	1256.22	904.666	0.720147	-0.473637	6.44123e-06	2.18861e-05
gene405	CTL0389	CTL0389	1279	1326	2736	3129	488.269	572.498	546.239	585.469	1967.89	1750.37	2185.41	1.24854	0.320245	0.000196853	0.000517713
gene406	CTL0390	CTL0390	2043	2131	4912	5445	308.633	349.96	453.252	499.92	3332.69	2805.08	3860.3	1.37618	0.460672	8.47284e-09	4.2639e-08
gene407	CTL0391	CTL0391	2783	2500	4450	5024	805.415	814.103	781.937	875.456	3533.37	3536.13	3530.6	0.998435	-0.00225977	0.987728	0.987728
gene408	CTL0392	CTL0392	1614	1496	3393	3507	362.219	366.46	468.507	479.168	2328.42	2083.41	2573.42	1.2352	0.304743	0.000322088	0.000806086
gene409	CTL0393	CTL0393	1562	1568	2737	2928	336.153	378.6	369.406	388.613	2106.73	2101.31	2112.16	1.00516	0.00743126	0.883446	0.900863
gene41	CTL0040	CTL0040	4168	3675	6407	6206	1007.02	988.152	947.004	907.769	4976.97	5247.02	4706.91	0.897063	-0.156719	0.04654	0.0743203
gene410	CTL0394	oppA	1688	1274	2724	2923	158.035	102.415	150.051	148.542	2039.38	1973.38	2105.39	1.0669	0.0934197	0.328728	0.398763
gene411	CTL0395	CTL0395	1055	982	2054	2336	300.357	304.408	336.033	371.734	1500.32	1364.75	1635.88	1.19866	0.261425	0.00527152	0.0105317
gene412	CTL0396	CTL0396	1361	1195	1311	1467	699.392	682.22	400.371	455.109	1372.56	1709.79	1035.34	0.605536	-0.723716	9.26538e-14	8.37483e-13
gene413	CTL_t32	tRNA-Thr	257	245	165	169	41817.6	59096.9	12791.2	15757.9	230.563	336.547	124.579	0.370168	-1.43375	8.21188e-12	5.97286e-11
gene414	CTL_t35	tRNA-Tyr	5709	6309	6408	5005	650161	988431	410892	268938	6178.19	8089.03	4267.35	0.527547	-0.922628	1.96544e-30	6.30973e-29
gene415	CTL0397	CTL0397	302	260	425	621	72.8076	69.0864	62.1498	89.2115	382.325	375.741	388.908	1.03504	0.049691	0.768357	0.803753
gene416	CTL0398	CTL0398	328	383	438	466	53.474	66.013	43.6176	46.9274	408.164	479.261	337.067	0.703306	-0.507775	0.0022027	0.00475804
gene417	CTL0399	CTL0399	662	631	1601	1424	148.41	158.392	219.972	194.063	998.289	866.84	1129.74	1.30328	0.382149	0.000468001	0.00113171
gene418	CTL0400	pkn1	5578	5439	8970	8939	519.734	560.181	505.056	497.411	7035.98	7390.42	6681.55	0.904082	-0.145475	0.0731583	0.11039
gene419	CTL0401	ligA	4741	4607	8223	8145	411.449	445.823	437.769	430.262	6188.6	6270.24	6106.96	0.973959	-0.0380671	0.662696	0.714914
gene42	CTL0041	sctQ	2408	2276	4433	4514	358.07	382.192	406.586	410.43	3238.41	3139.49	3337.32	1.06301	0.0881613	0.266873	0.335755
gene420	CTL0402	CTL0402	14132	13618	31127	34052	531.121	569.07	715.113	773.934	21453	18609.3	24296.7	1.30562	0.384731	8.93408e-07	3.50955e-06
gene421	CTL0403	mhpA	3063	2658	7185	7382	267.106	239.983	388.755	378.534	4629.48	3825.75	5433.2	1.42017	0.506059	2.75887e-10	1.66786e-09
gene422	CTL0404	CTL0404	1326	1039	3028	3402	264.287	230.102	378.251	422.479	1986.77	1577.21	2396.32	1.51934	0.603447	1.22012e-11	8.73792e-11
gene423	CTL0405	rpmG	1543	1471	3453	3101	17611	19018.3	25484.1	22595.4	2234.06	2020.63	2447.49	1.21125	0.276501	0.00119236	0.00270754
gene424	CTL0406	CTL0406	4489	3672	5516	5700	536.816	489.362	403.197	412.254	4815.96	5448.8	4183.13	0.767716	-0.381356	1.24234e-06	4.77481e-06
gene425	CTL0407	CTL0407	6718	6411	4646	4285	225.625	234.225	212.351	214.865	6068.22	8802.09	3334.34	0.378812	-1.40045	1.83464e-67	2.44007e-65
gene426	CTL0408	CTL0408	4978	4044	8232	8400	296.618	260.471	306.179	304.778	6113.17	6022.54	6203.79	1.03009	0.0427771	0.635454	0.68996
gene428	CTL0411	CTL0411	78	80	97	105	2.79792	3.84197	3.55497	2.86753	90.72	106.134	75.3064	0.709543	-0.495038	0.101698	0.146339
gene429	CTL0413	CTL0413	172	188	301	305	5.20963	4.75553	8.69192	6.78804	234.145	242.236	226.054	0.933197	-0.0997462	0.6676	0.71937
gene43	CTL0042	pkn5	1454	1470	3100	3073	190.837	220.285	260.944	255.076	2133.27	1963.39	2303.15	1.17305	0.230266	0.00650917	0.0127312
gene430	CTL0414a	CTL0414a	282	257	373	373	0.361204	0	0.66291	0.874997	319.613	360.915	278.311	0.771127	-0.37496	0.0374161	0.0612688
gene431	CTL0417a	CTL0417a	252	207	368	357	0	4.19988	6.9087	4.55951	288.521	306.492	270.551	0.882736	-0.179946	0.328947	0.398763
gene432	CTL0417b	CTL0417b	128	124	181	204	7.70434	5.95083	15.2273	20.099	156.247	169.017	143.477	0.848892	-0.236348	0.340551	0.410159
gene433	CTL0417	CTL0417	99	88	153	159	13.1104	11.3767	13.0109	9.88065	120.745	125.132	116.358	0.929884	-0.104878	0.707746	0.753903
gene434	CTL0418	CTL0418	13	27	26	24	2.72934	6.09017	3.33939	4.95874	23.0116	27.3562	18.6671	0.682372	-0.551369	0.302574	0.372122
gene435	CTL0419	CTL0419	1343	1310	2012	2022	61.5536	58.5598	62.906	62.9961	1642.3	1779.7	1504.9	0.845593	-0.241966	0.00949155	0.0178879
gene438	CTL0422	trpR	267	258	519	526	365.335	358.688	430.232	428.12	370.954	352.095	389.812	1.10712	0.146817	0.380013	0.449546
gene439	CTL0422a	CTL0422a	223	159	267	259	776.964	599.417	707.916	655.749	225.204	254.118	196.29	0.772436	-0.372513	0.0654399	0.100163
gene44	CTL0043	CTL0043	14295	12947	36051	34755	869.327	877.736	1347.13	1286.93	22331.3	18238.2	26424.5	1.44885	0.534908	1.57197e-11	1.10871e-10
gene440	CTL0423	trpB	1698	1355	2995	2874	273.212	243.819	294.678	280.712	2113.7	2037.03	2190.37	1.07528	0.104713	0.257371	0.325119
gene441	CTL0424	trpA	1553	1405	2398	2389	430.084	432.709	406.889	398.164	1883.12	1980.29	1785.95	0.901864	-0.149018	0.0930697	0.136239
gene443	CTL0426	CTL0426	44	35	49	51	45.3617	44.2833	26.016	18.8867	44.9998	52.706	37.2936	0.707579	-0.499037	0.190996	0.250094
gene445	CTL0427	oppA2	785	552	1261	1210	72.4697	51.3133	74.2856	69.4612	905.646	889.087	922.204	1.03725	0.052761	0.727363	0.771269
gene446	CTL0428	dsbB	112	111	144	169	39.5561	62.3044	18.9795	17.8493	133.13	149.658	116.602	0.779125	-0.360074	0.172594	0.230538
gene447	CTL0429	dsbG	435	480	532	651	125.204	148.978	86.0276	100.664	528.19	615.84	440.539	0.715347	-0.483286	0.00104806	0.00240925
gene448	CTL0430	CTL0430	615	818	2655	3503	11.7346	16.5834	8.04023	8.43319	1630.45	969.262	2291.64	2.36432	1.24142	1.47306e-40	7.619e-39
gene449	CTL0431	CTL0431	926	1025	3099	3578	299.065	375.08	653.503	748.629	1900.5	1313.23	2487.76	1.89438	0.921729	3.22131e-25	7.4976e-24
gene45	CTL_t31	tRNA-Thr	2680	2512	3274	3167	161695	137374	87264.1	80477.8	2941.44	3479.2	2403.68	0.690871	-0.533512	9.33444e-11	5.99335e-10
gene450	CTL0432	CTL0432	5568	4838	11413	13273	1742.82	1673.73	2219.66	2561.38	8078.01	6958.95	9197.07	1.32162	0.402306	3.78293e-07	1.58645e-06
gene451	CTL_t14	tRNA-Ile	580	607	578	476	67441.4	80482	24545.8	24299.1	595.842	797.778	393.907	0.493755	-1.01813	1.42102e-13	1.24808e-12
gene452	CTL_t02	tRNA-Ala	82	78	68	46	9757.45	10367.9	3410.98	1406.96	74.9692	107.26	42.6788	0.397902	-1.32952	3.38923e-05	0.000102447
gene453	CTL0433	CTL0433	145	112	173	206	39.9405	33.0727	28.0608	34.7708	156.249	171.327	141.171	0.823986	-0.279308	0.239274	0.305156
gene454	CTL0434	kdsB	2519	2365	4388	4540	685.243	722.673	743.871	764.572	3301.35	3272.95	3329.76	1.01736	0.0248241	0.742095	0.785102
gene455	CTL0435	pyrG	2699	2467	4843	5040	303.062	307.962	333.284	342.315	3572.59	3459.44	3685.73	1.06541	0.0914152	0.253261	0.320797
gene456	CTL0436	CTL0436	489	462	1106	1169	207.083	228.86	278.866	283.556	742.86	637.408	848.312	1.33088	0.412377	0.000836482	0.0019567
gene457	CTL0437	zwf	8911	7604	17128	17640	977.831	924.236	1149.33	1174.57	12003.2	11038.9	12967.5	1.1747	0.232297	0.00342287	0.00703464
gene458	CTL0438	devB	2890	2403	3948	4105	728.491	669.265	591.938	609.983	3269.39	3535.49	3003.28	0.849468	-0.235368	0.00321304	0.0066771
gene459	CTL0439	dnaX	2689	2374	4212	4312	482.145	493.865	502.829	499.207	3283.34	3387.3	3179.39	0.938619	-0.0913877	0.25558	0.323295
gene46	CTL0044	CTL0044	30395	24264	15756	14381	61.1215	69.0068	57.9291	55.4685	23861.3	36470	11252.5	0.308543	-1.69646	4.80428e-97	1.49093e-94
gene460	CTL0440	tmk	2937	2859	6959	7588	939.182	1001.11	1214.82	1283.16	4655.36	3887.9	5422.82	1.3948	0.480054	1.33571e-09	7.53667e-09
gene461	CTL0441	gyrA	17840	17101	35927	36897	1206.21	1287.01	1487.98	1514.92	25295.2	23428.4	27162	1.15936	0.213334	0.0067083	0.0130385
gene462	CTL0442	gyrB	18319	17705	44821	45486	1273.25	1371.15	1907.09	1913.27	28923.2	24159.9	33686.5	1.39432	0.479557	2.20583e-09	1.21516e-08
gene463	CTL0443	CTL0443	2636	2650	5413	5493	2806.75	3143.41	3534.38	3555.3	3808.52	3548.87	4068.18	1.14633	0.197025	0.011867	0.0217483
gene464	CTL0444	CTL0444	902	806	1159	1276	262.064	265.834	214.809	235.628	1025.36	1143.07	907.638	0.794033	-0.332729	0.00205401	0.00446795
gene465	CTL0445	tgt	1507	1309	2512	2897	246.872	239.557	252.98	289.699	1949.25	1883.17	2015.34	1.07019	0.0978643	0.270731	0.339234
gene466	CTL0446	mgtE	4977	4623	12529	13549	626.309	650.156	927.66	988.935	8076.77	6431.47	9722.07	1.51164	0.596115	4.39868e-14	4.17874e-13
gene467	CTL0447	CTL0447	970	899	1671	1839	167.983	168.735	174.908	191.058	1280.2	1252.05	1308.35	1.04496	0.0634501	0.513442	0.579412
gene468	CTL0448	CTL0448	51	77	148	176	30.577	56.3628	60.1836	64.4095	103.774	86.8614	120.686	1.38941	0.474471	0.082824	0.123375
gene469	CTL0449	gcp	1780	1389	2857	2905	399.069	337.78	374.949	377.544	2131.24	2113.16	2149.31	1.01711	0.0244723	0.842769	0.865069
gene47	CTL0045	CTL0045	399	349	755	839	157.726	168.202	207.287	230.214	547.209	500.31	594.108	1.18748	0.247905	0.0826078	0.12325
gene470	CTL0450	oppA3	3346	2606	4545	4404	394.569	341.999	330.996	315.845	3654.15	3968.73	3339.57	0.841471	-0.249015	0.00141817	0.00318149
gene471	CTL0451	oppB	1182	1129	2190	2328	202.989	211.645	246.787	257.028	1617	1549.4	1684.6	1.08726	0.120696	0.181163	0.23956
gene472	CTL0452	oppC	938	910	1985	1989	157.701	162.199	232.294	231.153	1361.03	1239.51	1482.56	1.19609	0.258324	0.00737627	0.0142772
gene473	CTL0453	oppD	1155	1153	2001	2122	265.415	302.564	290.177	302.924	1543.29	1549.23	1537.36	0.992335	-0.0111007	0.954416	0.962688
gene474	CTL0454	oppF	696	704	1426	1464	178.414	205.918	234.96	240.228	1009	940.074	1077.92	1.14663	0.197404	0.062836	0.0970154
gene475	CTL0455	CTL0455	1172	968	2063	1931	230.055	206.887	266.233	230.042	1460.05	1429.17	1490.94	1.04322	0.0610464	0.559622	0.620248
gene476	CTL0456	CTL0456	1606	1329	3603	3437	180.628	164.976	260.523	243.124	2293.87	1960.2	2627.54	1.34045	0.422716	9.93979e-07	3.87194e-06
gene477	CTL0457	pfkA	1946	1768	2974	3123	190.616	193.301	179.529	187.12	2380.15	2486.69	2273.61	0.914311	-0.129244	0.128854	0.180668
gene478	CTL0458	CTL0458	1285	1096	2328	2285	284.258	266.247	329.49	313.256	1656.38	1591.49	1721.27	1.08155	0.113098	0.231626	0.296621
gene479	CTL0459	pfkA_2	2649	2190	3902	4641	156.643	150.182	112.995	107.146	3206.95	3231.74	3182.16	0.984658	-0.0223058	0.760231	0.799325
gene48	CTL_t20	tRNA-Lys	860	878	629	630	1858.56	3628.76	852.744	1688.35	818.508	1167.33	469.69	0.402364	-1.31343	1.09685e-27	3.00343e-26
gene480	CTL_t22	tRNA-Met	737	670	835	746	44818.7	36193.1	16973.2	11374.1	766.247	942.067	590.427	0.626736	-0.674069	3.0447e-08	1.44623e-07
gene481	CTL_t23	tRNA-Met	57	79	96	59	17191.7	21772.5	14496.6	10411.5	75.0817	92.0872	58.0761	0.630664	-0.665057	0.0416127	0.0674938
gene482	CTL0460	gseA	2983	2804	6509	7071	429.06	448.153	571.398	616.536	4470.36	3878.21	5062.51	1.30537	0.384463	1.27188e-06	4.8135e-06
gene483	CTL0461	leuS	8883	8507	15825	16065	616.074	656.761	671.211	674.825	11777.8	11659.9	11895.6	1.02022	0.0288751	0.685996	0.734094
gene484	CTL0462	hemL	2646	2287	3995	4268	358.249	341.364	321.928	342.619	3189.65	3298.45	3080.84	0.934029	-0.0984606	0.21928	0.282756
gene485	CTL0463	CTL0463	804	812	1260	1279	236.027	242.112	198.605	181.163	1016.08	1085.07	947.1	0.872848	-0.196198	0.0784713	0.117833
gene486	CTL0464	CTL0464	605	607	780	811	369.883	415.58	290.817	281.978	703.502	813.658	593.347	0.729235	-0.455545	0.000369858	0.000910947
gene487	CTL0465	rpiA	1692	1439	2322	2375	480.025	453.863	387.491	385.786	1922.3	2092.63	1751.96	0.837203	-0.256351	0.00331276	0.00685372
gene488	CTL0466	CTL0466	1407	1210	2546	2795	147.303	139.833	165.175	178.083	1870.26	1749.62	1990.89	1.1379	0.186375	0.0379491	0.061875
gene489	CTL0467	dhnA	5919	4806	7098	6964	986.275	868.199	698.413	673.438	6203.15	7159.27	5247.04	0.732902	-0.448309	1.04699e-08	5.21258e-08
gene49	CTL_t10	tRNA-Glu	829	775	578	482	103030	103981	43543.4	29054.7	735.441	1074.78	396.104	0.368546	-1.44008	2.96702e-30	9.20765e-29
gene490	CTL0468	xasA	5924	4694	7097	7170	750.86	656.38	551.425	551.564	6202.67	7083.22	5322.12	0.75137	-0.412404	1.26849e-07	5.597e-07
gene491	CTL0469	CTL0469	1332	1170	2689	2993	344.595	331.291	439.387	489.791	1895.71	1673.68	2117.74	1.26531	0.339496	0.000135061	0.00036553
gene492	CTL0470	surE	1520	1291	2130	2114	324.443	300.15	275.245	271.148	1731.06	1878.69	1583.42	0.842833	-0.246681	0.00578728	0.0114882
gene493	CTL0471	ubiA	380	300	686	661	43.9794	31.0425	51.8878	41.5822	478.138	453.58	502.696	1.10828	0.148328	0.352433	0.4212
gene494	CTL0472	CTL0472	736	661	1301	1385	86.4908	90.8481	102.726	92.7504	968.284	935.065	1001.5	1.07105	0.0990271	0.372274	0.442075
gene495	CTL0473	CTL0473	6774	6053	13711	13962	1476.23	1466.7	1870.01	1884.53	9453.37	8584.43	10322.3	1.20245	0.265972	0.000761389	0.00179912
gene496	CTL_t07	tRNA-Asp	2205	2214	2415	2213	65734	68100.2	36035.4	25591.6	2347.31	2966.69	1727.94	0.582447	-0.779801	7.75375e-20	1.20312e-18
gene497	CTL_t37	tRNA-Val	107	121	77	57	23696.7	37324.3	12506.9	6753.39	101.841	153.556	50.1267	0.32644	-1.61511	3.1018e-08	1.46306e-07
gene498	CTL0474	CTL0474	244	194	236	264	1756.95	1446.82	882.897	874.023	239.28	292.214	186.347	0.637705	-0.649039	0.0012841	0.00289466
gene499	CTL0475	CTL0475	744	653	849	922	598.824	584.227	417.613	439.581	797.352	934.488	660.216	0.706501	-0.501237	2.7352e-05	8.43202e-05
gene5	CTL0005	aspC	5581	4956	10120	10804	904.922	893.898	1028.44	1078.13	7426.1	7050.67	7801.53	1.10649	0.145995	0.0655198	0.100163
gene50	CTL0046	frr	15654	13470	34112	31993	7248.96	6958.02	9740.94	9048.44	22073.8	19471.4	24676.2	1.2673	0.341763	1.8813e-05	5.97778e-05
gene500	CTL0476	CTL0476	6637	5295	6991	7415	1702.64	1521.15	1101.31	1157.13	6666.42	7961.23	5371.6	0.67472	-0.567639	4.92941e-13	4.17207e-12
gene501	CTL0477	CTL0477	365	308	533	621	179.342	169.929	170.219	192.067	439.821	449.711	429.93	0.956013	-0.0648983	0.676021	0.725924
gene502	CTL0477A	CTL0477A	934	893	1350	1523	765.692	819.034	701.457	788.309	1147.8	1224.94	1070.67	0.874055	-0.194204	0.0657003	0.100274
gene503	CTL0478	CTL0478	868	872	1241	1227	384.913	413.034	330.408	331.694	1044.5	1168.16	920.835	0.788276	-0.343227	0.00158134	0.00351367
gene504	CTL0479	CTL0479	469	419	603	701	274.067	256.743	177.439	220.659	540.056	594.288	485.823	0.817487	-0.290732	0.0420322	0.0680557
gene505	CTL0480	CTL0480	723	608	600	700	266.142	245.846	128.551	144.59	686.817	889.318	484.317	0.544594	-0.876747	7.09532e-12	5.20137e-11
gene506	CTL0481	CTL0481	543	457	580	698	180.299	168.956	119.455	142.423	572.08	668.172	475.988	0.712373	-0.489294	0.000400216	0.000983115
gene507	CTL0482	CTL0482	1193	872	2124	2234	151.213	122.388	170.366	177.096	1499.85	1374.6	1625.1	1.18224	0.241518	0.014201	0.0257221
gene508	CTL0483	CTL0483	1209	1062	1749	1850	125.895	120.156	107.977	115.196	1430.58	1519.16	1342	0.883383	-0.178889	0.0605519	0.0941131
gene509	CTL0484	incB	1528	1101	2356	2666	1406.47	1155.85	1363.84	1524.85	1810.42	1749.37	1871.47	1.06979	0.0973326	0.32948	0.39889
gene51	CTL0047	pyrH	29875	25292	66394	65912	8615.37	8148.49	11782.7	11599	43114.9	36866.9	49362.9	1.33895	0.421101	6.60024e-07	2.63726e-06
gene510	CTL0485	incC	1515	1116	2066	2166	520.752	415.073	407.52	424.43	1664.95	1751.73	1578.16	0.900918	-0.150533	0.0805853	0.120425
gene511	CTL0486	CTL0486	2477	2161	5030	5279	133.432	125.845	173.671	177.006	3473.14	3101.97	3844.31	1.23931	0.30954	0.000139072	0.000374209
gene512	CTL0487	CTL0487	721	592	958	968	269.754	248.839	277.038	276.079	797.599	876.73	718.468	0.819487	-0.287208	0.01476	0.026631
gene513	CTL0488	acpP	7411	6556	14494	13662	10876.3	10813.1	12348.7	11557.7	9927.34	9344.85	10509.8	1.12466	0.169495	0.0331864	0.0547811
gene514	CTL0489	fabG	5887	5246	11813	12774	1568.88	1544.95	1957.34	2099.46	8308.2	7450.18	9166.21	1.23034	0.299051	0.000154167	0.00041126
gene515	CTL0490	fabD	4009	4214	10263	10807	852.434	995.234	1337.84	1393.3	6692.12	5527.29	7856.94	1.42148	0.507395	8.5845e-11	5.58893e-10
gene516	CTL0491	fabH	5243	5710	11724	12874	987.877	1188.85	1355.19	1473.17	8269.18	7369.33	9169.04	1.24422	0.315238	3.92225e-05	0.000116293
gene517	CTL0492	recR	299	278	532	510	77.3216	76.0916	99.941	97.7358	387.729	386.568	388.889	1.006	0.00863678	0.965023	0.972334
gene518	CTL0493	CTL0493	17212	15544	36385	36399	1221.1	1233.27	1590.08	1574.63	24540.8	21928.1	27153.5	1.2383	0.308359	0.00010914	0.000300618
gene519	CTL0494	ompH	4203	3440	5850	5795	1687.72	1539.35	1460.14	1439.14	4723.91	5103.02	4344.79	0.851415	-0.232066	0.00289848	0.00607767
gene52	CTL0048	tsf	23811	19980	51196	51490	4913.08	4598.71	6377.64	6281.75	33782.4	29257.6	38307.2	1.30931	0.388807	2.51032e-06	9.02357e-06
gene520	CTL0495	lpxD	7226	5748	8141	7587	1310.14	1162.64	899.72	828.702	7263.6	8655.79	5871.41	0.678322	-0.559958	8.35154e-13	6.70283e-12
gene521	CTL0496	CTL0496	1432	1244	1534	1629	160.414	142.715	99.986	101.875	1484.47	1789.55	1179.38	0.659039	-0.601563	1.89679e-10	1.16948e-09
gene522	CTL0497	pdhA	3203	2422	5631	5478	591.416	498.648	642.905	620.185	3946.61	3747.74	4145.48	1.10613	0.145519	0.0885513	0.130239
gene523	CTL0498	pdhB	2155	1802	4476	4278	434.968	405.947	552.337	520.235	2955.35	2643.5	3267.21	1.23594	0.305609	0.000244954	0.000626516
gene524	CTL0499	pdhC	2819	2192	5255	5046	394.872	341.1	455.332	432.848	3592.78	3341.14	3844.42	1.15063	0.202428	0.0157491	0.0279842
gene525	CTL0500	glgP	2119	1999	2781	2787	126.835	132.058	97.9294	97.1161	2418.6	2759.98	2077.22	0.752622	-0.410003	1.32604e-06	4.97801e-06
gene526	CTL0500A	CTL0500A	709	535	605	618	269.962	225.895	110.101	101.858	642.483	828.788	456.179	0.550417	-0.861404	4.33542e-11	2.90379e-10
gene527	CTL0501	dnaA	3715	3143	4355	4757	455.972	424.036	321.732	343.781	3989.84	4582.97	3396.71	0.74116	-0.432143	5.81333e-08	2.62729e-07
gene528	CTL0503	oxaA	16452	15092	26378	27005	1146.46	1177.7	1132.63	1154.2	20518.5	21125.6	19911.4	0.942525	-0.0853969	0.284144	0.353189
gene529	CTL0504	lgt	1442	1273	1571	1634	351.888	335.486	226.443	229.619	1505.84	1816.41	1195.27	0.658037	-0.603758	1.41541e-10	8.90372e-10
gene53	CTL0049	rpsB	28237	22962	63737	64982	6037.6	5354.77	8353.68	8421.81	41095.6	34178.3	48013	1.40478	0.490345	6.36627e-09	3.22119e-08
gene530	CTL0505	CTL0505	3736	3110	4056	4121	1205.08	1073.37	762.723	785.268	3811.56	4572.96	3050.17	0.667	-0.584241	2.53959e-13	2.20968e-12
gene531	CTL0506	CTL0506	2991	2489	5282	5565	398.982	367.629	412.377	431.043	3852.63	3660.47	4044.79	1.10499	0.144036	0.0802786	0.12016
gene532	CTL0507	CTL0507	984	800	1032	991	567.43	524.295	349.28	334.066	972.958	1190.92	755.001	0.633967	-0.657521	1.76649e-09	9.7893e-09
gene533	CTL0508	CTL0508	1306	1342	2436	2619	167.3	193.774	204.973	217.269	1831.74	1778.84	1884.64	1.05948	0.0833557	0.314998	0.385366
gene534	CTL0509	CTL0509	1123	1181	2113	2416	111.244	131.446	128.931	132.088	1618.15	1548.71	1687.59	1.08968	0.1239	0.152894	0.207196
gene535	CTL0510	CTL0510	1725	1682	2943	3058	265.874	284.944	278.86	282.714	2261.75	2285.48	2238.02	0.979235	-0.0302729	0.760689	0.799325
gene536	CTL0511	CTL0511	2831	2651	3933	4106	809.642	848.374	688.865	712.819	3335.69	3673.44	2997.95	0.816117	-0.293152	0.000328693	0.00082041
gene537	CTL0512	CTL0512	2563	2328	2806	2689	1327.92	1322.18	868.836	826.83	2662.77	3274.73	2050.82	0.626256	-0.675175	5.11512e-16	5.95272e-15
gene538	CTL0513	dnaQ	2844	2366	3727	3667	862.284	801.581	698.002	681.309	3119.5	3480.1	2758.9	0.792764	-0.335036	3.15066e-05	9.55462e-05
gene539	CTL0514	CTL0514	1227	1001	1841	1761	297.423	258.367	292.385	272.042	1415.9	1487.45	1344.34	0.903793	-0.145935	0.115364	0.164226
gene54	CTL_t11	tRNA-Gly	357	464	517	417	15007.6	16743.7	20742.3	12791.5	452.051	554.978	349.125	0.629078	-0.668688	2.35794e-05	7.34194e-05
gene540	CTL0515	CTL0515	827	851	1494	1560	128.778	140.94	125.05	113.147	1133.09	1127.27	1138.91	1.01033	0.0148317	0.842392	0.865069
gene541	CTL0516	CTL0516	3430	3251	6810	6973	329.554	348.173	394.247	398.115	4809.64	4478.33	5140.94	1.14796	0.199072	0.0114099	0.0209933
gene542	CTL0517	accA	3083	2746	4775	4711	659.018	665.44	634.236	622.27	3720.05	3900.7	3539.39	0.907372	-0.140234	0.0791955	0.118729
gene543	CTL0518	CTL0518	3850	3892	6927	7697	589.064	669.843	669.278	739.346	5324.56	5198.53	5450.59	1.04849	0.0683105	0.347637	0.417613
gene544	CTL0519	ihfA	6587	5834	17144	16719	6995.57	7039.89	10664.1	10421.3	10473.5	8310.74	12636.2	1.52047	0.604513	2.08867e-14	2.04689e-13
gene545	CTL0520	amiA	5827	5865	15635	16727	1455.27	1635.83	2267.03	2371.74	9957.94	7849.92	12066	1.53708	0.620193	2.35925e-15	2.56133e-14
gene546	CTL0521	murE	13241	12814	22189	22822	1745.08	1879.54	1824.19	1869.75	17131.4	17474.7	16788	0.960708	-0.0578308	0.489337	0.557617
gene547	CTL0522	pbp	1863	1775	4207	4368	161.084	171.504	231.569	236.343	2818.46	2438.92	3198	1.31123	0.390925	1.95309e-06	7.15878e-06
gene548	CTL0523	CTL0523	230	241	339	393	452.324	554.128	436.23	496.3	294.645	316.567	272.723	0.861502	-0.215075	0.270622	0.339234
gene549	CTL0524	CTL0524	1172	1131	1878	2136	248.489	263.855	243.391	276.305	1520.12	1544.47	1495.77	0.968467	-0.0462252	0.659107	0.712692
gene55	CTL0050	ompA	199453	175876	158826	152819	31964	31464.2	15592.4	14854.8	183702	251098	116306	0.463191	-1.11032	7.62774e-27	1.9193e-25
gene550	CTL0525	CTL0525	1855	1521	2377	2263	776.263	702.19	595.941	559.86	1993	2254.17	1731.82	0.768274	-0.380308	1.04822e-05	3.47294e-05
gene551	CTL0526	CTL0526	752	589	773	692	509.158	423.39	306.552	257.773	720.698	894.298	547.097	0.611761	-0.708959	1.01087e-08	5.05979e-08
gene552	CTL0527	dnaA	7684	6885	12572	12906	942.017	928.946	920.796	924.874	9626.92	9750.98	9502.86	0.974554	-0.0371852	0.635373	0.68996
gene553	CTL0528	CTL0528	2855	2542	4570	4903	1014.06	994.243	1006.25	1077.11	3571.72	3611.58	3531.86	0.977926	-0.0322028	0.690031	0.737565
gene554	CTL0529	CTL0529	584	495	859	915	143.981	136.252	111.853	117.243	691.272	721.094	661.45	0.917287	-0.124555	0.321193	0.391401
gene555	CTL0530	nqrB	7314	6405	11643	11229	839.992	814.12	831.178	792.943	8856.06	9176.42	8535.69	0.930176	-0.104424	0.177669	0.235962
gene556	CTL0531	nqrC	1771	1560	4052	3864	402.78	407.085	573.518	540.052	2591.45	2228.4	2954.5	1.32584	0.406905	1.30133e-06	4.90503e-06
gene557	CTL0532	nqrD	1118	1035	1490	1560	384.322	393.32	312.894	320.03	1289.83	1442.26	1137.39	0.78862	-0.342598	0.000573985	0.00137727
gene558	CTL0533	nqrE	1509	1317	2034	2055	315.506	313.781	249.514	221.927	1707.72	1890.1	1525.35	0.807021	-0.309321	0.000618713	0.00148078
gene559	CTL0534	gcsH	1370	1210	1779	1912	1192.33	1199	1021.18	1073.9	1551.11	1726.12	1376.11	0.797228	-0.326936	0.00045138	0.00109436
gene56	CTL0051	pbpB	4083	3656	8551	8416	208.188	208	266.629	261.365	5755.2	5179.59	6330.82	1.22226	0.289553	0.000273377	0.000693498
gene560	CTL0535	CTL0535	10234	9845	21349	22298	857.053	917.774	1098.32	1135.15	14870.8	13464.5	16277	1.20889	0.273678	0.000401432	0.000983509
gene561	CTL0536	CTL0536	1273	1104	1832	1923	152.868	146.56	135.681	139.339	1494.9	1589.52	1400.27	0.880936	-0.18289	0.0508436	0.0800938
gene562	CTL0537	lplA	766	605	1365	1417	220.746	186.423	231.261	241.377	976.021	914.509	1037.53	1.13453	0.182089	0.111256	0.159352
gene563	CTL0538	clpC	12855	11924	24234	22556	851.223	883.475	986.65	905.123	17033.6	16599.9	17467.4	1.05225	0.0734837	0.345192	0.415212
gene564	CTL0539	mnmA	2803	2748	5495	5868	418.387	438.486	527.09	553.176	3980.48	3724.26	4236.69	1.13759	0.185983	0.0175273	0.0309051
gene565	CTL0540	CTL0540	1217	1147	3232	3467	105.345	109.247	189.833	202.381	2040.99	1584.37	2497.62	1.57641	0.656645	6.06083e-14	5.64263e-13
gene566	CTL0541	CTL0541	9868	9366	14983	15040	1584.53	1679.6	1475.09	1464.73	12046.8	12893.2	11200.3	0.868702	-0.203067	0.0105853	0.0196704
gene567	CTL0542	CTL0542	4676	4296	7901	8741	1518.63	1559.51	1578.54	1731.66	6105.97	6008.97	6202.98	1.03229	0.0458439	0.549547	0.610535
gene568	CTL0543	ptsN_2	3003	2978	4166	4641	1738.83	1925.12	1476.48	1626.97	3648.21	4013.99	3282.43	0.817747	-0.290274	0.000405427	0.000990688
gene569	CTL0544	dut	7932	7350	11715	12230	5261.32	5429.36	4743.18	4894.96	9583.57	10237.4	8929.72	0.872262	-0.197167	0.0131345	0.02393
gene57	CTL0052	CTL0052	871	877	2187	2278	152.089	164.854	223.877	231.398	1419.38	1173.61	1665.15	1.41883	0.504704	1.28485e-07	5.64242e-07
gene570	CTL0545	accD	7255	6089	14449	14879	1533.33	1433.9	1858.39	1903.85	9926.98	8915.42	10938.5	1.22692	0.295044	0.000215008	0.000560707
gene571	CTL0546	sodM	4797	4586	6256	6375	1737.65	1857.4	1401.89	1415.6	5501.21	6290.96	4711.46	0.748926	-0.417106	1.85821e-07	8.04647e-07
gene572	CTL0547	mrsA	10453	10037	15982	16202	1015.52	1084.35	950.549	951.801	12872.4	13739.4	12005.4	0.873796	-0.194632	0.0145391	0.0262832
gene573	CTL0548	CTL0548	2020	1928	2277	2713	1008.76	1051.9	631.782	768.813	2252.78	2646.87	1858.68	0.702217	-0.510011	3.28653e-09	1.7385e-08
gene574	CTL0549	rnc	964	819	1674	1828	324.766	313.906	361.752	392	1248.55	1191.65	1305.46	1.0955	0.131591	0.198564	0.257482
gene575	CTL0550	radA	1886	1905	4020	4113	239.655	271.788	326.895	329.798	2789.53	2545.49	3033.56	1.19174	0.25307	0.00178754	0.00393429
gene576	CTL0551	hemC	1072	1040	2123	2115	311.855	337.113	378.038	364.694	1498.85	1416.58	1581.13	1.11616	0.158546	0.0874674	0.129053
gene577	CTL0552	CTL0552	281	361	1182	1257	126.366	163.847	362.848	365.406	671.63	433.845	909.415	2.09617	1.06776	2.3829e-16	2.88114e-15
gene578	CTL0553	pknD	3443	3470	9283	9851	197.213	220.028	328.942	346.038	5888.01	4641.5	7134.51	1.53711	0.620224	3.76309e-15	4.02694e-14
gene579	CTL0554	valS	9280	9226	18331	18917	540.661	600.578	659.474	674.157	13156.4	12420.7	13892.2	1.11847	0.161533	0.033618	0.0553953
gene58	CTL0053	CTL0053	4574	3960	9120	10141	516.238	504.266	640.311	700.502	6442.67	5706.51	7178.83	1.25801	0.331141	3.13932e-05	9.55133e-05
gene580	CTL0555	CTL0555	1442	1319	2026	2076	801.013	818.576	652.18	667.28	1689.48	1848.95	1530	0.827496	-0.273175	0.00279512	0.00588745
gene581	CTL0556	atpK	1769	1686	2112	2145	1527.92	1529.52	1053.48	1062.96	1952.1	2316.26	1587.94	0.685563	-0.544639	7.36455e-10	4.25863e-09
gene582	CTL0557	atpI	5223	5133	11549	12598	465.104	509.106	628.031	678.996	7974.97	6948.48	9001.47	1.29546	0.373463	1.73614e-06	6.41407e-06
gene583	CTL0558	CTL0558	2042	1905	4368	4370	791.441	825.894	1037.37	1026.24	2952.23	2644.58	3259.89	1.23267	0.301783	0.000225425	0.000586231
gene584	CTL0559	CTL0559	4994	4272	7467	7198	708.618	673.735	651.212	618.931	5833.45	6193.98	5472.91	0.883585	-0.178559	0.0219437	0.0380439
gene585	CTL0560	CTL0560	7495	6331	14750	14630	761.802	718.362	925.738	905.404	10100.4	9239.05	10961.7	1.18645	0.246649	0.00201907	0.00441257
gene586	CTL0561	CTL0561	1631	1329	3897	4051	400.657	373.689	624.436	639.182	2470.1	1976.08	2964.13	1.50001	0.58497	6.67133e-12	4.96898e-11
gene587	CTL0562	CTL0562	5997	5511	15047	15348	1908.98	1960.41	2764.69	2791.49	9522.49	7707.5	11337.5	1.47097	0.556765	1.68799e-12	1.33179e-11
gene588	CTL0563	CTL0563	2454	2197	3829	3826	382.867	319.586	290.726	251.332	2984.35	3112.83	2855.88	0.917456	-0.124289	0.1279	0.180081
gene589	CTL0564	CTL0564	3180	3114	6033	6231	1805.38	1935.56	2114	2199.24	4398.32	4222.62	4574.01	1.08322	0.11532	0.134849	0.187941
gene59	CTL0054	CTL0054	1861	1653	3591	3559	521.436	516.355	614.821	604.055	2509.52	2351.36	2667.68	1.13453	0.182092	0.0311271	0.0518414
gene590	CTL0565	tal	15125	13798	22583	22507	2654.32	2711.82	2239.43	2195.92	18094.9	19367.4	16822.3	0.868588	-0.203255	0.00979562	0.0183865
gene591	CTL0566	rpoC	78138	71796	170872	172407	3050.08	3121.39	4056.82	4049.27	114238	100418	128057	1.27524	0.350769	0.000330203	0.000821976
gene592	CTL0567	rpoB	84548	73359	155702	154445	3612.85	3508.16	4108.44	4034.3	110655	105595	115715	1.09584	0.132036	0.182535	0.240368
gene593	CTL0568	rplL	25788	20421	35219	34877	18116.7	16149.1	15562.7	15317.1	28489.2	30825.3	26153.1	0.848431	-0.237131	0.00247477	0.00530877
gene594	CTL0569	rplJ	15246	12725	27088	26689	5414.79	4927.12	5387.04	5114.48	19375.3	18685.3	20065.4	1.07386	0.102806	0.209817	0.271683
gene595	CTL0570	rplA	18824	15480	28311	27463	5874.27	5382.5	5429.17	5218.79	21860.1	22906.8	20813.4	0.908615	-0.138259	0.0700984	0.106116
gene596	CTL0571	rplK	10598	9618	21002	21064	6366.17	6347.93	7687.95	7605.07	14614.2	13535.1	15693.2	1.15944	0.213431	0.00635125	0.0125349
gene597	CTL0572	nusG	6483	5449	14881	15583	2958.93	2778.32	4165.99	4316.86	9666.43	7972.34	11360.5	1.42499	0.510951	1.25732e-10	8.01757e-10
gene598	CTL0573	secE	1498	1351	2043	1866	4063.98	4086.51	3402.84	3076.07	1683.35	1907.16	1459.53	0.765292	-0.385918	2.19938e-05	6.91763e-05
gene599	CTL_t34	tRNA-Trp	450	434	411	391	55292.2	38879.5	24445.3	29264.7	446.084	592.83	299.338	0.504932	-0.98584	2.91978e-10	1.74251e-09
gene6	CTL0006	CTL0006	1141	899	1678	1864	214.249	190.703	195.824	212.375	1340.42	1360.67	1320.16	0.97023	-0.043601	0.618161	0.675896
gene60	CTL0055	CTL0055	3035	2635	5627	5637	477.766	463.269	542.365	541.295	3996.95	3791.7	4202.21	1.10827	0.148305	0.0679744	0.103237
gene600	CTL0574	tufA	64561	45294	60519	58797	10085.7	7857.2	5788.95	5562.32	58786.4	73047.7	44525	0.609534	-0.714222	1.24467e-16	1.58739e-15
gene601	CTL_t33	tRNA-Thr	1552	1438	1581	1510	77624.2	75849.5	45935.4	40557.6	1578.32	2003	1153.64	0.575958	-0.795964	1.37925e-17	1.80857e-16
gene602	CTL0575	infA	3277	3304	5146	5370	7065.12	6888.88	5532.84	5695.36	4170.17	4418.64	3921.71	0.887538	-0.17212	0.0374457	0.0612688
gene603	CTL0576	CTL0576	1774	1324	3711	3753	313.701	251.027	430.976	432.192	2423.85	2063.37	2784.32	1.3494	0.432321	5.6293e-07	2.31897e-06
gene604	CTL0577	CTL0577	441	350	1319	1308	199.919	174.369	465.705	442.489	753.914	527.695	980.133	1.85739	0.893273	1.10829e-12	8.81898e-12
gene606	CTL0580	CTL0580	344	289	580	600	1688.69	1554.13	1904.28	1932.27	431.511	422.933	440.089	1.04057	0.0573683	0.739981	0.783757
gene607	CTL_t21	tRNA-Met	196	270	434	446	0	518.394	0	281.391	321.853	315.484	328.222	1.04037	0.0571027	0.677863	0.727062
gene608	CTL0581	trpC	3315	2904	5155	5446	1092.5	1071.17	1008.36	1039.22	4056.4	4159.83	3952.96	0.950271	-0.0735896	0.351521	0.421128
gene609	CTL0582	tpiA	2545	2419	3030	2977	613.928	636.92	424.666	413.764	2784.53	3327.66	2241.4	0.673565	-0.57011	6.67156e-12	4.96898e-11
gene61	CTL0056	sufS	3478	3194	6495	7075	536.591	549.352	615.967	663.698	4763.58	4468.5	5058.66	1.13207	0.178965	0.0235032	0.0402973
gene610	CTL0583	xseA	2108	1948	3141	3125	248.13	256.135	231.752	226.792	2527.35	2716.92	2337.77	0.860451	-0.216836	0.0099638	0.0186646
gene611	CTL0583A	xseB	1248	1151	2064	2305	3529.92	3628.59	3147.95	3480.13	1617.6	1606.89	1628.32	1.01334	0.0191147	0.823336	0.851695
gene612	CTL0584	CTL0584	848	595	1366	1387	1735.89	1369.53	1721.87	1732.1	993.222	959.521	1026.92	1.07025	0.097943	0.43467	0.505135
gene613	CTL0585	dxs	3407	3239	9919	10080	301.812	317.428	546.703	549.289	5957.6	4455.23	7459.97	1.67443	0.743669	7.94765e-21	1.29812e-19
gene614	CTL0586	pykF	4420	3820	7161	7562	525.877	500.445	519.953	545.894	5499.84	5509.66	5490.02	0.996436	-0.00515069	0.932084	0.944255
gene615	CTL0587	uvrA	3643	2905	7599	7633	88.8832	75.3839	121.321	118.356	5025.64	4368.88	5682.4	1.30065	0.379236	2.76678e-06	9.86926e-06
gene616	CTL0588	dnaX	2794	2478	5679	6118	354.286	347.062	442.854	471.855	3962.86	3527.56	4398.16	1.2468	0.318229	7.39748e-05	0.000209971
gene617	CTL0589	CTL0589	484	405	476	505	725.58	638.387	317.358	345.481	479.85	593.913	365.787	0.615893	-0.699247	2.97344e-06	1.05659e-05
gene618	CTL0590	ptsI	4543	4453	6978	7602	440.112	480.99	421.816	451.154	5735.35	6035.54	5435.17	0.900526	-0.15116	0.0650672	0.0997982
gene619	CTL0591	ptsH	863	839	1293	1408	1033.71	1142.22	960.339	1031.1	1074.27	1141.64	1006.89	0.881964	-0.181209	0.0954312	0.139226
gene62	CTL0057	parB	3143	2872	4482	4745	699.305	701.581	589.1	627.5	3734.25	4027.94	3440.55	0.854172	-0.227402	0.0048524	0.0097572
gene620	CTL0592	CTL0592	409	387	471	491	125.732	148.488	79.1687	82.8302	446.15	533.541	358.76	0.672412	-0.572582	0.000241347	0.000618993
gene621	CTL0592a	CTL0592a	290	290	376	349	433.523	376.192	229.54	202.667	329.999	389.34	270.659	0.695175	-0.524551	0.00334615	0.00689219
gene622	CTL0593	CTL0593	699	679	1225	1263	19.325	16.9025	22.039	20.2281	926.12	924.295	927.945	1.00395	0.00568532	0.940216	0.951457
gene623	CTL0594	CTL0594	8983	7530	22818	23566	739.701	687.986	1134.94	1166.59	14165.9	11032.3	17299.5	1.56807	0.648991	1.89575e-16	2.32229e-15
gene624	CTL0595	dnaJ	16931	14694	44446	46454	2687.5	2586.25	4309.11	4457.39	27523.5	21148.4	33898.6	1.6029	0.680681	3.31995e-17	4.29288e-16
gene625	CTL0596	rpsU	5068	4491	9598	10071	34725.2	33936.5	39889.3	41559.5	6865.32	6395.9	7334.75	1.14679	0.1976	0.0128221	0.0234526
gene626	CTL0597	CTL0597	1561	1110	2278	2344	552.439	437.781	495.884	506.757	1750.3	1776.7	1723.89	0.970275	-0.043534	0.546283	0.609089
gene627	CTL0598	lon	9383	7524	28092	27063	636.827	567.43	1183.29	1129.75	15932.9	11282.2	20583.7	1.82445	0.867459	6.78618e-28	1.91453e-26
gene628	CTL0599	CTL0599	292	275	534	596	130.584	123.946	115.656	131.609	400.576	380	421.152	1.1083	0.148343	0.359124	0.427005
gene629	CTL0600	CTL0600	1836	1405	2466	2405	350.2	291.919	280.388	269.351	1988.85	2160.05	1817.64	0.841482	-0.248996	0.00327951	0.00680005
gene63	CTL0058	dppF	2336	1809	3397	3355	474.584	383.674	415.508	402.469	2641.34	2763.42	2519.26	0.911647	-0.133453	0.0899521	0.131883
gene630	CTL0601	xerC	213	195	434	423	36.996	37.2433	49.1674	47.1281	296.514	273.231	319.797	1.17043	0.227035	0.226341	0.291055
gene631	CTL0602	CTL0602	21129	21141	37754	39376	2336.49	2606.79	2550.84	2629.09	28569.6	28375.2	28764	1.0137	0.0196343	0.756617	0.798088
gene632	CTL0603	CTL0603	1653	1749	3096	3318	651.659	768.098	756.8	805.891	2339.26	2287.14	2391.38	1.04558	0.0642977	0.395049	0.465557
gene633	CTL0604	CTL0604	1552	1491	4449	5176	137.573	152.309	277.306	321.232	2813.19	2040.49	3585.9	1.75737	0.81342	1.0319e-22	1.96061e-21
gene634	CTL0605	CTL0605	2320	2453	6961	7684	157.175	186.138	329.988	364.605	4333.77	3208.8	5458.75	1.70118	0.766538	5.69218e-22	9.99891e-21
gene635	CTL0606	secG	2269	1870	3516	3528	2928.17	2684.54	2812.14	2772.33	2695.92	2764.01	2627.83	0.950732	-0.0728888	0.35192	0.421128
gene636	CTL0607	def	3931	3611	7888	8491	1648.82	1685.75	2028.39	2167.99	5578.84	5051.21	6106.46	1.20891	0.273708	0.000532197	0.00128362
gene637	CTL0608	CTL0608	4830	4410	10422	11218	1196.75	1219.22	1585.91	1686.91	7127.66	6187.43	8067.89	1.30392	0.382851	1.24627e-06	4.77481e-06
gene638	CTL0609	CTL0609	20919	18691	36224	38922	3110.26	3049.64	3416.23	3627.42	27262.7	26508.8	28016.6	1.05688	0.0798096	0.319915	0.390355
gene639	CTL0610	CTL0610	505	489	939	1083	40.3919	43.9566	46.2809	52.8334	710.024	666.67	753.377	1.13006	0.1764	0.153291	0.207433
gene64	CTL0059	dppD	8113	8167	14707	13293	1637.74	1822.8	1814.7	1612.9	10692.9	10930.3	10455.6	0.956566	-0.0640641	0.447965	0.518081
gene640	CTL_t28	tRNA-Ser	483	557	523	408	57772.5	76650.4	37465.5	22589.6	524.451	700.796	348.107	0.49673	-1.00947	5.56285e-12	4.2451e-11
gene641	CTL0611A	CTL0611A	502	474	937	1262	174.784	176.046	174.497	169.068	736.171	654.154	818.188	1.25076	0.322802	0.00854229	0.0161644
gene642	CTL0612	CTL0612	2409	2047	4032	4674	102.923	102.262	104.627	80.9379	3110.88	2978.14	3243.62	1.08914	0.123194	0.136824	0.190408
gene643	CTL0613	CTL0613	11134	9429	18737	21183	4297.51	4024.76	4490.28	5036.38	14309.2	13741.9	14876.5	1.08256	0.114451	0.151241	0.206293
gene644	CTL0614	CTL0614	1845	1699	3359	3576	663.132	682.262	742.254	788.023	2479.76	2373.73	2585.78	1.08933	0.123446	0.138138	0.191664
gene645	CTL0615	dapA	23561	20595	43330	44750	5551.69	5424.57	6276.01	6424.66	31192.2	29533.8	32850.5	1.1123	0.15355	0.0609071	0.0945075
gene646	CTL0616	lysC	23756	22140	36731	37807	3286.76	3384.17	3110.43	3160.67	29275.6	30750.5	27800.7	0.904073	-0.145489	0.0750986	0.113134
gene647	CTL0617	asd	7829	7903	20865	21364	1539.22	1732.93	2513.32	2547.98	13157.1	10563.2	15751.1	1.49113	0.576406	1.23537e-13	1.09536e-12
gene648	CTL0618	dapB	11984	11208	23855	26094	3371.78	3508.49	4103.4	4454.66	17079.8	15540.2	18619.4	1.19814	0.260802	0.000787175	0.00184599
gene649	CTL0619	CTL0619	1222	1058	2143	2087	107.112	101.902	109.528	105.222	1551.53	1524.59	1578.47	1.03534	0.0501066	0.613127	0.672345
gene65	CTL0060	CTL0060	24968	23626	44350	49773	8026.78	8440.1	8687.67	9673.79	33824.7	32571.5	35078	1.07695	0.106954	0.177968	0.236023
gene650	CTL0620	aroA	1015	954	2236	2236	181.454	181.843	253.707	255.542	1493.96	1319.54	1668.38	1.26436	0.338409	0.000332906	0.000826495
gene651	CTL0621	aroL	595	437	1923	2202	305.783	241.901	575.848	667.728	1112.04	687.055	1537.03	2.23714	1.16165	4.88005e-27	1.26204e-25
gene652	CTL0622	aroC	809	618	3556	3721	132.367	106.297	383.194	395.86	1832.37	951.018	2713.73	2.8535	1.51273	1.45773e-59	1.50794e-57
gene653	CTL0623	aroB	567	488	1891	1839	74.2676	71.5168	183.106	176.465	1048.63	705.345	1391.91	1.97337	0.980664	2.76275e-19	4.08272e-18
gene654	CTL0624	aroDE	694	673	1798	1900	62.8122	63.8116	120.745	122.701	1147.9	916.875	1378.93	1.50394	0.588751	1.29187e-08	6.36366e-08
gene655	CTL0625	CTL0625	968	819	1056	1154	192.717	176.498	116.067	127.905	1009.01	1194.19	823.826	0.68986	-0.535624	7.1495e-07	2.84452e-06
gene656	CTL0626	CTL0626	2855	2619	4368	4142	362.903	363.786	331.336	310.209	3421.2	3666.04	3176.37	0.866429	-0.206847	0.0105824	0.0196704
gene658	CTL0628	CTL0628	630	610	778	816	42.0798	48.9276	25.5876	26.6353	713.039	831.659	594.419	0.714739	-0.484512	0.000130405	0.000354992
gene659	CTL0629	CTL0629	2754	2394	4439	4559	257.909	223.756	324.271	318.323	3399.41	3442.73	3356.09	0.974832	-0.0367751	0.63586	0.68996
gene66	CTL0061	CTL0061	9970	9264	18659	20849	1435.68	1485.43	1649.3	1828.58	13805.2	12885.8	14724.5	1.14269	0.192434	0.0128572	0.0234708
gene660	CTL0630	mdhC	7071	6023	10388	10368	1347.96	1273.58	1206.37	1190.3	8247.73	8751.86	7743.61	0.884795	-0.176584	0.0229758	0.0395387
gene661	CTL0631	ltuA	1226	1167	6509	6321	21376.2	23895.9	75686	72949.3	3196	1604.23	4787.78	2.98447	1.57747	7.70884e-79	1.19616e-76
gene662	CTL0633	pgi	6002	5939	13423	13994	610.148	681.762	829.209	859.569	9119.03	8013.42	10224.6	1.27594	0.35156	6.41291e-06	2.18697e-05
gene663	CTL0634	CTL0634	4148	3742	7963	7856	564.317	564.583	663.883	649.564	5592.03	5281.71	5902.34	1.11751	0.160282	0.0439014	0.070591
gene664	CTL0635	phnP	4773	4007	8614	8524	1041.13	975.318	1147.23	1124.15	6130.23	5866.16	6394.31	1.09003	0.124373	0.128243	0.180081
gene665	CTL0636	artJ	5752	6055	9769	9874	1398.8	1613.26	1367.13	1365.32	7632.11	7936.68	7327.53	0.923249	-0.115208	0.173627	0.231254
gene666	CTL0637	aroG	897	818	1732	1811	209.926	213.021	251.039	259.413	1234.82	1148.39	1321.26	1.15053	0.202305	0.0443091	0.0710013
gene667	CTL0638	CTL0638	142	166	238	203	903.231	1161.07	928.941	772.943	186.19	207.619	164.761	0.793575	-0.333561	0.152643	0.207158
gene668	CTL0639	CTL0639	853	751	2043	2201	181.571	157.782	250.749	276.536	1327.65	1073.04	1582.25	1.47454	0.560265	1.48038e-08	7.2159e-08
gene669	CTL0640	CTL0640	1409	1279	2999	3080	148.347	149.557	193.055	195.241	2033.53	1799.7	2267.35	1.25985	0.333256	0.000135865	0.000366639
gene67	CTL0062	pgk	2278	2184	3887	4339	345.241	369.248	360.871	399.155	3028.83	2991.84	3065.83	1.02473	0.0352465	0.634845	0.68996
gene670	CTL0641	CTL0641	2762	2132	5240	4998	2989.37	2601.11	3472.27	3320.85	3541.81	3262.49	3821.14	1.17124	0.228031	0.00644437	0.012631
gene671	CTL0642	CTL0642	6245	5062	9315	8955	1407.11	1240.49	1257.36	1210.63	7182.94	7547.42	6818.45	0.903414	-0.14654	0.0540559	0.0845816
gene672	CTL0643	CTL0643	2970	2726	4962	5020	146.176	145.176	174.145	171.065	3769.19	3814.78	3723.61	0.976101	-0.0348984	0.672635	0.723122
gene673	CTL0644	CTL0644	1220	1261	1435	1387	1253.47	1455.79	887.831	844.492	1360.02	1666.91	1053.13	0.631786	-0.662492	1.63016e-11	1.14111e-10
gene674	CTL0645	CTL0645	811	718	1162	1111	89.2194	87.465	79.1752	70.3261	935.68	1023.02	848.336	0.829244	-0.270132	0.0152142	0.027187
gene675	CTL0646	dapL	2407	2012	4325	4395	376.512	346.49	418.055	419.615	3102.41	2952.11	3252.71	1.10182	0.139895	0.0955589	0.139226
gene676	CTL0647	CTL0647	1208	801	1768	1677	225.083	161.781	204.499	189.813	1309.88	1333.91	1285.85	0.963971	-0.0529388	0.491118	0.558949
gene677	CTL0648	CTL0648	128	115	222	227	3.92476	3.99804	2.81857	2.48021	165.063	162.651	167.475	1.02966	0.0421707	0.875021	0.894232
gene678	CTL0649	proS	7055	6320	15073	16096	715.795	716.431	937.789	992.66	10286.6	8951.78	11621.4	1.29822	0.376531	1.75533e-06	6.45935e-06
gene679	CTL0650	hrcA	2661	1954	12072	12003	361.632	266.083	1126.31	1104.47	6027.29	3072.42	8982.16	2.92348	1.54769	3.95814e-80	9.21257e-78
gene68	CTL0063	CTL0063	277	287	399	421	47.1465	53.2929	40.1009	42.3277	342.365	378.96	305.77	0.806866	-0.309599	0.0837583	0.12417
gene680	CTL0651	grpE	4620	3068	12086	11173	1994.63	1473.86	3214	2944.36	6894.1	5104.76	8683.44	1.70105	0.766423	3.4141e-21	5.67595e-20
gene681	CTL0652	dnaK	41188	29494	74956	70252	3622.91	2891.83	4042.86	3754.37	50614.9	47025.1	54204.8	1.15268	0.204988	0.0242113	0.0412834
gene682	CTL0654	vacB	10281	9763	21727	23839	819.126	871.764	1081.44	1174.71	15210.7	13436.3	16985.1	1.26412	0.338129	1.30845e-05	4.2611e-05
gene683	CTL0655	CTL0655	9719	8331	12070	12556	2325.31	2205.14	1621.61	1670.04	10625.2	12066.4	9183.97	0.761118	-0.393809	4.96168e-07	2.0622e-06
gene684	CTL655a	CTL655a	152005	142859	134777	126515	118931	124696	64482.8	59930.3	147571	197605	97536.4	0.493593	-1.01861	1.88223e-23	3.72842e-22
gene685	CTL0656	CTL0656	3884	3359	4463	4609	715.99	681.387	493.754	494.052	4113.31	4843.1	3383.52	0.698626	-0.517407	8.79077e-11	5.68348e-10
gene686	CTL0657	sucB	3219	3269	5501	6046	395.378	457.978	422.052	453.125	4330.61	4357.04	4304.17	0.987867	-0.0176111	0.891393	0.907973
gene687	CTL0658	gltT	3464	3456	9291	10072	515.201	565.596	846.991	912.617	5931.72	4644.94	7218.51	1.55406	0.636042	7.81228e-16	8.76293e-15
gene688	CTL0659	lpxK	10093	9429	23973	26585	1656.75	1729.2	2451.43	2695.58	15962.4	13080.7	18844.1	1.44061	0.526676	1.50888e-11	1.07234e-10
gene689	CTL0660	CTL0660	1489	1552	3702	4178	381.392	445.028	583.061	651.505	2490.1	2043.62	2936.59	1.43695	0.523013	3.20137e-10	1.89839e-09
gene69	CTL0064	CTL0064	1175	942	1534	1520	154.997	137.383	116.163	115.188	1276.07	1412.68	1139.45	0.80659	-0.310093	0.00147061	0.0032833
gene690	CTL0661	CTL0661	1987	1953	4418	4921	530.611	589.451	736.839	812.801	3062.16	2643.6	3480.72	1.31666	0.396882	9.4151e-07	3.68297e-06
gene691	CTL0662	ribC	4002	4095	7724	8904	1365.58	1572.15	1601.15	1823.87	5817.06	5438.67	6195.46	1.13915	0.187957	0.0138791	0.025188
gene692	CTL0663	nrdR	2524	2372	5991	6050	1037.33	1071.43	1489.13	1505.74	3886.42	3281.08	4491.76	1.36899	0.453109	1.53065e-08	7.42207e-08
gene693	CTL0664	dksA	2253	1835	2796	2718	2019.97	1839.21	1545.52	1485.21	2393.37	2729.09	2057.64	0.753967	-0.407427	1.02118e-06	3.96131e-06
gene694	CTL0665	lspA	2489	2044	3769	3732	1114.45	1002.7	929.897	899.789	2912.75	3026.83	2798.66	0.924616	-0.113073	0.151562	0.206293
gene695	CTL0666	CTL0666	3164	3030	6171	6295	389.031	410.111	471.224	479.31	4401.46	4153.04	4649.87	1.11963	0.163022	0.0377246	0.0616168
gene696	CTL0667	pcnB	3609	2892	6337	6894	493.693	442.19	537.817	579.864	4635.22	4338.09	4932.34	1.13699	0.185214	0.0238548	0.0407501
gene697	CTL0668	lpxB	1908	1792	3370	3570	162.472	169.176	179.733	189.576	2533.65	2479.53	2587.76	1.04365	0.0616384	0.446916	0.517511
gene698	CTL0669	pmpA	4481	3790	11102	11669	243.934	226.871	382.433	397.367	7009.28	5527.18	8491.38	1.53629	0.619455	7.88715e-15	8.15882e-14
gene699	CTL0670	pmpB	4292	4406	7363	7024	115.695	134.151	121.843	114.79	5606.27	5842.86	5369.67	0.919013	-0.121842	0.14373	0.197073
gene7	CTL0007	recB	1474	1473	1952	2188	30.6226	38.5202	27.0074	28.9001	1760.57	1978.21	1542.92	0.779958	-0.358532	9.21402e-05	0.000257605
gene70	CTL0065	CTL0065	1175	1314	1592	1701	187.711	234.406	153.84	161.431	1451.8	1675.82	1227.79	0.732649	-0.448805	4.33714e-06	1.49551e-05
gene700	CTL0671	pmpC	60944	52640	106115	101983	1877.79	1808.15	2001.04	1903.29	76804.9	75946.5	77663.4	1.02261	0.0322509	0.745938	0.788273
gene701	CTL_t29	tRNA-Ser	1027	1010	625	503	79632.4	91748.3	33644.7	24270.7	894.212	1366.77	421.649	0.308499	-1.69666	1.30237e-47	9.32699e-46
gene702	CTL0672	CTL0672	1009	851	1419	1598	251.547	233.076	216.398	240.351	1183.61	1242.87	1124.35	0.904637	-0.144589	0.151441	0.206293
gene703	CTL0673	CTL0673	567	488	1161	1247	134.799	125.676	171.228	160.059	801.56	705.345	897.775	1.27282	0.348025	0.00391293	0.00800646
gene704	CTL0674	CTL0674	1312	1217	2222	2552	126.46	108.551	70.0837	73.0532	1736.52	1694.23	1778.81	1.04993	0.070288	0.423789	0.49425
gene705	CTL0675	obgE	1821	1766	3846	4174	384.845	437.05	526.232	567.533	2697.85	2405.88	2989.82	1.24271	0.313493	0.000134527	0.000365145
gene706	CTL0676	rpmA	9459	7361	23656	24477	19902.8	16948.1	31369.8	32295.1	14583.3	11215.1	17951.5	1.60065	0.678656	1.11727e-17	1.48597e-16
gene707	CTL0677	rplU	11831	9607	24646	26068	8142.92	6791.26	9301.99	9844.78	16610.4	14310.5	18910.3	1.32143	0.402096	3.99658e-07	1.66853e-06
gene708	CTL_t24	tRNA-Phe	167	266	252	209	929.281	2073.57	1705.49	1688.35	233.255	294.234	172.277	0.585508	-0.77224	0.000283131	0.000716292
gene709	CTL0678	CTL0678	1332	1242	1905	1994	386.929	398.021	334.266	352.454	1589.31	1724.61	1454	0.843089	-0.246243	0.0084007	0.015994
gene71	CTL0066	nth	430	473	690	779	35.8898	29.0099	58.9225	60.3264	577.577	607.713	547.441	0.900821	-0.150688	0.313335	0.383836
gene710	CTL0679	CTL0679	3368	3196	5921	5719	38976.4	40605.6	41790.9	39963.2	4371.98	4400.04	4343.92	0.987244	-0.0185212	0.837318	0.861373
gene711	CTL0680	CTL0680	3867	3441	6611	6385	16099.5	15150.3	14721.1	13017.3	4870.14	4890.31	4849.96	0.99175	-0.011951	0.870425	0.890512
gene712	CTL0681	CTL0681	2629	2100	3051	2977	1213.67	1060.47	814.215	801.614	2702.37	3155.37	2249.37	0.712872	-0.488286	2.48855e-09	1.347e-08
gene713	CTL0682	CTL0682	881	920	2775	3150	119.599	145.902	249.725	286.021	1709.14	1210.37	2207.91	1.82416	0.867232	2.21782e-21	3.75416e-20
gene714	CTL0683	rsbV	584	504	566	649	535.639	472.109	313.92	343.203	590.091	727.461	452.721	0.622331	-0.684247	5.58512e-07	2.311e-06
gene715	CTL0684	CTL0684	6691	5500	11782	11537	571.222	509.355	605.803	585.016	8420.92	8140.54	8701.31	1.06889	0.096108	0.248373	0.315035
gene716	CTL0685	CTL0685	1740	1359	3389	3356	257.531	222.652	323.105	312.667	2291.56	2066.53	2516.59	1.21778	0.284257	0.0011619	0.0026513
gene717	CTL0686	CTL0686	611	559	1230	1212	138.157	138.154	182.489	166.062	847.339	783.516	911.162	1.16292	0.217746	0.0628048	0.0970154
gene718	CTL0687	ubiE	2470	2006	3980	4706	68.45	61.1073	58.2807	47.2729	3111.74	2987.88	3235.59	1.0829	0.114906	0.173233	0.23106
gene719	CTL0688	CTL0688	13664	11832	18292	19315	2658.41	2568.74	2177.03	2286.17	15536	17048.7	14023.2	0.822536	-0.28185	0.000295647	0.000741906
gene72	CTL0067	trmE	1273	1071	2689	2961	162.237	145.897	217.066	233.519	1836.1	1566.18	2106.02	1.34468	0.427266	2.13699e-06	7.77163e-06
gene720	CTL0689	dapF	8433	7049	10406	10576	2240.33	2076.09	1673.28	1701.75	9084.69	10342.7	7826.64	0.756727	-0.402154	2.74497e-07	1.16162e-06
gene721	CTL0690	clpP	6666	6021	8969	9252	2897.65	2901.96	2352.11	2437.06	7644.51	8493.19	6795.82	0.800149	-0.321659	4.82428e-05	0.000140796
gene722	CTL0691	glyA	7002	6362	12498	12460	743.686	729.444	754.261	745.937	9129.6	8947.83	9311.37	1.04063	0.0574568	0.465661	0.535605
gene723	CTL0692	hemD	132	148	546	611	11.8316	12.446	21.5074	18.0156	309.869	188.534	431.204	2.28714	1.19354	1.40423e-10	8.89349e-10
gene724	CTL0693	ispF	1175	1027	2007	2022	282.232	252.861	133.708	136.393	1487.91	1472.81	1503	1.0205	0.0292796	0.77419	0.807597
gene725	CTL0694	CTL0694	7928	6487	11519	11722	1452.19	1321.05	1298.39	1307.68	9146.81	9624.44	8669.18	0.900747	-0.150806	0.0485064	0.0768018
gene726	CTL0695	rpsJ	11611	11037	22177	22112	15765.9	16699.7	18394.5	18172.5	15852.9	15182.3	16523.4	1.08833	0.122118	0.111861	0.159973
gene727	CTL0696	fusA	57649	52019	103431	103935	4767.93	4804.84	5246.02	5219.77	75386.6	73414.3	77358.9	1.05373	0.0755078	0.406711	0.477488
gene728	CTL0697	rpsG	15324	13734	31641	32156	6536.26	6273.72	7418.93	7448.71	21623	19448.5	23797.4	1.22361	0.29114	0.00023548	0.00060729
gene729	CTL0698	rpsL	9454	8091	15757	16031	7793.23	7410.74	7922.19	8056.11	11792.8	11728.3	11857.3	1.011	0.0157821	0.867341	0.888669
gene73	CTL0068	psdD	742	680	1160	1191	128.671	120.427	121.313	118.866	914.599	952.316	876.882	0.920788	-0.119058	0.297462	0.366904
gene730	CTL0699	CTL0699	355	333	463	504	130.208	116.736	95.3028	123.212	410.763	461.043	360.483	0.781885	-0.354971	0.0288281	0.0482716
gene731	CTL0700	tsp	532	493	727	740	7.88158	6.67084	12.4697	14.1	616.929	686.65	547.208	0.796925	-0.327485	0.0150205	0.0269981
gene732	CTL0701	CTL0701	1570	1297	1170	1085	805.183	755.819	345.621	313.667	1378.27	1914.7	841.851	0.439679	-1.18548	4.33607e-34	1.68203e-32
gene733	CTL0702	omcB	2143	2032	3572	3723	221.101	233.728	227.713	231.994	2759.55	2798.57	2720.54	0.972117	-0.040798	0.646793	0.701006
gene734	CTL0703	omcA	603	513	817	853	1142.86	1028.92	943.453	968.71	684.341	745.896	622.786	0.834951	-0.260237	0.0401985	0.0653138
gene735	CTL0704	CTL0704	1312	1278	2188	2227	18.924	50.6719	23.1539	25.2133	1692.11	1737.38	1646.85	0.947893	-0.0772032	0.421971	0.492917
gene736	CTL0705	gltX	11359	10108	19927	20492	1299.66	1281.44	1388.61	1424.84	14720.2	14365.1	15075.4	1.04944	0.0696219	0.377846	0.44755
gene737	CTL0706	euo	8463	6854	52814	53478	2398.74	2081.75	8639.5	8777.89	24936.9	10223.9	39650	3.87818	1.95538	4.3475e-125	2.02376e-122
gene738	CTL0707	recJ	5004	4921	8503	9323	492.479	541.715	516.272	561.234	6652.12	6659.41	6644.83	0.997811	-0.00316197	0.983168	0.984225
gene739	CTL0708a	secF	20183	17765	40303	41099	776.092	764.206	957.547	966.99	27874.8	25386.3	30363.4	1.19605	0.258283	0.0013847	0.0031139
gene74	CTL0069	CTL0069	5408	4539	6848	6481	721.402	667.859	550.426	514.157	5810.48	6645.82	4975.15	0.748614	-0.417707	1.05402e-07	4.69518e-07
gene741	CTL0709	CTL0709	781	539	1444	1599	795.025	593.139	911.097	1017.35	1005.78	877.351	1134.21	1.29277	0.370461	0.00101301	0.00233444
gene742	CTL0710	uppS	2675	2263	6588	6620	594.236	538.989	867.197	856.764	4113.6	3299.89	4927.31	1.49317	0.578383	7.84159e-13	6.34828e-12
gene743	CTL0711	exonA	2460	1918	4792	4532	533.506	461.251	642.725	602.452	3199.78	2919.29	3480.28	1.19217	0.253586	0.00253414	0.00541121
gene744	CTL0712	cmk	1541	1323	2727	2701	470.019	448.973	547.579	525.571	1969.94	1914.67	2025.21	1.05773	0.0809773	0.374411	0.444047
gene745	CTL0713	plsC	1913	1823	3910	3986	638.49	670.498	820.827	826.938	2724.95	2504.64	2945.26	1.17592	0.233793	0.00439854	0.00894113
gene746	CTL0714	argS	4177	3875	8398	8623	363.233	375.605	490.334	499.054	5871.37	5394.21	6348.53	1.17692	0.235011	0.00288097	0.00605458
gene747	CTL0715	murA	4936	5147	7762	8244	672.025	780.197	639.135	667.862	6372.1	6776.08	5968.13	0.880764	-0.183173	0.0267146	0.0450566
gene748	CTL0716	tarp	1023	1009	1825	1981	7.64437	10.3474	9.9032	12.0503	1391.19	1363.53	1418.86	1.04058	0.057386	0.522774	0.588516
gene749	CTL0717	CTL0717	4217	4001	6961	7323	1098.47	1148.82	1091.76	1128.22	5417.63	5508.74	5326.51	0.966918	-0.048534	0.565541	0.624577
gene75	CTL0070	secA	22380	19754	61685	62697	1240.12	1225.24	2121.31	2134.32	37292.6	28188.8	46396.5	1.64592	0.718898	4.57263e-18	6.26046e-17
gene750	CTL0718	CTL0718	664	652	1194	1125	327.531	356.596	370.088	343.689	874.292	882.965	865.619	0.980355	-0.0286241	0.831084	0.856854
gene751	CTL0719	prfB	1551	1203	2692	2785	265.625	230.758	283.249	290.469	1939.41	1836.13	2042.68	1.11249	0.153794	0.0965404	0.140217
gene752	CTL0720	CTL0720	6562	6260	6810	6602	12448.8	13254	8186.4	8024.02	6800.62	8596.19	5005.04	0.582239	-0.780316	1.36436e-22	2.49062e-21
gene753	CTL0721	CTL0721	5916	5292	11853	12406	1073.71	1061.85	1383.39	1441.64	8273.87	7501.14	9046.6	1.20603	0.270267	0.000629191	0.00150199
gene754	CTL0722	ispD	1074	1038	2746	2926	300.452	319.341	517.879	547.132	1765.64	1416.43	2114.85	1.49308	0.578289	1.42754e-10	8.91975e-10
gene755	CTL0723	truA	954	941	2124	2242	109.419	134.138	261.945	276.557	1449.81	1271.6	1628.03	1.28031	0.356488	0.000162121	0.000431242
gene756	CTL0724	CTL0724	942	848	1027	1016	298.271	302.797	175.278	168.431	980.225	1198.19	762.259	0.636175	-0.652504	2.83151e-09	1.51502e-08
gene757	CTL0725	CTL0725	173	195	274	243	29.6188	32.6423	31.5987	26.4686	220.455	247.823	193.087	0.779134	-0.360056	0.0960796	0.139766
gene758	CTL_t16	tRNA-Leu	854	948	1046	1018	46756.7	62549.5	23181.3	18922.3	991.619	1213.03	770.209	0.634946	-0.655293	3.65471e-09	1.91154e-08
gene759	CTL0726	CTL0726	617	482	1123	1347	621.715	512.269	728.795	844.721	826.417	732.86	919.973	1.25532	0.328053	0.00639803	0.0125817
gene76	CTL0071	CTL0071	832	842	1937	2283	257.845	261.522	278.433	309.645	1348.05	1124.08	1572.02	1.3985	0.483884	5.84685e-07	2.38746e-06
gene760	CTL0727	atoS	566	478	989	1078	82.331	82.7733	95.8665	105.996	734.087	697.636	770.537	1.1045	0.143391	0.259509	0.327375
gene761	CTL0728	atoC	342	287	412	451	24.1326	25.6335	24.2685	26.8274	370.972	420.247	321.697	0.765495	-0.385536	0.0212663	0.0371462
gene762	CTL_t04	tRNA-Arg	60	67	113	86	853.689	952.45	261.126	0	79.9641	85.5045	74.4237	0.870406	-0.200239	0.548396	0.610184
gene763	CTL0729	CTL0729	427	383	842	825	46.0885	45.059	85.1664	91.5042	582.085	542.145	622.025	1.14734	0.198293	0.153978	0.207758
gene764	CTL0730	recO	1041	935	1300	1342	47.9394	62.8454	67.8196	70.0412	1153.99	1322.61	985.371	0.745017	-0.424654	3.76784e-05	0.000113157
gene765	CTL0731	CTL0731	1768	1494	2055	2134	677.258	625.544	469.14	467.067	1871.04	2179.81	1562.26	0.716696	-0.480567	5.18999e-08	2.39202e-07
gene766	CTL_t18	tRNA-Leu	158	237	233	223	12060	25591.3	6509.85	3150.61	219.096	268.004	170.188	0.63502	-0.655125	0.0027618	0.00583283
gene767	CTL0733	CTL0733	1462	1254	2622	2708	342.357	329.104	398.575	411.266	1901.78	1815.68	1987.89	1.09485	0.130729	0.147792	0.202344
gene768	CTL0734	CTL0734	251	276	477	502	278.982	334.601	423.26	473.072	359.866	354.664	365.068	1.02933	0.0417122	0.773597	0.807597
gene769	CTL0735	CTL0735	400	291	520	482	74.9552	61.2614	47.5874	38.6638	416.996	459.918	374.074	0.81335	-0.298052	0.0534176	0.0838647
gene77	CTL0072	engA	2882	2528	4411	4929	351.135	339.885	329.116	362.118	3549.91	3618.82	3480.99	0.961911	-0.0560248	0.484857	0.553867
gene770	CTL0736	pheT	4796	3836	11850	11810	345.807	307.788	526.468	519.012	7293.47	5759.81	8827.14	1.53254	0.615926	1.4654e-14	1.48292e-13
gene771	CTL0737	CTL0737	4452	3448	7647	7287	866.719	740.237	914.524	856.425	5420.36	5266.85	5573.88	1.0583	0.0817432	0.353918	0.422432
gene772	CTL0738	CTL0738	1232	1289	2410	2418	218.648	196.526	231.183	221.416	1747.74	1694.34	1801.14	1.06303	0.0881819	0.294609	0.364251
gene773	CTL0739	oppC2	6901	6753	12726	13092	708.235	771.75	796.41	809.588	9394.87	9160.25	9629.49	1.05123	0.0720718	0.334422	0.404347
gene774	CTL0740	oppB2	6532	6289	14790	14933	838.928	902.491	1164.73	1161.32	9842.74	8597.65	11087.8	1.28964	0.366964	2.70244e-06	9.67682e-06
gene775	CTL0741	oppA4	12691	12062	23538	23578	1036.47	1099.33	1189.22	1178.03	17085.4	16593.4	17577.4	1.0593	0.0831114	0.27536	0.343647
gene776	CTL0742a	CTL0742a	86418	74276	62321	59187	391599	325978	113196	104516	76392.1	107432	45352.3	0.42215	-1.24417	1.53928e-41	8.42982e-40
gene777	CTL0742	CTL0742	735	568	1016	1068	158.5	134.048	142.055	145.526	822.888	868.646	777.13	0.894645	-0.160613	0.156531	0.210592
gene778	CTL0743	CTL0743	2031	1678	2135	2179	638.802	597.385	415.312	423.061	2043.08	2477.02	1609.13	0.649624	-0.622323	6.54804e-13	5.39489e-12
gene779	CTL0744	CTL0744	610	596	1347	1411	152.998	120.685	205.677	213.643	918.776	809.053	1028.5	1.27124	0.346234	0.00199767	0.00437608
gene78	CTL0073	pcnB	4097	3496	5982	6100	623.507	592.906	557.578	562.959	4790.98	5075.31	4506.65	0.887957	-0.171439	0.0286843	0.0481173
gene780	CTL0745	CTL0745	1282	1219	2033	1980	264.045	273.502	271.938	265.831	1587.04	1676.59	1497.49	0.893181	-0.162976	0.0831755	0.123553
gene781	CTL0746	hemH	3075	2727	6057	6114	596.041	585.205	732.793	730.857	4211.22	3882.18	4540.27	1.16951	0.22591	0.00490196	0.00983561
gene782	CTL0747	fliY	3859	3131	4889	4654	1010.61	902.81	781.377	737.802	4113.88	4665.94	3561.81	0.763363	-0.389559	7.65287e-07	3.01899e-06
gene783	CTL0748	CTL0748	867	706	1079	1006	294.564	268.367	228.466	205.656	914.227	1050.11	778.347	0.741208	-0.432049	0.00010505	0.000290211
gene784	CTL0749	CTL0749	1364	1075	2127	2091	397.734	350.677	369.624	362.12	1600.34	1626.81	1573.86	0.96745	-0.0477414	0.558028	0.619218
gene785	CTL0750	glgC	530	593	1785	2401	62.3138	80.3758	136.356	184.25	1156.81	756.115	1557.51	2.05989	1.04257	1.18117e-23	2.49924e-22
gene786	CTL0751	CTL0751	429	427	826	974	31.5541	26.4034	12.869	27.0718	622.534	574.539	670.529	1.16707	0.222893	0.0884005	0.130223
gene787	CTL0752	rho	17190	16469	37170	38259	2286.11	2441.08	3024.76	3080.18	25350.7	22568.4	28133	1.24657	0.31796	5.82092e-05	0.000167779
gene788	CTL0753	coaE	8433	8003	18786	20207	3311.1	3517.21	4516.25	4801.12	12777.6	11017.6	14537.6	1.31949	0.399982	2.77622e-07	1.16953e-06
gene789	CTL0754	polA	7378	7052	19667	20590	485.932	518.737	793.442	822.833	12343.6	9674.74	15012.5	1.55172	0.63387	5.50088e-16	6.32262e-15
gene79	CTL0074	clpX	13237	11446	21024	21314	1975.03	1906.04	1920.54	1927	16148.8	16504.5	15793.1	0.956901	-0.0635577	0.401744	0.472252
gene790	CTL0755	sohB	2848	2570	6599	6992	525.297	530.58	747.914	783.459	4347.35	3626.94	5067.76	1.39726	0.482596	1.5987e-09	8.96621e-09
gene791	CTL0756	CTL0756	7183	6106	17329	17399	781.97	741.974	1163.59	1154.59	10918.6	8881.71	12955.6	1.45868	0.544661	6.19239e-12	4.68708e-11
gene792	CTL0757	CTL0757	2849	2574	5691	6391	1075.21	1023.07	1196.7	1337.11	4066.56	3630.4	4502.72	1.24028	0.310667	0.000100397	0.000278182
gene793	CTL_t30	tRNA-Ser	608	693	552	379	85886.7	107908	49323.2	33176.4	612.447	876.396	348.499	0.39765	-1.33043	2.89957e-22	5.19135e-21
gene794	CTL0758	CTL0758	14	9	30	31	98.5436	128.268	120.57	129.304	19.0048	15.2589	22.7506	1.49097	0.576253	0.309871	0.380092
gene795	CTL0759	dnaB	2266	2179	5881	6089	278.475	299.071	451.186	461.473	3722.47	2980.68	4464.26	1.49773	0.58278	3.99582e-13	3.44454e-12
gene796	CTL0760	gidA	16485	14283	30695	31481	1494.76	1458.27	1747.84	1770.91	21882.6	20574.3	23190.8	1.12717	0.172705	0.0308523	0.0514758
gene797	CTL0761	lplA	1154	1048	2808	2947	206.807	228.959	469.139	470.003	1810.21	1474.32	2146.09	1.45564	0.541656	1.76021e-09	9.7893e-09
gene798	CTL0762	ndk	107948	93807	83901	73863	69954.4	67992.6	33518.3	29163.6	96924	134923	58925.1	0.436732	-1.19518	1.92947e-35	7.81014e-34
gene799	CTL0763	ruvA	586	612	1209	1351	219.673	253.934	276.293	308.576	879.615	805.126	954.103	1.18504	0.244932	0.0284785	0.0479448
gene8	CTL0008	recC	3636	3316	5137	4990	32.9032	28.6285	33.0786	28.3935	4217.12	4655.16	3779.09	0.811807	-0.300792	0.000167737	0.000444908
gene80	CTL0075	clpP	10658	9143	21172	22519	3047.11	2825.95	3596.77	3787.24	14764	13237.3	16290.8	1.23068	0.299451	0.000144964	0.000387821
gene800	CTL0764	ruvC	1243	1159	1935	2140	464.948	474.175	440.751	455.857	1564.13	1609.37	1518.88	0.943773	-0.0834889	0.386151	0.455648
gene801	CTL0765	CTL0765	1815	1624	2068	2599	736.098	735.258	531.939	658.719	2019.58	2301.62	1737.54	0.754918	-0.405609	3.70731e-06	1.29756e-05
gene802	CTL_t19	tRNA-Leu	1515	1731	1273	1079	142043	217069	63850.2	48312.2	1532.76	2186.75	878.775	0.401863	-1.31522	5.63134e-43	3.27674e-41
gene803	CTL0766	CTL0766	29549	25353	405872	396464	6767.93	6500.72	58951.9	57023.4	168048	36702.9	299392	8.15717	3.02807	7.58393e-172	7.06064e-169
gene804	CTL0767	gapA	23862	21191	50825	49631	3924.88	3876.13	4915	4759.27	33816	30146.6	37485.3	1.24344	0.314332	0.000129317	0.000353061
gene805	CTL0768	rplQ	8712	7394	14453	14085	5216.4	4960.17	5166.15	4894.06	10706.6	10764	10649.2	0.989335	-0.0154691	0.810813	0.839674
gene806	CTL0769	rpoA	37222	33179	58787	57990	6197.61	6157.99	6016.65	5880.36	45342.1	47112.6	43571.6	0.92484	-0.112725	0.178807	0.236799
gene807	CTL0770	rpsK	11591	10380	15324	15754	7718.4	7587.63	5934.76	5822.05	13148.1	14704.9	11591.4	0.788269	-0.34324	1.18175e-05	3.90146e-05
gene808	CTL0771	rpsM	10450	9968	17390	17850	7507.61	7840.09	7491.19	7424.59	13416.3	13688.7	13143.9	0.960203	-0.058589	0.476899	0.546789
gene809	CTL0772	secY	26947	23673	48527	49520	3129.27	3018.11	3446.36	3501.37	35216.8	33861.8	36571.8	1.08003	0.111074	0.181407	0.23956
gene81	CTL0076	tig	20209	16674	35694	37077	2541.3	2310.88	2683.72	2767.53	25885.3	24631.1	27139.4	1.10184	0.139911	0.0895611	0.131516
gene810	CTL0773	rplO	14602	12647	23166	22957	9996.9	9652.33	9691.32	9497.66	17714.8	18221	17208.6	0.944435	-0.082476	0.280201	0.348753
gene811	CTL0774	rpsE	11844	10634	19346	19640	5691.39	5751.76	5768.03	5781.44	14793.9	15045.3	14542.6	0.966589	-0.0490261	0.529167	0.594276
gene812	CTL0775	rplR	10694	9280	16266	17168	7846.83	7533.48	6957.52	7051.02	12912.1	13357	12467.2	0.93338	-0.0994642	0.197271	0.256867
gene813	CTL0776	rplF	9751	8679	13774	13768	3855.9	3807.41	3253.65	3120.17	11304	12332.9	10275.2	0.83315	-0.263351	0.000780148	0.00183414
gene814	CTL0777	rpsH	13381	12658	22283	22417	6139.75	6051.29	6083.29	6090.86	17064.3	17453.2	16675.4	0.955432	-0.0657748	0.418004	0.489465
gene815	CTL0778	rplE	10204	9102	14810	15186	4131.93	4123.59	3564.48	3610.06	12054	12919.9	11188.1	0.865961	-0.207625	0.00801886	0.0152983
gene816	CTL0779	rplX	6382	5629	8917	8753	7504.9	7375.34	6399.62	6236.76	7314.4	8035.51	6593.28	0.820518	-0.285394	0.000288002	0.000725197
gene817	CTL0780	rplN	12018	11327	21558	22016	8099.11	8332.36	8399.92	8502.14	15949.6	15646	16253.1	1.0388	0.0549244	0.465994	0.535605
gene818	CTL0781	rpsQ	4082	3677	5998	6268	9127.04	8974.23	8080.14	8304.68	4884.04	5193.81	4574.27	0.880716	-0.183252	0.0214194	0.0373436
gene819	CTL0782	rpmC	1417	1193	1474	1529	6446.66	5888.94	4138.97	4308.13	1431.95	1743.95	1119.96	0.6422	-0.638905	2.01276e-11	1.39842e-10
gene82	CTL_t12	tRNA-Gly	200	317	270	186	43631.9	74717.4	25761.1	11368.4	260.98	351.271	170.688	0.485916	-1.04122	2.44211e-07	1.04294e-06
gene820	CTL0783	rplP	6881	6254	10467	10402	4822.95	4889.4	4508.9	4447.38	8290.32	8794.57	7786.07	0.885326	-0.175719	0.0262492	0.0444327
gene821	CTL0784	rpsC	14449	12697	21086	21673	4299.4	4147.72	3729.33	3807.8	17053.7	18159.2	15948.2	0.878243	-0.187309	0.0162237	0.0286608
gene822	CTL0785	rplV	8564	7900	14819	15825	9281.66	9511.36	9701.88	10271.1	11226.8	11027.9	11425.6	1.03606	0.0511105	0.503278	0.570014
gene823	CTL0786	rpsS	4646	4474	7238	7441	8809.72	9393.2	8496.47	8697.01	5795.38	6115.82	5474.94	0.89521	-0.159702	0.04872	0.077009
gene824	CTL0787	rplB	19013	17969	29196	31303	4110.6	4362.75	3671.4	3848.33	23671.8	24787.4	22556.2	0.909986	-0.136084	0.0937341	0.136996
gene825	CTL0788	rplW	4907	4875	9434	10871	4564.22	4992.87	5457.26	6320.19	7065.38	6565.26	7565.51	1.15235	0.204585	0.00784512	0.0150284
gene826	CTL0789	rplD	8748	9328	15889	18965	1887.23	2181.48	1801.84	1979.47	12568.6	12154.9	12982.2	1.06807	0.0950025	0.181769	0.239698
gene827	CTL0790	rplC	7861	8236	11549	15053	2511.77	2873.03	2199.42	2803.81	10359.9	10819	9900.77	0.915124	-0.127961	0.133638	0.186532
gene828	CTL0791	CTL0791	10381	7340	12837	12684	2177.47	1708.39	1617.67	1571.55	10654.1	11785.9	9522.19	0.807928	-0.307701	4.77986e-05	0.000139939
gene829	CTL0792	fmt	4955	4767	8941	9170	1020.08	1101	1136.67	1154.23	6637.25	6519.35	6755.15	1.03617	0.051259	0.492058	0.558949
gene83	CTL0077	CTL0077	23399	22531	39829	40745	1121.48	1204.9	1168.47	1183.47	30427	30800.3	30053.7	0.975758	-0.0354053	0.691953	0.738771
gene830	CTL0793	lpxA	7454	7084	13017	13124	1759.69	1861.35	1840.27	1828.67	9748.69	9745.65	9751.74	1.00063	0.000901502	0.966609	0.972879
gene831	CTL0794	fabZ	2607	2380	3566	3519	1596.48	1607.37	1294.46	1268.08	2991.49	3339.46	2643.53	0.791604	-0.337149	3.91137e-05	0.000116293
gene832	CTL0795	lpxC	7064	6651	10057	10012	1690.04	1775.96	1475.36	1451.2	8339.56	9191.64	7487.48	0.814597	-0.295842	0.000199782	0.000523935
gene833	CTL0796	lnt	1353	1219	2499	2771	131.093	133.008	151.16	166.379	1842.97	1721.68	1964.25	1.14089	0.190157	0.0326707	0.0541218
gene834	CTL0797	CTL0797	2083	1899	5035	5191	977.751	994.053	1489.47	1508.85	3240.18	2666.38	3813.97	1.4304	0.516414	2.32865e-10	1.41698e-09
gene835	CTL0798	dnaQ2	3402	2789	5864	6471	936.514	855.818	991.417	1080.92	4365.74	4133.75	4597.73	1.11224	0.153474	0.061041	0.0945577
gene836	CTL0799	CTL0799	4071	3667	7639	8091	2544.65	2580.76	2919.46	3083.9	5522.55	5179.75	5865.36	1.13236	0.179337	0.0236922	0.0405467
gene837	CTL0800	CTL0800	8283	7281	11617	11708	2645.32	2588.71	2273.69	2274.75	9556.42	10411.6	8701.28	0.835731	-0.258889	0.000966929	0.00225053
gene838	CTL_t17	tRNA-Leu	252	300	165	160	23294.6	29006.2	4707.82	2267.27	246.779	372.276	121.282	0.325785	-1.61801	4.88535e-15	5.16848e-14
gene839	CTL0801	trxA	2914	2356	3490	3646	3601.2	3082.07	2441.67	2534.35	3089.33	3517.49	2661.18	0.756559	-0.402476	5.92722e-07	2.39121e-06
gene84	CTL0078	mreB	5590	5369	11274	11672	981.561	1052.81	1213.15	1241.54	7953.17	7348.53	8557.81	1.16456	0.219786	0.00478516	0.00966374
gene840	CTL0802	CTL0802	3770	3376	5241	5617	1679.73	1637.95	1467.43	1442.8	4415.49	4782.72	4048.27	0.846437	-0.240525	0.0025878	0.00550056
gene841	CTL0803	mip	11918	9765	13611	13296	3437.26	3136.59	2417.68	2328.05	12259	14477.6	10040.4	0.693512	-0.528008	1.18002e-11	8.51624e-11
gene842	CTL0804	aspS	13035	11207	24800	25122	1138.77	1091.18	1330.48	1321.64	17414.7	16207.1	18622.3	1.14902	0.200406	0.0115726	0.0212507
gene843	CTL0805	hisS	4579	4142	12581	12522	677.275	689.793	1144.88	1128.77	7602.02	5838.42	9365.61	1.60413	0.681795	8.68694e-18	1.17211e-16
gene844	CTL0806	uhpC	38334	32447	66906	67914	4395.17	3986.75	4474.06	4543.69	48795.9	47301.1	50290.7	1.0632	0.0884174	0.31737	0.387758
gene845	CTL0807	dnaE	13058	13484	40451	44014	580.406	670.075	1107.63	1192.64	24659.9	17832.4	31487.4	1.76575	0.820278	4.73053e-25	1.07418e-23
gene846	CTL0808	CTL0808	290	283	555	645	34.4414	27.0306	28.3353	24.0227	415.733	384.388	447.078	1.16309	0.217962	0.167762	0.224405
gene847	CTL0809	CTL0809	3407	2732	5258	5065	682.967	609.629	656.211	621.117	3974.56	4096.6	3852.52	0.940419	-0.0886248	0.23636	0.302268
gene848	CTL0810	CTL0810	961	747	1991	2138	366.675	317.361	480.134	512.276	1339.12	1138.82	1539.42	1.35177	0.434851	1.30899e-05	4.2611e-05
gene849	CTL0811	rsbW	1283	1005	1956	1877	713.101	637.67	719.724	671.245	1478.18	1525.85	1430.52	0.937523	-0.0930732	0.290472	0.360092
gene85	CTL0079	pckA	7082	7012	14634	15147	694.746	767.601	881.805	904.753	10282.7	9458.43	11107	1.17429	0.231794	0.00267786	0.00567902
gene850	CTL0812	CTL0812	1458	1680	3031	3141	277.286	333.223	167.452	190.375	2208.16	2114.47	2301.85	1.08862	0.122499	0.118085	0.16774
gene851	CTL0813	dacC	1867	1856	5709	6526	190.958	224.655	422.557	487.698	3528.88	2498.76	4559.01	1.82451	0.867508	8.813e-27	2.15918e-25
gene852	CTL0814	CTL0814	398	309	927	973	270.688	207.681	384.809	406.775	589.953	471.38	708.525	1.50309	0.587928	2.54153e-05	7.861e-05
gene853	CTL0815	CTL0815	980	767	2099	2075	157.835	134.27	205.116	202.206	1361.2	1165.03	1557.36	1.33676	0.418735	2.51307e-05	7.7989e-05
gene854	CTL0817	brnQ	6251	5298	10831	10882	831.532	771.426	921.562	916.755	7909.16	7718.17	8100.16	1.04949	0.0696911	0.400417	0.471287
gene855	CTL0818	CTL0818	3388	3318	7009	7712	136.699	148.512	182.44	198.32	4993.14	4499.05	5487.23	1.21964	0.28646	0.000255024	0.000650487
gene856	CTL0819	CTL0819	4693	4277	6215	6382	2425.67	2452.99	1940.22	1965.51	5352.39	6006.33	4698.45	0.782251	-0.354297	8.52626e-06	2.84514e-05
gene857	CTL0820	lpdA	8734	7772	14754	14814	1012.27	991.774	1059.83	1057.28	11038	11045.4	11030.6	0.998662	-0.00193218	0.972929	0.977127
gene858	CTL0821	lipA	2480	2033	4441	4428	494.452	456.899	560.418	551.383	3161.1	3013.34	3308.86	1.09807	0.134972	0.110524	0.158793
gene859	CTL0822	sctJ	6978	5689	11287	10915	1415.32	1284.22	1400.96	1340.47	8370.99	8456.53	8285.45	0.979769	-0.0294864	0.658569	0.712692
gene86	CTL0080	CTL0080	705	729	1343	1820	48.8831	55.4626	57.4133	77.0892	1070.14	963.474	1176.8	1.22141	0.288553	0.00519989	0.010411
gene860	CTL0823	CTL0823	1532	1320	2176	2188	357.874	343.789	311.581	309.66	1767.41	1906.83	1628	0.853776	-0.228071	0.0105221	0.0196314
gene861	CTL0824	sctL	1696	1340	2147	2089	524.307	468.423	420.014	400.029	1802.93	2025.15	1580.72	0.780548	-0.357441	4.74566e-05	0.000139376
gene862	CTL0825	sctR	1164	928	1647	1503	229.012	195.445	202.862	184.522	1285.97	1395.79	1176.15	0.842639	-0.247014	0.0103886	0.0194212
gene863	CTL0826	sctS	273	227	247	267	436.575	389.258	249.199	243.376	262.801	333.978	191.624	0.573762	-0.801477	3.9078e-05	0.000116293
gene864	CTL0827	sctT	768	605	1015	1032	149.879	124.553	118.717	114.791	839.671	915.779	763.562	0.833784	-0.262254	0.0217047	0.0377039
gene865	CTL0828	CTL0828	3628	2991	12526	12085	1973.43	1808.17	4234.49	4094.5	6802.41	4420.19	9184.64	2.07789	1.05512	2.01942e-39	9.89514e-38
gene866	CTL0829	CTL0829	1244	1120	3635	3631	231.969	226.371	422.416	417.564	2146.59	1582.42	2710.76	1.71305	0.776567	4.99892e-19	7.16e-18
gene867	CTL0830	CTL0830	883	868	1765	1837	436.716	478.44	536.742	554.631	1259.09	1174.86	1343.32	1.14338	0.193309	0.0488211	0.077038
gene868	CTL0831	CTL0831	817	703	1365	1384	516.162	495.309	524.358	527.834	1020.83	1016.22	1025.45	1.00907	0.0130308	0.926887	0.940012
gene869	CTL0832	CTL0832	838	758	1368	1451	1018.82	1027.31	1048.4	1094.23	1059.8	1068.47	1051.13	0.98377	-0.0236064	0.833373	0.858264
gene87	CTL0081	CTL0081	504	588	966	1045	38.5257	44.0754	50.4324	53.8801	742.888	736.063	749.713	1.01854	0.0265082	0.756941	0.798088
gene870	CTL0833	gspF	1789	1725	4757	5042	240.205	264.725	402.712	427.837	3005.18	2356.55	3653.8	1.55049	0.632721	1.13782e-14	1.16408e-13
gene871	CTL0834	gspE	2644	2428	5844	6179	293.882	300.23	389.819	409.224	3940.04	3396.91	4483.17	1.31978	0.400296	5.74763e-07	2.35729e-06
gene872	CTL0835	gspD	4423	4302	11053	11540	347.844	376.542	533.016	549.13	7139.01	5852.51	8425.51	1.43964	0.525709	2.41955e-11	1.64423e-10
gene873	CTL0836	CTL0836	2442	2432	5807	6395	374.643	414.201	544.212	594.203	3909.84	3271.43	4548.24	1.39029	0.475387	2.24316e-09	1.22846e-08
gene874	CTL0837	pepP	2077	1893	2478	2541	369.648	378.214	271.341	274.801	2265.17	2658.32	1872.02	0.704211	-0.50592	3.21942e-09	1.71273e-08
gene875	CTL0838	mutL	935	833	1928	1938	87.2199	83.904	113.749	112.355	1312.68	1183.13	1442.23	1.21899	0.285685	0.00393656	0.00803714
gene876	CTL0839	scc2	338	311	530	546	10.2272	8.20123	10.9491	8.32281	418	434.683	401.317	0.923239	-0.115223	0.480129	0.549816
gene877	CTL0840	CTL0840	66	39	93	83	20.2232	19.1784	15.4647	16.534	67.6189	69.5096	65.7282	0.945598	-0.0807017	0.780332	0.810814
gene878	CTL0841	copB	198	178	411	404	22.346	21.4296	28.4927	27.1419	277.889	251.678	304.101	1.20829	0.272971	0.157893	0.211813
gene879	CTL0842	copD	529	403	1297	1330	16.7253	17.7113	30.5221	26.1809	800.459	621.082	979.836	1.57763	0.657756	7.19209e-08	3.21915e-07
gene88	CTL0082	ompB	3586	2898	6692	6475	607.641	529.679	638.77	616.091	4620.71	4327.72	4913.7	1.1354	0.183201	0.0260684	0.044207
gene880	CTL0843	CTL0843	1105	874	2343	2266	217.813	189.839	282.007	269.716	1520.06	1320.12	1720.01	1.30292	0.381747	6.97288e-05	0.000198525
gene881	CTL0844	thrS	7538	6703	28319	28372	680.321	669.857	1563.86	1552.36	15339.5	9529.5	21149.4	2.21936	1.15015	6.61686e-48	5.13358e-46
gene882	CTL0845	minD	2774	2271	5640	6038	711.329	643.409	869.123	927.826	3861.24	3368.43	4354.04	1.2926	0.370277	5.2113e-06	1.78372e-05
gene883	CTL0846	gp6D	1915	1684	3814	3866	556.378	535.797	653.746	664.609	2636.21	2407.58	2864.84	1.18992	0.250867	0.00276292	0.00583283
gene884	CTL0847	CTL0847	8524	7085	8361	7999	3724.96	3462.99	2250.69	2134.72	8265.95	10426	6105.9	0.585641	-0.771912	1.30227e-22	2.42482e-21
gene885	CTL0848	trpS	13445	9580	12391	11568	2387.73	1889.07	1351.46	1249.29	12130.3	15316.6	8943.98	0.583939	-0.776112	1.46648e-23	3.03399e-22
gene886	CTL0849	uvrB	3142	2901	5422	5008	262.046	266.325	277.146	254.808	3970.88	4047.82	3893.93	0.961983	-0.0559168	0.487733	0.55647
gene887	CTL0850	eno	7426	6278	7464	7253	1058.24	999.404	654.344	631.578	7324.82	9157.73	5491.92	0.599703	-0.73768	1.01399e-20	1.62763e-19
gene888	CTL0851	rbsU	1079	1033	1503	1396	36.2654	36.1222	28.8248	26.892	1249.17	1416.07	1082.26	0.764266	-0.387852	0.000116674	0.000320424
gene889	CTL0852	CTL0852	583	541	671	622	18.7249	14.4039	10.5508	8.89294	617.855	752.998	482.713	0.641054	-0.641481	1.73467e-06	6.41407e-06
gene890	CTL0853	CTL0853	1253	1210	1804	1756	58.014	58.6906	47.3087	43.5934	1490.13	1651.8	1328.46	0.80425	-0.314285	0.000981018	0.00227196
gene891	CTL0854	sdhB	283	256	415	443	54.9714	50.2771	41.6455	46.6465	340.375	360.843	319.906	0.886552	-0.173723	0.326217	0.397004
gene892	CTL0855	sdhA	863	914	1508	1611	69.9858	76.3986	72.1268	77.0569	1178.81	1194.7	1162.91	0.973397	-0.0388994	0.768265	0.803753
gene894	CTL0858	CTL0858	1221	1122	1436	1448	282.225	286.659	197.342	199.758	1322.54	1569.23	1075.86	0.685598	-0.544566	3.11155e-08	1.46306e-07
gene895	CTL0859	dsdD	1578	1498	2314	2130	125.105	129.884	111.06	101.003	1860.56	2061.96	1659.17	0.80466	-0.313549	0.000448979	0.00109138
gene896	CTL0860	exbB	1283	1042	1775	1659	358.592	310.933	318.305	289.944	1416.96	1552.02	1281.91	0.825964	-0.275849	0.00332166	0.00685692
gene897	CTL0861	CTL0861	245	161	380	362	165.981	112.494	158.478	151.249	273.224	269.507	276.941	1.02758	0.0392557	0.91419	0.92916
gene898	CTL0861A	CTL0861A	169	143	482	493	30.7615	29.4173	82.9555	80.601	286.085	208.5	363.67	1.74423	0.802586	2.96617e-05	9.08389e-05
gene899	CTL0862	tolB	3316	2872	6800	6528	477.587	459.789	600.819	569.603	4555.98	4137.83	4974.13	1.20211	0.265571	0.000976142	0.00226631
gene9	CTL0009	CTL0009	6927	6586	11351	13295	702.688	735.437	701.162	817.881	9120.11	9058.64	9181.58	1.01357	0.0194491	0.76784	0.803753
gene90	CTL0083	gpsA	1675	1329	2352	2593	326.448	287.317	281.016	305.939	1923.62	2004.03	1843.21	0.919754	-0.120681	0.153595	0.207543
gene900	CTL0863	pal	2704	1987	4037	3819	1305.83	1057.18	1176.42	1122.36	3027.7	3123.08	2932.32	0.93892	-0.0909257	0.214684	0.277213
gene901	CTL0864	CTL0864	2877	2313	3989	3983	994.078	893.634	891.221	872.658	3218.87	3463.57	2974.17	0.8587	-0.219773	0.00550737	0.0109794
gene902	CTL0865	CTL0865	5705	4524	6250	6797	270.311	281.041	188.403	166.237	5843.81	6823.86	4863.77	0.712759	-0.488514	4.80734e-10	2.83268e-09
gene903	CTL0866	ahpC	9686	7962	8527	8719	3957.81	3634.23	2131.37	2150.87	9108.57	11784.5	6432.69	0.545863	-0.87339	2.0071e-28	5.8394e-27
gene904	CTL_t05	tRNA-Arg	113	150	155	131	2323.2	3628.76	852.744	0	142.371	177.88	106.861	0.600744	-0.735177	0.00398341	0.008115
gene905	CTL0867	groEL2	1704	1750	2352	2372	178.997	204.501	144.458	144.308	2041.25	2320.24	1762.25	0.759513	-0.396854	7.32374e-06	2.46152e-05
gene906	CTL0868	CTL0868	2001	1782	2471	2662	302.14	297.243	227.12	242.63	2222.61	2531.53	1913.69	0.75594	-0.403657	2.41202e-06	8.70383e-06
gene907	CTL0869	CTL0869	1891	1565	2178	2206	675.173	624.834	522.779	505.829	1971.76	2308.16	1635.36	0.70851	-0.497141	1.10584e-08	5.47626e-08
gene908	CTL0870	CTL0870	281	230	229	214	717.511	687.624	328.27	256.262	253.277	341.181	165.372	0.484704	-1.04482	1.38285e-07	6.04427e-07
gene909	CTL0871	ung	678	549	785	829	211.589	188.127	145.173	146.671	710.42	819	601.84	0.734848	-0.444483	0.000354969	0.000876595
gene91	CTL0084	CTL0084	972	804	1736	1707	94.1745	83.6916	117.968	112.585	1235.4	1186.12	1284.68	1.08309	0.115157	0.273715	0.342052
gene910	CTL0872	uvrD	8284	7399	16640	16571	748.288	750.716	932.894	921.209	11443.1	10495.7	12390.5	1.18054	0.239445	0.00237748	0.00512369
gene911	CTL0873	rpoN	1053	958	1807	2085	52.0127	45.4355	78.7613	83.5946	1398.31	1346.51	1450.12	1.07695	0.106947	0.26251	0.330713
gene912	CTL0874	CTL0874	31850	25821	21549	21043	10153.3	9191.89	4212.97	4070.92	27194.4	38495.6	15893.3	0.41286	-1.27628	7.60255e-56	7.07798e-54
gene913	CTL0875	CTL0875	8840	8168	16459	17309	2668.73	2751.16	3032.64	3153.12	11992.5	11392.8	12592.1	1.10527	0.144401	0.0630645	0.097207
gene914	CTL0876	folA	4326	4526	11566	12656	2721.49	3180.25	4423.01	4748.32	7489.26	5949.34	9029.17	1.51768	0.601863	1.53309e-14	1.53474e-13
gene915	CTL0877	folP	21589	20815	36754	39472	3009.15	3227.33	3120.68	3316.92	28428.1	28436.8	28419.4	0.999387	-0.000885146	0.97139	0.976635
gene916	CTL0878	folX	2267	2739	4891	4681	2206.63	2976.35	2858.7	2738.19	3474.95	3377.43	3572.46	1.05774	0.0809898	0.243087	0.309596
gene917	CTL0879	rpoD	9867	8308	17815	17179	1008.8	945.64	1106.22	1057.85	12601.9	12144.2	13059.6	1.07538	0.104842	0.197818	0.257218
gene918	CTL0880	CTL0880	2042	1751	2965	2798	253.295	241.321	210.825	201.384	2343.39	2535.65	2151.14	0.848359	-0.237252	0.00456609	0.00924138
gene919	CTL0881	rpsT	9860	7668	30546	32245	8075.13	6578.35	14316.6	14632.7	17550.5	11687	23414.1	2.00342	1.00247	1.8396e-36	7.78485e-35
gene92	CTL0085	CTL0085	92	118	161	172	23.3882	40.2282	38.7507	30.0988	133.032	141.906	124.158	0.874935	-0.192752	0.506033	0.572439
gene920	CTL0882	CTL0882	4482	4380	16276	18942	987.864	1053.96	2139.65	2471.84	9532.99	5945.16	13120.8	2.20697	1.14207	6.25978e-47	4.16275e-45
gene921	CTL0883	CTL0883	649	588	1174	1398	22.7731	20.6756	22.9134	22.6831	893.096	828.166	958.026	1.1568	0.210145	0.0645287	0.0992884
gene922	CTL0884	CTL0884	634	530	817	872	23.7977	20.5234	22.3397	22.0323	703.679	777.612	629.746	0.809847	-0.30428	0.0150215	0.0269981
gene923	CTL0885	CTL0885	2251	2187	2419	2291	133.361	145.867	79.0551	71.0397	2367.42	2976.81	1758.03	0.590576	-0.759806	4.98396e-19	7.16e-18
gene924	CTL0886	CTL0886	703	678	2253	2321	52.6347	55.8028	104.718	106.509	1316.05	926.129	1705.97	1.84204	0.881307	8.52522e-19	1.20257e-17
gene925	CTL0887	CTL0887	53592	43117	59762	58449	7510.31	6726.38	5077.73	4904.72	54325.2	64540.4	44110	0.683449	-0.549095	1.54227e-10	9.57235e-10
gene926	CTL0887a	CTL0887a	3411	3457	4309	3916	16.5724	9.24481	10.1383	12.5455	3841.57	4611.98	3071.17	0.665911	-0.586598	4.53527e-13	3.87371e-12
gene927	CTL0888	CTL0888	5130	4302	7702	8065	563.571	524.539	516.639	534.799	6090.68	6301.59	5879.77	0.933061	-0.0999574	0.192688	0.251602
gene928	CTL0889	nfo	3413	3256	5423	5715	490.326	556.634	337.329	329.604	4312.18	4471.07	4153.3	0.928927	-0.106363	0.196226	0.255863
gene929	CTL0890	rpsD	13514	10398	23901	23516	4561.32	3840.16	4956.06	4826.63	16815.8	15939.1	17692.5	1.11001	0.150571	0.0690165	0.104649
gene93	CTL0086	fliI	393	389	636	640	12.4994	13.4645	7.73448	7.74375	500.402	524.793	476.012	0.907048	-0.140749	0.358284	0.426551
gene930	CTL0891	CTL0891	10309	6947	9811	9931	1313.37	869.774	725.179	672.815	9413.29	11462.2	7364.37	0.642491	-0.638252	1.52619e-16	1.89451e-15
gene931	CTL0892	ispA	3504	3429	7557	7854	743.175	816.807	993.679	1018.33	5199.32	4651.24	5747.4	1.23567	0.305292	0.000100382	0.000278182
gene932	CTL0893	CTL0893	2283	2194	4559	4644	708.506	753.804	862.428	866.257	3217.44	3002.09	3432.8	1.14347	0.193421	0.0158184	0.0280513
gene933	CTL0894	CTL0894	765	693	904	945	216.541	215.852	156.062	156.889	832.827	976.121	689.532	0.7064	-0.501442	1.99822e-05	6.32771e-05
gene934	CTL0895	CTL0895	1351	1386	1345	1384	3027.05	3504.53	1720	1741.09	1428.2	1838.54	1017.85	0.553617	-0.85304	1.29331e-18	1.79712e-17
gene935	CTL_t25	tRNA-Pro	206	198	218	177	6829.51	5714.7	3655.76	2843.51	209.273	270.906	147.64	0.544986	-0.875708	4.71525e-05	0.000138921
gene936	CTL0897	CTL0897	7113	6462	9598	9923	764.184	777.467	615.09	616.442	8184.8	9089.07	7280.53	0.801021	-0.320089	5.27825e-05	0.000153086
gene94	CTL0087	CTL0087	322	306	421	457	116.326	125.934	78.4006	78.5081	374.148	420.983	327.313	0.777497	-0.36309	0.0322137	0.0534598
gene95	CTL0088	fliF	733	623	835	848	102.496	103.337	65.1193	62.6708	767.036	906.28	627.791	0.692713	-0.529671	1.2043e-05	3.96186e-05
gene96	CTL0089	CTL0089	641	655	1261	1212	146.995	178.937	188.375	177.05	896.707	870.478	922.937	1.06026	0.0844247	0.435143	0.505135
gene97	CTL0090	CTL0090	1304	1288	3019	3129	224.219	246.447	306.288	315.297	2016.13	1739.37	2292.9	1.31824	0.398611	4.28772e-06	1.48396e-05
gene98	CTL0091	pgmA	1240	1213	1682	1697	503.135	569.112	477.624	485.277	1453.09	1645.66	1260.51	0.765957	-0.384665	6.36281e-05	0.000181711
gene99	CTL0092	CTL0092	7449	6974	26968	28511	2025.69	2107.55	4569.27	4768.55	15175.9	9664.66	20687.2	2.1405	1.09795	4.19459e-44	2.60344e-42

## Sheet: E. Coregulated genes
Genes commonly up-regulated by GrgA and domain deletion mutants											Genes commonly down-regulated by GrgA and domain deletion mutants
			GrgA (Wt)		GrgAΔσ66BD		GrgAΔσ28BD						GrgA (Wt)		GrgAΔσ66BD		GrgAΔσ28BD
	gene ID	gene_name	FC_2over1	padj	FC_2over1	padj	FC_2over1	padj			gene ID	gene_name	FC_2over1	padj	FC_2over1	padj	FC_2over1	padj
GrgA vs GrgAΔσ66BD vs GrgAΔσ28BD	gene268	pmpI	2.47763	6.00246e-16	2.71915	1.05939e-05	1.36431	2.50359e-07		GrgA vs GrgAΔσ66BD vs GrgAΔσ28BD	gene425	ctl0407	0.41501	2.41205e-15	0.47015	0.000326703	0.378812	2.44007e-65
GrgA vs GrgAΔσ28BD	gene11	topA	1.48812	0.00100104	1.0354	1	1.43334	1.54968e-10			gene798	ndk	0.442125	6.29779e-12	0.476508	0.0272637	0.436732	7.81014e-34
	gene33	sycE	1.67107	8.9214e-05	1.20534	1	1.57378	1.11499e-14		GrgA vs GrgAΔσ66BD	gene64	dppD	0.660308	0.000599418	0.585642	0.0272637	0.956566	0.518081
	gene34	CTL0033	1.3528	0.0194563	1.12485	1	1.45917	2.01211e-11		GrgA vs GrgAΔσ28BD	gene25	tRNA-Arg	0.592078	0.00961043	0.799599	1	0.622213	0.00231946
	gene40	CTL0039	1.35905	0.0370734	1.12694	1	1.57193	4.36203e-15			gene45	tRNA-Thr	0.611011	5.65922e-05	0.805596	1	0.690871	5.99335e-10
	gene111	dagA	1.41062	0.00745766	1.08432	1	1.63625	2.86002e-18			gene46	CTL0044	0.637183	0.000415594	0.888632	1	0.308543	1.49093e-94
	gene152	CTL0137	1.38372	0.0142421	1.05587	1	1.8777	9.83561e-28			gene48	tRNA-Lys	0.59737	0.000280335	1.05477	1	0.402364	3.00343e-26
	gene160	aas	1.90414	1.06261e-08	1.03106	1	1.44303	1.43317e-10			gene49	tRNA-Glu	0.616157	6.68504e-05	0.824741	1	0.368546	9.20765e-29
	gene193	plsB	1.47554	0.00251169	1.05658	1	1.33614	1.07774e-06			gene54	tRNA-Gly	0.549752	5.65366e-05	0.832987	1	0.629078	7.34e-05
	gene222	nusB	1.54294	0.000488609	1.16283	1	1.40119	1.84941e-08			gene55	ompA	0.742662	0.0373667	0.955585	1	0.463191	1.9193e-25
	gene231	tilS	1.48227	0.00704974	1.05518	1	1.41445	1.09048e-07			gene82	tRNA-Gly2	0.551079	5.5215e-05	0.751256	1	0.485916	1.04294e-06
	gene249	CTL0232	1.37068	0.032154	1.2346	1	1.36019	5.58818e-07			gene121	yajC	0.662109	0.00202342	1.05931	1	0.506696	2.02387e-31
	gene253	copB2	1.81591	3.76132e-06	0.9792	1	2.09633	9.74211e-36			gene139	tRNA-Cys	0.48126	1.74305e-05	0.784139	1	0.41566	4.79017e-05
	gene257	CTL0238b	1.57864	0.000426612	1.23415	1	1.99274	5.20702e-32			gene147	CTL0132	0.614686	5.42855e-05	0.982976	1	0.447562	3.10553e-46
	gene258	xerD	1.87503	6.46737e-07	1.22519	1	1.8061	3.06588e-22			gene156	ppa	0.58876	3.3305e-05	0.948784	1	0.476151	1.79313e-37
	gene313	CTL0298	1.4135	0.00768826	1.00106	1	1.35369	2.48356e-07			gene164	CTL0149	0.705663	0.0480383	0.811527	1	0.533141	2.04689e-13
	gene329	CTL0314	1.67275	3.41357e-05	1.05819	1	1.9213	6.30973e-29			gene169	rpmH	0.606056	0.000634149	0.9964	1	0.695822	4.14668e-05
	gene347	dnaN	1.40343	0.00608375	1.08072	1	1.37868	2.44875e-08			gene184	tRNA-Gln	0.45774	1.03527e-09	0.916978	1	0.425052	1.88024e-15
	gene352	ltuB	1.81296	0.0492199	0.688621	1	1.79633	2.41724e-05			gene201	CTL0184	0.653756	0.00132978	0.807977	1	0.689222	4.73195e-09
	gene365	truB	1.34021	0.0231787	0.970928	1	1.34908	2.11182e-07			gene208	CTL0191	0.699515	0.00282712	1.01429	1	0.575178	1.09544e-22
	gene406	CTL0390	1.34099	0.0373667	0.970668	1	1.37618	4.2639e-08			gene227	tRNA-Ser3	0.556976	1.09919e-05	0.873453	1	0.361592	3.71529e-23
	gene456	CTL0436	1.46872	0.0296449	0.806945	1	1.33088	0.0019567			gene251	ispH	0.561118	7.0762e-07	0.842646	1	0.351986	7.92037e-77
	gene462	gyrB	1.53525	0.000455551	1.00898	1	1.39432	1.21516e-08			gene256	tRNA-Leu	0.692345	0.0231787	0.995196	1	0.605316	0.00211557
	gene466	mgtE	1.71224	5.26837e-06	1.06658	1	1.51164	4.17874e-13			gene270	CTL0256	0.732763	0.0194563	0.960147	1	0.636767	8.46686e-15
	gene476	CTL0456	1.4696	0.00439648	1.05182	1	1.34045	3.87194e-06			gene271	gatC	0.650666	0.00127249	0.909946	1	0.749526	6.33795e-06
	gene515	fabD	1.41702	0.00961043	1.08028	1	1.42148	5.58893e-10			gene278	CTL0264	0.676645	0.0126253	0.925318	1	0.635936	6.71316e-08
	gene544	ihfA	1.50112	0.000810057	1.11904	1	1.52047	2.04689e-13			gene307	tRNA-Asn	0.511916	9.30776e-08	0.748674	1	0.607058	6.28766e-09
	gene545	amiA	1.34862	0.0279986	1.01753	1	1.53708	2.56133e-14			gene314	CTL0299	0.630408	8.31982e-05	0.890766	1	0.561932	5.98877e-25
	gene578	pknD	1.40095	0.00846947	0.981217	1	1.53711	4.02694e-14			gene357	rpmB	0.683401	0.00232169	0.948539	1	0.722794	2.05164e-08
	gene586	CTL0561	1.82041	3.12829e-06	1.02291	1	1.50001	4.96898e-11			gene369	rpsA	0.743027	0.0327849	0.954958	1	0.673921	2.24477e-10
	gene613	dxs	1.45077	0.00251169	1.0952	1	1.67443	1.29812e-19			gene375	fabI	0.649883	0.000650408	0.996057	1	0.397785	3.87334e-58
	gene623	CTL0594	1.36565	0.0156564	1.07657	1	1.56807	2.32229e-15			gene404	CTL0388	0.690508	0.0126253	0.908647	1	0.720147	2.18861e-05
	gene624	dnaJ	1.36194	0.01926	1.0166	1	1.6029	4.29288e-16			gene412	CTL0396	0.718092	0.0247365	0.940928	1	0.605536	8.37483e-13
	gene633	CTL0604	1.34331	0.0335742	1.00782	1	1.75737	1.96061e-21			gene413	tRNA-Thr	0.47136	5.25663e-08	0.900974	1	0.370168	5.97286e-11
	gene647	asd	1.64523	2.33598e-05	0.937997	1	1.49113	1.09536e-12			gene414	tRNA-Tyr	0.598673	1.47295e-05	0.855149	1	0.527547	6.30973e-29
	gene651	aroL	2.1888	9.30776e-08	1.17735	1	2.23714	1.26204e-25			gene451	tRNA-Ile	0.616921	0.000925257	0.983226	1	0.493755	1.24808e-12
	gene652	aroC	2.43622	9.49948e-12	1.07253	1	2.8535	1.50794e-57			gene452	tRNA-Ala2	0.489042	0.00026971	0.773936	1	0.397902	0.000102447
	gene653	aroB	1.79205	0.000198299	1.12117	1	1.97337	4.08272e-18			gene480	tRNA-Met	0.64833	0.00184025	0.848302	1	0.626736	1.44623e-07
	gene679	hrcA	2.05651	2.22106e-09	1.19654	1	2.92348	9.21257e-78			gene496	tRNA-Asp	0.587141	3.3305e-05	0.945244	1	0.582447	1.20312e-18
	gene680	grpE	1.39798	0.0134766	1.2046	1	1.70105	5.67595e-20			gene497	tRNA-Val	0.539568	0.000203732	0.673996	1	0.32644	1.46306e-07
	gene687	gltT	1.54964	0.000348003	1.03909	1	1.55406	8.76293e-15			gene500	CTL0476	0.741298	0.017305	0.985339	1	0.67472	4.17207e-12
	gene688	lpxK	1.39865	0.00961043	1.07477	1	1.44061	1.07234e-10			gene505	CTL0480	0.668012	0.00938217	0.89509	1	0.544594	5.20137e-11
	gene737	euo	3.31196	1.57038e-28	1.20449	1	3.87818	2.02376e-122			gene526	CTL0500A	0.616598	0.00218521	0.849415	1	0.550417	2.90379e-10
	gene742	uppS	1.6645	3.3305e-05	1.13138	1	1.49317	6.34828e-12			gene573	CTL0548	0.637253	0.000340033	0.994607	1	0.702217	1.7385e-08
	gene789	polA	1.52379	0.000550325	1.05155	1	1.55172	6.32262e-15			gene599	tRNA-Trp	0.717206	0.0345399	0.982915	1	0.504932	1.74251e-09
	gene790	sohB	1.55049	0.000599418	1.05348	1	1.39726	8.96621e-09			gene601	tRNA-Thr	0.69585	0.00704974	0.981126	1	0.575958	1.80857e-16
	gene791	CTL0756	1.53957	0.000304347	1.09072	1	1.45868	4.68708e-11			gene617	CTL0589	0.709472	0.0395387	0.884154	1	0.615893	1.05659e-05
	gene795	dnaB	1.81289	6.7099e-07	1.10028	1	1.49773	3.44454e-12			gene640	tRNA-Ser4	0.574262	5.5215e-05	0.850478	1	0.49673	4.2451e-11
	gene845	dnaE	1.52732	0.000505696	1.0622	1	1.76575	1.07418e-23			gene673	CTL0644	0.675365	0.00744673	0.939539	1	0.631786	1.14111e-10
	gene873	CTL0836	1.48902	0.00294805	1.07214	1	1.39029	1.22846e-08			gene684	CTL655a	0.5461	1.00577e-06	0.736489	1	0.493593	3.72842e-22
	gene881	thrS	1.35308	0.017305	1.03874	1	2.21936	5.13358e-46			gene701	tRNA-Ser	0.535838	4.15569e-07	0.926987	1	0.308499	9.32699e-46
	gene919	rpsT	1.60909	7.02615e-05	1.1377	1	2.00342	7.78485e-35			gene708	tRNA-Phe	0.455529	8.31982e-05	0.823596	1	0.585508	0.000716292
											gene732	CTL0701	0.633271	0.000941492	0.891393	1	0.439679	1.68203e-32
											gene752	CTL0720	0.653787	0.000380213	0.896538	1	0.582239	2.49062e-21
											gene758	tRNA-Leu3	0.575471	1.00905e-05	0.857551	1	0.634946	1.91154e-08
											gene766	tRNA-Leu5	0.522591	1.74305e-05	0.864534	1	0.63502	0.00583283
											gene776	CTL0742a	0.576225	6.142e-06	0.979352	1	0.42215	8.42982e-40
											gene793	tRNA-Ser2	0.457152	6.89899e-10	0.790228	1	0.39765	5.19135e-21
											gene802	tRNA-Leu2	0.521966	4.83788e-08	0.829314	1	0.401863	3.27674e-41
											gene838	tRNA-Leu	0.465079	4.45699e-11	0.793499	1	0.325785	5.16848e-14
											gene884	CTL0847	0.659942	0.000636477	1.04538	1	0.585641	2.42482e-21
											gene894	CTL0858	0.698455	0.0159661	1.13961	1	0.685598	1.46306e-07
											gene903	ahpC	0.685587	0.00218521	0.970021	1	0.545863	5.8394e-27
											gene912	CTL0874	0.456414	5.06436e-12	0.825938	1	0.41286	7.07798e-54
											gene925	CTL0887	0.548862	6.46737e-07	0.865069	1	0.683449	9.57235e-10
											gene926	CTL0887a	0.479697	3.00828e-09	0.829875	1	0.665911	3.87371e-12
											gene934	CTL0895	0.628179	0.000724919	0.959596	1	0.553617	1.79712e-17
