# Supplementary material for: Identification of a GrgA-Euo-HrcA Transcriptional Regulatory Network in Chlamydia
Source: mSystems. 2021 Aug 3;6(4):e00738-21. doi: 10.1128/mSystems.00738-21 (PMC8409740; doi:10.1128/mSystems.00738-21)
Supplement: DATA SET S3 [file msystems.00738-21-sd003.xlsx]

## Sheet: A. Mapping rate_coverage
n=3/group
Sample	Total raw reads	Clean mapped reads - Chlamydia	Chlamydia mapping rate	Chlamydia genome coverage (depth)*
RS6_GrgA_NI-1	26854152	3958492	0.147407	189.029
RS6_GrgA_NI-2	24942007	3662372	0.146835	174.889
RS6_GrgA_NI-3	20672454	2847824	0.137759	135.992
RS6_GrgA_IND30m-1	23772024	3539707	0.148902	169.031
RS6_GrgA_IND30m-2	19468685	2420655	0.124336	115.593
RS6_GrgA_IND30m-3	19981632	2398737	0.120047	114.547
RS6_GrgA_IND1h-1	17071610	3245915	0.190135	155.002
RS6_GrgA_IND1h-2	22079275	3206079	0.145208	153.099
RS6_GrgA_IND1h-3	20616001	3849184	0.186709	183.809
RS6_GrgA_IND2h-1	22360643	3716680	0.166215	177.482
RS6_GrgA_IND2h-2	20810241	3780295	0.181656	180.52
RS6_GrgA_IND2h-3	22827021	4215579	0.184675	201.306

## Sheet: B. baseMean
id	locus_tag	Name	baseMean	baseMean1_RS6_GrgA_NI	baseMean2_RS6_GrgA_IND30m	FC_2over1	log2FC_2over1	pval	padj	baseMean	baseMean1_RS6_GrgA_NI	baseMean2_RS6_GrgA_IND1h	FC_2over1	log2FC_2over1	pval	padj	baseMean	baseMean1_RS6_GrgA_NI	baseMean2_RS6_GrgA_IND2h	FC_2over1	log2FC_2over1	pval	padj
CAP09057	pL2-07	pGP5-D	3387.5	3530.33	3244.67	0.919085	-0.12173	0.169476	0.437813	3687.51	3839.22	3535.81	0.920969	-0.118775	0.0792277	0.171752	3954.13	4067.08	3841.18	0.944457	-0.0824437	0.219021	0.3561
CAP09058	pL2-06	pGP4-D	2331.85	2251.11	2412.6	1.07174	0.0999523	0.132175	0.37025	2469.12	2448.16	2490.09	1.01713	0.0245028	0.795182	0.878289	2746.28	2593.33	2899.23	1.11796	0.160862	0.199042	0.332929
CAP09059	pL2-05	pGP3-D	835.454	902.227	768.68	0.851981	-0.231107	0.000517369	0.00467139	874.391	981.119	767.662	0.782435	-0.353957	1.69174e-05	0.000124867	985.043	1039.32	930.765	0.89555	-0.159154	0.264653	0.410897
CAP09060	pL2-04	pGP2-D	2415.74	2549.5	2281.98	0.895069	-0.159929	0.00148537	0.0111403	2623.44	2772.65	2474.23	0.892371	-0.164285	0.0848446	0.180562	2830.12	2937.19	2723.05	0.927094	-0.109213	0.306409	0.458135
CAP09061	pL2-03	pGP1-D	3315.91	3303.05	3328.77	1.00779	0.0111936	0.860881	0.966568	3688.78	3592	3785.57	1.05389	0.0757209	0.377894	0.52611	4029.47	3805.23	4253.7	1.11786	0.160738	0.0339677	0.0833509
CAP09062	pL2-02	pGP8-D	1.44562e+06	1.53793e+06	1.35332e+06	0.879961	-0.184488	0.00142128	0.0107463	1.67256e+06	1.6725e+06	1.67261e+06	1.00006	8.93377e-05	0.997303	1	1.78464e+06	1.77188e+06	1.79739e+06	1.0144	0.0206246	0.827863	0.900483
CAP09063	pL2-01	pGP7-D	2567.34	2390.82	2743.86	1.14766	0.198698	5.18314e-05	0.000719451	3235.49	2600.07	3870.92	1.48878	0.574127	1.11105e-13	4.92037e-12	3510.29	2754.32	4266.27	1.54894	0.631282	4.3587e-10	7.64829e-09
CAP09064	pL2-08	pGP6-D	1314.91	1337.01	1292.81	0.966945	-0.048494	0.564326	0.830327	1396.7	1454.17	1339.22	0.920949	-0.118806	0.157101	0.278825	1538.83	1540.35	1537.32	0.99803	-0.00284426	0.950028	0.977352
gene0	CTL0001	hemB	589.152	577.398	600.907	1.04072	0.0575774	0.584369	0.847837	618.956	627.841	610.07	0.971695	-0.0414244	0.581576	0.712603	638.535	665.114	611.956	0.920077	-0.120173	0.173651	0.30504
gene1	CTL0002	nqrA	1381.7	1341	1422.39	1.06069	0.0849982	0.101138	0.30418	1405.58	1458.31	1352.84	0.927673	-0.108312	0.140716	0.256098	1500.42	1544.87	1455.98	0.942462	-0.0854935	0.240729	0.384011
gene10	CTL0010	CTL0010	357.11	383.84	330.381	0.860724	-0.216377	0.0391382	0.158255	383.819	417.453	350.185	0.838862	-0.253494	0.0146853	0.0424141	431.22	442.203	420.238	0.950328	-0.073502	0.539143	0.689688
gene100	CTL0093	CTL0093	149.634	142.821	156.447	1.09541	0.131472	0.386555	0.69805	160.973	155.306	166.639	1.07297	0.101613	0.48328	0.627723	180.589	164.526	196.652	1.19526	0.257329	0.0812917	0.173001
gene101	CTL0094	birA	197.6	182.864	212.336	1.16117	0.215573	0.0936455	0.296225	213.23	198.899	227.561	1.1441	0.194212	0.108473	0.212827	216.892	210.697	223.087	1.05881	0.0824374	0.470988	0.623959
gene102	CTL0095	CTL0095	302.802	316.713	288.891	0.912153	-0.132652	0.346472	0.657476	330.887	344.448	317.326	0.921258	-0.118323	0.304862	0.460263	338.968	364.911	313.025	0.857811	-0.221268	0.0553294	0.12581
gene103	CTL0096	CTL0096	1707.2	1649.65	1764.75	1.06978	0.097308	0.0996834	0.301973	1839.75	1794.03	1885.48	1.05097	0.0717236	0.328471	0.484886	1941.55	1900.62	1982.47	1.04307	0.0608317	0.419896	0.579381
gene104	CTL0097	CTL0097	725.429	684.122	766.735	1.12076	0.164476	0.0346379	0.145105	772.524	743.941	801.107	1.07684	0.106806	0.20975	0.345864	810.148	788.072	832.225	1.05603	0.0786475	0.405447	0.563625
gene105	CTL0098	serS	1289.9	1304.59	1275.21	0.977475	-0.0328677	0.549207	0.823713	1402.03	1418.73	1385.33	0.976458	-0.0343699	0.621487	0.744823	1470.59	1502.94	1438.23	0.956947	-0.0634888	0.40045	0.558348
gene106	CTL0099	ribD	354.559	354.188	354.931	1.0021	0.00302246	0.997725	1	367.409	385.122	349.695	0.908011	-0.139218	0.142146	0.258196	386.36	407.999	364.72	0.893923	-0.161777	0.115069	0.222021
gene107	CTL0100	ribA	1220.75	1097.75	1343.76	1.2241	0.291719	1.36104e-06	3.02084e-05	1380.36	1193.8	1566.91	1.31254	0.392365	2.44194e-07	2.73615e-06	1475.88	1264.69	1687.06	1.33396	0.415721	1.13213e-07	1.2102e-06
gene108	CTL0101	ribH	434.034	456.977	411.092	0.89959	-0.152661	0.0845882	0.276036	478.018	496.912	459.123	0.923952	-0.114111	0.204269	0.338628	502.793	526.412	479.174	0.910264	-0.135643	0.13888	0.260401
gene109	CTL0102	CTL0102	1179.57	1173.38	1185.75	1.01055	0.0151344	0.800945	0.956748	1362.29	1276	1448.59	1.13526	0.183025	0.0179959	0.0505313	1408.05	1351.76	1464.34	1.08328	0.115409	0.15941	0.288427
gene11	CTL0011	topA	1145.58	1025.12	1266.05	1.23503	0.304546	7.85491e-07	1.92239e-05	1298.91	1114.71	1483.11	1.33049	0.411954	7.89884e-08	9.92692e-07	1376.09	1180.87	1571.31	1.33064	0.412118	1.51836e-07	1.55173e-06
gene110	CTL0103	CTL0103	1910.35	1801.08	2019.61	1.12133	0.165211	0.00254819	0.0171726	2228.95	1958.7	2499.21	1.27595	0.351577	5.82593e-07	5.82593e-06	2315.75	2074.87	2556.63	1.23218	0.301217	2.78861e-05	0.000171749
gene111	CTL0104	dagA	934.543	891.732	977.355	1.09602	0.132273	0.0758605	0.257473	1256.82	969.679	1543.97	1.59225	0.671063	2.46236e-08	3.57812e-07	1382.02	1027.23	1736.8	1.69076	0.757671	1.10261e-15	4.45836e-14
gene112	CTL0105	CTL0105	889.026	846.267	931.786	1.10105	0.138885	0.0404881	0.161605	1133.22	920.313	1346.12	1.46267	0.548608	2.1006e-12	6.51185e-11	1222.36	974.965	1469.76	1.5075	0.592156	1.20731e-13	3.40242e-12
gene113	CTL0106	CTL0106	348.908	357.906	339.91	0.949718	-0.0744296	0.5025	0.796384	374.768	389.294	360.242	0.925372	-0.111894	0.312336	0.468503	383.991	412.414	355.568	0.862164	-0.213965	0.0592159	0.133021
gene114	CTL0107	CTL0107	240.475	235.263	245.687	1.04431	0.0625516	0.502664	0.796384	259.071	255.824	262.318	1.02538	0.0361629	0.829428	0.899361	258.772	271.034	246.509	0.909514	-0.136832	0.24202	0.385409
gene115	CTL0108	ftsK	757.873	725.241	790.506	1.08999	0.124317	0.0849639	0.276036	800.104	788.646	811.562	1.02906	0.0413234	0.654236	0.772131	844.753	835.462	854.044	1.02224	0.0317357	0.74742	0.852359
gene116	CTL_t13	tRNA-His	23.9352	24.3808	23.4896	0.963445	-0.0537252	0.917397	0.978416	21.6904	26.4877	16.893	0.637769	-0.648894	0.165092	0.28969	25.4621	28.0573	22.8669	0.815005	-0.295119	0.581463	0.721976
gene117	16S_rRNA	CTL_r01	0	0	0	NA	NA	NA	NA	0	0	0	NA	NA	NA	NA	0	0	0	NA	NA	NA	NA
gene118	23S_rRNA	CTL_r03	25.8355	21.873	29.798	1.36231	0.446059	0.466944	0.76724	22.1976	23.8122	20.583	0.864387	-0.210251	0.707197	0.806093	29.8503	25.2202	34.4804	1.36717	0.451195	0.407322	0.565387
gene119	5S_rRNA2	CTL_r05	0	0	0	NA	NA	NA	NA	0	0	0	NA	NA	NA	NA	0	0	0	NA	NA	NA	NA
gene12	CTL0012	CTL0012	717.526	717.846	717.205	0.999107	-0.00128947	0.925271	0.980752	761.112	780.721	741.502	0.949766	-0.0743567	0.381898	0.529969	802.75	827.104	778.396	0.94111	-0.087564	0.324611	0.476916
gene120	CTL0109	dmpP	1106.06	1149.85	1062.27	0.923829	-0.114302	0.0659384	0.232283	1208.78	1250.46	1167.1	0.933335	-0.0995328	0.186823	0.317054	1274.4	1324.72	1224.07	0.924025	-0.113996	0.14249	0.26451
gene121	CTL0110	yajC	855.208	920.27	790.147	0.858604	-0.219936	0.00115137	0.0089231	822.132	1000.86	643.404	0.642851	-0.637444	2.65192e-14	1.54143e-12	827.864	1060.22	595.505	0.561678	-0.832185	3.3604e-21	3.90647e-19
gene122	CTL0111	CTL0111	259.179	256.55	261.808	1.02049	0.0292658	0.745179	0.934852	288.513	278.971	298.055	1.06841	0.0954635	0.429829	0.57794	311.92	295.548	328.293	1.11079	0.15159	0.226068	0.365006
gene123	CTL0112	hctA	217.128	222.372	211.885	0.95284	-0.0696945	0.534988	0.819424	225.694	241.852	209.536	0.866382	-0.206926	0.111642	0.214519	222.766	256.186	189.346	0.739096	-0.436166	0.0286086	0.0728932
gene124	CTL0113	CTL0113	271.268	259.735	282.802	1.08881	0.122754	0.214882	0.505092	294.029	282.487	305.571	1.08172	0.113323	0.292279	0.444876	310.641	299.25	322.031	1.07613	0.105848	0.337202	0.490764
gene125	CTL0114	hemG	397.973	394.142	401.803	1.01944	0.0277727	0.772941	0.942444	410.843	428.639	393.046	0.916962	-0.125066	0.216821	0.356261	427.573	454.061	401.085	0.883329	-0.178977	0.0923669	0.18921
gene126	CTL0115	hemN2	562.575	565.969	559.182	0.988008	-0.0174051	0.828497	0.964976	603.349	615.533	591.165	0.960411	-0.0582762	0.541394	0.676418	620.426	652.041	588.811	0.903028	-0.147158	0.123544	0.23496
gene127	CTL0116	hemE	421.595	411.694	431.496	1.0481	0.0677729	0.37885	0.688978	488.158	447.756	528.559	1.18046	0.239353	0.0122588	0.0368953	511.099	474.342	547.855	1.15498	0.207865	0.0310673	0.078088
gene128	CTL0117	mfd	1786.82	1730.44	1843.2	1.06516	0.0910741	0.0761345	0.257473	2087.67	1882.03	2293.31	1.21853	0.285143	4.52999e-05	0.000296683	2231.03	1993.83	2468.23	1.23793	0.307935	1.62571e-05	0.000103555
gene129	CTL0118	alaS	3290.32	3165.34	3415.31	1.07897	0.109656	0.0186496	0.0874444	3781.23	3442.47	4119.98	1.19681	0.259194	0.00010381	0.000602964	4029.07	3646.88	4411.26	1.2096	0.27453	4.08336e-05	0.00024035
gene13	CTL0013	CTL0013	93.665	87.7319	99.5982	1.13526	0.183019	0.329197	0.63782	92.4836	95.4125	89.5547	0.938605	-0.0914092	0.608201	0.733582	97.5619	101.074	94.0496	0.9305	-0.103922	0.563107	0.709607
gene130	16S_rRNA2	CTL_r02	0	0	0	NA	NA	NA	NA	0	0	0	NA	NA	NA	NA	0	0	0	NA	NA	NA	NA
gene131	23S_rRNA2	CTL_r04	23.8435	20.2484	27.4385	1.3551	0.438396	0.410367	0.718722	19.8042	22.0411	17.5672	0.797021	-0.32731	0.518356	0.658567	29.3109	23.3447	35.2771	1.51114	0.595636	0.312078	0.464372
gene132	5S_rRNA	CTL_r06	0	0	0	NA	NA	NA	NA	0	0	0	NA	NA	NA	NA	0	0	0	NA	NA	NA	NA
gene133	CTL0119	tktB	2207.58	2168.59	2246.58	1.03596	0.0509749	0.538013	0.82025	2262.65	2358.47	2166.82	0.91874	-0.122272	0.0874539	0.184659	2455.87	2498.46	2413.28	0.965909	-0.0500407	0.494606	0.648778
gene134	CTL0120	amn	343.19	333.578	352.803	1.05763	0.0808359	0.495525	0.794217	352.412	362.784	342.04	0.942819	-0.0849473	0.414724	0.564254	359.347	384.307	334.386	0.870102	-0.200744	0.0962506	0.194594
gene135	CTL0121	efp	1175.65	1267.53	1083.76	0.855014	-0.22598	0.000193301	0.00209035	1175.24	1378.33	972.149	0.70531	-0.503671	4.49507e-11	1.12984e-09	1204.85	1460.11	949.598	0.650361	-0.620687	4.92739e-15	1.69721e-13
gene136	CTL0122	CTL0122	210.006	228.373	191.639	0.83915	-0.252999	0.0759251	0.257473	221.108	248.371	193.845	0.780466	-0.357592	0.00490874	0.0172961	243.81	263.108	224.513	0.853312	-0.228855	0.0883466	0.183808
gene137	CTL0123	CTL0123	224.162	229.275	219.049	0.955397	-0.0658284	0.54957	0.823713	264.998	249.36	280.636	1.12542	0.170467	0.132861	0.246137	288.657	264.154	313.161	1.18553	0.245528	0.0344076	0.084208
gene138	CTL0124	groEL2	493.521	503.948	483.094	0.95862	-0.0609696	0.667054	0.897823	521.935	547.981	495.89	0.904939	-0.144107	0.105952	0.210997	567.212	580.53	553.893	0.954116	-0.0677632	0.441496	0.595923
gene139	CTL_t08	tRNA-Cys	71.0486	67.4029	74.6943	1.10818	0.148186	0.64333	0.888	61.6846	73.2969	50.0723	0.683143	-0.549741	0.00953513	0.0304731	68.4089	77.6438	59.1741	0.762122	-0.391907	0.14877	0.272355
gene14	CTL0014	CTL0014	665.251	603.142	727.36	1.20595	0.270171	0.000389119	0.00369266	767.837	655.989	879.685	1.341	0.423314	3.73405e-07	3.94621e-06	842.814	694.909	990.719	1.42568	0.511652	2.4732e-09	3.96566e-08
gene140	CTL0125	murF	621.446	581.567	661.325	1.13714	0.185415	0.0163718	0.0788902	623.935	632.416	615.455	0.97318	-0.0392212	0.635538	0.755819	660.89	669.944	651.836	0.972971	-0.0395313	0.603159	0.741001
gene141	CTL0126	mraY	187.856	199.19	176.521	0.886194	-0.174306	0.224249	0.509905	203.801	216.585	191.016	0.881943	-0.181243	0.145327	0.262436	221.266	229.445	213.086	0.928699	-0.106717	0.394492	0.554196
gene142	CTL0127	murD	992.946	1001.82	984.07	0.98228	-0.0257937	0.733304	0.928088	1064.59	1089.46	1039.72	0.954346	-0.0674151	0.360144	0.509793	1104.26	1154.12	1054.41	0.913603	-0.130361	0.101426	0.203289
gene143	CTL0128	nlpD	928.558	913.278	943.838	1.03346	0.047486	0.497026	0.794217	967.487	993.311	941.663	0.948004	-0.0770353	0.376184	0.524514	1019.6	1052.21	986.982	0.938004	-0.0923333	0.283553	0.431595
gene144	CTL0129	ftsW	432.57	440.187	424.953	0.965392	-0.0508129	0.54409	0.822463	465.637	478.628	452.647	0.945717	-0.080519	0.352893	0.503709	507.345	507.044	507.646	1.00119	0.00171125	0.97568	0.991675
gene145	CTL0130	murG	149.576	159.509	139.643	0.875454	-0.191896	0.177626	0.455076	168.261	173.52	163.002	0.93939	-0.0902044	0.573639	0.706744	177.581	183.809	171.354	0.932242	-0.101223	0.564668	0.70965
gene146	CTL0131	murC	2197.32	2111.22	2283.43	1.08157	0.113124	0.0248485	0.108493	2286.85	2296	2277.7	0.99203	-0.0115438	0.863859	0.921318	2438.57	2432.25	2444.89	1.0052	0.00747711	0.935545	0.970188
gene147	CTL0132	CTL0132	2220.22	2386.47	2053.96	0.86067	-0.216468	4.19909e-05	0.00061018	2186.22	2595.2	1777.24	0.684821	-0.546202	6.03292e-10	1.19375e-08	2241.74	2749.29	1734.2	0.630781	-0.66479	5.07286e-10	8.7366e-09
gene148	CTL0133	CTL0133	94.6809	103.212	86.1497	0.834686	-0.260695	0.158646	0.417963	99.2063	112.216	86.1966	0.768131	-0.380575	0.0230359	0.0617388	107.043	118.883	95.203	0.800815	-0.320459	0.0806337	0.172389
gene149	CTL0134	rbsV	59.711	57.0839	62.3381	1.09204	0.127031	0.628033	0.884726	57.6393	62.0849	53.1936	0.856787	-0.222991	0.357432	0.509053	53.6221	65.7649	41.4794	0.630723	-0.664921	0.0102767	0.0308301
gene15	CTL0015	CTL0015	203.891	197.571	210.212	1.06398	0.0894753	0.592311	0.85403	219.303	214.845	223.76	1.0415	0.058658	0.674656	0.784288	242.614	227.613	257.615	1.13181	0.178631	0.214633	0.349577
gene150	CTL0135	miaA	365.281	372.02	358.543	0.963773	-0.053235	0.590638	0.85403	391.523	404.597	378.449	0.935373	-0.0963869	0.344197	0.499381	416.551	428.598	404.504	0.943784	-0.083471	0.42264	0.581443
gene151	CTL0136	CTL0136	376.806	380.626	372.986	0.979929	-0.0292514	0.703459	0.917555	420.457	413.94	426.975	1.03149	0.044732	0.658574	0.775283	447.394	438.519	456.268	1.04048	0.0572444	0.574688	0.717396
gene152	CTL0137	CTL0137	3541.34	3234.76	3847.92	1.18955	0.250421	1.08885e-07	3.26654e-06	4393.43	3517.81	5269.04	1.49782	0.582861	2.21881e-07	2.51646e-06	4899.71	3726.63	6072.79	1.62957	0.704488	1.79248e-08	2.19343e-07
gene153	CTL0138	CTL0138	1352.26	1253.91	1450.6	1.15686	0.210217	0.00035867	0.0034388	1603.65	1363.84	1843.46	1.35167	0.434742	6.82489e-05	0.000423143	1678.31	1444.74	1911.87	1.32333	0.404169	0.000436439	0.00199945
gene154	CTL0139	fabF	4682.11	4429.57	4934.65	1.11403	0.155782	0.000495878	0.00452124	5508	4817.31	6198.68	1.28675	0.363733	1.97445e-08	2.96167e-07	5966.25	5103.33	6829.17	1.33818	0.420272	1.25568e-10	2.48464e-09
gene155	CTL0140	CTL0140	1966.64	2023.55	1909.73	0.943754	-0.0835177	0.148009	0.401308	2293.39	2200.73	2386.06	1.08422	0.116652	0.261437	0.405904	2504.74	2331.35	2678.14	1.14875	0.200071	0.0107821	0.0322422
gene156	CTL0141	ppa	871.153	922.201	820.105	0.889291	-0.169273	0.0159312	0.0778849	876.71	1002.86	750.557	0.748414	-0.418091	0.0013648	0.0057694	895.753	1062.35	729.154	0.686359	-0.542965	5.06914e-06	3.59556e-05
gene157	CTL0142	ldh	2605.13	2431.81	2778.46	1.14255	0.192256	0.000170767	0.00189064	2763.32	2644.73	2881.92	1.08968	0.123906	0.0689961	0.154991	2939.02	2801.76	3076.28	1.09798	0.134851	0.0523695	0.11996
gene158	CTL0143	cysQ	854.308	851.36	857.256	1.00693	0.009957	0.968663	0.996138	938.855	925.797	951.914	1.02821	0.0401354	0.665081	0.779981	977.441	980.705	974.177	0.993344	-0.00963442	0.935082	0.970188
gene159	CTL0144	CTL0144	1329.22	1275.42	1383.02	1.08436	0.116849	0.0403452	0.161605	1585.85	1387.13	1784.57	1.28652	0.363468	5.55625e-07	5.61664e-06	1700.47	1469.5	1931.45	1.31436	0.394364	1.37364e-07	1.41943e-06
gene16	CTL0016	CTL0016	478.41	486.555	470.265	0.966518	-0.049131	0.61795	0.877395	527.698	529.185	526.21	0.994378	-0.00813322	1	1	553.265	560.584	545.945	0.973886	-0.0381749	0.768269	0.865
gene160	CTL0145	aas	1779.67	1680.34	1879	1.11822	0.161207	0.00325397	0.0214623	2360.58	1827.51	2893.66	1.58339	0.663017	3.19267e-07	3.45253e-06	2633.72	1935.92	3331.52	1.7209	0.783164	2.5698e-12	6.82833e-11
gene161	CTL0146	bioF	760.944	744.314	777.574	1.04469	0.0630681	0.415923	0.725719	917.056	809.434	1024.68	1.26592	0.340185	0.00016625	0.000909483	1020.61	857.471	1183.75	1.38052	0.465209	2.82303e-07	2.65194e-06
gene162	CTL0147	priA	264.694	269.071	260.317	0.967467	-0.0477158	0.727168	0.925978	263.648	292.701	234.595	0.801483	-0.319256	0.0100239	0.0316007	287.921	310.066	265.777	0.857163	-0.222359	0.0802528	0.17197
gene163	CTL0148	CTL0148	46.5136	47.3039	45.7233	0.966587	-0.0490286	0.828939	0.964976	44.7424	51.4581	38.0266	0.738982	-0.43639	0.101819	0.20496	45.6608	54.5069	36.8147	0.675413	-0.566158	0.0517481	0.118829
gene164	CTL0149	CTL0149	243.913	264.403	223.422	0.845003	-0.242972	0.0477043	0.178222	244.653	287.555	201.751	0.701608	-0.511263	2.4253e-05	0.000170873	252.719	304.589	200.849	0.659409	-0.600755	2.83155e-06	2.15848e-05
gene165	CTL0150	lysS	1211.06	1218.28	1203.84	0.988143	-0.0172089	0.774796	0.943142	1276.2	1324.98	1227.42	0.926375	-0.110333	0.158668	0.280002	1318.14	1403.59	1232.7	0.878246	-0.187304	0.017478	0.0488125
gene166	CTL0151	cysS	634.445	622.217	646.673	1.03931	0.0556193	0.434701	0.74585	650.13	676.622	623.638	0.921694	-0.117641	0.160287	0.282323	652.149	716.765	587.532	0.8197	-0.286832	0.00148717	0.00596148
gene167	CTL0152	CTL0152	2388.58	2278.64	2498.53	1.0965	0.132905	0.00841174	0.047126	2796.43	2477.87	3114.98	1.25712	0.330127	1.72882e-06	1.59188e-05	2991.92	2624.92	3358.91	1.27963	0.355723	4.4086e-07	4.01961e-06
gene168	CTL0153	rnpA	1167.21	1180.96	1153.45	0.976708	-0.0340002	0.634189	0.885671	1183.46	1284.28	1082.65	0.843001	-0.246393	0.00132482	0.00565176	1260.3	1360.51	1160.09	0.852686	-0.229914	0.00366773	0.0128506
gene169	CTL0153A	rpmH	227.812	250.913	204.711	0.815864	-0.2936	0.0111332	0.0591649	239.189	272.808	205.57	0.753532	-0.408259	0.000498809	0.00234289	252.399	288.996	215.801	0.746726	-0.421349	0.00862622	0.0266524
gene17	CTL0017	CTL0017	104.145	104.203	104.088	0.998894	-0.00159595	0.926107	0.980752	112.528	113.322	111.734	0.985986	-0.0203603	0.894718	0.940701	120.057	120.066	120.048	0.999852	-0.000213103	0.95306	0.978891
gene170	CTL0154	rpmJ	1129.03	1147.1	1110.96	0.968493	-0.046186	0.51614	0.804474	1279.72	1247.43	1312.01	1.05177	0.0728178	0.454609	0.601403	1340.01	1321.45	1358.56	1.02809	0.0399661	0.755856	0.857251
gene171	CTL0155	rpsN	1619.75	1606.65	1632.85	1.01631	0.0233365	0.715687	0.921868	1808.82	1747.13	1870.51	1.07062	0.0984412	0.182492	0.311408	1941.36	1850.87	2031.85	1.09778	0.134591	0.0914449	0.18815
gene172	CTL0156	CTL0156	827.571	794.042	861.101	1.08445	0.116968	0.0784011	0.260404	880.73	863.597	897.862	1.03968	0.0561349	0.484526	0.628464	924.379	914.844	933.913	1.02084	0.0297619	0.681911	0.800729
gene173	CTL0157	CTL0157	78.949	80.7817	77.1163	0.954626	-0.0669932	0.624114	0.883448	81.6169	87.807	75.4269	0.859008	-0.219256	0.324007	0.480584	93.3479	93.0097	93.686	1.00727	0.0104525	0.969091	0.987136
gene174	CTL0158	CTL0158	864.448	848.686	880.209	1.03714	0.0526162	0.326595	0.636559	884.323	923.061	845.585	0.916067	-0.126475	0.263688	0.408716	923.164	977.841	868.487	0.888167	-0.171096	0.0683151	0.15091
gene175	CTL0159	uvrC	405.088	413.28	396.895	0.960354	-0.0583615	0.723315	0.925286	460.115	449.51	470.721	1.04719	0.0665183	0.445459	0.593519	474.507	476.159	472.856	0.993063	-0.0100431	0.970682	0.987674
gene176	CTL0160	mutS	1398.17	1384.23	1412.12	1.02015	0.0287791	0.718691	0.923993	1556.16	1505.14	1607.19	1.0678	0.0946427	0.23873	0.379923	1635.5	1594.49	1676.5	1.05143	0.0723581	0.377519	0.538486
gene178	CTL0162	dnaG	322.261	321.334	323.188	1.00577	0.00830269	0.923672	0.980752	333.212	349.412	317.012	0.907274	-0.14039	0.173723	0.299745	345.67	370.168	321.172	0.867638	-0.204835	0.0650285	0.144681
gene179	CTL0163	CTL0163	14.3796	14.3148	14.4444	1.00905	0.0129967	0.975511	0.999146	13.5005	15.5598	11.4413	0.735308	-0.44358	0.395238	0.540546	15.243	16.4804	14.0057	0.849839	-0.234739	0.638138	0.767529
gene18	CTL0018	recA	2520.92	2760.12	2281.72	0.826673	-0.274612	1.3093e-07	3.80515e-06	2605.71	3001.76	2209.66	0.736121	-0.441985	6.40777e-09	1.06415e-07	2682.37	3179.82	2184.92	0.687121	-0.541363	1.69948e-14	5.2688e-13
gene180	CTL0164	CTL0164	2030.35	2197.56	1863.14	0.847819	-0.238171	0.00205042	0.0142572	2169.43	2389.58	1949.27	0.815739	-0.293821	0.0119087	0.035958	2240.64	2531.63	1949.65	0.770118	-0.376849	0.00120046	0.00493996
gene181	CTL0165	glyQ	1766.42	1723.2	1809.63	1.05016	0.0706038	0.17988	0.456343	1876.09	1873.94	1878.23	1.00229	0.00330147	0.99498	1	1943.21	1985.21	1901.2	0.957682	-0.0623814	0.374923	0.536429
gene182	CTL0166	pgsA	319.647	321.154	318.141	0.990619	-0.0135983	0.835173	0.964976	361.102	349.186	373.018	1.06825	0.0952464	0.594669	0.724826	367.525	369.939	365.111	0.986949	-0.0189525	0.790562	0.880507
gene183	CTL0167	glgA	407.334	414.824	399.844	0.963888	-0.0530622	0.672305	0.903531	384.758	451.247	318.269	0.70531	-0.503671	0.000107152	0.000611358	407.561	477.977	337.145	0.705357	-0.503574	0.00315277	0.0113646
gene184	CTL_t09	tRNA-Gln	333.692	395.788	271.596	0.686217	-0.543263	0.00982463	0.0537465	324.618	430.331	218.904	0.508687	-0.975151	3.66584e-06	3.06686e-05	393.584	455.842	331.326	0.726845	-0.460281	0.0756695	0.163657
gene185	CTL0168	rplY	3078.33	3083.53	3073.13	0.996629	-0.00487158	0.959573	0.994875	3404.31	3353.5	3455.11	1.0303	0.0430661	0.502858	0.645936	3592.13	3552.51	3631.74	1.0223	0.0318215	0.632384	0.763789
gene186	CTL0169	pth	1221.58	1256.47	1186.69	0.944463	-0.0824332	0.438778	0.74585	1346.03	1366.51	1325.55	0.970024	-0.0439074	0.571569	0.706055	1438.22	1447.7	1428.74	0.986902	-0.0190206	0.798456	0.881821
gene187	CTL0170	rpsF	3651.87	3714.56	3589.17	0.966243	-0.0495422	0.391212	0.699074	4057.43	4039.96	4074.91	1.00865	0.0124297	0.810779	0.890381	4199.17	4279.72	4118.62	0.962356	-0.0553576	0.431386	0.589117
gene188	CTL0171	rpsR	2636.33	2608.08	2664.59	1.02167	0.0309261	0.542017	0.822463	2874.55	2836.56	2912.55	1.02679	0.0381418	0.528968	0.666585	2992.61	3004.82	2980.39	0.991867	-0.0117813	0.912696	0.954789
gene189	CTL0172	rplI	3750.96	3896.52	3605.4	0.925288	-0.112025	0.106998	0.317295	4138.55	4237.24	4039.87	0.953421	-0.0688143	0.256489	0.399556	4404.5	4489.03	4319.97	0.96234	-0.0553816	0.508027	0.66079
gene19	CTL0019	CTL0019	343.118	378.248	307.988	0.814248	-0.296459	0.00196648	0.0139605	365.588	411.289	319.886	0.777766	-0.362592	0.000420112	0.00201394	374.55	435.698	313.403	0.719313	-0.475309	1.12208e-05	7.34886e-05
gene190	CTL0173	ispE	541.603	539.187	544.019	1.00896	0.0128713	0.869676	0.966861	564.4	586.313	542.487	0.925251	-0.112083	0.200726	0.334746	601.672	621.101	582.243	0.937437	-0.0932068	0.301001	0.452963
gene191	CTL0174	CTL0174	331.415	346.054	316.776	0.915395	-0.127534	0.182283	0.45669	361.048	376.271	345.826	0.919088	-0.121724	0.235404	0.377458	386.34	398.603	374.078	0.938474	-0.091611	0.382084	0.54333
gene192	CTL0175	ptr	3107.83	3236.15	2979.51	0.920697	-0.119202	0.0141161	0.0713478	3373.39	3519.62	3227.16	0.916907	-0.125153	0.101651	0.20496	3557.26	3728.5	3386.03	0.908148	-0.139001	0.0584241	0.13156
gene193	CTL0176	plsB	749.09	707.121	791.06	1.11871	0.16183	0.0906172	0.2906	868.084	768.981	967.186	1.25775	0.330845	5.57018e-05	0.000353404	935.393	814.603	1056.18	1.29656	0.374692	1.00153e-05	6.65299e-05
gene194	CTL0177	cafE	2830.49	2661.3	2999.67	1.12714	0.172672	0.000683747	0.00588782	3166.7	2894.17	3439.22	1.18833	0.24893	0.000254456	0.00131469	3341.7	3066.07	3617.33	1.1798	0.238538	0.000589131	0.00262149
gene195	CTL0178a	CTL0178a	5.82365	4.98998	6.65733	1.33414	0.415908	0.605823	0.868128	6.6246	5.41577	7.83343	1.44641	0.532477	0.559603	0.693908	5.42164	5.73742	5.10585	0.88992	-0.168252	0.856226	0.919504
gene196	CTL0178	CTL0178	277.018	258.646	295.39	1.14207	0.191646	0.070167	0.244348	335.797	281.387	390.206	1.38672	0.471681	0.000302125	0.00153539	341.705	298.057	385.352	1.29288	0.370589	0.0150764	0.0428778
gene197	CTL0179	CTL0179	502.339	490.37	514.309	1.04882	0.0687658	0.407886	0.717077	538.966	533.331	544.601	1.02113	0.0301697	0.792217	0.876054	568.002	564.973	571.031	1.01072	0.0153876	0.899391	0.947149
gene198	CTL0181	rpmF	537.311	547.823	526.799	0.961622	-0.0564581	0.710866	0.919452	572.637	595.705	549.568	0.92255	-0.1163	0.169567	0.294761	612.99	631.082	594.897	0.942663	-0.0851863	0.315012	0.465757
gene199	CTL0182	plsX	1192.16	1177.26	1207.06	1.02531	0.036064	0.511739	0.804474	1228.14	1280.29	1175.99	0.918534	-0.122595	0.109075	0.213109	1286.16	1356.31	1216	0.896547	-0.157549	0.0417078	0.0992026
gene2	CTL0003	CTL0003	57.9406	59.8056	56.0756	0.937631	-0.0929083	0.862065	0.966568	65.3896	65.0549	65.7244	1.01029	0.0147704	0.945664	0.971787	67.4966	68.9263	66.0668	0.958514	-0.0611287	0.880692	0.93605
gene20	CTL0020	recD	362.616	372.543	352.689	0.946705	-0.0790131	0.449501	0.75359	404.526	405.133	403.918	0.996999	-0.00433625	0.952767	0.973707	433.307	429.182	437.431	1.01922	0.0274632	0.814887	0.889648
gene200	CTL0183	pmpD	9915.59	9569.49	10261.7	1.07233	0.100754	0.228799	0.511498	10408.7	10408.3	10409	1.00006	9.12636e-05	0.905152	0.945621	11053.5	11025.7	11081.4	1.00505	0.00727021	0.803808	0.884374
gene201	CTL0184	CTL0184	581.998	590.562	573.433	0.970995	-0.0424644	0.626593	0.884726	584.84	642.291	527.39	0.821107	-0.284357	0.00560186	0.0192241	593.958	680.425	507.491	0.745844	-0.423055	9.5219e-06	6.37077e-05
gene202	CTL0185	CTL0185	45.0709	44.0874	46.0544	1.04461	0.0629712	0.733489	0.928088	46.5783	47.9328	45.2239	0.943485	-0.0839284	0.697731	0.800729	48.0982	50.7728	45.4236	0.894645	-0.160613	0.542548	0.692139
gene203	CTL0186	CTL0186	12.8896	12.3135	13.4656	1.09356	0.129036	0.861631	0.966568	12.8294	13.3865	12.2723	0.916763	-0.125379	0.816037	0.892082	13.4724	14.1796	12.7652	0.900251	-0.151601	0.740541	0.850251
gene204	CTL0187	glmM	575.154	536.285	614.023	1.14496	0.195293	0.0156216	0.0772773	643.506	583.286	703.727	1.20649	0.270813	0.00172613	0.00707181	706.282	617.913	794.651	1.28602	0.362917	4.38086e-05	0.0002541
gene205	CTL0188	glmS	2690.36	2489.55	2891.17	1.16132	0.215769	1.22327e-05	0.000209256	3048.2	2707.43	3388.97	1.25173	0.323919	1.95913e-06	1.76892e-05	3227.18	2868.08	3586.27	1.25041	0.322397	2.76077e-06	2.12192e-05
gene206	CTL0189	tyrP	1489.89	1550.28	1429.5	0.922095	-0.117012	0.0366691	0.149571	1648.37	1685.87	1610.87	0.955514	-0.0656505	0.35141	0.502786	1730.9	1786.01	1675.79	0.938288	-0.0918978	0.187838	0.322466
gene207	CTL0190	CTL0190	1736.24	1793.62	1678.87	0.936024	-0.0953824	0.0569041	0.206722	1777.79	1950.48	1605.11	0.822933	-0.281153	7.57484e-05	0.00046653	1830.6	2066.29	1594.91	0.771872	-0.373567	3.74358e-07	3.48153e-06
gene208	CTL0191	CTL0191	2150.53	2298.74	2002.32	0.871053	-0.199167	0.000122186	0.00142041	2128.74	2499.67	1757.82	0.703222	-0.507949	5.59288e-08	7.43054e-07	2236.9	2648.09	1825.72	0.689447	-0.536489	5.02894e-07	4.45421e-06
gene209	CTL0192	ftsY	712.477	741.423	683.53	0.921917	-0.117292	0.0916813	0.291002	824.988	806.235	843.742	1.04652	0.0656018	0.430037	0.57794	909.376	854.1	964.653	1.12944	0.175605	0.0413637	0.0986365
gene21	CTL0021	CTL0021	60.3995	65.2276	55.5714	0.851961	-0.23114	0.319707	0.628599	61.3591	70.937	51.7813	0.729962	-0.454107	0.037427	0.0926313	62.036	75.1429	48.929	0.651146	-0.618948	0.00956462	0.0289743
gene210	CTL0193	sucC	173.023	175.87	170.175	0.967622	-0.047484	0.758847	0.94097	194.568	191.282	197.854	1.03436	0.0487348	0.68298	0.790998	205.873	202.638	209.108	1.03193	0.0453447	0.695898	0.812063
gene211	CTL0194	sucD	187.422	187.51	187.334	0.999061	-0.00135534	0.864741	0.966598	205.148	203.93	206.367	1.01195	0.0171359	0.907999	0.945621	215.499	216.026	214.972	0.995122	-0.00705397	1	1
gene212	CTL0195	htrA	1484.64	1501.22	1468.05	0.977903	-0.0322373	0.614119	0.873288	1508.1	1632.6	1383.59	0.847472	-0.238763	0.00112013	0.00486784	1556.23	1729.56	1382.91	0.799574	-0.322696	0.000152326	0.000787018
gene213	CTL0196	CTL0196	3468.63	3332.54	3604.73	1.08167	0.113267	0.0212769	0.0960559	3566.06	3624.23	3507.89	0.9679	-0.0470699	0.481613	0.627311	3767.54	3839.33	3695.75	0.962602	-0.0549885	0.397791	0.556309
gene214	CTL0197	rmuC	752.076	721.446	782.707	1.08491	0.117581	0.0912058	0.291002	852.489	784.621	920.356	1.17299	0.230196	0.00501054	0.0175181	907.312	831.224	983.4	1.18307	0.242541	0.00471413	0.0159423
gene215	CTL0198	pssA	760.933	729.421	792.444	1.0864	0.119557	0.112365	0.326562	856.967	793.243	920.691	1.16067	0.214956	0.0108182	0.0334249	883.466	840.351	926.581	1.10261	0.140926	0.100596	0.202061
gene216	CTL0199	nrdA	3236.62	2984.02	3489.22	1.1693	0.225648	3.42007e-06	6.76738e-05	3915.96	3245.23	4586.69	1.41336	0.499132	7.35986e-14	3.4707e-12	4217.45	3437.86	4997.04	1.45353	0.539564	1.02278e-15	4.32356e-14
gene217	CTL0200	nrdB	1287.23	1341.18	1233.29	0.91956	-0.120985	0.098173	0.301973	1455.02	1458.54	1451.49	0.995165	-0.00699234	0.914679	0.950449	1524.83	1545.03	1504.62	0.973844	-0.038238	0.609052	0.743331
gene218	CTL0201	trmB	320.184	317.525	322.844	1.01675	0.0239662	0.769059	0.942444	323.896	345.297	302.495	0.876041	-0.190929	0.0705902	0.157451	320.921	365.823	276.02	0.754519	-0.406371	0.000469973	0.00213207
gene219	CTL_t36	tRNA-Val2	5.87866	5.5174	6.23992	1.13095	0.177537	0.929963	0.982041	5.85987	5.99728	5.72245	0.954175	-0.0676749	1	1	6.27279	6.35418	6.19141	0.974382	-0.0374402	0.98356	0.996417
gene22	CTL0022	CTL0022	258.986	265.935	252.037	0.947739	-0.0774389	0.506294	0.800771	266.734	289.25	244.219	0.844317	-0.244143	0.0409518	0.0991801	284.421	306.417	262.424	0.856427	-0.223597	0.077379	0.166966
gene220	CTL0202	CTL0202	74.2605	74.0591	74.462	1.00544	0.00782697	0.869044	0.966861	76.729	80.5596	72.8985	0.904902	-0.144166	0.511246	0.653093	83.3775	85.3377	81.4174	0.954062	-0.067845	0.786347	0.87848
gene221	CTL0203	murB	133.121	133.163	133.078	0.999357	-0.000928222	0.894436	0.971611	138.585	144.78	132.389	0.914412	-0.129083	0.33727	0.493177	142.451	153.379	131.522	0.857495	-0.2218	0.162304	0.291959
gene222	CTL0204	nusB	758.688	748.368	769.009	1.02758	0.0392528	0.492336	0.790798	887.748	813.837	961.659	1.18164	0.240786	0.0031365	0.0117619	936.888	862.202	1011.57	1.17325	0.230505	0.00642772	0.0209013
gene223	CTL0205	infC	3553.48	3531.16	3575.81	1.01264	0.0181278	0.801042	0.956748	3773.69	3839.93	3707.45	0.965501	-0.0506508	0.394414	0.540214	3995.82	4067.96	3923.69	0.964537	-0.0520917	0.39586	0.554442
gene224	CTL0206	rpmI	1569.24	1500.6	1637.89	1.09149	0.126301	0.0951159	0.299306	1621.47	1632.23	1610.7	0.98681	-0.0191557	0.949161	0.972423	1684.5	1729.1	1639.9	0.948414	-0.0764106	0.423333	0.581535
gene225	CTL0207	rplT	2367.54	2391.63	2343.46	0.979862	-0.0293489	0.552513	0.826104	2547.97	2600.79	2495.14	0.959377	-0.0598303	0.358131	0.509268	2705	2755.28	2654.72	0.963501	-0.0536425	0.395164	0.554302
gene226	CTL0208	pheS	4147.19	4146.87	4147.52	1.00016	0.0002283	1	1	4555.63	4509.66	4601.6	1.02039	0.0291187	0.670025	0.782994	4881.55	4777.44	4985.67	1.04359	0.061551	0.375538	0.536483
gene227	CTL_t27	tRNA-Ser3	432.967	478.37	387.565	0.810178	-0.303689	0.192562	0.471699	407.83	520.371	295.289	0.567458	-0.817414	3.51328e-08	4.80493e-07	457.036	551.207	362.865	0.65831	-0.603161	0.000839252	0.0035317
gene228	CTL0209	CTL0209	151.896	164.154	139.638	0.850652	-0.233359	0.0974341	0.301973	166.961	178.507	155.415	0.870641	-0.199851	0.1533	0.27312	177.165	189.086	165.244	0.873908	-0.194447	0.194383	0.328825
gene229	CTL0210	CTL0210	226.468	236.192	216.744	0.917659	-0.123971	0.201265	0.482413	259.339	256.8	261.878	1.01978	0.0282519	0.927058	0.959235	269.051	272.053	266.048	0.977927	-0.0322015	0.762607	0.863854
gene23	CTL0023	CTL0023	319.926	319.7	320.152	1.00141	0.00203862	0.96936	0.996138	305.891	347.679	264.103	0.75962	-0.396651	0.000340799	0.00167969	321.278	368.298	274.259	0.744666	-0.425335	0.000282932	0.0013702
gene230	CTL0211	CTL0211	319.835	331.886	307.785	0.92738	-0.108768	0.2669	0.561663	358.218	360.853	355.583	0.985397	-0.0212237	0.744315	0.833582	365.02	382.266	347.774	0.90977	-0.136426	0.199617	0.333291
gene231	CTL0212	tilS	311.142	279.466	342.819	1.22669	0.294774	0.00206959	0.0142572	395.212	303.982	486.442	1.60023	0.678279	1.5454e-11	4.22713e-10	418.735	322.026	515.445	1.60063	0.67864	1.0141e-10	2.05024e-09
gene232	CTL0213	ftsH	2776.46	2624.8	2928.12	1.11556	0.157765	0.00157272	0.0116082	3252.39	2854.55	3650.22	1.27874	0.35472	1.40557e-07	1.65466e-06	3507.57	3024.02	3991.13	1.31981	0.40033	4.88353e-09	6.77864e-08
gene233	CTL0214	pnp	6658.32	6413.97	6902.67	1.07619	0.105938	0.00749749	0.0438532	7377.62	6975.61	7779.63	1.11526	0.157382	0.0118874	0.035958	7855.57	7389.55	8321.59	1.12613	0.171373	0.0073582	0.0234354
gene234	CTL0215	rpsO	2283.58	2284.55	2282.62	0.999152	-0.00122395	0.834899	0.964976	2404.05	2484.6	2323.49	0.935157	-0.09672	0.177146	0.303958	2484.83	2631.94	2337.72	0.88821	-0.171027	0.018405	0.0504916
gene235	CTL0216	CTL0216	58.327	63.2256	53.4283	0.845042	-0.242905	0.257916	0.553953	64.3108	68.7467	59.8748	0.870948	-0.199342	0.334828	0.490613	66.6919	72.83	60.5538	0.83144	-0.266315	0.257917	0.403809
gene236	CTL0217	CTL0217	47.7424	48.9709	46.5138	0.949826	-0.0742655	0.778108	0.944187	49.3644	53.2559	45.473	0.853859	-0.22793	0.372193	0.521294	54.063	56.4077	51.7183	0.916865	-0.125219	0.689677	0.807808
gene237	CTL0218	CTL0218	235.754	244.246	227.263	0.93047	-0.103968	0.375324	0.685759	263.896	265.682	262.11	0.986556	-0.0195267	1	1	279.128	281.419	276.837	0.983718	-0.0236829	1	1
gene238	CTL0219	CTL0219	51.5336	50.8193	52.248	1.02811	0.039999	0.956058	0.993446	61.0199	55.2651	66.7746	1.20826	0.272931	0.222187	0.361881	60.142	58.5481	61.7358	1.05445	0.0764851	0.796257	0.88169
gene239	CTL0220	CTL0220	87.4365	83.1131	91.7598	1.10404	0.142787	0.510006	0.803908	87.5361	90.3772	84.695	0.937129	-0.0936809	0.627502	0.749136	93.4606	95.7457	91.1756	0.952269	-0.0705592	0.660266	0.788369
gene24	CTL0024	kdsA	1040.63	1064.33	1016.92	0.955456	-0.0657392	0.363083	0.678047	1053.37	1157.48	949.25	0.820099	-0.286129	0.000250523	0.0013016	1077.39	1226.14	928.644	0.757371	-0.400928	8.75824e-07	7.6123e-06
gene240	CTL0221	CTL0221	157.17	163.52	150.82	0.922331	-0.116643	0.553993	0.826989	165.315	177.842	152.788	0.85912	-0.219069	0.139481	0.254847	178.838	188.394	169.283	0.898557	-0.154318	0.307292	0.458719
gene241	CTL0222	CTL0222	1378.64	1553.37	1203.91	0.775029	-0.367678	1.95247e-09	8.64666e-08	1495.73	1689.33	1302.13	0.770798	-0.375575	3.96634e-07	4.1446e-06	1555.58	1789.59	1321.58	0.738484	-0.437361	1.11465e-08	1.43976e-07
gene242	CTL0223	CTL0223	1093.86	1156.56	1031.17	0.891581	-0.165563	0.0125889	0.065406	1133.92	1257.88	1009.96	0.8029	-0.316707	6.09784e-05	0.000381691	1179.07	1332.53	1025.6	0.769661	-0.377705	2.97831e-06	2.25189e-05
gene243	CTL0224	map	1002.41	1055.18	949.64	0.899978	-0.152039	0.0446561	0.171238	1104.34	1147.42	1061.27	0.924913	-0.11261	0.123335	0.229584	1162	1215.63	1108.37	0.911767	-0.133263	0.0823926	0.174943
gene244	CTL0225	CTL0225	530.028	516.721	543.335	1.05151	0.0724581	0.388331	0.698544	605.614	561.978	649.25	1.15529	0.208261	0.0161327	0.0463068	661.127	595.338	726.916	1.22102	0.288081	0.00166702	0.0065692
gene245	CTL0226	CTL0226	1341.52	1303.17	1379.87	1.05885	0.0825019	0.185234	0.460608	1457.92	1417.23	1498.61	1.05743	0.0805563	0.297808	0.450343	1536.14	1501.41	1570.88	1.04627	0.0652507	0.390026	0.552092
gene246	CTL0227	CTL0227	736.033	737.748	734.318	0.995351	-0.00672328	0.900569	0.971611	824.369	802.243	846.495	1.05516	0.077461	0.383475	0.530702	895.323	849.924	940.722	1.10683	0.146435	0.103458	0.206543
gene248	CTL0231	CTL0231	1129.66	1073.34	1185.98	1.10494	0.14397	0.0289759	0.124757	1259.55	1167.31	1351.8	1.15805	0.211701	0.00529971	0.0183224	1309.09	1236.61	1381.58	1.11723	0.159927	0.0706081	0.154507
gene249	CTL0232	CTL0232	487.134	476.444	497.824	1.04487	0.0633292	0.601664	0.864834	591.328	518.089	664.566	1.28272	0.359212	9.47967e-05	0.000565134	632.437	548.88	715.993	1.30446	0.383454	5.74027e-05	0.000323543
gene25	CTL_t03	tRNA-Arg	97.2873	100.291	94.2834	0.940097	-0.0891177	0.750135	0.937669	86.5664	109.058	64.0745	0.587526	-0.767275	0.00176243	0.00715746	97.7794	115.516	80.0424	0.692909	-0.529262	0.11553	0.222449
gene250	CTL0233	cpa	5981.59	5632.27	6330.91	1.12404	0.168696	9.72679e-05	0.00125638	6220.51	6124.88	6316.13	1.03123	0.044361	0.542791	0.67667	6522.34	6488.6	6556.09	1.0104	0.0149289	0.95363	0.978891
gene251	CTL0234	ispH	7840.11	8685.34	6994.87	0.805365	-0.312285	4.32634e-13	3.095e-11	7754.69	9445.2	6064.18	0.642038	-0.639269	1.7047e-10	3.91133e-09	7989.5	10006.1	5972.94	0.596932	-0.744361	1.01053e-09	1.64875e-08
gene252	CTL0235	copD2	647.331	660.504	634.157	0.960112	-0.0587258	0.372436	0.685759	705.452	718.229	692.675	0.964421	-0.0522658	0.510179	0.652637	753.812	760.887	746.738	0.981405	-0.0270798	0.709308	0.825602
gene253	CTL0236	copB2	261.038	272.363	249.713	0.916837	-0.125263	0.368503	0.685112	315.192	296.239	334.144	1.12796	0.17371	0.218233	0.357319	371.336	313.841	428.831	1.3664	0.450378	0.00796124	0.0250073
gene254	CTL0237	lcrH	158.198	174.13	142.267	0.817017	-0.291562	0.0988241	0.301973	180.353	189.417	171.289	0.904298	-0.145131	0.35081	0.502786	208.894	200.637	217.151	1.08231	0.114115	0.340605	0.494169
gene255	CTL0238	CTL0238	1628.27	1596.97	1659.58	1.0392	0.0554778	0.29358	0.597439	1889.71	1736.61	2042.81	1.17632	0.234284	0.00120536	0.00518975	2042.38	1839.68	2245.09	1.22037	0.287317	0.000110402	0.000583373
gene256	CTL_t15	tRNA-Leu4	96.5971	99.8776	93.3167	0.93431	-0.0980261	0.855646	0.966568	89.0176	108.594	69.4409	0.639452	-0.645091	0.000293309	0.00149878	110.014	115.042	104.986	0.912588	-0.131964	0.60146	0.740414
gene257	CTL0238b	CTL0238b	333.891	300.008	367.775	1.22588	0.293822	0.00205803	0.0142572	394.753	326.265	463.241	1.41983	0.50572	0.000727839	0.00325428	396.457	345.607	447.307	1.29426	0.372133	0.00469892	0.0159423
gene258	CTL0243	xerD	282.406	262.549	302.262	1.15126	0.203211	0.0382607	0.155382	329.758	285.552	373.963	1.30962	0.389143	0.00609168	0.0204522	367.176	302.514	431.837	1.42749	0.513485	7.55078e-06	5.20165e-05
gene259	CTL0244	CTL0244	440.82	390.146	491.493	1.25977	0.333156	0.000118865	0.00141277	511.098	424.3	597.896	1.40913	0.494807	1.34676e-07	1.62661e-06	552.546	449.487	655.605	1.45856	0.544549	2.45768e-08	2.93031e-07
gene26	CTL0025	CTL0025	168.006	166.608	169.404	1.01678	0.0240096	0.921769	0.980752	165.21	181.161	149.258	0.823896	-0.279465	0.0435438	0.10357	176.726	191.921	161.53	0.841651	-0.248705	0.0752072	0.16313
gene260	CTL0245	glgB	2472.97	2356.04	2589.91	1.09926	0.136537	0.00775919	0.0448202	2993.04	2562.17	3423.91	1.33633	0.418278	8.9094e-10	1.7262e-08	3200.04	2714.23	3685.86	1.35798	0.441459	2.03939e-10	3.85569e-09
gene261	CTL0246	CTL0246	343.407	361.087	325.726	0.902071	-0.148687	0.0980813	0.301973	389.206	392.725	385.687	0.982079	-0.0260891	0.829733	0.899361	421.375	416.055	426.695	1.02557	0.0364304	0.679874	0.800358
gene262	CTL0247	CTL0247	428.245	424.527	431.963	1.01751	0.0250495	0.984258	1	418.15	461.691	374.609	0.811385	-0.301542	0.0048367	0.0172342	438.995	489.114	388.876	0.795062	-0.330861	0.00181319	0.00708514
gene263	CTL0248	pmpE	956.288	956.037	956.539	1.00053	0.000757592	1	1	1086.06	1039.68	1132.43	1.08922	0.12329	0.113005	0.216244	1131.39	1101.34	1161.45	1.05457	0.0766576	0.321806	0.474804
gene264	CTL0249	pmpF	1262.25	1263.48	1261.01	0.998041	-0.00282925	0.896412	0.971611	1395.9	1374	1417.79	1.03187	0.0452648	0.541862	0.676418	1459.6	1455.49	1463.7	1.00564	0.00811874	0.866022	0.925747
gene265	CTL0250	pmpG	2817.65	2639.65	2995.65	1.13486	0.18252	0.0186974	0.0874444	3335.55	2870.98	3800.11	1.32363	0.404495	4.26101e-05	0.000281045	3570.2	3041.14	4099.25	1.34793	0.43075	0.000122228	0.000642214
gene266	CTL0251	pmpH	2345.6	2305.3	2385.89	1.03496	0.0495782	0.423803	0.735298	2665.18	2507.29	2823.06	1.12594	0.171132	0.0469413	0.110801	2868.73	2655.96	3081.5	1.16022	0.214399	0.00354434	0.0126292
gene267	CTL0252	CTL0252	178.309	188.934	167.685	0.887535	-0.172124	0.25012	0.544432	191.619	205.472	177.765	0.865158	-0.208965	0.110003	0.213613	188.793	217.687	159.899	0.734537	-0.445093	0.00186331	0.00720821
gene268	CTL0254	pmpI	6742.03	5079.32	8404.75	1.6547	0.726569	8.16851e-63	3.79836e-60	8915.87	5523.48	12308.3	2.22835	1.15598	1.33148e-70	6.19137e-68	9558.89	5851.62	13266.2	2.26709	1.18084	1.91386e-35	8.89944e-33
gene269	CTL0255	CTL0255	180.693	194.773	166.613	0.855422	-0.225292	0.117922	0.337439	189.843	211.845	167.84	0.792276	-0.335925	0.0126587	0.0374922	212.515	224.399	200.631	0.894083	-0.16152	0.274759	0.422357
gene27	CTL0026	CTL0026	82.0319	80.3823	83.6814	1.04104	0.0580284	0.657673	0.893203	82.8811	87.4237	78.3385	0.896079	-0.158302	0.417536	0.566048	88.1078	92.6152	83.6003	0.902663	-0.147741	0.466464	0.621507
gene270	CTL0256	CTL0256	1207.57	1348.01	1067.13	0.791628	-0.337105	5.95513e-07	1.53841e-05	1242.86	1465.71	1020.01	0.695915	-0.523016	2.88049e-09	5.05444e-08	1287.32	1552.75	1021.89	0.658115	-0.603589	6.51598e-05	0.000358571
gene271	CTL0257	gatC	438.914	450.124	427.703	0.950188	-0.0737151	0.469365	0.769858	449.08	489.565	408.595	0.834608	-0.260829	0.00797463	0.0260225	478.586	518.629	438.543	0.845581	-0.241985	0.0180197	0.049876
gene272	CTL0258	gatA	2835.99	2964.34	2707.65	0.913408	-0.130668	0.0104705	0.0559786	2922.31	3223.75	2620.88	0.81299	-0.298691	1.03045e-05	8.05312e-05	3077.12	3415.19	2739.06	0.802024	-0.318283	3.14849e-06	2.34247e-05
gene273	CTL0259	gatB	3704.98	3906.95	3503.01	0.89661	-0.157447	0.000753884	0.00631633	3771.71	4249.39	3294.03	0.775176	-0.367404	6.30379e-08	8.14239e-07	3922.43	4501.52	3343.35	0.742717	-0.429115	4.06923e-10	7.27766e-09
gene274	CTL0260	CTL0260	227.546	225.555	229.538	1.01766	0.0252546	0.849488	0.964976	283.241	245.305	321.177	1.30929	0.388788	0.0222174	0.0600644	294.791	259.905	329.678	1.26845	0.343072	0.00478796	0.0161333
gene275	CTL0261	CTL0261	53.5499	52.21	54.8898	1.05133	0.072214	0.755403	0.940377	59.208	56.7715	61.6444	1.08583	0.118803	0.656514	0.773837	57.0112	60.1382	53.8841	0.896003	-0.158424	0.538655	0.689688
gene276	CTL0262	CTL0262	811.78	796.954	826.606	1.03721	0.0527034	0.498854	0.794408	811.623	866.639	756.606	0.873034	-0.19589	0.0165932	0.0471916	860.31	918.106	802.515	0.874099	-0.194132	0.0202125	0.0551251
gene277	CTL0263	rnhC	273.022	275.583	270.46	0.981412	-0.0270688	0.732719	0.928088	282.027	299.7	264.355	0.882065	-0.181043	0.0998152	0.203478	291.466	317.488	265.445	0.836079	-0.258289	0.0347742	0.084882
gene278	CTL0264	CTL0264	223.573	234.761	212.385	0.904687	-0.144509	0.348413	0.657476	226.408	255.318	197.499	0.773541	-0.37045	0.00266015	0.0103081	227.539	270.475	184.603	0.682514	-0.551069	4.39893e-05	0.0002541
gene279	CTL0265	htrB	422.403	442.974	401.832	0.907125	-0.140627	0.109977	0.322646	477.906	481.747	474.065	0.984053	-0.0231915	0.838044	0.903384	509.166	510.363	507.968	0.995308	-0.00678452	0.99791	1
gene28	CTL0027	sfhB	219.505	220.841	218.168	0.987894	-0.0175715	0.768454	0.942444	236.079	240.163	231.996	0.965994	-0.0499134	0.671241	0.782994	258.116	254.424	261.808	1.02902	0.0412743	0.786854	0.87848
gene280	CTL0266	CTL0266	993.105	986.205	1000	1.01399	0.0200464	0.628811	0.884726	1148.48	1072.55	1224.41	1.14159	0.191051	0.0118853	0.035958	1233.84	1136.17	1331.5	1.17192	0.228874	0.00409823	0.0140252
gene281	CTL0267	CTL0267	1249.2	1254.42	1243.99	0.991681	-0.0120522	0.926968	0.980752	1421.95	1364.29	1479.6	1.08452	0.11705	0.107096	0.211917	1516.15	1445.29	1587.02	1.09807	0.134964	0.0717351	0.156238
gene282	CTL0268	cydA	1293.87	1272.89	1314.84	1.03296	0.0467794	0.575053	0.83875	1419.96	1384.29	1455.64	1.05154	0.0725089	0.32382	0.480584	1529.44	1466.39	1592.49	1.08599	0.119014	0.109603	0.214261
gene283	CTL0269	cydB	835.249	835.355	835.144	0.999747	-0.000364917	0.924443	0.980752	922.184	908.441	935.928	1.03026	0.0430048	0.609741	0.733582	997.717	962.342	1033.09	1.07352	0.102348	0.205236	0.340839
gene284	CTL0270	CTL0270	310.295	287.217	333.374	1.1607	0.215	0.0331621	0.140185	347.303	312.349	382.258	1.22382	0.29139	0.00601986	0.0202843	364.126	330.875	397.376	1.20098	0.264218	0.0174601	0.0488125
gene285	CTL0271	CTL0271	2777.34	2878.16	2676.52	0.929942	-0.104788	0.146936	0.399561	3372.73	3129.86	3615.6	1.15519	0.208135	0.0022967	0.00901237	3624.57	3315.86	3933.28	1.1862	0.246348	0.000425101	0.00195715
gene286	CTL0272	CTL0272	2706.57	2590.3	2822.83	1.08977	0.124023	0.00879918	0.0490014	3280.37	2817.01	3743.72	1.32897	0.410307	2.74376e-09	4.90711e-08	3539.91	2984.25	4095.58	1.3724	0.4567	2.31741e-11	5.13141e-10
gene287	CTL0273	CTL0273	431.796	441.159	422.433	0.957553	-0.062576	0.602771	0.865088	496.293	479.798	512.789	1.06876	0.0959399	0.28784	0.439559	528.995	508.291	549.7	1.08147	0.11299	0.229034	0.368514
gene288	CTL0274	ileS	2712.51	2721.27	2703.76	0.993565	-0.00931421	0.738735	0.932189	2860.97	2959.54	2762.41	0.933391	-0.0994459	0.144346	0.261171	2964.66	3135.22	2794.11	0.891202	-0.166175	0.0178119	0.049448
gene289	CTL0275	lepB	1107.08	1090.14	1124.02	1.03109	0.0441642	0.477066	0.775649	1234	1185.62	1282.38	1.08161	0.113186	0.135821	0.250621	1300.81	1256.04	1345.58	1.07128	0.0993402	0.186938	0.321949
gene29	CTL0028	CTL0028	367.726	366.703	368.749	1.00558	0.00802719	0.944999	0.988582	367.398	398.795	336.001	0.842539	-0.247184	0.112447	0.215621	372.716	422.434	322.998	0.764611	-0.387201	0.000553186	0.00249596
gene290	CTL0276	CTL0276	95.0098	102.038	87.9812	0.862236	-0.213846	0.245768	0.538181	112.971	110.997	114.946	1.03558	0.050437	0.678749	0.787078	116.365	117.571	115.158	0.979482	-0.0299096	0.966653	0.986814
gene291	CTL0277	rpmE2	1715.17	1776.12	1654.23	0.931372	-0.102571	0.268621	0.563922	1998.21	1931.4	2065.02	1.06918	0.0965082	0.294562	0.447618	2105.51	2046.12	2164.91	1.05806	0.0814181	0.470859	0.623959
gene292	CTL0278	prfA	1147.36	1120.28	1174.44	1.04834	0.0681045	0.263123	0.559963	1311.62	1218.36	1404.87	1.15309	0.205505	0.0060022	0.0202843	1397.94	1290.67	1505.21	1.16622	0.221843	0.00364997	0.0128506
gene293	CTL0279	CTL0279	419.212	417.23	421.193	1.0095	0.0136373	0.890168	0.969387	464.846	453.747	475.945	1.04892	0.0689095	0.447677	0.595621	512.382	480.674	544.091	1.13193	0.178788	0.0698506	0.153572
gene294	CTL0280	ffh	2926.08	2881.52	2970.63	1.03092	0.0439368	0.447148	0.753348	3186.62	3133.91	3239.33	1.03364	0.0477301	0.443446	0.591685	3417.6	3320.02	3515.18	1.05878	0.0824074	0.198279	0.332707
gene295	CTL0281	rpsP	1521.66	1686.43	1356.89	0.804593	-0.313669	3.5868e-08	1.33429e-06	1615.8	1833.98	1397.61	0.762064	-0.392016	9.61392e-08	1.19213e-06	1733.3	1942.91	1523.7	0.784236	-0.35064	2.4466e-06	1.89611e-05
gene296	CTL0282	trmD	3393.78	3623.85	3163.71	0.873025	-0.195905	0.000130041	0.00149307	3736.09	3941.34	3530.83	0.895847	-0.158676	0.0308212	0.0787464	3967.92	4175.26	3760.57	0.900679	-0.150915	0.0941897	0.192097
gene297	CTL0283	rplS	1263.11	1339.65	1186.58	0.885734	-0.175055	0.00181518	0.0129855	1428.38	1456.81	1399.96	0.960977	-0.0574257	0.431287	0.578754	1532.11	1543.32	1520.89	0.985466	-0.0211225	0.773346	0.867565
gene298	CTL0284	rnhB	1665.27	1708.64	1621.9	0.949237	-0.07516	0.143085	0.390232	1880.21	1858.19	1902.23	1.0237	0.0337928	0.60233	0.731211	2083.29	1968.5	2198.08	1.11663	0.159149	0.0484783	0.112151
gene299	CTL0285	gmk	738.615	775.916	701.314	0.903853	-0.145839	0.0365457	0.149571	911.173	843.695	978.65	1.15996	0.214071	0.0958382	0.198507	1013.8	893.753	1133.84	1.26863	0.343267	0.00145126	0.00584272
gene3	CTL0004	greA	3012.29	2807.24	3217.33	1.14608	0.196709	9.32724e-05	0.00122174	3281.53	3053.08	3509.98	1.14965	0.2012	0.0024976	0.00975952	3474.66	3234.22	3715.11	1.14869	0.199986	0.00285216	0.010402
gene30	CTL0029	gyrA2	434.52	428.684	440.357	1.02723	0.0387593	0.643562	0.888	454.392	466.201	442.584	0.949342	-0.075	0.469491	0.615874	475.625	493.834	457.415	0.926253	-0.110522	0.301806	0.45344
gene300	CTL0286	CTL0286	570.472	571.489	569.455	0.996441	-0.00514325	0.854788	0.966568	653.202	621.541	684.864	1.10188	0.139967	0.0926721	0.19324	730.098	658.403	801.793	1.21778	0.284258	0.00679742	0.02195
gene301	CTL0287	metG	2669.74	2861.94	2477.54	0.865686	-0.208084	3.45382e-05	0.000518073	3286.23	3112.43	3460.04	1.11169	0.152749	0.0721168	0.159308	3611.86	3297.16	3926.57	1.19089	0.252042	0.000212685	0.00108086
gene302	CTL0288	recD2	802.032	819.403	784.66	0.957599	-0.0625058	0.380049	0.688978	883.057	891.2	874.915	0.981727	-0.0266064	0.780081	0.865182	958.711	944.131	973.291	1.03089	0.043885	0.573396	0.716745
gene303	CTL0289	CTL0289	784.795	752.831	816.759	1.08492	0.117585	0.113281	0.328197	929.354	818.727	1039.98	1.27024	0.345105	2.06357e-05	0.000148769	998.863	867.321	1130.4	1.30333	0.3822	3.13114e-06	2.34247e-05
gene304	CTL0290	CTL0290	233.251	231.953	234.55	1.0112	0.0160682	0.96882	0.996138	254.88	252.244	257.516	1.0209	0.0298443	0.82486	0.898888	267.566	267.226	267.906	1.00254	0.00366503	0.98464	0.996426
gene305	CTL0291	CTL0291	42.4769	42.52	42.4337	0.99797	-0.00293097	0.966118	0.996138	43.5413	46.2289	40.8538	0.883728	-0.178325	0.496536	0.640059	45.2639	48.9743	41.5535	0.848475	-0.237056	0.357179	0.515803
gene307	CTL_t06	tRNA-Asn	543.875	547.278	540.472	0.987564	-0.0180541	0.839626	0.964976	484.178	595.5	372.856	0.626123	-0.675481	0.0732693	0.161089	574.579	630.649	518.509	0.822184	-0.282467	0.549499	0.696232
gene308	CTL0293	CTL0293	244.533	249.347	239.718	0.961386	-0.0568127	0.684557	0.909483	254.457	271.147	237.767	0.876892	-0.189529	0.103239	0.207371	253.078	287.249	218.906	0.762078	-0.39199	0.0037285	0.0129385
gene309	CTL0294	dcd	956.908	1014.04	899.781	0.887326	-0.172463	0.00809846	0.0459242	1020.72	1102.68	938.759	0.851341	-0.232191	0.00271587	0.010437	1082.13	1168.21	996.049	0.852629	-0.230009	0.00357734	0.0126982
gene31	CTL0030	gyrB2	296.666	295.542	297.791	1.00761	0.0109347	0.91877	0.978758	338.119	321.394	354.845	1.10408	0.142846	0.18094	0.309328	361.698	340.439	382.957	1.12489	0.169785	0.20834	0.345376
gene310	CTL0295	CTL0295	1.49742	1.72702	1.26782	0.734112	-0.445928	1	1	1.10482	1.87592	0.333715	0.177894	-2.49091	0.289582	0.441494	1.79223	1.98608	1.59838	0.804793	-0.31331	0.945267	0.973654
gene311	CTL0296	ruvB	603.935	607.062	600.809	0.9897	-0.0149364	0.911226	0.977232	678.967	660.175	697.759	1.05693	0.0798794	0.343131	0.498957	702.736	699.321	706.15	1.00976	0.014019	0.894072	0.944872
gene312	CTL0297	CTL0297	1447	1436.8	1457.21	1.01421	0.0203498	0.753925	0.940377	1585.63	1562.55	1608.71	1.02954	0.0419982	0.571676	0.706055	1654.92	1655.29	1654.54	0.999551	-0.000648086	0.996354	1
gene313	CTL0298	CTL0298	683.046	700.779	665.314	0.949392	-0.0749242	0.311669	0.619602	838.227	762.124	914.329	1.19971	0.262688	0.00925933	0.0297496	922.78	807.348	1038.21	1.28595	0.36284	1.34384e-05	8.67898e-05
gene314	CTL0299	CTL0299	4783.87	5127.49	4440.24	0.865968	-0.207614	3.75288e-06	7.25587e-05	4739.08	5576.01	3902.14	0.69981	-0.514965	3.35572e-13	1.24833e-11	5000.35	5907.04	4093.66	0.693014	-0.529045	3.7616e-06	2.77642e-05
gene315	CTL0300	ssb	979.804	978.596	981.011	1.00247	0.00355537	0.994195	1	1089.19	1064.12	1114.26	1.04711	0.0664175	0.462971	0.609001	1141.85	1127.3	1156.4	1.02581	0.0367619	0.723638	0.832733
gene316	CTL0301	CTL0301	2788.9	2918.68	2659.11	0.911063	-0.134377	0.00782721	0.044934	2967.66	3174.23	2761.09	0.869845	-0.20117	0.00311285	0.0117204	3085.15	3362.6	2807.69	0.834978	-0.26019	0.000207507	0.00106034
gene317	CTL0302	hct2	53.9579	51.3877	56.528	1.10003	0.137543	0.514979	0.804474	57.4585	55.8962	59.0207	1.0559	0.0784706	0.687296	0.795006	64.6765	59.2064	70.1467	1.18478	0.244623	0.246975	0.38996
gene318	CTL0303	CTL0303	161.205	155.997	166.413	1.06677	0.0932535	0.406293	0.716988	172.727	169.693	175.761	1.03576	0.0506911	0.671859	0.782994	177.175	179.774	174.576	0.971088	-0.0423266	0.795167	0.88169
gene319	CTL0304	CTL0304	250.063	245.604	254.522	1.03631	0.0514595	0.789564	0.951382	254.401	267.15	241.653	0.904561	-0.144711	0.252019	0.395909	264.332	283.018	245.646	0.867951	-0.204315	0.118358	0.226488
gene32	CTL0031	hemA	486.773	483.181	490.365	1.01487	0.0212906	0.862083	0.966568	491.212	525.377	457.046	0.869938	-0.201015	0.026474	0.0699456	537.768	556.604	518.933	0.932319	-0.101104	0.281922	0.429816
gene320	CTL0305	CTL0305	94.0859	89.3987	98.7731	1.10486	0.143864	0.550028	0.823713	87.8349	97.2195	78.4503	0.80694	-0.309466	0.0987263	0.202877	94.0473	103.002	85.0925	0.826123	-0.275571	0.140313	0.262031
gene321	CTL0306	CTL0306	47.2449	48.6011	45.8887	0.944191	-0.0828494	0.699215	0.917555	47.2619	52.8525	41.6714	0.788448	-0.342913	0.162817	0.286237	48.9084	55.9826	41.8341	0.747269	-0.4203	0.130513	0.246701
gene322	CTL0307	CTL0307	117.554	125.638	109.47	0.871314	-0.198736	0.193506	0.472337	121.59	136.611	106.569	0.780095	-0.358279	0.0180391	0.0505313	118.955	144.724	93.1856	0.643884	-0.635127	0.000241607	0.00120803
gene323	CTL0308	hemN	314.09	313.841	314.34	1.00159	0.00229551	0.885966	0.967513	331.504	341.335	321.674	0.942401	-0.0855868	0.448555	0.595937	364.592	361.625	367.558	1.01641	0.023478	0.837148	0.905238
gene324	CTL0309	CTL0309	663.099	657.289	668.908	1.01768	0.0252809	0.630159	0.884726	726.361	714.887	737.835	1.0321	0.0455846	0.587782	0.71926	759.575	757.325	761.826	1.00594	0.00855003	0.912085	0.954789
gene325	CTL0310	sucA	372.77	371.429	374.111	1.00722	0.0103817	0.996393	1	421.847	403.94	439.754	1.08866	0.122555	0.197555	0.332838	455.682	427.877	483.487	1.12997	0.17628	0.0785306	0.169059
gene326	CTL0311	sucB2	184.344	182.623	186.064	1.01884	0.0269286	0.811512	0.962636	199.046	198.636	199.456	1.00413	0.00594176	0.92219	0.956117	206.737	210.411	203.063	0.965075	-0.0512865	0.815033	0.889648
gene327	CTL0312	CTL0312	139.282	138.088	140.477	1.0173	0.0247482	0.879774	0.966861	143.953	150.162	137.743	0.917297	-0.12454	0.367118	0.51652	157.666	159.083	156.248	0.982182	-0.0259372	0.86241	0.922948
gene328	CTL0313	gcpE	485.634	450.273	520.994	1.15706	0.210466	0.0188052	0.0874444	550.724	489.618	611.83	1.24961	0.321474	0.000690597	0.00310268	609.403	518.689	700.117	1.34978	0.432726	7.38764e-06	5.12724e-05
gene329	CTL0314	CTL0314	353.191	393.691	312.691	0.794255	-0.332326	0.00450846	0.0285229	416.624	428.087	405.161	0.946445	-0.0794095	0.411031	0.560497	463.977	453.497	474.457	1.04622	0.0651852	0.564067	0.70965
gene33	CTL0032	sycE	337.098	326.652	347.544	1.06396	0.0894413	0.45184	0.75359	405.294	355.269	455.32	1.28162	0.357968	0.000262281	0.00134763	444.762	376.331	513.193	1.36367	0.447497	1.24957e-05	8.12655e-05
gene330	CTL0315	fer	832.579	875.371	789.786	0.902231	-0.148432	0.047078	0.177257	866.128	951.947	780.308	0.819697	-0.286837	0.000409162	0.00197161	902.206	1008.4	796.008	0.789373	-0.34122	5.62157e-05	0.000318784
gene331	CTL_t26	tRNA-Pro2	32.7213	36.2691	29.1735	0.804364	-0.31408	0.496901	0.794217	34.207	39.4635	28.9505	0.733601	-0.446932	0.152481	0.27312	33.6101	41.7986	25.4216	0.608192	-0.717401	0.0311842	0.0781707
gene332	CTL0316	flhA	59.3926	52.6938	66.0914	1.25425	0.326829	0.191319	0.470706	72.7183	57.2833	88.1532	1.5389	0.621898	0.00228635	0.00900977	65.1757	60.6782	69.6731	1.14824	0.199425	0.430739	0.589099
gene333	CTL0317	fliA	158.622	156.573	160.67	1.02617	0.0372679	0.825905	0.964976	157.433	170.273	144.592	0.849174	-0.235868	0.110482	0.213613	169.482	180.377	158.587	0.879198	-0.18574	0.212034	0.347421
gene334	CTL0318	tyrS	1979.45	1929.77	2029.14	1.05149	0.0724407	0.216919	0.505092	2088.32	2098.73	2077.9	0.990071	-0.0143956	0.850362	0.911102	2152.7	2223.26	2082.14	0.936528	-0.0946065	0.211963	0.347421
gene335	CTL0319	gnd	1570.76	1574.32	1567.2	0.99548	-0.0065359	0.785323	0.948506	1663.37	1712.02	1614.72	0.943163	-0.0844208	0.235221	0.377458	1715.47	1813.67	1617.27	0.891713	-0.165348	0.0256488	0.0668161
gene336	CTL0320	lepA	1801.05	1714.81	1887.29	1.10059	0.138272	0.0123003	0.0646285	1886.26	1864.79	1907.73	1.02303	0.032843	0.663781	0.77944	2019.5	1975.46	2063.53	1.04458	0.0629242	0.409286	0.567267
gene337	CTL0321	CTL0321	6852.16	7463.13	6241.19	0.83627	-0.25796	5.21272e-09	2.20356e-07	7783.37	8115.74	7451	0.918093	-0.123288	0.0491548	0.115149	8293.82	8597.76	7989.89	0.929299	-0.105784	0.0847238	0.177863
gene338	CTL0322	CTL0322	1854.67	1865.46	1843.88	0.98843	-0.0167891	0.728727	0.925978	2001.87	2028.81	1974.92	0.973435	-0.0388432	0.614104	0.736925	2062.93	2149.22	1976.64	0.9197	-0.120765	0.113722	0.220337
gene339	CTL0323	CTL0323	2675.64	2406.61	2944.66	1.22357	0.291101	0.000316061	0.00316061	3011.58	2617.5	3405.67	1.30111	0.379747	1.72506e-08	2.63001e-07	3231.95	2772.81	3691.1	1.33118	0.412705	8.80596e-10	1.46242e-08
gene34	CTL0033	CTL0033	2462.62	2432.33	2492.91	1.02491	0.0354918	0.561197	0.829876	2873.98	2645.22	3102.74	1.17296	0.230159	0.00357229	0.0131314	3106.03	2802.23	3409.84	1.21683	0.28313	0.000306696	0.00147024
gene340	CTL0324	CTL0324	1589.24	1431.58	1746.89	1.22026	0.287187	3.19826e-07	8.49824e-06	1885.04	1556.86	2213.22	1.42159	0.50751	1.31258e-12	4.41351e-11	2039.99	1649.23	2430.74	1.47386	0.559598	1.69961e-14	5.2688e-13
gene341	CTL0325	CTL0325	1459.18	1347.65	1570.72	1.16553	0.220981	0.000116002	0.00140107	1824.46	1465.7	2183.23	1.48954	0.574871	5.17266e-15	4.00881e-13	1967.27	1552.67	2381.87	1.53405	0.617344	4.00947e-17	2.07156e-15
gene342	CTL0326	CTL0326	766.668	749.063	784.273	1.04701	0.0662696	0.419508	0.730603	931.493	814.522	1048.46	1.28722	0.364253	9.33298e-06	7.41852e-05	1020.95	862.897	1179.01	1.36634	0.450311	1.02003e-07	1.11778e-06
gene343	CTL0327	dxr	919.456	914.888	924.023	1.00998	0.0143333	0.905296	0.974451	1156.2	994.831	1317.58	1.32442	0.405365	2.113e-07	2.42604e-06	1259.1	1053.89	1464.31	1.38944	0.474504	3.12553e-09	4.92669e-08
gene344	CTL0328	CTL0328	3797.45	3541.14	4053.76	1.14476	0.195044	2.87315e-05	0.000452887	4342.34	3851.22	4833.45	1.25504	0.327737	6.78483e-07	6.71265e-06	4534.46	4079.81	4989.12	1.22288	0.290283	1.54381e-05	9.90171e-05
gene345	CTL0329	CTL0329	128.522	126.008	131.036	1.0399	0.0564453	0.587533	0.851099	129.965	137.031	122.899	0.896865	-0.157037	0.311089	0.467387	139.099	145.161	133.037	0.916479	-0.125826	0.417925	0.577519
gene346	CTL0330	recF	159.834	161.663	158.006	0.977378	-0.0330116	0.964176	0.996138	167.221	175.84	158.603	0.901971	-0.148847	0.350509	0.502786	171.233	186.257	156.209	0.838673	-0.25382	0.112495	0.21887
gene347	CTL0331	dnaN	1427.08	1426.43	1427.73	1.00091	0.00130987	0.850336	0.964976	1665.28	1551.31	1779.25	1.14694	0.197788	0.00601589	0.0202843	1828.37	1643.4	2013.34	1.22511	0.292906	6.46195e-05	0.000357715
gene348	CTL0332	smpB	232.938	226.461	239.414	1.0572	0.0802461	0.395407	0.703114	257.869	246.322	269.416	1.09376	0.129291	0.239392	0.379923	267.937	260.929	274.945	1.05371	0.0754818	0.51836	0.669373
gene349	CTL0333	apbE	218.782	220.542	217.021	0.984037	-0.0232152	0.990313	1	235.489	239.855	231.123	0.963594	-0.0535022	0.705545	0.806093	250.229	254.078	246.381	0.969706	-0.0443803	0.763874	0.864237
gene35	CTL0034	CTL0034	540.057	574.315	505.798	0.880699	-0.183279	0.0547608	0.201295	576.257	624.698	527.817	0.844916	-0.243121	0.011213	0.0344161	621.591	661.713	581.468	0.878731	-0.186506	0.198336	0.332707
gene350	CTL0334	folD	372.667	350.49	394.845	1.12655	0.171914	0.0847595	0.276036	412.662	381.162	444.161	1.16528	0.22068	0.02891	0.0751014	446.447	403.801	489.093	1.21122	0.276463	0.00812077	0.0253433
gene351	CTL0335	CTL0335	71.3912	69.9036	72.8787	1.04256	0.0601292	1	1	72.132	76.0396	68.2244	0.897222	-0.156463	0.479969	0.626046	79.0602	80.5486	77.5718	0.963043	-0.0543274	0.843829	0.909341
gene352	CTL0336	ltuB	39.3043	37.9728	40.6357	1.07013	0.0977796	0.591795	0.85403	52.3818	41.3322	63.4314	1.53467	0.617931	0.0106415	0.0331894	59.0273	43.776	74.2786	1.69679	0.762805	0.002881	0.0104254
gene353	CTL0338	CTL0338	52.0593	51.024	53.0945	1.04058	0.0573853	0.70173	0.917555	61.442	55.4747	67.4093	1.21514	0.281117	0.223382	0.363191	66.3945	58.7692	74.0198	1.2595	0.332851	0.167176	0.295577
gene354	CTL0338A	CTL0338A	18.1657	17.1608	19.1706	1.11712	0.159778	0.769681	0.942444	16.4174	18.6648	14.17	0.759183	-0.397481	0.374177	0.5225	19.1089	19.7772	18.4405	0.932413	-0.100959	0.872985	0.929984
gene355	CTL0339	CTL0339	44.6823	48.8378	40.5268	0.829824	-0.269122	0.332332	0.640539	48.5785	53.1281	44.0289	0.828732	-0.271023	0.362453	0.512282	51.1237	56.2762	45.9712	0.816886	-0.291794	0.309421	0.461156
gene356	CTL0340	CTL0340	683.15	708.405	657.895	0.928699	-0.106717	0.17105	0.440656	736.634	770.317	702.952	0.91255	-0.132025	0.109834	0.213613	766.105	816.075	716.135	0.877535	-0.188471	0.0237884	0.0626721
gene357	CTL0341	rpmB	1346.22	1416.7	1275.75	0.900509	-0.151188	0.0128736	0.0661459	1381.57	1540.86	1222.29	0.793254	-0.334146	1.09066e-05	8.45262e-05	1421.32	1632.29	1210.35	0.741501	-0.431479	6.82098e-08	7.73599e-07
gene358	CTL0342	malQ	70.4506	69.2588	71.6423	1.03441	0.0488137	0.886367	0.967513	68.8758	75.3219	62.4298	0.828839	-0.270835	0.199266	0.333948	76.1581	79.7966	72.5197	0.908806	-0.137955	0.546134	0.69475
gene359	CTL0343	scc1	58.8186	63.9101	53.7271	0.840667	-0.250395	0.219959	0.505092	66.6524	69.4802	63.8245	0.9186	-0.122491	0.513814	0.654586	68.9672	73.599	64.3354	0.874133	-0.194075	0.381396	0.543182
gene36	CTL0035	CTL0035	706.446	743.32	669.573	0.900787	-0.150743	0.101393	0.30418	752.4	808.537	696.263	0.86114	-0.215681	0.0427069	0.102364	773.651	856.457	690.845	0.806631	-0.310019	0.00129774	0.00527028
gene360	CTL0344	copN	430.21	417.109	443.312	1.06282	0.087897	0.374618	0.685759	451.424	453.613	449.235	0.990347	-0.0139937	0.911581	0.948289	467.055	480.519	453.591	0.943959	-0.0832032	0.459004	0.613324
gene361	CTL0345	lcrD	1341.09	1323.81	1358.36	1.0261	0.0371716	0.480892	0.777791	1549.53	1439.66	1659.41	1.15264	0.204944	0.00541227	0.0186422	1665.96	1525.07	1806.85	1.18477	0.244606	0.00121405	0.00496633
gene362	CTL0346	sctU	390.53	382.426	398.634	1.04238	0.0598843	0.692797	0.913903	453.781	415.865	491.697	1.18235	0.241653	0.0148914	0.0428763	472.139	440.551	503.727	1.1434	0.193333	0.0639977	0.142729
gene363	CTL0347	CTL0347	449.42	453.529	445.311	0.98188	-0.0263808	0.916009	0.978057	468.226	493.274	443.177	0.898438	-0.154509	0.121497	0.227883	487.508	522.564	452.452	0.865831	-0.207843	0.0434247	0.1025
gene364	CTL0348	ribF	450.286	462.516	438.056	0.947115	-0.0783878	0.453989	0.755123	573.694	503.089	644.299	1.28069	0.356917	0.000105272	0.000604339	601.721	532.939	670.503	1.25812	0.331273	0.000275722	0.00134252
gene365	CTL0349	truB	1303.09	1256.1	1350.08	1.07482	0.104097	0.0777502	0.2601	1620.18	1366.08	1874.29	1.37202	0.456301	4.41186e-06	3.59915e-05	1739.11	1447.18	2031.05	1.40345	0.488981	1.0667e-08	1.39723e-07
gene366	CTL0350	rbfA	851.651	825.405	877.897	1.0636	0.0889496	0.284354	0.583383	980.322	897.691	1062.95	1.1841	0.243787	0.00184334	0.00742124	1080.47	950.971	1209.96	1.27235	0.347491	0.000103393	0.000552616
gene367	CTL0351	infB	7386.06	7441.55	7330.57	0.985087	-0.0216772	0.564733	0.830327	8760.97	8092.68	9429.26	1.16516	0.220528	0.000522938	0.00243166	9500.1	8573.24	10427	1.21622	0.282405	1.02827e-05	6.78222e-05
gene368	CTL0352	nusA	3881.42	4235.01	3527.84	0.833018	-0.26358	1.8678e-08	7.23772e-07	4231.25	4606.26	3856.25	0.837176	-0.256398	0.000182533	0.000975605	4563.5	4879.59	4247.41	0.870444	-0.200177	0.00409396	0.0140252
gene369	CTL0353	rpsA	11561.4	12844.2	10278.7	0.800262	-0.321455	3.00353e-15	3.99041e-13	11997.6	13968.4	10026.7	0.717811	-0.478324	4.83679e-14	2.49901e-12	12606.1	14797.5	10414.6	0.703812	-0.506739	1.65318e-15	6.14983e-14
gene37	CTL0036	CTL0036	1145.27	1197.26	1093.27	0.913146	-0.131082	0.0868151	0.28034	1212.52	1302.32	1122.72	0.862088	-0.214092	0.0146252	0.042372	1294.69	1379.55	1209.84	0.876978	-0.189387	0.0262178	0.0677292
gene370	CTL0354	trxB	1326.83	1288.73	1364.92	1.05912	0.0828655	0.156289	0.415283	1393.08	1401.69	1384.47	0.987716	-0.0178317	0.878127	0.932258	1443.65	1484.82	1402.47	0.944536	-0.0823216	0.334146	0.488249
gene371	CTL0355	acpS	341.737	359.361	324.113	0.901916	-0.148936	0.117707	0.337439	361.158	390.791	331.525	0.848343	-0.23728	0.0212776	0.0576915	369.744	413.986	325.502	0.786263	-0.346916	0.0015885	0.00628641
gene372	CTL0356	CTL0356	317.144	315.529	318.759	1.01024	0.0146909	0.941906	0.986455	326.375	343.219	309.53	0.901842	-0.149053	0.196574	0.332389	346.878	363.591	330.166	0.908068	-0.139128	0.261199	0.407575
gene373	CTL0357	CTL0357	335.196	322.082	348.31	1.08143	0.112945	0.324774	0.636559	368.726	350.299	387.154	1.10521	0.144321	0.170608	0.295466	373.77	371.057	376.484	1.01463	0.0209503	0.860339	0.921791
gene374	CTL0358	CTL0358	475.624	450.337	500.91	1.1123	0.153546	0.0891334	0.286831	487.148	489.75	484.546	0.989373	-0.015414	0.893007	0.940701	526.019	518.834	533.204	1.0277	0.0394131	0.719397	0.831105
gene375	CTL0359	fabI	1339.03	1431.95	1246.1	0.870211	-0.200563	0.00084493	0.00697857	1277.82	1557.32	998.31	0.641042	-0.641509	1.35204e-12	4.41351e-11	1321.64	1649.69	993.591	0.602291	-0.731467	3.78355e-09	5.58524e-08
gene376	CTL0360	CTL0360	82.1749	82.6376	81.7121	0.988801	-0.0162483	0.838306	0.964976	88.3364	89.832	86.8409	0.966704	-0.0488538	0.744846	0.833582	94.4639	95.1625	93.7654	0.985319	-0.0213371	0.854364	0.918885
gene377	CTL0361	CTL0361	103.261	102.093	104.428	1.02287	0.0326215	0.880888	0.966861	118.108	111.044	125.173	1.12724	0.172796	0.25459	0.397262	121.708	117.613	125.804	1.06965	0.0971376	0.50562	0.66043
gene378	CTL0362	CTL0362	247.891	241.306	254.476	1.05458	0.0766678	0.472485	0.773611	272.544	262.417	282.671	1.07718	0.107265	0.368918	0.518268	289.258	277.994	300.523	1.08104	0.112419	0.391161	0.552363
gene379	CTL0363	CTL0363	291.402	287.282	295.522	1.02868	0.0407961	0.775966	0.943331	292.01	312.392	271.628	0.869512	-0.201722	0.0615607	0.140667	301.721	330.936	272.506	0.823438	-0.280268	0.015882	0.0448945
gene38	CTL0037	CTL0037	1009.59	1046.5	972.67	0.92945	-0.10555	0.115831	0.334542	1069.3	1138.24	1000.36	0.878864	-0.186288	0.022927	0.0617388	1157.06	1205.79	1108.34	0.91918	-0.12158	0.165276	0.293895
gene380	CTL0364	CTL0364	308.557	320.986	296.129	0.92256	-0.116285	0.289488	0.590403	356.703	349.095	364.311	1.04359	0.0615497	0.531531	0.667885	370.365	369.809	370.922	1.00301	0.0043375	0.941679	0.973654
gene381	CTL0365	groEL	23950.6	25692.9	22208.4	0.864381	-0.210261	0.000108057	0.0013567	27002.9	27941	26064.9	0.932855	-0.100275	0.237852	0.379923	27881.7	29601	26162.4	0.883835	-0.178151	0.0629542	0.140739
gene382	CTL0366	groES	6021.82	6568.15	5475.49	0.833642	-0.2625	9.44881e-07	2.19685e-05	7073.41	7142.61	7004.2	0.980622	-0.0282314	0.706822	0.806093	7141.53	7567.01	6716.04	0.887543	-0.172112	0.0212911	0.0572534
gene383	CTL0367	pepF	2131.75	2170.03	2093.48	0.964724	-0.0518117	0.352229	0.660537	2282.23	2360.01	2204.45	0.934085	-0.0983747	0.157909	0.279193	2402.8	2500.12	2305.48	0.922147	-0.116932	0.103493	0.206543
gene384	CTL0368	clpB	4224.51	4217.63	4231.39	1.00326	0.00469762	0.913846	0.977232	4664.4	4586.81	4741.99	1.03383	0.0480022	0.453951	0.601388	4887.68	4859.05	4916.32	1.01179	0.0169034	0.767724	0.865
gene385	CTL0369	CTL0369	713.413	738.702	688.123	0.931529	-0.102328	0.199916	0.481663	778.122	803.478	752.765	0.936883	-0.0940596	0.457749	0.604696	845.281	851.112	839.449	0.986297	-0.0199061	0.96473	0.986814
gene386	CTL0370	incD	2198.16	2011.65	2384.68	1.18544	0.245421	1.66579e-06	3.44264e-05	2414.12	2187.78	2640.46	1.20691	0.271322	9.56843e-05	0.000566792	2489.58	2317.66	2661.5	1.14836	0.19957	0.00550972	0.018235
gene387	CTL0371	incE	1340.23	1293.87	1386.59	1.07166	0.0998428	0.0768999	0.258184	1511.98	1407.2	1616.77	1.14893	0.200285	0.00671491	0.0221713	1602.9	1490.8	1715	1.15039	0.202127	0.00832905	0.02582
gene388	CTL0372	incF	1726.06	1725.55	1726.56	1.00058	0.000841465	0.932264	0.982999	1978.7	1876.42	2080.97	1.10901	0.149275	0.0478803	0.112731	2025.32	1987.95	2062.69	1.0376	0.053244	0.612233	0.746234
gene389	CTL0373	incG	2050.14	2129.47	1970.82	0.925498	-0.111698	0.0456	0.173094	2160.07	2315.53	2004.61	0.865723	-0.208022	0.0172931	0.0490323	2254.52	2453.11	2055.93	0.83809	-0.254822	0.00868092	0.0267326
gene39	CTL0038	sctN	1138.71	1156.62	1120.8	0.969034	-0.0453806	0.441094	0.74585	1344.16	1257.88	1430.43	1.13717	0.185447	0.0183761	0.0513207	1425.9	1332.5	1519.3	1.14018	0.189268	0.0129764	0.0380697
gene390	CTL0374	incA	392.459	396.727	388.19	0.978481	-0.0313848	0.600468	0.864451	396.896	431.444	362.347	0.839847	-0.251801	0.0124953	0.0371267	415.787	457.043	374.53	0.819464	-0.287248	0.00818695	0.0254644
gene391	CTL0375	CTL0375	23.3884	26.3854	20.3914	0.77283	-0.371777	0.229362	0.511526	23.2643	28.6981	17.8306	0.621318	-0.686595	0.0575967	0.132586	26.7357	30.4056	23.0657	0.7586	-0.398588	0.277868	0.425869
gene392	CTL0376	araD	465.106	446.974	483.238	1.08113	0.112542	0.191162	0.470706	542.574	486.024	599.123	1.2327	0.301823	0.00306709	0.0115951	565.878	514.873	616.882	1.19812	0.260776	0.0079862	0.0250073
gene393	CTL0377	efp2	710.57	713.252	707.888	0.99248	-0.0108906	0.936335	0.985058	734.461	775.796	693.126	0.893438	-0.162561	0.0739671	0.162239	787.855	821.796	753.915	0.917398	-0.12438	0.204644	0.340463
gene394	CTL0378	accB	611.708	623.863	599.553	0.961033	-0.0573416	0.439763	0.74585	666.369	678.539	654.198	0.964128	-0.0527031	0.60071	0.730274	689.019	718.789	659.25	0.917167	-0.124743	0.265692	0.411823
gene395	CTL0379	accC	1296.27	1334.96	1257.58	0.942033	-0.0861505	0.166332	0.434519	1386.97	1451.93	1322.02	0.910525	-0.13523	0.0841987	0.179598	1498.83	1538.09	1459.57	0.948945	-0.0756034	0.39336	0.553441
gene396	CTL0380	rplM	3303.24	3511.2	3095.28	0.881545	-0.181894	0.000192166	0.00209035	3566.68	3818.6	3314.76	0.868054	-0.204143	0.0025132	0.00977938	3733.41	4045.29	3421.52	0.845803	-0.241606	0.000379064	0.00178045
gene397	CTL0381	rpsI	2984.7	3117.28	2852.12	0.914938	-0.128254	0.0126973	0.0656026	3208.2	3390.2	3026.2	0.892632	-0.163863	0.019445	0.0533446	3422.45	3591.39	3253.51	0.90592	-0.142544	0.0349486	0.0850842
gene398	CTL0382	CTL0382	242.332	231.564	253.1	1.093	0.128299	0.22752	0.511498	254.486	251.812	257.161	1.02124	0.0303234	0.838302	0.903384	265.017	266.757	263.277	0.986953	-0.018947	0.884365	0.936742
gene399	CTL0383	adk	728.875	682.192	775.559	1.13686	0.18506	0.0159957	0.0778849	739.618	741.925	737.312	0.993782	-0.00899829	0.891371	0.940701	744.252	785.955	702.549	0.893879	-0.161849	0.0688727	0.151781
gene4	CTL_t01	tRNA-Ala	66.7955	72.0279	61.5632	0.854713	-0.226488	0.348533	0.657476	83.417	78.3141	88.5199	1.13032	0.176729	0.369763	0.518672	88.0101	82.9603	93.0599	1.12174	0.165738	0.454964	0.609677
gene40	CTL0039	CTL0039	395.679	381.103	410.255	1.07649	0.106337	0.331502	0.640539	467.244	414.403	520.084	1.25502	0.32771	0.00619623	0.0207175	501.368	439.003	563.733	1.28412	0.360781	0.0204739	0.0555123
gene400	CTL0384	CTL0384	222.379	206.351	238.406	1.15534	0.208319	0.0765553	0.257958	254.01	224.439	283.58	1.26351	0.337432	0.00374578	0.0137149	268.727	237.76	299.694	1.26049	0.333986	0.00555655	0.0183248
gene401	CTL0385	CTL0385	365.894	376.058	355.73	0.945945	-0.0801711	0.399619	0.707897	383.585	408.98	358.19	0.875813	-0.191306	0.0642225	0.145637	415.325	433.252	397.398	0.917244	-0.124622	0.233261	0.373378
gene402	CTL0386	CTL0386	223.532	223.927	223.138	0.996475	-0.00509436	0.966	0.996138	234.126	243.536	224.716	0.922724	-0.116028	0.373791	0.5225	251.091	257.968	244.214	0.946682	-0.0790485	0.587823	0.728901
gene403	CTL0387	CTL0387	70.1543	71.6641	68.6445	0.957864	-0.0621074	0.847298	0.964976	84.3688	77.9494	90.7882	1.16471	0.219966	0.205584	0.340201	77.9399	82.5638	73.316	0.887992	-0.171381	0.506544	0.66071
gene404	CTL0388	CTL0388	267.584	259.84	275.328	1.05961	0.0835298	0.483139	0.779412	265.392	282.603	248.182	0.8782	-0.187379	0.202157	0.335724	267.866	299.369	236.362	0.789535	-0.340925	0.00884518	0.0271486
gene405	CTL0389	CTL0389	306.968	284.285	329.652	1.15958	0.213603	0.0286013	0.123717	331.599	309.239	353.959	1.14461	0.194858	0.0663353	0.149737	366.444	327.584	405.305	1.23725	0.307143	0.00368936	0.0128506
gene406	CTL0390	CTL0390	537.562	484.558	590.566	1.21877	0.285428	0.000353682	0.00342629	616.988	527	706.977	1.34151	0.423861	1.59078e-06	1.49437e-05	645.349	558.275	732.422	1.31194	0.391698	2.41543e-05	0.000149757
gene407	CTL0391	CTL0391	662.212	631.068	693.355	1.0987	0.135798	0.0689246	0.240977	743.102	686.224	799.98	1.16577	0.221285	0.0101536	0.031794	787.653	726.948	848.359	1.16701	0.222822	0.013948	0.0404737
gene408	CTL0392	CTL0392	339.684	298.131	381.236	1.27875	0.354737	0.000329427	0.00325923	397.637	324.253	471.022	1.45264	0.538675	6.829e-06	5.52258e-05	423.426	343.481	503.371	1.4655	0.551393	1.60026e-07	1.61766e-06
gene409	CTL0393	CTL0393	312.887	321.186	304.589	0.948324	-0.076548	0.536591	0.819424	336.304	349.317	323.292	0.925496	-0.111701	0.348224	0.502786	361.52	370.038	353.002	0.953962	-0.067997	0.569449	0.714692
gene41	CTL0040	CTL0040	1079.83	1156.38	1003.27	0.867592	-0.204911	0.00159415	0.0116737	1150.54	1257.65	1043.42	0.829657	-0.269413	0.000620901	0.00281677	1226.19	1332.24	1120.15	0.840799	-0.250167	0.00185055	0.0072009
gene410	CTL0394	oppA	457.549	460.994	454.104	0.985054	-0.0217253	0.947351	0.989745	514.626	501.217	528.035	1.05351	0.0752006	0.526738	0.665502	542.335	530.986	553.683	1.04275	0.0603883	0.651789	0.780133
gene411	CTL0395	CTL0395	304.438	294.659	314.217	1.06638	0.092715	0.42987	0.743085	337.824	320.42	355.228	1.10863	0.148779	0.238183	0.379923	353.498	339.49	367.507	1.08253	0.114406	0.425557	0.583729
gene412	CTL0396	CTL0396	420.59	416.508	424.673	1.0196	0.0280079	0.826279	0.964976	412.661	452.908	372.414	0.822272	-0.282313	0.00400374	0.0145448	437.315	479.804	394.826	0.82289	-0.281229	0.00586197	0.0192637
gene413	CTL_t32	tRNA-Thr	146.542	159.045	134.04	0.842783	-0.246766	0.558872	0.82895	137.44	172.952	101.928	0.589346	-0.762814	9.278e-05	0.00055752	172.771	183.19	162.352	0.88625	-0.174214	0.607922	0.742927
gene414	CTL_t35	tRNA-Tyr	5507.7	5737.03	5278.37	0.920052	-0.120213	0.699944	0.917555	5227.26	6239.13	4215.39	0.675638	-0.565678	0.000462063	0.00219244	6194.79	6609	5780.58	0.874653	-0.193218	0.562684	0.709607
gene415	CTL0397	CTL0397	73.1858	72.8807	73.4909	1.00837	0.0120299	0.981558	1	71.0387	79.2785	62.7989	0.792131	-0.33619	0.108998	0.213109	72.9112	83.981	61.8415	0.736375	-0.441488	0.0516114	0.118808
gene416	CTL0398	CTL0398	91.0824	84.6899	97.4749	1.15096	0.202841	0.232291	0.515968	83.3028	92.0999	74.5056	0.808965	-0.30585	0.101608	0.20496	89.4083	97.5796	81.2371	0.832522	-0.26444	0.175287	0.307
gene417	CTL0399	CTL0399	196.534	186.584	206.484	1.10665	0.146205	0.34539	0.656876	214.384	202.925	225.843	1.11294	0.154374	0.199851	0.334284	230.99	214.986	246.994	1.14889	0.200235	0.125679	0.238533
gene418	CTL0400	pkn1	1364.99	1222.51	1507.48	1.2331	0.302287	2.44224e-07	6.68026e-06	1537.72	1329.67	1745.77	1.31293	0.392794	7.8972e-08	9.92692e-07	1589.41	1408.56	1770.26	1.25679	0.329743	9.43376e-06	6.35753e-05
gene419	CTL0401	ligA	1025.76	989.7	1061.82	1.07287	0.101479	0.10713	0.317295	1158.86	1076.44	1241.27	1.15313	0.20555	0.00672291	0.0221713	1228.11	1140.29	1315.92	1.15402	0.206671	0.00668855	0.0216737
gene42	CTL0041	sctQ	645.378	666.221	624.535	0.937428	-0.0932196	0.228123	0.511498	720.918	724.479	717.358	0.990171	-0.0142503	0.86144	0.919792	759.75	767.471	752.029	0.979879	-0.0293247	0.711788	0.827453
gene420	CTL0402	CTL0402	3468.04	3245.43	3690.66	1.13719	0.18547	0.00012001	0.00141277	4085.37	3529.63	4641.12	1.3149	0.394956	1.12594e-07	1.37779e-06	4420.46	3739.15	5101.76	1.36442	0.448283	1.79269e-11	4.168e-10
gene421	CTL0403	mhpA	878.388	855.693	901.083	1.05304	0.0745663	0.308091	0.615333	980.561	930.462	1030.66	1.10769	0.147549	0.0764115	0.166423	1039.57	985.726	1093.41	1.10924	0.149574	0.0900119	0.186025
gene422	CTL0404	CTL0404	443.004	405.824	480.183	1.18323	0.242728	0.00629834	0.038284	506.27	441.267	571.273	1.29462	0.372529	0.000143037	0.00080621	508.471	467.502	549.44	1.17527	0.232988	0.0652756	0.144884
gene423	CTL0405	rpmG	431.94	397.248	466.633	1.17467	0.23225	0.0439528	0.171238	530.439	431.935	628.943	1.45611	0.542116	0.00490887	0.0172961	548.974	457.553	640.396	1.39961	0.485026	9.04147e-07	7.78571e-06
gene424	CTL0406	CTL0406	1095.2	1064.3	1126.1	1.05807	0.0814312	0.228799	0.511498	1221.79	1157.45	1286.12	1.11117	0.152074	0.0433992	0.103491	1274.23	1226.13	1322.33	1.07845	0.108962	0.154146	0.280539
gene425	CTL0407	CTL0407	4076.56	4644.34	3508.77	0.755495	-0.404506	4.47619e-05	0.00064044	3808.12	5049.67	2566.57	0.508264	-0.976351	2.75524e-08	3.94211e-07	4239.22	5349.61	3128.83	0.58487	-0.773812	0.00283232	0.0103703
gene426	CTL0408	CTL0408	1595.39	1612.73	1578.04	0.978496	-0.0313628	0.574281	0.83875	1578.21	1753.97	1402.44	0.799583	-0.32268	1.13845e-05	8.75003e-05	1650.82	1858.07	1443.58	0.776923	-0.364157	1.57506e-06	1.24136e-05
gene428	CTL0411	CTL0411	18.7418	22.1651	15.3185	0.691109	-0.533015	0.125711	0.355353	20.0899	24.0951	16.0846	0.667547	-0.58306	0.106502	0.211639	19.447	25.5271	13.3669	0.523633	-0.933372	0.0252707	0.0660162
gene429	CTL0413	CTL0413	46.78	53.3923	40.1677	0.752313	-0.410596	0.140858	0.389462	48.8615	58.1066	39.6163	0.681787	-0.552607	0.121969	0.228232	50.3849	61.5547	39.2151	0.637077	-0.65046	0.0248851	0.0651919
gene43	CTL0042	pkn5	370.638	388.633	352.644	0.907395	-0.140197	0.181017	0.456343	399.593	422.684	376.502	0.890741	-0.166922	0.114085	0.217415	437.881	447.758	428.004	0.955881	-0.0650978	0.59161	0.73262
gene430	CTL0414a	CTL0414a	66.6766	69.2732	64.0801	0.925035	-0.112421	0.702356	0.917555	73.0627	75.3364	70.7889	0.939638	-0.0898232	0.69827	0.800729	80.898	79.8091	81.9869	1.02729	0.0388403	0.869251	0.927069
gene431	CTL0417a	CTL0417a	50.5924	49.7631	51.4217	1.03333	0.0473022	0.710532	0.919452	56.5342	54.1251	58.9433	1.08902	0.12303	0.580076	0.71258	51.9409	57.3308	46.5511	0.811972	-0.300498	0.245522	0.388773
gene432	CTL0417b	CTL0417b	33.9467	31.8181	36.0752	1.13379	0.181157	0.612383	0.873038	33.9004	34.6329	33.1679	0.9577	-0.062354	1	1	35.0096	36.6822	33.337	0.908807	-0.137954	0.805446	0.884374
gene433	CTL0417	CTL0417	25.0397	25.6908	24.3886	0.949312	-0.0750462	0.825417	0.964976	25.9306	27.9288	23.9325	0.856911	-0.222783	0.469522	0.615874	25.9464	29.5889	22.3039	0.753792	-0.407761	0.231365	0.371623
gene434	CTL0418	CTL0418	2.71226	1.44793	3.97659	2.7464	1.45754	0.308328	0.615333	3.37382	1.57367	5.17396	3.28783	1.71713	0.110332	0.213613	2.61951	1.66722	3.57179	2.14237	1.0992	0.458559	0.613324
gene435	CTL0419	CTL0419	341.181	338.772	343.591	1.01423	0.0203793	0.962159	0.996138	374.454	368.328	380.581	1.03327	0.0472109	0.806664	0.88886	396.045	390.228	401.863	1.02982	0.0423877	0.827711	0.900483
gene438	CTL0422	trpR	75.3977	72.1971	78.5984	1.08866	0.12256	0.611851	0.873038	79.9987	78.4958	81.5015	1.03829	0.0542099	0.836518	0.903384	91.8438	83.1563	100.531	1.20894	0.273748	0.186143	0.321175
gene439	CTL0422a	CTL0422a	47.4741	45.8792	49.0689	1.06952	0.0969688	0.711834	0.919452	45.4342	49.8917	40.9767	0.821313	-0.283995	0.276995	0.4265	50.426	52.8483	48.0037	0.908329	-0.138712	0.617667	0.748931
gene44	CTL0043	CTL0043	3299.35	3109.37	3489.34	1.1222	0.166331	0.000571005	0.00500976	3886.99	3381.6	4392.38	1.29891	0.3773	1.27895e-08	1.98238e-07	4129.65	3582.22	4677.08	1.30564	0.384754	8.02799e-09	1.09795e-07
gene440	CTL0423	trpB	434.286	533.076	335.496	0.629359	-0.668044	1.14049e-13	9.64236e-12	436.136	579.785	292.487	0.504474	-0.987148	8.78711e-23	1.6344e-20	469.149	614.218	324.08	0.527629	-0.922404	4.01803e-19	3.39706e-17
gene441	CTL0424	trpA	367.808	435.323	300.292	0.689814	-0.535721	1.25237e-08	5.06392e-07	367.504	473.473	261.534	0.552374	-0.856284	5.21296e-16	5.38672e-14	389.463	501.574	277.353	0.552965	-0.85474	8.66716e-15	2.87873e-13
gene443	CTL0426	CTL0426	7.85575	6.78656	8.92494	1.31509	0.395163	0.543164	0.822463	7.08438	7.37954	6.78923	0.920007	-0.120283	0.928993	0.95996	8.303	7.81712	8.78889	1.12431	0.169044	0.893309	0.944872
gene445	CTL0427	oppA2	192.742	194.905	190.578	0.977801	-0.0323865	0.710161	0.919452	218.748	211.909	225.588	1.06455	0.0902468	0.527392	0.665502	236.429	224.505	248.354	1.10623	0.145653	0.364838	0.525232
gene446	CTL0428	dsbB	24.0538	25.8648	22.2427	0.859963	-0.217654	0.424575	0.735298	24.7157	28.1153	21.316	0.758164	-0.399417	0.199123	0.333948	25.3828	29.789	20.9767	0.704174	-0.505996	0.141907	0.264476
gene447	CTL0429	dsbG	107.963	112.648	103.278	0.916821	-0.125289	0.373251	0.685759	113.482	122.497	104.466	0.852802	-0.229717	0.152842	0.27312	118.648	129.761	107.534	0.828714	-0.271054	0.117438	0.225325
gene448	CTL0430	CTL0430	87.4153	94.2024	80.6283	0.855905	-0.224477	0.265953	0.561663	102.982	102.485	103.48	1.00971	0.0139381	0.869229	0.925983	113.211	108.564	117.859	1.08562	0.118516	0.518944	0.669373
gene449	CTL0431	CTL0431	147.914	173.582	122.247	0.70426	-0.50582	0.00118702	0.0091234	178.671	188.791	168.551	0.892793	-0.163602	0.248023	0.39029	189.645	200.006	179.284	0.896391	-0.1578	0.314987	0.465757
gene45	CTL_t31	tRNA-Thr2	946.882	942.964	950.801	1.00831	0.011941	0.985568	1	956.45	1025.42	887.481	0.865481	-0.208425	0.0298491	0.0769426	987.226	1086.32	888.127	0.817552	-0.290618	0.106067	0.208987
gene450	CTL0432	CTL0432	1051.8	1045.93	1057.68	1.01123	0.0161183	0.682662	0.909483	1086.2	1137.59	1034.81	0.909647	-0.136622	0.0989029	0.202877	1156.81	1205.06	1108.56	0.919923	-0.120415	0.18458	0.319451
gene451	CTL_t14	tRNA-Ile	216.561	215.683	217.438	1.00814	0.0116951	0.90676	0.974899	199.948	234.525	165.372	0.705134	-0.504031	0.000104384	0.000602964	215.281	248.462	182.099	0.732906	-0.448301	0.0225358	0.0602249
gene452	CTL_t02	tRNA-Ala2	74.6765	78.9707	70.3823	0.891245	-0.166106	0.837402	0.964976	64.0988	85.8856	42.3121	0.492657	-1.02135	0.00115113	0.0049793	78.0336	90.9582	65.109	0.715813	-0.482346	0.190907	0.325172
gene453	CTL0433	CTL0433	37.4596	35.7088	39.2103	1.09806	0.134953	0.621577	0.8812	45.3366	38.8651	51.808	1.33302	0.4147	0.070635	0.157451	47.6814	41.1649	54.198	1.31661	0.396827	0.114901	0.222021
gene454	CTL0434	kdsB	611.592	547.782	675.402	1.23298	0.302144	0.000109412	0.0013567	645.276	595.826	694.725	1.16599	0.22155	0.0091472	0.0295378	682.459	631.162	733.756	1.16255	0.217289	0.0138949	0.0404737
gene455	CTL0435	pyrG	684.206	695.625	672.788	0.96717	-0.0481579	0.394867	0.703114	788.515	756.51	820.521	1.08461	0.117181	0.151367	0.272285	814.803	801.444	828.162	1.03334	0.047311	0.581154	0.721976
gene456	CTL0436	CTL0436	132.51	142.415	122.604	0.860892	-0.216097	0.153927	0.410177	155.74	154.866	156.615	1.0113	0.0162059	0.92726	0.959235	164.472	164.049	164.894	1.00515	0.00741413	1	1
gene457	CTL0437	zwf	2211.63	2139.43	2283.84	1.0675	0.0942406	0.0428773	0.168966	2419.21	2326.9	2511.53	1.07935	0.11016	0.093505	0.194371	2526.67	2464.93	2588.41	1.05009	0.0705191	0.270258	0.416816
gene458	CTL0438	devB	722.074	756.014	688.134	0.910213	-0.135723	0.0750985	0.257473	752.816	822.104	683.527	0.831436	-0.266323	0.00124305	0.00532736	794.139	870.945	717.332	0.823625	-0.27994	0.00108901	0.00450125
gene459	CTL0439	dnaX2	622.353	637.873	606.832	0.951338	-0.0719702	0.264986	0.561361	678.327	693.598	663.056	0.955965	-0.0649697	0.422277	0.570322	711.945	734.785	689.105	0.937832	-0.092598	0.303713	0.45557
gene46	CTL0044	CTL0044	21898.8	22035	21762.6	0.987637	-0.017947	0.952653	0.993237	22377.2	23959	20795.4	0.867956	-0.204307	0.136987	0.250912	24303.5	25384.2	23222.8	0.914855	-0.128385	0.628608	0.761206
gene460	CTL0440	tmk	620.529	634.319	606.74	0.956522	-0.0641296	0.455871	0.755721	726.871	689.837	763.904	1.10737	0.147136	0.0819764	0.176477	771.246	730.832	811.66	1.1106	0.151335	0.105128	0.208143
gene461	CTL0441	gyrA	3914.29	4001.27	3827.3	0.956521	-0.0641316	0.182059	0.45669	4593.78	4351.56	4836.01	1.11133	0.152287	0.0423438	0.101756	5033.27	4609.74	5456.79	1.18375	0.243366	0.00134719	0.00544733
gene462	CTL0442	gyrB	3745.65	3525.23	3966.07	1.12505	0.169992	0.000315834	0.00316061	4844.73	3834.01	5855.46	1.52724	0.610926	2.7174e-05	0.000188596	5310.94	4061.39	6560.49	1.61533	0.691829	1.75745e-08	2.17924e-07
gene463	CTL0443	CTL0443	638.019	621.564	654.474	1.05295	0.0744331	0.347781	0.657476	753.506	675.938	831.075	1.22951	0.298088	0.000435033	0.00207477	798.676	716.056	881.295	1.23076	0.299552	0.000595954	0.00263922
gene464	CTL0444	CTL0444	247.086	232.833	261.338	1.12242	0.166619	0.118788	0.338874	258.521	253.22	263.822	1.04187	0.0591714	0.608221	0.733582	270.004	268.259	271.749	1.01301	0.0186444	0.938473	0.971916
gene465	CTL0445	tgt	375.73	370.659	380.802	1.02736	0.0389466	0.65879	0.893203	387.448	403.106	371.791	0.922316	-0.116666	0.260763	0.405535	406.061	427.044	385.079	0.901731	-0.149231	0.192851	0.327558
gene466	CTL0446	mgtE	1137.19	1030.13	1244.25	1.20786	0.272451	1.89609e-05	0.000309362	1421.62	1120.35	1722.89	1.53781	0.620877	3.17935e-05	0.000215824	1559.75	1186.87	1932.63	1.62834	0.703401	1.49428e-08	1.87795e-07
gene467	CTL0447	CTL0447	238.439	230.31	246.569	1.0706	0.098413	0.391632	0.699074	272.652	250.487	294.816	1.17697	0.235078	0.0377087	0.0930215	280.272	265.358	295.187	1.11241	0.153685	0.180759	0.315395
gene468	CTL0448	CTL0448	20.8941	19.9591	21.8292	1.0937	0.129213	0.696516	0.91621	21.4862	21.7122	21.2601	0.979178	-0.030357	1	1	26.0459	23.0053	29.0866	1.26434	0.338388	0.322407	0.474804
gene469	CTL0449	gcp	460.107	452.29	467.924	1.03457	0.0490274	0.57901	0.841374	518.85	491.946	545.753	1.10938	0.149749	0.0875639	0.184659	541.355	521.123	561.588	1.07765	0.107887	0.224802	0.363772
gene47	CTL0045	CTL0045	108.422	100.12	116.724	1.16584	0.221372	0.22207	0.506188	99.0205	108.892	89.1493	0.818697	-0.288599	0.0994613	0.203294	106.009	115.352	96.6656	0.838008	-0.254964	0.198551	0.332707
gene470	CTL0450	oppA3	1051.42	1050.9	1051.94	1.00099	0.00142899	0.967491	0.996138	1127.43	1142.79	1112.07	0.973124	-0.0393044	0.557881	0.692696	1156.3	1210.59	1102.01	0.910309	-0.135572	0.0868379	0.18189
gene471	CTL0451	oppB	322.422	310.919	333.924	1.07399	0.102982	0.276402	0.571231	356.552	338.217	374.888	1.10843	0.148512	0.121538	0.227883	380.728	358.287	403.169	1.12527	0.170267	0.0959097	0.194327
gene472	CTL0452	oppC	213.035	208.155	217.915	1.04689	0.0661074	0.642508	0.888	240.749	226.345	255.153	1.12728	0.172841	0.167168	0.292229	265.923	239.799	292.048	1.21789	0.284379	0.0261216	0.0676687
gene473	CTL0453	oppD	242.713	263.887	221.54	0.839527	-0.252352	0.0258865	0.112497	256.584	287.036	226.131	0.787815	-0.344071	0.00490986	0.0172961	267.109	304.06	230.159	0.756952	-0.401726	0.00217412	0.00828225
gene474	CTL0454	oppF	115.214	127.636	102.792	0.805348	-0.312315	0.0665164	0.233435	129.064	138.839	119.289	0.859185	-0.218959	0.188454	0.319239	140.851	147.085	134.617	0.915233	-0.127789	0.639053	0.767529
gene475	CTL0455	CTL0455	244.868	239.416	250.319	1.04554	0.0642503	0.520162	0.805348	285.017	260.398	309.636	1.18909	0.249855	0.0212636	0.0576915	300.464	275.841	325.087	1.17853	0.236992	0.0424341	0.100673
gene476	CTL0456	CTL0456	377.686	387.177	368.195	0.950972	-0.0725258	0.514842	0.804474	456.059	421.094	491.024	1.16607	0.22165	0.024065	0.0641274	488.688	446.079	531.297	1.19104	0.25222	0.0208536	0.0563776
gene477	CTL0457	pfkA	421.51	425.932	417.087	0.979235	-0.0302728	0.726001	0.925978	467.269	463.177	471.361	1.01767	0.0252693	0.810191	0.890381	505.212	490.65	519.775	1.05936	0.083191	0.402959	0.561006
gene478	CTL0458	CTL0458	298.098	304.549	291.646	0.957631	-0.0624579	0.763612	0.942444	339.645	331.272	348.017	1.05055	0.0711428	0.460576	0.606708	353.147	350.925	355.369	1.01266	0.0181568	0.792329	0.881419
gene479	CTL0459	pfkA_2	595.958	574.203	617.712	1.07577	0.105373	0.179291	0.456343	594.824	624.448	565.2	0.90512	-0.14382	0.1102	0.213613	631.001	661.539	600.463	0.907676	-0.13975	0.126032	0.238716
gene48	CTL_t20	tRNA-Lys	318.448	307.276	329.621	1.07272	0.101273	0.25135	0.544885	306.758	334.247	279.269	0.835518	-0.259257	0.0508096	0.118132	312.638	354.09	271.186	0.765866	-0.384836	0.0536663	0.122628
gene480	CTL_t22	tRNA-Met	319.952	318.645	321.259	1.0082	0.0117874	1	1	300.321	346.468	254.174	0.733614	-0.446906	3.66417e-05	0.000243405	319.932	367.051	272.813	0.743256	-0.428069	0.00222265	0.00840271
gene481	CTL_t23	tRNA-Met3	49.2944	41.9755	56.6132	1.34872	0.431592	0.111543	0.325187	39.7214	45.6789	33.764	0.73916	-0.43604	0.333329	0.489725	46.651	48.3776	44.9244	0.928619	-0.106841	0.88369	0.936742
gene482	CTL0460	gseA	448.281	456.4	440.163	0.964425	-0.0522583	0.483571	0.779412	509.434	496.336	522.532	1.05278	0.0742031	0.509565	0.652637	556.515	525.772	587.259	1.11695	0.15956	0.0883336	0.183808
gene483	CTL0461	leuS	2265.43	2224.67	2306.19	1.03664	0.0519212	0.366374	0.682822	2399.94	2419.45	2380.44	0.983877	-0.0234502	0.737147	0.827955	2553.88	2562.99	2544.76	0.992887	-0.0102983	0.897024	0.946916
gene484	CTL0462	hemL	785.952	793.83	778.074	0.980151	-0.0289238	0.634292	0.885671	817.607	863.275	771.938	0.894196	-0.161336	0.0453163	0.107237	831.805	914.542	749.068	0.819064	-0.287951	0.00087295	0.00365695
gene485	CTL0463	CTL0463	170.297	174.389	166.206	0.953075	-0.0693384	0.663087	0.896324	172.394	189.683	155.105	0.817707	-0.290345	0.0405404	0.0986978	177.88	200.927	154.832	0.770591	-0.375963	0.0129596	0.0380697
gene486	CTL0464	CTL0464	135.658	141.518	129.799	0.917189	-0.124709	0.454697	0.755123	138.828	153.938	123.719	0.803697	-0.315276	0.0852465	0.181003	150.4	163.048	137.753	0.844861	-0.243215	0.203854	0.339757
gene487	CTL0465	rpiA	364.895	355.843	373.947	1.05088	0.0715946	0.422683	0.734758	374.051	387.048	361.054	0.932839	-0.1003	0.353138	0.503709	384.219	410.032	358.406	0.874094	-0.194139	0.0929364	0.189958
gene488	CTL0466	CTL0466	362.228	317.716	406.74	1.2802	0.35637	0.000553045	0.0048984	421.224	345.443	497.004	1.43874	0.52481	3.15462e-07	3.45153e-06	445.816	365.976	525.656	1.43631	0.522371	1.02448e-06	8.50686e-06
gene489	CTL0467	dhnA	1725.88	1756.42	1695.35	0.965228	-0.0510579	0.343136	0.653928	1747.98	1910.23	1585.73	0.830128	-0.268595	0.000205643	0.00108049	1838.52	2023.61	1653.43	0.817068	-0.291471	7.81563e-05	0.00042506
gene49	CTL_t10	tRNA-Glu	662.768	634.365	691.172	1.08955	0.12373	0.37814	0.688978	598.952	689.938	507.966	0.736249	-0.441734	0.000360795	0.00175675	671.31	730.849	611.771	0.837068	-0.256583	0.432471	0.589187
gene490	CTL0468	xasA	1625.84	1689.06	1562.61	0.925132	-0.112269	0.059293	0.213731	1676.57	1836.83	1516.31	0.825505	-0.276651	0.000115178	0.000653141	1715.16	1945.84	1484.48	0.762899	-0.390437	1.64747e-07	1.64747e-06
gene491	CTL0469	CTL0469	341.247	333.515	348.98	1.04637	0.0653925	0.657516	0.893203	374.922	362.687	387.156	1.06746	0.0941878	0.393203	0.539349	395.151	384.229	406.073	1.05685	0.0797743	0.498701	0.653228
gene492	CTL0470	surE	427.331	477.022	377.64	0.791661	-0.337045	0.000300237	0.00306836	448.719	518.778	378.661	0.729909	-0.454211	3.61244e-06	3.05416e-05	473.413	549.56	397.266	0.72288	-0.468172	4.82553e-06	3.47887e-05
gene493	CTL0471	ubiA	102.974	109.083	96.8646	0.887989	-0.171387	0.266941	0.561663	115.204	118.599	111.809	0.942752	-0.0850499	0.580791	0.71258	115.029	125.626	104.431	0.831285	-0.266585	0.178025	0.31121
gene494	CTL0472	CTL0472	192.167	193.042	191.293	0.99094	-0.0131305	0.881037	0.966861	193.083	209.916	176.251	0.839626	-0.25218	0.0513848	0.119172	214.75	222.353	207.147	0.931613	-0.102198	0.462408	0.616987
gene495	CTL0473	CTL0473	1936.71	1852.02	2021.39	1.09145	0.126247	0.00997733	0.0541511	2203.69	2014.29	2393.08	1.18805	0.248595	0.000353981	0.00173264	2315.39	2133.86	2496.92	1.17014	0.226679	0.00624533	0.0203795
gene496	CTL_t07	tRNA-Asp	699.181	689.852	708.511	1.02705	0.0385037	0.652007	0.890729	667.119	750.417	583.82	0.777994	-0.362169	0.0185072	0.0515319	728.643	794.861	662.425	0.833384	-0.262946	0.209672	0.346966
gene497	CTL_t37	tRNA-Val	79.454	84.9964	73.9115	0.869583	-0.201604	0.575401	0.83875	71.3499	92.445	50.2547	0.543618	-0.879335	0.00134492	0.0057113	85.1456	97.9125	72.3786	0.739217	-0.43593	0.224913	0.363772
gene498	CTL0474	CTL0474	70.1401	63.5654	76.7147	1.20686	0.271262	0.127952	0.360592	82.876	69.1441	96.6079	1.3972	0.482535	0.00960345	0.0305863	84.0237	73.2463	94.8011	1.29428	0.372147	0.0583541	0.13156
gene499	CTL0475	CTL0475	193.276	180.15	206.402	1.14572	0.196261	0.119378	0.339514	221.928	195.907	247.95	1.26565	0.33988	0.00788064	0.0258063	227.891	207.561	248.221	1.19589	0.258087	0.164205	0.292549
gene5	CTL0005	aspC	1389.79	1322.23	1457.35	1.10219	0.140377	0.0124858	0.0652347	1576.06	1438.26	1713.87	1.19163	0.252933	0.000324995	0.00162442	1691.27	1523.59	1858.95	1.22011	0.287012	6.26877e-05	0.000349099
gene50	CTL0046	frr	4484.35	4552.97	4415.72	0.969855	-0.0441586	0.270123	0.564056	5137.3	4951.41	5323.19	1.07508	0.104451	0.111102	0.213923	5559.79	5245.5	5874.09	1.11984	0.163287	0.0155795	0.0441735
gene500	CTL0476	CTL0476	2225.55	2120.15	2330.95	1.09943	0.13675	0.0104734	0.0559786	2292.8	2305.46	2280.14	0.989015	-0.0159357	0.778523	0.865026	2308.06	2442.41	2173.71	0.889988	-0.168142	0.190384	0.325172
gene501	CTL0477	CTL0477	84.1124	82.8784	85.3463	1.02978	0.0423324	0.7554	0.940377	91.0439	90.0955	91.9923	1.02105	0.0300584	0.964916	0.98205	100.651	95.448	105.854	1.10903	0.149293	0.513249	0.664793
gene502	CTL0477A	CTL0477A	188.408	190.656	186.159	0.976414	-0.0344344	0.878141	0.966861	206.57	207.267	205.873	0.993271	-0.0097405	0.82818	0.899361	215.869	219.574	212.163	0.966248	-0.0495339	0.601885	0.740414
gene503	CTL0478	CTL0478	202.89	208.568	197.212	0.94555	-0.0807738	0.473561	0.773712	217.685	226.809	208.561	0.919546	-0.121007	0.32022	0.477515	224.357	240.274	208.441	0.867517	-0.205036	0.104623	0.207904
gene504	CTL0479	CTL0479	102.25	106.144	98.3568	0.92664	-0.109919	0.410081	0.718722	106.052	115.391	96.7126	0.838128	-0.254757	0.100325	0.203716	111.602	122.242	100.961	0.825909	-0.275945	0.09733	0.196349
gene505	CTL0480	CTL0480	225.332	221.012	229.651	1.03909	0.0553182	0.676919	0.906816	220.367	240.312	200.422	0.834007	-0.261868	0.0369617	0.0921564	225.645	254.577	196.713	0.772708	-0.372005	0.0074447	0.0236299
gene506	CTL0481	CTL0481	186.344	185.763	186.925	1.00626	0.00899648	0.833116	0.964976	196.967	201.992	191.942	0.950248	-0.0736243	0.53836	0.674764	211.115	213.971	208.259	0.973301	-0.0390413	0.717805	0.830297
gene507	CTL0482	CTL0482	433.12	402.289	463.951	1.15328	0.205739	0.0181	0.0863153	492.77	437.471	548.069	1.25281	0.32517	0.000773571	0.00342582	506.06	463.446	548.674	1.1839	0.243549	0.0143969	0.0413243
gene508	CTL0483	CTL0483	239.876	266.203	213.55	0.802208	-0.317952	0.00520979	0.0325446	262.442	289.482	235.402	0.813181	-0.298352	0.0108133	0.0334249	277.934	306.664	249.204	0.812629	-0.299332	0.0168147	0.0472438
gene509	CTL0484	incB	685.683	686.379	684.987	0.997972	-0.00292876	0.854481	0.966568	701.705	746.359	657.05	0.880341	-0.183865	0.226193	0.36712	705.461	790.749	620.174	0.784286	-0.350547	0.0478856	0.111056
gene51	CTL0047	pyrH	7572.24	7637.73	7506.75	0.982851	-0.0249551	0.544701	0.822463	8400.73	8306.19	8495.27	1.02276	0.0324728	0.623646	0.745534	8930.31	8799.51	9061.1	1.02973	0.0422627	0.51535	0.666586
gene510	CTL0485	incC	566.454	561.887	571.021	1.01625	0.0232623	0.674677	0.905411	588.319	610.984	565.653	0.925806	-0.111218	0.177578	0.304139	616.161	647.283	585.039	0.903838	-0.145865	0.32596	0.478143
gene511	CTL0486	CTL0486	609.147	617.663	600.632	0.972427	-0.0403378	0.809168	0.961978	704.912	671.802	738.023	1.09857	0.135629	0.0900083	0.189384	762.253	711.662	812.844	1.14218	0.191787	0.0259229	0.0673417
gene512	CTL0487	CTL0487	151.998	160.301	143.694	0.8964	-0.157785	0.284078	0.583383	166.843	174.323	159.363	0.914185	-0.129442	0.351188	0.502786	176.16	184.664	167.657	0.907905	-0.139387	0.334424	0.488249
gene513	CTL0488	acpP	1921.29	1886.19	1956.39	1.03722	0.0527166	0.327117	0.636559	2207.48	2051.32	2363.63	1.15225	0.204454	0.00276602	0.010586	2421.14	2172.97	2669.31	1.22841	0.296796	2.89579e-05	0.000177176
gene514	CTL0489	fabG	1220.67	1322.89	1118.45	0.845458	-0.242195	3.00704e-05	0.000466092	1332.93	1438.79	1227.06	0.852837	-0.229658	0.0271067	0.0712124	1447.22	1524.17	1370.26	0.89902	-0.153576	0.163625	0.292076
gene515	CTL0490	fabD	930.112	928.319	931.904	1.00386	0.00555967	0.869293	0.966861	1045.27	1009.59	1080.95	1.07068	0.0985301	0.254091	0.397151	1129.58	1069.5	1189.66	1.11235	0.153609	0.245805	0.388773
gene516	CTL0491	fabH	1150.17	1120.98	1179.36	1.05208	0.0732422	0.521311	0.805348	1244.44	1219.26	1269.62	1.04131	0.0583967	0.502446	0.645936	1333.2	1291.62	1374.78	1.06439	0.0900207	0.262049	0.408217
gene517	CTL0492	recR	73.9431	73.9779	73.9084	0.99906	-0.00135708	0.986181	1	86.6408	80.4681	92.8136	1.15342	0.205919	0.24288	0.384802	93.2346	85.2397	101.229	1.18758	0.248031	0.195559	0.330072
gene518	CTL0493	CTL0493	4251.86	3841.29	4662.43	1.21377	0.27949	3.97896e-10	2.05579e-08	5107.73	4177.71	6037.74	1.44523	0.531296	2.06728e-14	1.37326e-12	5420.66	4425.61	6415.71	1.44968	0.535731	3.38115e-16	1.49737e-14
gene519	CTL0494	ompH	1196.67	1236.32	1157.02	0.935859	-0.0956376	0.182676	0.45669	1350.05	1344.5	1355.61	1.00826	0.0118744	0.885689	0.938144	1411.25	1424.27	1398.23	0.981717	-0.0266203	0.743187	0.851187
gene52	CTL0048	tsf	6785.16	6708.44	6861.89	1.02287	0.0326287	0.461394	0.762161	7431.34	7296.03	7566.66	1.03709	0.052545	0.3656	0.515946	8050.09	7729.09	8371.08	1.08306	0.115115	0.0675939	0.149672
gene520	CTL0495	lpxD	1954.75	1959.77	1949.73	0.994876	-0.00741195	0.850191	0.964976	2055.14	2131.09	1979.19	0.928724	-0.106678	0.111091	0.213923	2141.84	2257.55	2026.14	0.897495	-0.156024	0.0237398	0.0626721
gene521	CTL0496	CTL0496	357.243	370.639	343.846	0.927713	-0.10825	0.245943	0.538181	367.141	403.043	331.239	0.821846	-0.283061	0.00596186	0.0202843	383.298	426.976	339.62	0.795407	-0.330235	0.00192179	0.00735501
gene522	CTL0497	pdhA	888.455	805.991	970.918	1.20463	0.268586	6.43583e-05	0.000867438	1089.82	876.527	1303.12	1.48669	0.5721	2.87459e-13	1.11391e-11	1200.31	928.52	1472.1	1.58543	0.664875	1.39977e-16	6.50895e-15
gene523	CTL0498	pdhB	647.923	619.351	676.496	1.09226	0.127323	0.108344	0.31886	739.803	673.547	806.06	1.19674	0.259109	0.00219072	0.00870671	794.316	713.507	875.124	1.22651	0.29456	0.000768032	0.00327647
gene524	CTL0499	pdhC	717.342	730.9	703.785	0.962902	-0.0545398	0.439053	0.74585	783.322	794.953	771.691	0.970738	-0.0428468	0.65107	0.769371	818.457	842.12	794.794	0.943801	-0.0834453	0.391813	0.552363
gene525	CTL0500	glgP	452.063	455.517	448.609	0.984835	-0.0220463	0.772258	0.942444	481.702	495.383	468.021	0.944766	-0.0819712	0.39754	0.542896	504.333	524.754	483.912	0.922168	-0.116899	0.267097	0.412626
gene526	CTL0500A	CTL0500A	214.337	240.914	187.76	0.779364	-0.359631	0.00401157	0.0257294	218.563	261.966	175.16	0.668634	-0.580711	2.38291e-06	2.13087e-05	219.592	277.532	161.652	0.582462	-0.779765	4.86745e-09	6.77864e-08
gene527	CTL0501	dnaA	847.374	813.803	880.945	1.0825	0.114371	0.0595763	0.213923	887.495	885.163	889.826	1.00527	0.00757852	0.826059	0.898888	960.09	937.654	982.525	1.04785	0.0674383	0.368889	0.528807
gene528	CTL0503	oxaA	3910.81	3460.14	4361.48	1.26049	0.333988	1.43375e-13	1.11116e-11	4466.66	3763.1	5170.22	1.37393	0.458304	3.02236e-12	9.06709e-11	4806.73	3986.33	5627.12	1.4116	0.497336	9.94571e-14	2.89047e-12
gene529	CTL0504	lgt	331.901	326.645	337.157	1.03218	0.045696	0.545645	0.822463	364.098	355.261	372.934	1.04975	0.0700424	0.472026	0.617513	396.502	376.304	416.7	1.10735	0.14711	0.169351	0.298855
gene53	CTL0049	rpsB	7886.01	7936.31	7835.71	0.987324	-0.018405	0.708441	0.919452	8598.68	8631.4	8565.95	0.992417	-0.010981	0.893798	0.940701	9077.19	9143.81	9010.58	0.985429	-0.0211756	0.750394	0.854131
gene530	CTL0505	CTL0505	1081.28	1074.59	1087.97	1.01245	0.0178543	0.682864	0.909483	1151.26	1168.56	1133.96	0.970391	-0.0433623	0.532153	0.667885	1216.44	1237.89	1194.99	0.965338	-0.050894	0.487083	0.641625
gene531	CTL0506	CTL0506	634.558	621.042	648.075	1.04353	0.0614702	0.352287	0.660537	703.644	675.387	731.901	1.08368	0.115934	0.169555	0.294761	739.321	715.483	763.159	1.06663	0.0930654	0.313058	0.465087
gene532	CTL0507	CTL0507	222.785	237.906	207.665	0.872885	-0.196136	0.102921	0.306782	221.982	258.704	185.259	0.716104	-0.481758	8.16769e-05	0.000499734	231.889	274.079	189.699	0.692135	-0.530875	4.17815e-05	0.000244383
gene533	CTL0508	CTL0508	263.176	269.436	256.915	0.953529	-0.0686508	0.517766	0.805221	288.178	293.042	283.314	0.966804	-0.0487054	0.69304	0.798005	315.292	310.446	320.139	1.03122	0.0443569	0.699665	0.815399
gene534	CTL0509	CTL0509	213.29	225.875	200.706	0.88857	-0.170442	0.168393	0.437259	235.846	245.639	226.054	0.92027	-0.119871	0.32749	0.484207	259.868	260.211	259.525	0.997364	-0.00380727	0.96647	0.986814
gene535	CTL0510	CTL0510	414.993	395.188	434.798	1.10023	0.137806	0.136158	0.37799	469.018	429.726	508.31	1.18287	0.242291	0.0127611	0.0376757	511.911	455.218	568.603	1.24908	0.320863	0.00158634	0.00628641
gene536	CTL0511	CTL0511	625.245	616.237	634.253	1.02924	0.0415743	0.683264	0.909483	700.902	670.136	731.668	1.09182	0.126736	0.157736	0.279193	742.117	709.911	774.323	1.09073	0.125298	0.17384	0.30504
gene537	CTL0512	CTL0512	738.014	743.62	732.409	0.984924	-0.0219157	0.825478	0.964976	756.761	808.88	704.641	0.871132	-0.199037	0.0331714	0.0840583	762.341	856.87	667.812	0.779363	-0.359633	9.7394e-05	0.000523563
gene538	CTL0513	dnaQ	784.895	766.683	803.106	1.04751	0.0669602	0.390734	0.699074	775.825	833.788	717.862	0.860964	-0.215975	0.0101513	0.031794	800.114	883.275	716.953	0.811699	-0.300984	0.000706418	0.00305567
gene539	CTL0514	CTL0514	278.245	283.934	272.556	0.959927	-0.0590037	0.566398	0.830836	296.49	308.848	284.132	0.919975	-0.120333	0.334989	0.490613	313.684	327.19	300.178	0.917442	-0.124312	0.336349	0.49029
gene54	CTL_t11	tRNA-Gly	143.701	139.831	147.572	1.05536	0.0777347	0.524598	0.808749	128.671	152.077	105.264	0.692175	-0.530791	0.000751762	0.00334516	145.468	161.079	129.857	0.806169	-0.310846	0.213941	0.349061
gene540	CTL0515	CTL0515	169.334	165.132	173.537	1.05089	0.0716183	0.546858	0.822942	171.307	179.659	162.955	0.907025	-0.140786	0.485781	0.629215	191.436	190.321	192.552	1.01172	0.0168126	0.838075	0.905238
gene541	CTL0516	CTL0516	736.213	734.008	738.417	1.00601	0.00864	0.765202	0.942444	851.357	798.352	904.362	1.13279	0.179876	0.0205494	0.0560438	907.607	845.728	969.486	1.14633	0.197027	0.0146	0.0417786
gene542	CTL0517	accA	838.388	830.045	846.732	1.0201	0.0287169	0.570992	0.836257	939.302	902.73	975.875	1.08103	0.112401	0.153206	0.27312	1021.46	956.285	1086.63	1.1363	0.184347	0.0227666	0.0603218
gene543	CTL0518	CTL0518	681.573	679.079	684.068	1.00735	0.0105598	0.878292	0.966861	838.072	738.586	937.557	1.2694	0.344141	0.00295497	0.0112168	891.873	782.37	1001.38	1.27993	0.356063	0.000555552	0.00249596
gene544	CTL0519	ihfA	1654.14	1572.75	1735.52	1.10349	0.142079	0.0159846	0.0778849	2153.35	1710.46	2596.24	1.51786	0.602038	6.24617e-11	1.52867e-09	2286.73	1811.95	2761.52	1.52406	0.607916	2.34183e-17	1.28112e-15
gene545	CTL0520	amiA	1266.09	1181.46	1350.71	1.14325	0.193141	0.00200325	0.0141138	1529.21	1284.93	1773.49	1.38022	0.464902	2.02828e-10	4.49118e-09	1628.83	1361.19	1896.47	1.39325	0.478452	4.53666e-09	6.49091e-08
gene546	CTL0521	murE	3048.52	2736.13	3360.92	1.22835	0.296719	3.53078e-10	1.93154e-08	3658.74	2975.64	4341.83	1.45913	0.545105	3.56243e-16	4.14133e-14	3917.89	3152.21	4683.57	1.48581	0.571248	4.36704e-17	2.13755e-15
gene547	CTL0522	pbp	339.813	362.056	317.57	0.877127	-0.189142	0.0988204	0.301973	423.001	393.821	452.181	1.14819	0.19936	0.150109	0.270545	461.151	417.146	505.157	1.21099	0.276182	0.0471083	0.109801
gene548	CTL0523	CTL0523	47.1652	43.0386	51.2918	1.19176	0.253098	0.21815	0.505092	49.1365	46.8177	51.4554	1.09906	0.136269	0.529784	0.666711	57.5484	49.595	65.5018	1.32073	0.401339	0.0835486	0.176191
gene549	CTL0524	CTL0524	302.902	290.244	315.559	1.08722	0.120641	0.217895	0.505092	329.871	315.599	344.144	1.09045	0.124919	0.271376	0.419934	342.478	334.344	350.612	1.04866	0.0685419	0.613395	0.746672
gene55	CTL0050	ompA	57494	60229.4	54758.5	0.909164	-0.137387	0.00129825	0.00989653	59869.2	65493.3	54245.1	0.828255	-0.271853	0.00017177	0.000928759	62260.1	69382.8	55137.4	0.794684	-0.331547	0.000413566	0.00191351
gene550	CTL0525	CTL0525	540.629	535.264	545.994	1.02005	0.0286347	0.863675	0.966568	574.202	582.034	566.37	0.973088	-0.0393571	0.634824	0.755819	592.287	616.6	567.974	0.921138	-0.11851	0.189887	0.325172
gene551	CTL0526	CTL0526	191.65	199.028	184.271	0.925852	-0.111147	0.431675	0.743441	203.646	216.419	190.873	0.88196	-0.181215	0.143473	0.260096	207.595	229.262	185.929	0.810989	-0.302245	0.0277719	0.0709556
gene552	CTL0527	dnaA2	1849.93	1798.65	1901.2	1.05702	0.08	0.102296	0.305902	1964.6	1956.04	1973.17	1.00876	0.012581	0.837428	0.903384	2091.68	2072.08	2111.27	1.01892	0.0270338	0.721941	0.831976
gene553	CTL0528	CTL0528	655.423	673.872	636.974	0.945244	-0.0812415	0.261378	0.557525	658.917	732.769	585.064	0.798429	-0.324764	0.000151897	0.000845894	688.736	776.273	601.199	0.774469	-0.36872	3.62776e-05	0.00021627
gene554	CTL0529	CTL0529	108.592	108.611	108.572	0.999635	-0.000527162	0.990586	1	104.806	118.117	91.4955	0.774618	-0.368442	0.0283408	0.0738311	114.727	125.13	104.323	0.833719	-0.262367	0.131639	0.248325
gene555	CTL0530	nqrB	1912.12	1796.62	2027.62	1.12857	0.1745	0.000864743	0.00699314	2288.54	1953.89	2623.19	1.34255	0.424975	1.138e-09	2.12684e-08	2404.58	2069.85	2739.31	1.32343	0.404282	1.15433e-08	1.47058e-07
gene556	CTL0531	nqrC	445.357	425.491	465.223	1.09338	0.128792	0.123785	0.350977	585.311	462.744	707.878	1.52974	0.613286	3.26971e-08	4.53855e-07	655.757	490.214	821.3	1.67539	0.744497	4.44361e-08	5.20705e-07
gene557	CTL0532	nqrD	285.176	303.177	267.175	0.881252	-0.182374	0.0640468	0.226477	328.583	329.676	327.489	0.993367	-0.00960073	0.906467	0.945621	344.553	349.232	339.873	0.973203	-0.0391877	0.661287	0.788458
gene558	CTL0533	nqrE	325.422	341.265	309.58	0.907152	-0.140583	0.15302	0.408932	336.865	371.195	302.536	0.815033	-0.29507	0.00672227	0.0221713	346.94	393.241	300.64	0.764519	-0.387376	0.000824609	0.00350176
gene559	CTL0534	gcsH	313.43	354.775	272.085	0.766924	-0.382845	0.000219396	0.00231862	325.752	385.747	265.758	0.688944	-0.537542	5.50597e-05	0.000353141	332.5	408.635	256.366	0.627372	-0.672608	3.64047e-09	5.55022e-08
gene56	CTL0051	pbpB	832.018	765.151	898.885	1.17478	0.232393	0.000849831	0.00697857	1075.07	832.104	1318.03	1.58397	0.663549	1.14346e-09	2.12684e-08	1185.83	881.516	1490.15	1.69044	0.757395	2.32926e-17	1.28112e-15
gene560	CTL0535	CTL0535	1743.29	1770.19	1716.39	0.969611	-0.0445214	0.45031	0.75359	2134.77	1925.09	2344.46	1.21785	0.284332	0.0112908	0.0345411	2354.67	2039.22	2670.12	1.30938	0.388886	3.36154e-05	0.000203002
gene561	CTL0536	CTL0536	376.705	341.502	411.907	1.20616	0.270424	0.00521414	0.0325446	408.834	371.329	446.339	1.202	0.265441	0.010002	0.0316007	432.02	393.372	470.668	1.1965	0.258816	0.0182223	0.0501699
gene562	CTL0537	lplA	199.45	159.532	239.369	1.50045	0.585393	1.43827e-06	3.11068e-05	236.748	173.519	299.977	1.72878	0.789758	1.04499e-10	2.4919e-09	258.179	183.832	332.526	1.80886	0.85508	1.64676e-11	3.92689e-10
gene563	CTL0538	clpC	2979.63	2969.16	2990.1	1.00705	0.0101396	0.812937	0.963097	3423.65	3229.21	3618.09	1.12042	0.164045	0.0187744	0.0519649	3612.31	3420.83	3803.79	1.11195	0.153092	0.0194719	0.0532614
gene564	CTL0539	mnmA	692.191	644.529	739.853	1.1479	0.198995	0.00745867	0.0438532	791.704	700.984	882.423	1.25884	0.332089	6.11526e-05	0.000381691	813.984	742.587	885.382	1.19229	0.25374	0.00326838	0.0116907
gene565	CTL0540	CTL0540	333.69	314.146	353.234	1.12443	0.169189	0.0952629	0.299306	379.812	341.663	417.962	1.22332	0.290798	0.00470825	0.016841	400.492	361.946	439.037	1.21299	0.27857	0.00944848	0.028716
gene566	CTL0541	CTL0541	2553.57	2500.17	2606.98	1.04272	0.0603548	0.227077	0.511498	2690.3	2719.31	2661.29	0.978665	-0.0311128	0.718223	0.813432	2856.53	2880.65	2832.41	0.983255	-0.0243624	0.805277	0.884374
gene567	CTL0542	CTL0542	872.445	961.769	783.122	0.814251	-0.296454	1.20421e-05	0.000209256	980.724	1045.92	915.527	0.875332	-0.192099	0.0178217	0.0502248	1044.1	1107.97	980.237	0.884718	-0.176711	0.0367977	0.0888879
gene568	CTL0543	ptsN_2	743.011	757.667	728.356	0.961314	-0.0569199	0.369077	0.685112	818.258	823.992	812.524	0.986083	-0.0202195	0.811874	0.890381	848.449	872.888	824.01	0.944005	-0.0831337	0.369027	0.528807
gene569	CTL0544	dut	1948.34	1951.51	1945.17	0.996751	-0.00469501	0.895409	0.971611	2118.9	2122.44	2115.37	0.996668	-0.00481487	0.965154	0.98205	2206.8	2248.38	2165.22	0.963014	-0.0543706	0.488318	0.642341
gene57	CTL0052	CTL0052	141.482	149.323	133.641	0.894975	-0.16008	0.361092	0.675685	185.869	162.369	209.368	1.28946	0.366763	0.0374509	0.0926313	208.086	171.993	244.179	1.4197	0.505586	0.000248489	0.0012358
gene570	CTL0545	accD	1664.34	1671.09	1657.59	0.991922	-0.0117016	0.850839	0.964976	2077.88	1817.25	2338.51	1.28684	0.363838	5.25429e-05	0.000341712	2269.48	1925.1	2613.85	1.35777	0.441241	9.75662e-07	8.32446e-06
gene571	CTL0546	sodM	1144.64	1242.9	1046.38	0.841888	-0.2483	8.73612e-05	0.00116066	1206.73	1351.75	1061.72	0.78544	-0.348426	9.78619e-06	7.71284e-05	1295.52	1431.93	1159.11	0.809474	-0.304944	0.000137919	0.000716562
gene572	CTL0547	mrsA	2388.95	2244.14	2533.75	1.12905	0.175108	0.000855437	0.00697857	2679.09	2440.8	2917.38	1.19525	0.257315	0.000144648	0.000810379	2830.51	2585.59	3075.43	1.18945	0.250294	0.000252831	0.00125071
gene573	CTL0548	CTL0548	564.184	583.846	544.522	0.932647	-0.100597	0.225407	0.51129	562.971	635.016	490.926	0.773092	-0.371287	5.58606e-05	0.000353404	590.382	672.714	508.05	0.755225	-0.405022	0.000636793	0.00278036
gene574	CTL0549	rnc	195.02	184.359	205.681	1.11565	0.15789	0.204326	0.485994	215.724	200.488	230.961	1.152	0.204139	0.105618	0.210933	235.971	212.381	259.561	1.22215	0.28942	0.0270118	0.0693948
gene575	CTL0550	radA	405.136	429.109	381.162	0.888263	-0.170941	0.0607056	0.217139	460.176	466.703	453.648	0.972026	-0.040933	0.775228	0.862395	489.992	494.38	485.605	0.982252	-0.0258354	0.882798	0.936742
gene576	CTL0551	hemC	284.287	287.994	280.58	0.974258	-0.0376244	0.609771	0.872442	286.438	313.186	259.689	0.829183	-0.270237	0.0165299	0.0471558	315.269	331.774	298.764	0.900505	-0.151194	0.221178	0.35898
gene577	CTL0552	CTL0552	68.0037	79.9695	56.0379	0.70074	-0.513048	0.0973865	0.301973	78.8037	87.0244	70.583	0.811072	-0.302099	0.332448	0.489203	87.8154	92.1662	83.4646	0.905588	-0.143074	0.71464	0.828697
gene578	CTL0553	pknD	709.502	752.581	666.424	0.885517	-0.175408	0.0195891	0.0901873	839.782	818.47	861.093	1.05208	0.0732385	0.496159	0.640059	943.656	867.04	1020.27	1.17673	0.234785	0.0952788	0.193893
gene579	CTL0554	valS	2040.21	1951.88	2128.54	1.09051	0.125	0.0120068	0.0634449	2355.51	2122.87	2588.16	1.21918	0.285914	3.05323e-05	0.000208787	2548.42	2248.87	2847.98	1.26641	0.340742	9.94582e-07	8.33298e-06
gene58	CTL0053	CTL0053	997.104	967.065	1027.14	1.06212	0.0869527	0.200981	0.482413	1099.89	1051.66	1148.12	1.09172	0.126602	0.11374	0.217203	1138.2	1114.1	1162.3	1.04326	0.0611043	0.446677	0.600302
gene580	CTL0555	CTL0555	351.729	369.095	334.363	0.905901	-0.142575	0.157246	0.416239	388.413	401.337	375.489	0.935594	-0.096046	0.320397	0.477515	432.918	425.159	440.677	1.0365	0.0517195	0.69593	0.812063
gene581	CTL0556	atpK	426.106	485.992	366.221	0.753554	-0.408218	0.000102952	0.00131157	473.825	528.436	419.214	0.793311	-0.334041	0.00154843	0.00642873	506.455	559.822	453.088	0.809343	-0.305177	0.00149884	0.0059825
gene582	CTL0557	atpI	879.571	896.951	862.192	0.961247	-0.0570206	0.452154	0.75359	1086.99	975.516	1198.46	1.22854	0.29695	0.0113967	0.0347505	1163.25	1033.35	1293.16	1.25143	0.323575	0.0140135	0.0404737
gene583	CTL0558	CTL0558	383.603	373.131	394.075	1.05613	0.0787873	0.56221	0.829929	451.193	405.858	496.528	1.2234	0.290899	0.00290665	0.0110786	506.926	429.91	583.943	1.35829	0.441791	5.63319e-06	3.939e-05
gene584	CTL0559	CTL0559	1038.52	1043.34	1033.7	0.990761	-0.0133913	0.879805	0.966861	1222.32	1134.79	1309.85	1.15427	0.206979	0.0050884	0.0177236	1298.06	1202.14	1393.98	1.15958	0.213606	0.00500684	0.01681
gene585	CTL0560	CTL0560	1518.05	1507.07	1529.03	1.01457	0.0208694	0.720965	0.923993	1831.29	1638.94	2023.64	1.23473	0.304192	2.4062e-05	0.000170822	1979.77	1736.22	2223.31	1.28055	0.356761	9.85343e-07	8.33063e-06
gene586	CTL0561	CTL0561	379.273	347.991	410.556	1.17979	0.238526	0.00608781	0.0372478	477.655	378.47	576.841	1.52414	0.607993	1.72435e-10	3.91133e-09	512.333	400.933	623.734	1.5557	0.637568	1.6475e-10	3.19204e-09
gene587	CTL0562	CTL0562	1302.86	1249.2	1356.51	1.08591	0.118899	0.04473	0.171238	1490.64	1358.48	1622.79	1.19456	0.256474	0.000587259	0.0026904	1582.76	1439.15	1726.37	1.19958	0.262525	0.000561129	0.0025089
gene588	CTL0563	CTL0563	575.665	579.36	571.969	0.987242	-0.0185242	0.837912	0.964976	629.444	630.042	628.846	0.998101	-0.00274206	0.950465	0.972423	656.524	667.449	645.599	0.967262	-0.0480207	0.572857	0.716745
gene589	CTL0564	CTL0564	654.875	633.802	675.948	1.0665	0.0928803	0.23656	0.522567	709.106	689.273	728.938	1.05755	0.0807213	0.350647	0.502786	744.417	730.209	758.625	1.03891	0.0550774	0.512766	0.664793
gene59	CTL0054	CTL0054	503.718	514.226	493.209	0.959128	-0.0602044	0.402018	0.710793	549.656	559.217	540.094	0.965804	-0.050197	0.565654	0.700477	591.596	592.421	590.772	0.997218	-0.00401974	0.943084	0.973654
gene590	CTL0565	tal	3889.64	3795.87	3983.42	1.04941	0.0695792	0.0995188	0.301973	4106.87	4128.56	4085.19	0.989495	-0.0152353	0.897344	0.941294	4378.69	4373.52	4383.86	1.00236	0.00340524	0.919485	0.95704
gene591	CTL0566	rpoC	17094.9	18401.5	15788.3	0.857986	-0.220974	4.12627e-08	1.42127e-06	20485.9	20012.7	20959.1	1.04729	0.0666617	0.360125	0.509793	22482.2	21200.7	23763.7	1.12089	0.164647	0.00762071	0.0241063
gene592	CTL0567	rpoB	18099.1	19460.7	16737.5	0.860068	-0.217478	3.89331e-08	1.39261e-06	21359.2	21164.4	21554.1	1.01841	0.0263211	0.673296	0.783686	23127.4	22420.5	23834.2	1.06306	0.0882178	0.143553	0.265223
gene593	CTL0568	rplL	5629.81	5876.54	5383.09	0.916029	-0.126535	0.00381968	0.0246687	6153.11	6391.07	5915.15	0.925534	-0.111643	0.0919309	0.192125	6403.03	6770.47	6035.58	0.891457	-0.165763	0.0114909	0.0342517
gene594	CTL0569	rplJ	3126.76	3208.96	3044.57	0.948774	-0.0758639	0.134007	0.374254	3582.84	3489.9	3675.79	1.05327	0.0748693	0.231534	0.373182	3845.22	3696.93	3993.52	1.08023	0.111333	0.0878997	0.1837
gene595	CTL0570	rplA	4966.49	5131.99	4800.99	0.935503	-0.0961861	0.0195484	0.0901873	5534.77	5580.88	5488.66	0.983476	-0.0240376	0.693321	0.798005	5866.5	5912.32	5820.68	0.9845	-0.022537	0.668339	0.793812
gene596	CTL0571	rplK	2325.01	2376.98	2273.05	0.956275	-0.0645032	0.203022	0.484332	2645.05	2585	2705.09	1.04646	0.0655109	0.329865	0.486172	2835.56	2738.42	2932.69	1.07094	0.0988777	0.146984	0.270149
gene597	CTL0572	nusG	1394.88	1402.2	1387.56	0.98956	-0.0151407	0.832797	0.964976	1514.71	1525.02	1504.4	0.986475	-0.0196452	0.851662	0.911445	1614.84	1615.55	1614.13	0.999121	-0.00126905	0.912224	0.954789
gene598	CTL0573	secE	420.646	433.581	407.711	0.940335	-0.0887534	0.389303	0.698942	443.031	471.53	414.531	0.879117	-0.185872	0.0609256	0.139798	477.509	499.496	455.522	0.911962	-0.132954	0.190647	0.325172
gene599	CTL_t34	tRNA-Trp	171.92	181.451	162.39	0.894954	-0.160115	0.341651	0.653928	166.574	197.32	135.829	0.688371	-0.538743	8.66179e-05	0.000526501	173.241	209.03	137.451	0.657566	-0.604793	3.48229e-05	0.000208938
gene6	CTL0006	CTL0006	263.69	261.664	265.716	1.01548	0.0221675	0.826808	0.964976	284.812	284.522	285.103	1.00204	0.00294664	0.977397	0.991253	306.634	301.421	311.846	1.03459	0.0490559	0.770987	0.865964
gene60	CTL0055	CTL0055	727.177	701.361	752.992	1.07361	0.102477	0.217009	0.505092	860.727	762.731	958.723	1.25696	0.329939	0.000341356	0.00167969	902.716	808.032	997.401	1.23436	0.30376	0.000402572	0.00187196
gene600	CTL0574	tufA	17223.5	18197.9	16249.1	0.89291	-0.163414	3.72218e-05	0.000549464	17805.2	19789.5	15820.9	0.79946	-0.322902	4.07643e-06	3.35494e-05	18331.6	20964.6	15698.6	0.748812	-0.417325	4.48972e-09	6.49091e-08
gene601	CTL_t33	tRNA-Thr3	553.88	538.358	569.401	1.05766	0.0808789	0.271717	0.564056	539.749	585.456	494.041	0.843857	-0.24493	0.00773113	0.0254062	585.035	620.181	549.888	0.886656	-0.173553	0.110619	0.215672
gene602	CTL0575	infA	860.988	894.561	827.415	0.924939	-0.112569	0.181065	0.456343	928.44	972.597	884.283	0.909198	-0.137334	0.167161	0.292229	975.366	1030.41	920.319	0.893154	-0.163018	0.122523	0.233977
gene603	CTL0576	CTL0576	506.678	488.367	524.99	1.07499	0.104323	0.299582	0.605676	576.929	531.124	622.735	1.17249	0.229571	0.0110373	0.0339892	588.725	562.648	614.802	1.09269	0.12789	0.165896	0.294434
gene604	CTL0577	CTL0577	122.983	130.764	115.203	0.880995	-0.182795	0.250556	0.544432	145.752	142.191	149.312	1.05008	0.0704967	0.716415	0.812988	166.233	150.641	181.825	1.20701	0.271438	0.0834718	0.176191
gene606	CTL0580	CTL0580	85.7929	91.6806	79.9051	0.87156	-0.198329	0.319412	0.628599	101.983	99.7197	104.246	1.04539	0.0640405	0.707282	0.806093	104.038	105.619	102.458	0.970066	-0.0438451	0.909698	0.954789
gene607	CTL_t21	tRNA-Met2	72.0019	67.9632	76.0406	1.11885	0.162017	0.525252	0.808749	70.2389	73.8953	66.5824	0.901037	-0.150342	0.431888	0.578754	74.8228	78.2775	71.368	0.91173	-0.133321	0.527339	0.67832
gene608	CTL0581	trpC	661.16	691.175	631.144	0.913146	-0.131082	0.0983701	0.301973	698.065	751.647	644.482	0.857427	-0.221914	0.00982911	0.0311982	757.053	796.285	717.821	0.901463	-0.14966	0.0918039	0.188472
gene609	CTL0582	tpiA	657.981	705.911	610.05	0.864203	-0.210558	0.00368184	0.0239449	708.315	767.686	648.944	0.845325	-0.242422	0.00495401	0.0173858	729.397	813.252	645.542	0.793779	-0.333191	0.000214817	0.00108576
gene61	CTL0056	sufS	769.57	779.457	759.683	0.974631	-0.0370721	0.613004	0.873038	855.488	847.548	863.428	1.01874	0.0267808	0.848495	0.91101	920.445	897.892	942.997	1.05023	0.0707122	0.478665	0.632327
gene610	CTL0583	xseA	511.741	504.616	518.867	1.02824	0.0401786	0.629795	0.884726	569.286	548.82	589.753	1.07458	0.103777	0.22853	0.369389	585.993	581.372	590.614	1.0159	0.0227536	0.747876	0.852359
gene611	CTL0583A	xseB	293.186	276.06	310.312	1.12407	0.168736	0.207133	0.491411	322.903	300.156	345.649	1.15157	0.203596	0.0839557	0.179491	310.835	317.987	303.683	0.955016	-0.066403	0.531948	0.683304
gene612	CTL0584	CTL0584	269.563	256.209	282.916	1.10424	0.143054	0.240862	0.53081	273.831	278.596	269.066	0.96579	-0.050218	0.629035	0.750003	293.334	295.148	291.52	0.987708	-0.0178435	0.854662	0.918885
gene613	CTL0585	dxs	838.57	809.388	867.753	1.07211	0.100452	0.163072	0.427203	937.64	880.142	995.138	1.13066	0.177159	0.0325872	0.0828034	1016.58	932.427	1100.74	1.18051	0.239411	0.00410201	0.0140252
gene614	CTL0586	pykF	1156.03	1156.85	1155.21	0.998589	-0.00203732	0.897214	0.971611	1211.05	1257.96	1164.14	0.925415	-0.111827	0.122306	0.228402	1287.12	1332.63	1241.61	0.931696	-0.102068	0.167024	0.295577
gene615	CTL0587	uvrA	844.635	871.499	817.771	0.93835	-0.0918023	0.134737	0.375166	991.963	947.731	1036.19	1.09334	0.128745	0.115662	0.219972	1070.15	1004.02	1136.28	1.13174	0.178537	0.0331441	0.0817614
gene616	CTL0588	dnaX	903.511	801.812	1005.21	1.25367	0.326162	2.95005e-06	5.96423e-05	937.207	872.009	1002.41	1.14954	0.201052	0.0131602	0.0385567	980.209	923.75	1036.67	1.12224	0.16638	0.0375728	0.090525
gene617	CTL0589	CTL0589	171.169	177.767	164.572	0.925778	-0.111262	0.328103	0.637027	159.184	193.357	125.012	0.646533	-0.629205	1.3167e-05	9.95553e-05	165.092	204.832	125.352	0.611973	-0.70846	3.90255e-06	2.85777e-05
gene618	CTL0590	ptsI	1158.88	1166.65	1151.11	0.986682	-0.0193423	0.677675	0.906816	1204.6	1268.72	1140.47	0.898917	-0.15374	0.0431586	0.103181	1270.25	1343.99	1196.51	0.89027	-0.167685	0.0336915	0.0828918
gene619	CTL0591	ptsH	225.277	231.619	218.935	0.945238	-0.0812507	0.520124	0.805348	239.395	251.885	226.906	0.90083	-0.150674	0.207993	0.343577	251.77	266.838	236.701	0.88706	-0.172897	0.163228	0.292076
gene62	CTL0057	parB	716.664	700.229	733.1	1.04694	0.0661836	0.445454	0.751855	739.488	761.495	717.48	0.942199	-0.0858969	0.279895	0.429543	770.188	806.694	733.683	0.909494	-0.136864	0.104117	0.207342
gene620	CTL0592	CTL0592	101.589	108.184	94.9938	0.878079	-0.187578	0.218885	0.505092	101.146	117.629	84.6627	0.719742	-0.474449	0.00514528	0.0178549	113.632	124.616	102.648	0.823716	-0.279781	0.108923	0.21371
gene621	CTL0592a	CTL0592a	100.941	97.314	104.568	1.07454	0.103717	0.631159	0.884726	101.585	105.829	97.3404	0.919793	-0.120619	0.490492	0.634433	97.0075	112.111	81.9037	0.730558	-0.45293	0.0159778	0.0450283
gene622	CTL0593	CTL0593	136.975	141.894	132.056	0.930666	-0.103665	0.637344	0.885994	157.024	154.358	159.69	1.03454	0.0489953	0.663204	0.77944	156.902	163.527	150.276	0.918966	-0.121917	0.507523	0.66079
gene623	CTL0594	CTL0594	2347.35	2303.35	2391.35	1.03821	0.0540939	0.295928	0.599592	2818.18	2504.82	3131.54	1.25021	0.322167	3.08534e-06	2.63979e-05	3055.62	2653.56	3457.69	1.30304	0.381878	4.47918e-08	5.20705e-07
gene624	CTL0595	dnaJ	3990.38	3935.59	4045.17	1.02784	0.0396221	0.485082	0.780495	4723.82	4279.66	5167.98	1.20757	0.272104	0.00174531	0.00711902	5041.37	4533.85	5548.9	1.22388	0.291467	0.000834198	0.00352638
gene625	CTL0596	rpsU	1065.4	995.151	1135.64	1.14117	0.190517	0.0066303	0.0397818	1142.05	1082.29	1201.81	1.11044	0.151128	0.0417955	0.10096	1208.42	1146.47	1270.38	1.10808	0.148065	0.113587	0.220337
gene626	CTL0597	CTL0597	382.942	364.509	401.376	1.10114	0.139	0.111488	0.325187	452.39	396.451	508.33	1.2822	0.358622	0.000168139	0.000914442	467.129	419.983	514.275	1.22452	0.292211	0.00732479	0.0234091
gene627	CTL0598	lon	2373.18	2256.27	2490.09	1.10363	0.142259	0.00540555	0.0335144	2814.42	2453.8	3175.04	1.29393	0.371758	1.38379e-07	1.6499e-06	3012.94	2599.38	3426.5	1.3182	0.398569	1.42182e-06	1.13991e-05
gene628	CTL0599	CTL0599	76.7811	80.9029	72.6592	0.898104	-0.155046	0.516331	0.804474	86.2323	88.0064	84.4582	0.959683	-0.0593705	0.816303	0.892082	85.8877	93.2319	78.5435	0.842453	-0.247332	0.263843	0.410325
gene629	CTL0600	CTL0600	492.635	472.331	512.939	1.08597	0.118989	0.168791	0.437259	502.297	513.644	490.951	0.95582	-0.0651893	0.48319	0.627723	531.257	544.13	518.384	0.952684	-0.0699298	0.442276	0.596111
gene63	CTL0058	dppF	664.328	690.668	637.988	0.923727	-0.114461	0.141127	0.389462	717.042	751.168	682.916	0.909139	-0.137427	0.108351	0.212827	717.094	795.765	638.424	0.802278	-0.317826	0.000446536	0.00203568
gene630	CTL0601	xerC	51.8736	51.7991	51.9481	1.00288	0.00414245	0.825179	0.964976	56.6569	56.3185	56.9954	1.01202	0.0172352	0.980625	0.992829	57.9398	59.6716	56.208	0.941955	-0.0862693	0.681573	0.800729
gene631	CTL0602	CTL0602	4488.02	4476.84	4499.19	1.00499	0.00718452	0.87163	0.966861	5177.13	4868.5	5485.77	1.12679	0.172216	0.00840999	0.0272519	5481.45	5157.51	5805.39	1.12562	0.170718	0.0102185	0.0307547
gene632	CTL0603	CTL0603	388.821	415.109	362.532	0.873343	-0.195379	0.0540164	0.199346	426.115	451.444	400.785	0.887784	-0.171719	0.0800526	0.173137	460.686	478.284	443.088	0.926413	-0.110273	0.251287	0.394092
gene633	CTL0604	CTL0604	336.291	334.016	338.566	1.01362	0.0195231	0.847284	0.964976	401.151	363.329	438.973	1.2082	0.272856	0.0186214	0.0516951	424.647	384.843	464.45	1.20686	0.271253	0.00684806	0.0220019
gene634	CTL0605	CTL0605	452.595	471.177	434.012	0.921123	-0.118535	0.183409	0.457294	505.774	512.496	499.053	0.973769	-0.0383479	0.815179	0.892082	560.089	542.914	577.263	1.06327	0.0885072	0.288159	0.437783
gene635	CTL0606	secG	562.681	581.816	543.547	0.934226	-0.0981569	0.221059	0.505122	594.449	632.721	556.177	0.879025	-0.186025	0.0353353	0.0886738	610.733	670.281	551.184	0.822318	-0.282232	0.00228951	0.00858567
gene636	CTL0607	defA	877.5	854.236	900.765	1.05447	0.0765163	0.305815	0.613229	920.157	928.992	911.322	0.980979	-0.0277057	0.767918	0.855286	947.227	984.132	910.323	0.925	-0.112474	0.184644	0.319451
gene637	CTL0608	CTL0608	994.9	1056.42	933.379	0.88353	-0.178649	0.00731283	0.043318	1143.75	1148.86	1138.64	0.991105	-0.0128902	0.895184	0.940701	1236.05	1217.04	1255.06	1.03124	0.0443767	0.579713	0.721976
gene638	CTL0609	CTL0609	4185.37	4147.41	4223.33	1.0183	0.0261679	0.561282	0.829876	4758.13	4510.52	5005.73	1.10979	0.150287	0.0190029	0.0524411	5124.24	4778.18	5470.3	1.14485	0.195159	0.00281631	0.0103525
gene639	CTL0610	CTL0610	105.3	104.753	105.847	1.01044	0.0149852	0.849605	0.964976	120.683	113.968	127.398	1.11784	0.160717	0.279414	0.429513	125.778	120.732	130.824	1.08359	0.115813	0.553664	0.699603
gene64	CTL0059	dppD	2573.39	3042.22	2104.56	0.691784	-0.531606	4.95487e-14	4.60802e-12	2804.16	3308.55	2299.76	0.695096	-0.524715	4.19072e-09	7.21734e-08	3062.59	3504.78	2620.41	0.747667	-0.419532	4.57664e-05	0.000262733
gene640	CTL_t28	tRNA-Ser4	559.404	608.02	510.788	0.840085	-0.251393	0.339906	0.653126	531.374	661.452	401.296	0.606689	-0.720971	0.0014471	0.00603499	608.864	700.622	517.105	0.738065	-0.43818	0.212562	0.347421
gene641	CTL0611A	CTL0611A	115.95	115.534	116.366	1.0072	0.0103501	0.863068	0.966568	127.014	125.661	128.367	1.02153	0.0307322	0.820703	0.895838	132.262	133.126	131.397	0.98701	-0.018863	0.916944	0.95704
gene642	CTL0612	CTL0612	630.41	590.1	670.721	1.13662	0.184754	0.013662	0.0698112	696.424	641.84	751.009	1.17009	0.226617	0.00621526	0.0207175	758.548	679.912	837.184	1.23131	0.300197	0.000604938	0.00266632
gene643	CTL0613	CTL0613	2550.05	2334.48	2765.62	1.18468	0.244503	1.60314e-06	3.38846e-05	2912.43	2538.76	3286.09	1.29437	0.37225	6.24049e-08	8.14239e-07	3085.28	2689.54	3481.01	1.29427	0.372144	1.28623e-07	1.35932e-06
gene644	CTL0614	CTL0614	287.263	298.335	276.192	0.92578	-0.111259	0.27159	0.564056	336.492	324.447	348.536	1.07425	0.103327	0.340775	0.496741	342.959	343.732	342.186	0.995503	-0.00650313	1	1
gene645	CTL0615	dapA	4635.84	5500.38	3771.31	0.685646	-0.544464	2.39419e-32	7.42199e-30	5050.25	5981.49	4119.01	0.688626	-0.538207	2.11911e-13	8.56858e-12	5510.21	6336.73	4683.7	0.739135	-0.436091	3.42125e-11	7.23129e-10
gene646	CTL0616	lysC	5031.91	5741.46	4322.36	0.752832	-0.409599	7.46575e-20	1.15719e-17	5308.98	6244.58	4373.39	0.700349	-0.513854	2.25681e-14	1.39922e-12	5715.94	6615.11	4816.77	0.728147	-0.457699	5.23441e-12	1.31568e-10
gene647	CTL0617	asd	1616.18	1442.48	1789.88	1.24083	0.31131	7.06691e-08	2.19074e-06	1978.8	1568.51	2389.08	1.52315	0.607057	1.28821e-13	5.44563e-12	2193.51	1661.7	2725.31	1.64007	0.71376	1.84461e-22	2.85914e-20
gene648	CTL0618	dapB	2620.45	2452.83	2788.07	1.13668	0.184822	0.000730446	0.00623225	3015.33	2667.42	3363.24	1.26086	0.334408	1.05747e-06	1.02442e-05	3142.45	2825.84	3459.06	1.22408	0.291701	3.05751e-05	0.000185849
gene649	CTL0619	CTL0619	288.076	270.319	305.834	1.13138	0.178083	0.107961	0.318741	325.333	293.994	356.672	1.21319	0.278807	0.00927675	0.0297496	348.243	311.421	385.064	1.23648	0.306233	0.0068608	0.0220019
gene65	CTL0060	CTL0060	5443.55	5211.46	5675.65	1.08907	0.1231	0.00335127	0.0219485	6070.19	5668.46	6471.91	1.14174	0.191234	0.00199498	0.00799713	6483.67	6004.77	6962.57	1.15951	0.213511	0.00068219	0.00296466
gene650	CTL0620	aroA	362.294	359.753	364.835	1.01413	0.0202365	0.789749	0.951382	393.059	391.26	394.859	1.0092	0.0132085	0.915764	0.950514	417.589	414.502	420.675	1.01489	0.0213266	0.9145	0.955601
gene651	CTL0621	aroL	177.505	162.979	192.032	1.17826	0.23666	0.0827047	0.271786	243.368	177.272	309.464	1.7457	0.803809	4.72647e-10	9.55569e-09	264.97	187.804	342.136	1.82177	0.86534	5.93854e-12	1.45338e-10
gene652	CTL0622	aroC	207.632	185.728	229.536	1.23587	0.305528	0.0139343	0.0708139	308.747	201.99	415.504	2.05705	1.04058	5.34207e-05	0.000345009	364.135	213.986	514.285	2.40336	1.26505	1.95443e-07	1.89335e-06
gene653	CTL0623	aroB	114.217	117.587	110.847	0.942684	-0.0851541	0.909425	0.976634	153.933	127.92	179.947	1.40671	0.492329	0.00450926	0.0162543	169.375	135.516	203.234	1.49971	0.58468	0.000608721	0.00267033
gene654	CTL0624	aroDE	162.168	171.804	152.532	0.887827	-0.171649	0.280017	0.577419	207.743	186.821	228.666	1.22399	0.291591	0.0244071	0.0648531	219.941	197.904	241.979	1.22271	0.290082	0.0322512	0.0799831
gene655	CTL0625	CTL0625	279.908	290.502	269.314	0.927067	-0.109255	0.235849	0.522237	283.174	315.919	250.43	0.792704	-0.335145	0.00333588	0.0123527	293.758	334.652	252.864	0.755603	-0.4043	0.000728804	0.0031254
gene656	CTL0626	CTL0626	838.095	847.08	829.111	0.978787	-0.0309328	0.649983	0.890729	891.343	921.295	861.391	0.934978	-0.0969954	0.306733	0.461588	936.794	975.89	897.698	0.919876	-0.120489	0.43709	0.592557
gene658	CTL0628	CTL0628	154.235	169.054	139.417	0.824688	-0.27808	0.035728	0.147676	169.498	183.848	155.148	0.843894	-0.244866	0.117834	0.223645	175.976	194.757	157.195	0.807135	-0.309118	0.0394174	0.0944799
gene659	CTL0629	CTL0629	823.282	777.498	869.067	1.11777	0.160627	0.019822	0.0908099	855.162	845.551	864.773	1.02273	0.03243	0.716828	0.812988	883.987	895.764	872.21	0.973705	-0.0384433	0.634284	0.765089
gene66	CTL0061	CTL0061	2348.17	2326.38	2369.95	1.01873	0.0267695	0.650811	0.890729	2750.28	2529.99	2970.57	1.17414	0.231607	0.000815163	0.0035929	2923.02	2680.32	3165.73	1.1811	0.240134	0.000729259	0.0031254
gene660	CTL0630	mdhC	2030.17	1980.54	2079.79	1.05011	0.0705447	0.211254	0.498645	2173.1	2153.89	2192.31	1.01784	0.0255091	0.730567	0.824019	2299.9	2281.74	2318.06	1.01592	0.0227837	0.79016	0.880507
gene661	CTL0631	ltuA	288.274	275.561	300.988	1.09227	0.127333	0.191028	0.470706	364.941	299.726	430.156	1.43516	0.521214	3.48963e-07	3.7303e-06	395.07	317.504	472.637	1.4886	0.57396	9.50956e-08	1.06553e-06
gene662	CTL0633	pgi	1428.63	1463.4	1393.87	0.952488	-0.0702268	0.180521	0.456343	1596.44	1591.53	1601.35	1.00617	0.00887401	0.84713	0.910787	1706.93	1686.01	1727.85	1.02482	0.0353658	0.617595	0.748931
gene663	CTL0634	CTL0634	913.858	959.262	868.454	0.905336	-0.143475	0.0356093	0.147676	1027.29	1043.36	1011.22	0.969193	-0.0451445	0.646323	0.764734	1093.32	1105.32	1081.32	0.978292	-0.031663	0.796365	0.88169
gene664	CTL0635	phnP	1024.52	1042.28	1006.76	0.965916	-0.0500305	0.440534	0.74585	1155.04	1133.45	1176.62	1.03808	0.0539178	0.496906	0.640059	1244.59	1200.76	1288.41	1.073	0.101646	0.212418	0.347421
gene665	CTL0636	artJ	1345.54	1334.04	1357.05	1.01725	0.0246721	0.555939	0.827469	1462.01	1450.85	1473.16	1.01538	0.0220167	0.73551	0.827116	1547.36	1536.9	1557.82	1.01361	0.0195052	0.799328	0.881821
gene666	CTL0637	aroG	218.913	220.984	216.841	0.981253	-0.0273022	0.881611	0.966861	235.786	240.357	231.215	0.961965	-0.055944	0.716791	0.812988	247.045	254.604	239.485	0.940618	-0.0883197	0.571714	0.716568
gene667	CTL0638	CTL0638	58.2119	60.8259	55.5979	0.914049	-0.129656	0.533631	0.819424	79.5682	66.1318	93.0047	1.40635	0.491961	0.0137455	0.0400732	86.6883	70.052	103.325	1.47497	0.560688	0.0124709	0.0370542
gene668	CTL0639	CTL0639	242.365	245.31	239.42	0.975989	-0.0350637	0.841345	0.964976	282.342	266.75	297.934	1.11691	0.159507	0.201688	0.335545	296.772	282.606	310.938	1.10025	0.137832	0.27796	0.425869
gene669	CTL0640	CTL0640	331.551	339.288	323.813	0.954391	-0.0673482	0.577293	0.840191	370.147	368.97	371.324	1.00638	0.00917471	0.948356	0.972423	390.276	390.866	389.686	0.996982	-0.00436115	0.967932	0.987036
gene67	CTL0062	pgk	507.679	546.985	468.372	0.856278	-0.223848	0.0070094	0.0417868	576.024	594.848	557.199	0.936709	-0.0943272	0.297002	0.449856	602.566	630.181	574.952	0.91236	-0.132325	0.160749	0.290284
gene670	CTL0641	CTL0641	736.008	773.329	698.687	0.90348	-0.146436	0.0400986	0.161436	859.763	840.95	878.577	1.04474	0.0631479	0.475403	0.620961	905.885	890.895	920.875	1.03365	0.0477497	0.596122	0.736679
gene671	CTL0642	CTL0642	1831.76	1863.57	1799.95	0.965862	-0.0501104	0.49803	0.794408	2002.14	2026.65	1977.62	0.975804	-0.035337	0.603053	0.731211	2129.57	2146.95	2112.2	0.983814	-0.0235432	0.676749	0.798701
gene672	CTL0643	CTL0643	814.339	799.483	829.194	1.03716	0.0526411	0.652243	0.890729	857.798	869.402	846.195	0.973307	-0.0390339	0.623684	0.745534	905.826	921.008	890.644	0.967032	-0.0483646	0.580785	0.721976
gene673	CTL0644	CTL0644	261.996	283.334	240.659	0.849383	-0.235513	0.035039	0.146127	260.436	308.123	212.748	0.690466	-0.534357	3.52277e-05	0.000237404	278.203	326.378	230.027	0.704787	-0.50474	3.92287e-05	0.000232374
gene674	CTL0645	CTL0645	238.432	234.785	242.079	1.03107	0.0441388	0.785041	0.948506	264.799	255.342	274.257	1.07408	0.103096	0.379531	0.527599	272.242	270.495	273.988	1.01291	0.0185081	0.867839	0.926625
gene675	CTL0646	dapL	796.477	746.26	846.693	1.13458	0.18216	0.00959528	0.0528024	885.294	811.477	959.11	1.18193	0.241146	0.0175097	0.0494956	950.538	859.65	1041.43	1.21145	0.27674	0.00121755	0.00496633
gene676	CTL0647	CTL0647	296.462	306.289	286.635	0.935834	-0.0956754	0.25461	0.548118	316.595	333.055	300.135	0.901159	-0.150146	0.151931	0.272771	335.07	352.846	317.293	0.89924	-0.153221	0.147931	0.271353
gene677	CTL0648	CTL0648	30.3066	31.0588	29.5544	0.951562	-0.0716303	0.935084	0.984856	32.8109	33.7806	31.8412	0.94259	-0.0852985	0.857835	0.916996	31.9208	35.776	28.0657	0.784483	-0.350186	0.322663	0.474804
gene678	CTL0649	proS	2009.89	1864.83	2154.96	1.15558	0.20862	0.000543588	0.00486093	2351.54	2028.01	2675.07	1.31906	0.399515	1.17069e-08	1.88043e-07	2568.5	2148.47	2988.53	1.391	0.476127	2.19329e-11	4.97502e-10
gene679	CTL0650	hrcA	962.408	997.826	926.99	0.92901	-0.106234	0.373854	0.685759	1405.92	1085.09	1726.74	1.59133	0.670235	0.0014031	0.00590445	1632.76	1149.59	2115.93	1.8406	0.880177	3.88767e-07	3.57974e-06
gene68	CTL0063	CTL0063	67.1068	72.7975	61.4161	0.843656	-0.245272	0.198091	0.481004	73.3742	79.1362	67.6122	0.854379	-0.227053	0.253456	0.397151	77.199	83.8464	70.5516	0.841438	-0.249071	0.211399	0.347421
gene680	CTL0651	grpE	1055.33	1172.02	938.628	0.800861	-0.320377	2.49193e-05	0.000399568	1373.09	1274.65	1471.52	1.15444	0.207198	0.0674491	0.151883	1517.12	1350.4	1683.84	1.24692	0.318369	0.0290286	0.0737612
gene681	CTL0652	dnaK	8715.25	9719.57	7710.92	0.793339	-0.33399	3.21737e-05	0.000490517	10762.4	10569	10955.8	1.03659	0.0518512	0.504379	0.646997	11498.4	11197.2	11799.6	1.0538	0.0755966	0.289716	0.43882
gene682	CTL0654	vacB	2691.58	2405.81	2977.34	1.23756	0.307501	6.019e-10	2.79884e-08	2949.79	2616.6	3282.97	1.25467	0.327312	1.06868e-06	1.02461e-05	3127.03	2771.88	3482.19	1.25626	0.329132	1.28252e-06	1.04626e-05
gene683	CTL0655	CTL0655	2182.7	2178.61	2186.8	1.00376	0.00541628	0.897959	0.971611	2198.44	2369.4	2027.49	0.855701	-0.224822	0.00158458	0.00654959	2270.61	2510.04	2031.17	0.809217	-0.305402	2.35886e-05	0.000147231
gene684	CTL655a	CTL655a	53727.4	55210.8	52244	0.946263	-0.0796862	0.0628913	0.22324	51921.9	60037	43806.7	0.729662	-0.454701	0.000508583	0.0023768	55478.1	63602.3	47353.8	0.744531	-0.425597	0.030378	0.0765625
gene685	CTL0656	CTL0656	990.62	1012.51	968.729	0.956759	-0.0637728	0.480192	0.777791	1014.96	1101.22	928.694	0.843329	-0.245832	0.00222274	0.00879639	1072.5	1166.57	978.435	0.838727	-0.253726	0.00218188	0.00828225
gene686	CTL0657	sucB	648.96	656.925	640.995	0.975751	-0.0354146	0.556095	0.827469	679.493	714.43	644.556	0.902196	-0.148487	0.0904449	0.189873	746.141	756.821	735.461	0.971777	-0.0413033	0.6847	0.80299
gene687	CTL0658	gltT	970.061	916.236	1023.89	1.11749	0.160264	0.0187736	0.0874444	1231.01	996.405	1465.62	1.47091	0.556705	2.91892e-06	2.53701e-05	1347.16	1055.6	1638.71	1.55239	0.634495	1.02162e-07	1.11778e-06
gene688	CTL0659	lpxK	2320.91	2207.45	2434.37	1.1028	0.141166	0.00765557	0.044498	2955.62	2400.42	3510.82	1.46259	0.548522	1.66656e-06	1.5499e-05	3193.55	2543.01	3844.09	1.51163	0.596106	1.79441e-12	4.90823e-11
gene689	CTL0660	CTL0660	306.262	310.954	301.57	0.96982	-0.0442107	0.839343	0.964976	388.852	338.188	439.516	1.29962	0.378091	0.000164082	0.000902938	426.333	358.272	494.395	1.37994	0.46461	9.35302e-06	6.34913e-05
gene69	CTL0064	CTL0064	279.387	281.933	276.842	0.981943	-0.0262889	1	1	284.362	306.656	262.067	0.854597	-0.226683	0.0507037	0.118132	290.591	324.835	256.347	0.78916	-0.341611	0.00597039	0.0195509
gene690	CTL0661	CTL0661	463.152	450.237	476.066	1.05737	0.0804771	0.438889	0.74585	562.066	489.63	634.502	1.29588	0.373931	0.000326631	0.00162442	609.995	518.693	701.298	1.35205	0.435148	5.02175e-06	3.59249e-05
gene691	CTL0662	ribC	754.066	710.752	797.379	1.12188	0.16592	0.0364982	0.149571	879.227	772.891	985.564	1.27517	0.350685	1.97811e-05	0.000143722	935.251	818.755	1051.75	1.28457	0.361286	2.04752e-05	0.000129537
gene692	CTL0663	nrdR	561.526	555.198	567.853	1.02279	0.032514	0.781145	0.945918	627.697	603.743	651.65	1.07935	0.110162	0.217803	0.357244	694.487	639.559	749.416	1.17177	0.228689	0.0626116	0.14031
gene693	CTL0664	dksA	598.38	619.735	577.026	0.931085	-0.103015	0.17307	0.444628	626.057	673.957	578.156	0.857853	-0.221197	0.0129965	0.0382493	666.508	713.96	619.057	0.867076	-0.20577	0.0226067	0.0602412
gene694	CTL0665	lspA	622.011	670.855	573.166	0.854381	-0.227048	0.00636161	0.0384175	702.684	729.599	675.769	0.92622	-0.110574	0.197484	0.332838	722.917	772.945	672.888	0.870551	-0.199999	0.0296491	0.0751327
gene695	CTL0666	CTL0666	801.502	741.842	861.163	1.16084	0.215173	0.0015274	0.0113638	994.474	806.72	1182.23	1.46547	0.551367	2.28137e-10	4.93412e-09	1102.53	854.591	1350.48	1.58026	0.660161	1.25142e-15	4.84926e-14
gene696	CTL0667	pcnB2	791.265	821.506	761.025	0.926378	-0.110327	0.142851	0.390232	948.76	893.435	1004.08	1.12385	0.168446	0.0322453	0.0821593	1004.82	946.491	1063.16	1.12326	0.167693	0.0427384	0.101137
gene697	CTL0668	lpxB	467.409	482.653	452.165	0.936834	-0.094135	0.195209	0.475246	530.119	524.791	535.446	1.0203	0.0289987	0.811366	0.890381	567.38	555.922	578.839	1.04122	0.0582777	0.60447	0.741633
gene698	CTL0669	pmpA	830.883	984.955	676.811	0.68715	-0.541304	1.33746e-14	1.38204e-12	911.14	1071.1	751.182	0.70132	-0.511856	3.97437e-10	8.21369e-09	989.038	1134.73	843.351	0.74322	-0.428139	2.39355e-07	2.27143e-06
gene699	CTL0670	pmpB	1207.62	1122.4	1292.85	1.15186	0.203964	0.000916748	0.00722522	1341.12	1220.7	1461.54	1.19731	0.259791	0.000467432	0.00220666	1404.13	1293.06	1515.2	1.17179	0.228713	0.00239137	0.00889591
gene7	CTL0007	recB	317.026	314.896	319.156	1.01353	0.0193873	0.974003	0.999146	323.19	342.413	303.967	0.887721	-0.171821	0.0964279	0.199284	344.068	362.736	325.4	0.897071	-0.156706	0.156005	0.282817
gene70	CTL0065	CTL0065	223.915	220.195	227.635	1.03379	0.0479422	0.748343	0.936688	227.907	239.499	216.316	0.903204	-0.146877	0.272208	0.420521	236.9	253.69	220.11	0.867635	-0.20484	0.142508	0.26451
gene700	CTL0671	pmpC	16350.5	15284.2	17416.8	1.13952	0.188431	3.82299e-06	7.25587e-05	20459.4	16622.4	24296.3	1.46166	0.547605	1.63622e-18	2.52984e-16	21806.2	17608.9	26003.5	1.47672	0.562396	2.09287e-19	1.94636e-17
gene701	CTL_t29	tRNA-Ser	685.55	760.934	610.166	0.801865	-0.318568	0.0453516	0.172857	643.128	827.624	458.631	0.554154	-0.851641	1.90885e-07	2.21904e-06	724.881	876.685	573.077	0.653687	-0.613329	0.0010647	0.00442039
gene702	CTL0672	CTL0672	219.374	220.354	218.395	0.991114	-0.0128771	0.930299	0.982041	242.698	239.654	245.743	1.02541	0.0362008	0.733328	0.825659	259.188	253.865	264.512	1.04194	0.0592715	0.596472	0.736679
gene703	CTL0673	CTL0673	132.207	128.235	136.18	1.06195	0.0867218	0.508832	0.80342	147.706	139.477	155.935	1.118	0.160919	0.238891	0.379923	164.865	147.752	181.979	1.23165	0.300595	0.0464997	0.108655
gene704	CTL0674	CTL0674	312.587	311.354	313.819	1.00792	0.0113773	0.874613	0.966861	338.148	338.597	337.698	0.997345	-0.00383501	0.955289	0.975213	365.119	358.706	371.532	1.03576	0.0506854	0.678419	0.799657
gene705	CTL0675	obgE	394.001	388.678	399.324	1.02739	0.0389846	0.758408	0.94097	449.441	422.598	476.284	1.12704	0.172535	0.0999888	0.203478	468.038	447.683	488.394	1.09094	0.125565	0.245413	0.388773
gene706	CTL0676	rpmA	2284.39	2369.11	2199.68	0.928484	-0.107051	0.150525	0.404397	2603.96	2576.09	2631.83	1.02164	0.030887	0.730984	0.824019	2659.44	2729.1	2589.78	0.948951	-0.0755951	0.250919	0.394092
gene707	CTL0677	rplU	3000.71	2902.27	3099.16	1.06784	0.0946979	0.0714822	0.247132	3246.3	3156.48	3336.12	1.05691	0.0798555	0.215228	0.354269	3432.18	3343.79	3520.56	1.05287	0.0743241	0.259335	0.405347
gene708	CTL_t24	tRNA-Phe	90.8613	92.8112	88.9114	0.957981	-0.0619306	0.796364	0.955637	88.0212	100.952	75.0899	0.743814	-0.426985	0.044723	0.106103	102.189	106.934	97.444	0.911253	-0.134077	0.476749	0.630693
gene709	CTL0678	CTL0678	413.765	414.56	412.97	0.996164	-0.00554445	0.913182	0.977232	435.365	450.774	419.957	0.931634	-0.102165	0.423675	0.57104	452.852	477.56	428.144	0.896525	-0.157584	0.172371	0.303608
gene71	CTL0066	nth	90.8042	92.3212	89.2872	0.967136	-0.0482093	0.830772	0.964976	99.4956	100.402	98.5893	0.981947	-0.0262836	0.90488	0.945621	101.434	106.366	96.5033	0.90728	-0.140381	0.445557	0.599665
gene710	CTL0679	CTL0679	977.677	1063.69	891.665	0.838275	-0.254504	0.000139164	0.00157833	1060	1156.67	963.325	0.832845	-0.26388	0.000536175	0.00246853	1118.27	1225.36	1011.18	0.825209	-0.277169	0.000373211	0.00176186
gene711	CTL0680	CTL0680	979.058	1004.01	954.103	0.950289	-0.0735611	0.284791	0.583383	1114.89	1091.85	1137.92	1.0422	0.0596323	0.539771	0.675622	1134.88	1156.6	1113.15	0.962435	-0.0552392	0.467974	0.621736
gene712	CTL0681	CTL0681	586.349	616.55	556.148	0.902033	-0.148748	0.057913	0.209568	614.259	670.358	558.159	0.832629	-0.264254	0.00201349	0.00803668	666.04	710.177	621.902	0.875699	-0.191492	0.0312936	0.0781973
gene713	CTL0682	CTL0682	181.824	186.822	176.827	0.9465	-0.0793253	0.438418	0.74585	195.338	203.152	187.525	0.923078	-0.115475	0.366864	0.51652	206.893	215.224	198.562	0.922582	-0.11625	0.544259	0.693371
gene714	CTL0683	rsbV	128.528	141.247	115.808	0.819899	-0.286482	0.0808193	0.266532	138.133	153.62	122.646	0.798374	-0.324863	0.0348829	0.0879164	140.029	162.74	117.317	0.720889	-0.472151	0.00402967	0.0139316
gene715	CTL0684	CTL0684	1765.35	1753.29	1777.42	1.01376	0.019713	0.727756	0.925978	1994.9	1906.77	2083.04	1.09245	0.127562	0.0701125	0.15712	2067.37	2019.9	2114.84	1.047	0.066265	0.363611	0.524277
gene716	CTL0685	CTL0685	398.639	420.255	377.024	0.897132	-0.156609	0.0627766	0.22324	446.604	457.074	436.134	0.954188	-0.0676538	0.520984	0.661003	474.347	484.176	464.518	0.959399	-0.0597965	0.639786	0.767529
gene717	CTL0686	CTL0686	142.838	145.743	139.932	0.960131	-0.0586972	0.708098	0.919452	164.474	158.488	170.459	1.07553	0.105047	0.443084	0.591685	164.507	167.89	161.124	0.959704	-0.0593392	0.713834	0.828697
gene718	CTL0687	ubiE	479.884	501.088	458.681	0.915369	-0.127574	0.14214	0.390232	485.343	544.945	425.741	0.781256	-0.356133	0.000184242	0.000979115	523.503	577.301	469.705	0.813622	-0.297569	0.00265365	0.00983224
gene719	CTL0688	CTL0688	3033.33	2929.86	3136.8	1.07063	0.0984629	0.0326719	0.138744	3144.9	3186.46	3103.34	0.973915	-0.0381326	0.61351	0.736925	3339.28	3375.47	3303.09	0.978558	-0.0312708	0.675584	0.798339
gene72	CTL0067	trmE	307.473	292.338	322.609	1.10355	0.142154	0.129991	0.365231	361.76	317.917	405.603	1.27581	0.351419	0.000875142	0.00383907	380.605	336.803	424.408	1.26011	0.333547	0.00237795	0.00888149
gene720	CTL0689	dapF	1892.79	1848.52	1937.06	1.0479	0.0675008	0.209132	0.494892	2133.27	2010.21	2256.34	1.12244	0.166638	0.0204617	0.0559688	2248.43	2129.52	2367.35	1.11168	0.152742	0.041307	0.0986365
gene721	CTL0690	clpP	1810.17	1739.34	1881	1.08145	0.112964	0.0563199	0.205402	2020.78	1891.36	2150.2	1.13685	0.185046	0.0123802	0.0371267	2143.26	2003.7	2282.81	1.1393	0.188147	0.0125228	0.0370899
gene722	CTL0691	glyA	1684.58	1622.35	1746.8	1.07671	0.106629	0.0414352	0.163978	1978.29	1764.44	2192.15	1.2424	0.313133	8.42089e-06	6.75123e-05	2103.35	1869.07	2337.62	1.25069	0.322719	5.10338e-06	3.59556e-05
gene723	CTL0692	hemD	21.6806	22.335	21.0263	0.941403	-0.087116	0.778701	0.944187	33.3822	24.2938	42.4706	1.74821	0.805877	0.0378965	0.0932375	32.3035	25.7353	38.8716	1.51044	0.594967	0.0567582	0.128431
gene724	CTL0693	ispF	273.944	298.632	249.256	0.834661	-0.260737	0.020477	0.093351	287.463	324.725	250.2	0.770498	-0.376138	0.000617866	0.00281674	316.66	344.016	289.305	0.840964	-0.249884	0.031363	0.0781973
gene725	CTL0694	CTL0694	1663.53	1698.94	1628.12	0.958313	-0.0614307	0.372365	0.685759	2038.53	1847.72	2229.34	1.20654	0.270873	0.00179304	0.00725012	2225.17	1957.38	2492.95	1.27361	0.348928	1.20002e-06	9.8763e-06
gene726	CTL0695	rpsJ	2718.17	2771.5	2664.83	0.961511	-0.056624	0.287937	0.58853	3041.96	3014.12	3069.8	1.01847	0.0264093	0.667687	0.782052	3247.02	3193.07	3300.97	1.03379	0.0479466	0.500763	0.655006
gene727	CTL0696	fusA	13554.9	12849.4	14260.3	1.10981	0.150313	0.000251125	0.00262411	15606.5	13974.1	17239	1.23364	0.302924	1.32767e-06	1.25993e-05	16535.9	14803.6	18268.1	1.23403	0.30338	1.39937e-06	1.13167e-05
gene728	CTL0697	rpsG	3692.45	3638.09	3746.82	1.02989	0.0424857	0.407271	0.717077	4156.8	3956.68	4356.92	1.10115	0.139016	0.034248	0.0865507	4381.66	4191.62	4571.71	1.09068	0.125225	0.0559063	0.126812
gene729	CTL0698	rpsL	2784.48	2790.9	2778.06	0.9954	-0.00665211	0.847633	0.964976	3035.94	3035.09	3036.79	1.00056	0.000809553	0.981086	0.992829	3125.57	3215.27	3035.87	0.944201	-0.0828337	0.211142	0.347421
gene73	CTL0068	psdD	209.061	207.419	210.702	1.01583	0.0226551	0.955169	0.993446	225.471	225.508	225.434	0.999676	-0.000467756	0.899054	0.941577	233.651	238.886	228.416	0.956172	-0.0646585	0.551197	0.697433
gene730	CTL0699	CTL0699	102.516	104.639	100.393	0.959423	-0.0597604	0.6618	0.895887	101.624	113.776	89.4707	0.786374	-0.346713	0.0359167	0.0897918	111.845	120.537	103.154	0.855782	-0.224684	0.194466	0.328825
gene731	CTL0700	tsp	126.163	118.384	133.943	1.13143	0.178142	0.269988	0.564056	132.236	128.728	135.743	1.0545	0.0765562	0.646272	0.764734	135.907	136.376	135.438	0.993122	-0.00995772	0.919994	0.95704
gene732	CTL0701	CTL0701	479.733	496.174	463.292	0.93373	-0.0989233	0.38151	0.690281	509.964	539.419	480.51	0.890793	-0.166838	0.282029	0.431478	520.533	571.496	469.571	0.821652	-0.283401	0.146925	0.270149
gene733	CTL0702	omcB	605.909	638.104	573.715	0.899092	-0.153459	0.0780844	0.260281	651.748	694.049	609.446	0.878103	-0.187539	0.0408498	0.0991801	730.322	735.223	725.421	0.986668	-0.019363	0.907222	0.953352
gene734	CTL0703	omcA	154.809	163.26	146.359	0.896475	-0.157665	0.305955	0.613229	168.966	177.55	160.383	0.903311	-0.146706	0.305702	0.460783	173.462	188.065	158.86	0.844711	-0.24347	0.10519	0.208143
gene735	CTL0704	CTL0704	273.921	269.956	277.885	1.02937	0.0417608	0.801405	0.956748	271.313	293.59	249.036	0.848246	-0.237446	0.0490782	0.115149	291.459	310.996	271.923	0.87436	-0.1937	0.117508	0.225325
gene736	CTL0705	gltX	2560.67	2613.47	2507.86	0.959588	-0.0595126	0.22075	0.505122	2849.95	2842.24	2857.67	1.00543	0.00781134	0.879445	0.932592	3067.41	3010.95	3123.86	1.0375	0.0531092	0.440784	0.595827
gene737	CTL0706	euo	2006.55	1721.14	2291.95	1.33164	0.413208	5.88977e-15	6.84686e-13	3237.19	1871.77	4602.61	2.45896	1.29805	3.69342e-06	3.06686e-05	3687.74	1982.94	5392.54	2.71946	1.44332	4.04868e-10	7.27766e-09
gene738	CTL0707	recJ	1009.83	1022.29	997.376	0.975631	-0.0355926	0.635207	0.885671	1161.28	1111.8	1210.75	1.089	0.123005	0.107571	0.212401	1230.03	1177.75	1282.3	1.08877	0.122696	0.106979	0.210338
gene739	CTL0708a	secF	4610.85	4367.12	4854.57	1.11162	0.152661	0.000752661	0.00631633	5755.16	4749.33	6761	1.42357	0.509513	4.47549e-15	3.78382e-13	6221.3	5031.2	7411.41	1.47309	0.558847	1.48647e-17	9.21612e-16
gene74	CTL0069	CTL0069	1351.39	1352.13	1350.65	0.998904	-0.00158145	0.989809	1	1476.88	1470.28	1483.48	1.00898	0.0128998	0.974023	0.98891	1560.31	1557.56	1563.06	1.00353	0.00508241	0.935762	0.970188
gene741	CTL0709	CTL0709	181.396	179.928	182.864	1.01632	0.0233479	0.940796	0.986455	200.939	195.662	206.216	1.05394	0.0757869	0.580597	0.71258	217.113	207.292	226.934	1.09475	0.130606	0.385667	0.546754
gene742	CTL0710	uppS	684.99	639.417	730.562	1.14254	0.192249	0.00822654	0.0463678	882.157	695.312	1069	1.53744	0.620533	1.08121e-11	3.04704e-10	952.626	736.587	1168.66	1.5866	0.665934	3.1753e-15	1.13578e-13
gene743	CTL0711	cdsA	578.563	591.893	565.234	0.95496	-0.066488	0.433209	0.744703	685.643	643.719	727.568	1.13026	0.176651	0.0371762	0.0924434	731.485	681.93	781.039	1.14534	0.195771	0.0268755	0.069236
gene744	CTL0712	cmk	337.793	373.385	302.202	0.809359	-0.305149	0.00209266	0.0143101	380.502	406.085	354.919	0.874002	-0.194292	0.0712989	0.157876	413.588	430.172	397.005	0.922899	-0.115756	0.28856	0.437783
gene745	CTL0713	plsC	415.2	455.571	374.828	0.822765	-0.281447	0.00161731	0.0117508	467.976	495.467	440.486	0.889033	-0.169691	0.0825888	0.176976	498.64	524.905	472.375	0.899925	-0.152123	0.143734	0.265223
gene746	CTL0714	argS	865.797	943.724	787.87	0.834852	-0.260407	0.000145259	0.0016276	1022.24	1026.3	1018.18	0.992093	-0.0114529	0.944184	0.97134	1107.66	1087.23	1128.09	1.03758	0.053228	0.489602	0.643121
gene747	CTL0715	murA	1101.12	1020.15	1182.08	1.15872	0.212536	0.000911714	0.00722522	1186.77	1109.33	1264.21	1.13962	0.188548	0.0162251	0.0464288	1255.39	1175.16	1335.62	1.13654	0.18465	0.0227586	0.0603218
gene748	CTL0716	tarp	242.206	234.193	250.219	1.06843	0.0954909	0.456753	0.755837	254.821	254.694	254.947	1.00099	0.00142979	0.990759	1	262.746	269.801	255.691	0.947701	-0.077496	0.510074	0.662527
gene749	CTL0717	CTL0717	923.05	906.832	939.268	1.03577	0.0507003	0.534179	0.819424	989.3	986.202	992.398	1.00628	0.00903607	0.897772	0.941294	1023.08	1044.74	1001.42	0.958533	-0.0610998	0.467577	0.621736
gene75	CTL0070	secA	5604.28	5390.44	5818.13	1.07934	0.110153	0.0165908	0.0795331	6195.01	5861.74	6528.29	1.11371	0.155375	0.0194155	0.0533446	6615.65	6209.89	7021.41	1.13068	0.177193	0.00903973	0.0276544
gene750	CTL0718	CTL0718	150.441	144.161	156.721	1.08712	0.120515	0.464665	0.766204	146.356	156.77	135.942	0.867141	-0.205662	0.170299	0.295466	161.97	166.079	157.862	0.950525	-0.0732029	0.606743	0.742602
gene751	CTL0719	prfB	399.849	397.847	401.852	1.01007	0.0144483	0.886248	0.967513	412.589	432.681	392.496	0.907126	-0.140625	0.17524	0.301245	440.196	458.339	422.054	0.920832	-0.11899	0.279677	0.427093
gene752	CTL0720	CTL0720	2125.43	2311.1	1939.76	0.839325	-0.252698	1.36425e-06	3.02084e-05	2081.88	2513.28	1650.47	0.656701	-0.606692	7.46388e-14	3.4707e-12	2189.41	2662.46	1716.35	0.644651	-0.633411	4.69486e-14	1.40846e-12
gene753	CTL0721	CTL0721	1275.04	1329.5	1220.58	0.918071	-0.123323	0.0338933	0.142628	1403.96	1445.79	1362.13	0.94213	-0.0860013	0.232916	0.374762	1520.97	1531.65	1510.28	0.986047	-0.0202713	0.797648	0.881821
gene754	CTL0722	ispD	250.878	272.377	229.38	0.842142	-0.247865	0.0243879	0.106985	282.421	296.293	268.549	0.906363	-0.14184	0.282085	0.431478	301.842	313.881	289.803	0.923288	-0.115147	0.42628	0.58386
gene755	CTL0723	truA	183.257	181.646	184.869	1.01774	0.0253748	0.957834	0.994181	201.979	197.529	206.428	1.04505	0.0635788	0.643945	0.764734	204.673	209.27	200.075	0.956063	-0.0648222	0.663246	0.788771
gene756	CTL0724	CTL0724	240.477	228.996	251.959	1.10027	0.137864	0.21905	0.505092	242.758	248.992	236.524	0.949924	-0.0741161	0.511941	0.653093	259.525	263.767	255.283	0.967837	-0.0471644	0.660365	0.788369
gene757	CTL0725	CTL0725	56.4213	59.745	53.0977	0.888739	-0.170169	0.412341	0.720821	56.7371	64.9598	48.5145	0.746838	-0.421132	0.076336	0.166423	61.1422	68.8288	53.4556	0.776647	-0.36467	0.0977131	0.196695
gene758	CTL_t16	tRNA-Leu3	471.387	472.233	470.542	0.99642	-0.00517387	0.809924	0.961978	437.281	513.574	360.988	0.702894	-0.508621	2.34895e-05	0.00016804	521.083	544.025	498.141	0.915658	-0.127119	0.671945	0.796063
gene759	CTL0726	CTL0726	147.594	137.374	157.815	1.1488	0.200124	0.295173	0.599369	141.986	149.383	134.589	0.900967	-0.150453	0.295438	0.448217	152.351	158.277	146.426	0.925128	-0.112274	0.435632	0.591443
gene76	CTL0071	CTL0071	273.243	288.862	257.624	0.891858	-0.165113	0.149802	0.404397	291.237	314.191	268.282	0.853881	-0.227893	0.0501786	0.117251	303.997	332.846	275.147	0.82665	-0.274652	0.0204499	0.0555123
gene760	CTL0727	atoS	144.586	144.784	144.388	0.997261	-0.00395674	0.904207	0.974407	160.182	157.448	162.915	1.03472	0.0492387	0.718969	0.813432	166.217	166.779	165.656	0.993268	-0.00974558	0.993717	1
gene761	CTL0728	atoC	73.6961	80.2792	67.1129	0.835994	-0.258436	0.264319	0.561224	80.2935	87.3588	73.2282	0.838247	-0.254553	0.351141	0.502786	89.6021	92.5332	86.6711	0.936649	-0.0944197	0.783797	0.877173
gene762	CTL_t04	tRNA-Arg3	21.7636	23.1347	20.3925	0.88147	-0.182016	0.793864	0.953868	22.1611	25.1788	19.1434	0.760301	-0.395358	0.451831	0.599434	25.1101	26.6708	23.5493	0.882963	-0.179575	0.72179	0.831976
gene763	CTL0729	CTL0729	87.6443	86.5725	88.7161	1.02476	0.035288	0.821599	0.964976	99.4599	94.16	104.76	1.11257	0.153898	0.359551	0.509793	93.9077	99.7613	88.0541	0.882647	-0.180091	0.432704	0.589187
gene764	CTL0730	recO	249.959	247.292	252.625	1.02156	0.0307792	0.808594	0.961978	259.143	268.951	249.334	0.92706	-0.109265	0.389022	0.535986	280.692	284.904	276.48	0.970433	-0.0432992	0.812903	0.889412
gene765	CTL0731	CTL0731	422.143	414.833	429.453	1.03524	0.0499671	0.69178	0.913903	450.616	451.086	450.146	0.997918	-0.00300723	0.893426	0.940701	475.679	477.863	473.495	0.990859	-0.0132479	0.830304	0.902082
gene766	CTL_t18	tRNA-Leu5	116.341	127.56	105.121	0.824087	-0.279131	0.168717	0.437259	105.851	138.678	73.0241	0.526575	-0.92529	1.49188e-05	0.000111891	123.306	146.896	99.7169	0.678827	-0.558883	0.0488443	0.112718
gene767	CTL0733	CTL0733	393.223	396.333	390.113	0.984307	-0.0228194	0.736497	0.930628	409.203	431.009	387.396	0.898812	-0.153908	0.123679	0.229584	414.176	456.612	371.739	0.814125	-0.296678	0.00509372	0.0170401
gene768	CTL0734	CTL0734	61.4755	66.2239	56.7272	0.856597	-0.223311	0.3795	0.688978	65.938	71.9989	59.8772	0.831642	-0.265966	0.172513	0.29821	71.4831	76.2749	66.6912	0.874353	-0.193713	0.366097	0.526228
gene769	CTL0735	CTL0735	105.574	103.835	107.313	1.03349	0.0475296	0.827059	0.964976	112.348	112.903	111.793	0.990165	-0.0142587	0.871804	0.927664	112.369	119.61	105.129	0.878934	-0.186174	0.279589	0.427093
gene77	CTL0072	engA	763.25	743.703	782.798	1.05257	0.0739127	0.24683	0.538853	790.667	808.741	772.592	0.955303	-0.0659701	0.415115	0.564254	851.033	856.721	845.345	0.986721	-0.0192855	0.812343	0.889412
gene770	CTL0736	pheT	1420.34	1372.42	1468.27	1.06984	0.0973916	0.116207	0.33459	1583.55	1492.5	1674.6	1.12201	0.166081	0.0273085	0.0715405	1656.85	1581.13	1732.56	1.09577	0.13195	0.0798733	0.171552
gene771	CTL0737	CTL0737	1154.73	1117.57	1191.89	1.0665	0.0928787	0.160492	0.421632	1278.68	1215.26	1342.1	1.10437	0.143225	0.0709378	0.157451	1332.09	1287.38	1376.8	1.06947	0.0968914	0.232946	0.373378
gene772	CTL0738	CTL0738	327.183	324.47	329.896	1.01672	0.0239253	0.69265	0.913903	366.58	352.879	380.28	1.07765	0.107885	0.317867	0.475268	390.167	373.829	406.504	1.08741	0.120893	0.266197	0.411919
gene773	CTL0739	oppC2	1654.71	1588.05	1721.36	1.08395	0.116292	0.0509293	0.188702	1931.54	1727.04	2136.04	1.23682	0.306639	1.76845e-05	0.000129501	2107.61	1829.57	2385.65	1.30394	0.382874	1.1069e-07	1.197e-06
gene774	CTL0740	oppB2	1395.19	1295.5	1494.87	1.15389	0.206509	0.000493963	0.00452124	1859.41	1408.81	2310.01	1.6397	0.713428	2.34533e-10	4.95718e-09	1997.01	1492.43	2501.58	1.67618	0.745177	3.99188e-24	9.28113e-22
gene775	CTL0741	oppA4	3444.09	3097.36	3790.82	1.22389	0.291472	5.8905e-10	2.79884e-08	4427.03	3368.57	5485.49	1.62844	0.703487	2.17603e-26	5.05928e-24	4760.77	3568.43	5953.11	1.66827	0.738355	1.27467e-28	3.95148e-26
gene776	CTL0742a	CTL0742a	21109.4	22276.5	19942.3	0.895218	-0.159689	0.14288	0.390232	21839.5	24220.1	19458.9	0.80342	-0.315774	0.0235385	0.0629046	22547.3	25658.7	19435.9	0.757475	-0.400729	0.0246261	0.0646958
gene777	CTL0742	CTL0742	177.582	188.111	167.053	0.888054	-0.17128	0.180038	0.456343	174.662	204.57	144.754	0.707599	-0.498996	0.000306984	0.0015516	189.488	216.716	162.26	0.748723	-0.417497	0.00362617	0.0128226
gene778	CTL0743	CTL0743	563.934	560.862	567.007	1.01096	0.0157194	0.863079	0.966568	601.999	609.893	594.105	0.974112	-0.0378401	0.692375	0.798005	597.201	646.126	548.275	0.848557	-0.236916	0.00927759	0.028289
gene779	CTL0744	CTL0744	137.439	131.686	143.193	1.08738	0.120856	0.430735	0.743198	150.035	143.218	156.852	1.0952	0.131199	0.35118	0.502786	154.814	151.716	157.913	1.04085	0.057765	0.693042	0.810728
gene78	CTL0073	pcnB	989.869	1086.44	893.301	0.82223	-0.282386	0.000910372	0.00722522	1081.37	1181.81	980.93	0.830021	-0.26878	0.0040321	0.0145909	1152.73	1251.95	1053.51	0.841493	-0.248978	0.00980899	0.029618
gene780	CTL0745	CTL0745	268.426	271.085	265.767	0.980381	-0.028585	0.88284	0.967068	286.823	294.762	278.884	0.946131	-0.0798879	0.436372	0.583922	290.902	312.247	269.558	0.863283	-0.212095	0.0701708	0.153912
gene781	CTL0746	hemH	666.557	654.703	678.411	1.03621	0.0513186	0.372942	0.685759	734.784	712.121	757.446	1.06365	0.0890203	0.246	0.388078	793.506	754.371	832.641	1.10376	0.142421	0.0812589	0.173001
gene782	CTL0747	fliY	919.66	872.486	966.835	1.10814	0.148138	0.0206379	0.0936254	987.319	948.729	1025.91	1.08135	0.112833	0.184719	0.314631	1040.13	1005.02	1075.24	1.06986	0.0974266	0.273989	0.421871
gene783	CTL0748	CTL0748	198.878	209.111	188.645	0.902128	-0.148596	0.2613	0.557525	221.271	227.448	215.094	0.945686	-0.0805663	0.551361	0.686433	230.979	240.954	221.003	0.9172	-0.124692	0.383108	0.543954
gene784	CTL0749	CTL0749	391.715	366.141	417.29	1.1397	0.18865	0.0477174	0.178222	407.902	398.172	417.632	1.04887	0.0688398	0.516752	0.657427	448.749	421.803	475.696	1.12777	0.17347	0.105456	0.208225
gene785	CTL0750	glgC	89.301	102.694	75.9079	0.739165	-0.436031	0.0146287	0.0735386	107.777	111.71	103.844	0.929581	-0.105348	0.700798	0.802638	116.891	118.342	115.439	0.975472	-0.0358274	0.944671	0.973654
gene786	CTL0751	CTL0751	88.2861	96.1928	80.3794	0.835607	-0.259103	0.476328	0.775649	87.1178	104.672	69.564	0.664592	-0.589458	0.0253356	0.0671286	96.1494	110.872	81.4266	0.734417	-0.445328	0.070945	0.15488
gene787	CTL0752	rho	3685.77	4068.08	3303.46	0.812044	-0.30037	1.23904e-10	7.20193e-09	4250.15	4424.12	4076.19	0.921356	-0.11817	0.253945	0.397151	4670.98	4686.77	4655.19	0.99326	-0.00975629	0.918883	0.95704
gene788	CTL0753	coaE	1472.42	1488.95	1455.9	0.977802	-0.0323855	0.51386	0.804474	1718.54	1619.24	1817.85	1.12266	0.166918	0.0643623	0.145637	1812.88	1715.36	1910.4	1.1137	0.155364	0.0360737	0.087366
gene789	CTL0754	polA	1575.32	1655.35	1495.29	0.903308	-0.146711	0.0080085	0.0456927	1962.68	1800.17	2125.18	1.18054	0.239451	0.107098	0.211917	2177.71	1907.04	2448.37	1.28386	0.360485	0.0135918	0.0397497
gene79	CTL0074	clpX	2979.17	3159.59	2798.75	0.885797	-0.174953	0.000608743	0.00529094	3273.61	3436.28	3110.94	0.905324	-0.143495	0.0391125	0.0957226	3512.46	3640.22	3384.69	0.929802	-0.105005	0.142778	0.26451
gene790	CTL0755	sohB	640.082	708.639	571.525	0.806511	-0.310233	6.12368e-05	0.000837504	816.912	770.66	863.165	1.12003	0.163542	0.222182	0.361881	895.524	816.376	974.672	1.1939	0.255684	0.0182338	0.0501699
gene791	CTL0756	CTL0756	1393.34	1535.22	1251.46	0.815164	-0.294838	8.95293e-07	2.13493e-05	1776.74	1669.51	1883.96	1.12845	0.174347	0.222091	0.361881	1957.4	1768.64	2146.16	1.21345	0.27912	0.0352473	0.0855875
gene792	CTL0757	CTL0757	630.444	642.01	618.878	0.963969	-0.0529415	0.658	0.893203	688.923	698.313	679.534	0.973108	-0.0393283	0.74865	0.835827	737.366	739.731	735	0.993606	-0.0092548	0.97912	0.994085
gene793	CTL_t30	tRNA-Ser2	594.731	670.681	518.78	0.773512	-0.370504	0.242955	0.534157	567.551	729.511	405.59	0.555975	-0.846908	3.01297e-05	0.00020756	697.001	772.692	621.31	0.804084	-0.314582	0.338114	0.491322
gene794	CTL0758	CTL0758	2.57499	1.45271	3.69726	2.54508	1.34771	0.3118	0.619602	2.61652	1.57851	3.65454	2.31518	1.21112	0.415607	0.564254	3.51815	1.67138	5.36492	3.20987	1.68251	0.136122	0.256263
gene795	CTL0759	dnaB	642.793	567.143	718.444	1.26678	0.341165	1.23754e-05	0.000209256	833.209	616.809	1049.61	1.70168	0.766956	5.4721e-07	5.59237e-06	925.384	653.394	1197.37	1.83255	0.87385	1.95008e-07	1.89335e-06
gene796	CTL0760	gidA	4461.55	4487.2	4435.89	0.988566	-0.0165912	0.684207	0.909483	5058.87	4879.44	5238.31	1.07355	0.102385	0.136301	0.250912	5542.77	5169.2	5916.34	1.14454	0.194762	0.00439854	0.014984
gene797	CTL0761	lplA2	255.474	262.543	248.404	0.946146	-0.0798659	0.45134	0.75359	274.612	285.495	263.729	0.923762	-0.114407	0.326177	0.483032	290.3	302.431	278.17	0.919778	-0.120642	0.334042	0.488249
gene798	CTL0762	ndk	40750.2	44672.5	36827.9	0.824397	-0.278589	0.00286601	0.0190385	39613.5	48574.3	30652.7	0.631048	-0.664179	9.50087e-07	9.30085e-06	41890	51462.2	32317.7	0.627989	-0.671188	0.000400049	0.00186958
gene799	CTL0763	ruvA	127.86	126.428	129.293	1.02266	0.0323238	0.756346	0.940377	148.839	137.486	160.192	1.16515	0.220518	0.136795	0.250912	163.068	145.651	180.485	1.23916	0.309362	0.0439422	0.103198
gene8	CTL0008	recC	1145.21	1149.26	1141.17	0.992966	-0.010184	0.769439	0.942444	1200.09	1249.73	1150.45	0.920565	-0.119408	0.0983653	0.202838	1256.07	1323.98	1188.15	0.89741	-0.156161	0.089796	0.185992
gene80	CTL0075	clpP2	2335.46	2418.44	2252.48	0.931377	-0.102562	0.0447428	0.171238	2618.66	2629.96	2607.36	0.99141	-0.0124457	0.831763	0.900512	2808.28	2786.04	2830.52	1.01597	0.022852	0.767254	0.865
gene800	CTL0764	ruvC	249.693	261.899	237.486	0.906783	-0.14117	0.216984	0.505092	275.389	284.794	265.984	0.933951	-0.0985805	0.39124	0.538245	292.528	301.691	283.365	0.939253	-0.0904138	0.399335	0.55763
gene801	CTL0765	CTL0765	348.091	339.417	356.765	1.05111	0.0719159	0.304009	0.611966	348.188	369.176	327.2	0.886297	-0.174139	0.121074	0.227883	364.791	391.073	338.51	0.865591	-0.208242	0.0835196	0.176191
gene802	CTL_t19	tRNA-Leu2	1047.84	1074.67	1021	0.950059	-0.0739116	0.872573	0.966861	970.281	1168.93	771.63	0.660115	-0.599211	0.000160072	0.000886112	1148.44	1238.21	1058.66	0.854986	-0.226027	0.226606	0.36524
gene803	CTL0766	CTL0766	82443.1	4133.43	160753	38.8909	5.28136	0	0	87707	4495.29	170919	38.0217	5.24875	0	0	89908.6	4762	175055	36.7608	5.2001	0	0
gene804	CTL0767	gapA	5077.21	5252.02	4902.4	0.933432	-0.0993839	0.0215537	0.0968355	6022.88	5711.2	6334.56	1.10915	0.149452	0.0754144	0.165025	6669.82	6050.24	7289.4	1.20481	0.268808	5.0038e-05	0.000285493
gene805	CTL0768	rplQ	2195.16	2267.8	2122.52	0.935941	-0.0955109	0.0755363	0.257473	2458.94	2466.35	2451.53	0.993988	-0.00869953	0.972517	0.98846	2607.31	2612.75	2601.88	0.99584	-0.00601405	0.945387	0.973654
gene806	CTL0769	rpoA	9326.17	9753	8899.34	0.912472	-0.132148	0.00113848	0.00889739	10328.5	10606.6	10050.4	0.94756	-0.0777113	0.22857	0.369389	10961.7	11236.3	10687	0.95111	-0.0723155	0.249424	0.392846
gene807	CTL0770	rpsK	3278.45	3461.58	3095.32	0.894195	-0.161338	0.000464994	0.00436812	3552.6	3764.22	3340.98	0.887563	-0.172078	0.00838415	0.0272519	3779.45	3987.82	3571.08	0.895498	-0.159238	0.014901	0.0425089
gene808	CTL0771	rpsM	2668.06	2610.3	2725.82	1.04426	0.0624768	0.232463	0.515968	2987.54	2838.86	3136.21	1.10475	0.143714	0.0298194	0.0769426	3074.49	3007.29	3141.7	1.04469	0.0630801	0.343414	0.497469
gene809	CTL0772	secY	6130.71	6104.24	6157.18	1.00867	0.0124597	0.825756	0.964976	6897.24	6638.62	7155.87	1.07792	0.108244	0.085545	0.181223	7314.49	7032.64	7596.33	1.08015	0.111237	0.0752501	0.16313
gene81	CTL0076	tig	4932.99	4972.46	4893.52	0.984125	-0.0230864	0.658857	0.893203	5417.77	5407.83	5427.72	1.00368	0.00529558	0.893335	0.940701	5831.5	5728.78	5934.22	1.03586	0.0508307	0.438298	0.593329
gene810	CTL0773	rplO	3143.69	3159.4	3127.98	0.990054	-0.0144212	0.74437	0.934852	3425.74	3436.38	3415.11	0.993811	-0.0089561	1	1	3579.15	3640.25	3518.05	0.966433	-0.0492581	0.547604	0.694777
gene811	CTL0774	rpsE	2818.1	2860.46	2775.74	0.970384	-0.0433716	0.313524	0.6217	3061.49	3110.7	3012.27	0.968359	-0.0463857	0.472098	0.617513	3259.3	3295.34	3223.26	0.978126	-0.0319078	0.662376	0.788744
gene812	CTL0775	rplR	2587.56	2542.52	2632.59	1.03542	0.0502212	0.326127	0.636559	2849.08	2765.34	2932.82	1.06056	0.0848296	0.18513	0.314754	3028.74	2929.48	3128.01	1.06777	0.0946008	0.139246	0.260561
gene813	CTL0776	rplF	2814.63	2809.54	2819.72	1.00362	0.00521864	1	1	2984.32	3055.48	2913.15	0.953417	-0.068821	0.314086	0.470371	3260.74	3236.81	3284.66	1.01478	0.0211685	0.744841	0.852032
gene814	CTL0777	rpsH	3157.42	3177.66	3137.19	0.987267	-0.0184878	0.643429	0.888	3434.69	3456.13	3413.24	0.987589	-0.0180171	0.873862	0.92879	3669.81	3661.27	3678.34	1.00466	0.00670954	0.805429	0.884374
gene815	CTL0778	rplE	2839.86	2854.33	2825.4	0.989864	-0.0146983	0.70333	0.917555	2981.28	3104.41	2858.16	0.920677	-0.119233	0.0990386	0.202877	3177.18	3288.62	3065.73	0.932224	-0.101252	0.182901	0.31794
gene816	CTL0779	rplX	1662.87	1659.05	1666.69	1.0046	0.0066273	0.955725	0.993446	1824.6	1804.47	1844.73	1.02231	0.0318358	0.597841	0.727738	1922.51	1911.54	1933.47	1.01147	0.0164567	0.743108	0.851187
gene817	CTL0780	rplN	2579.44	2636.88	2522	0.956432	-0.0642659	0.150089	0.404397	2892.1	2867.61	2916.6	1.01708	0.0244346	0.71304	0.811661	3061.43	3037.85	3085.02	1.01553	0.0222279	0.724388	0.832733
gene818	CTL0781	rpsQ	1032.44	1068.42	996.463	0.932654	-0.100585	0.0803228	0.265837	1106.03	1161.91	1050.15	0.903821	-0.145891	0.0610303	0.139798	1166.14	1230.91	1101.38	0.894765	-0.16042	0.0448894	0.105157
gene819	CTL0782	rpmC	455.559	459.254	451.864	0.983907	-0.023406	0.720899	0.923993	475.315	499.443	451.188	0.903381	-0.146593	0.119083	0.225096	507.354	529.092	485.617	0.917831	-0.123699	0.210599	0.347421
gene82	CTL_t12	tRNA-Gly2	201.863	206.647	197.08	0.953704	-0.0683864	0.975489	0.999146	183.388	224.798	141.979	0.631585	-0.662951	0.00269085	0.0103838	229.332	238.101	220.563	0.926344	-0.11038	0.83589	0.904979
gene820	CTL0783	rplP	1882.72	1950.87	1814.58	0.930138	-0.104484	0.0488593	0.181756	2018.05	2121.74	1914.35	0.902253	-0.148396	0.0419254	0.101012	2188.75	2247.71	2129.8	0.947544	-0.0777348	0.296407	0.447497
gene821	CTL0784	rpsC	3354.23	3424.71	3283.74	0.958839	-0.0606399	0.157544	0.416239	3597.89	3724.28	3471.51	0.93213	-0.101397	0.123662	0.229584	3818.51	3945.32	3691.7	0.935716	-0.0958577	0.163116	0.292076
gene822	CTL0785	rplV	1965.53	1989.02	1942.05	0.976386	-0.0344761	0.466074	0.767166	2108.25	2163.21	2053.3	0.949191	-0.0752297	0.386985	0.53397	2248.34	2291.67	2205.01	0.962186	-0.0556116	0.479658	0.63274
gene823	CTL0786	rpsS	1332.93	1306.48	1359.39	1.04049	0.0572678	0.878017	0.966861	1385.5	1420.85	1350.15	0.950235	-0.0736431	0.343368	0.498957	1483.98	1505.19	1462.78	0.971825	-0.041232	0.616364	0.748931
gene824	CTL0787	rplB	5207.84	5112.61	5303.06	1.03725	0.052765	0.694017	0.914214	5379.06	5560.35	5197.78	0.934793	-0.0972804	0.155979	0.277362	5743.91	5890.39	5597.43	0.950265	-0.0735982	0.291632	0.441005
gene825	CTL0788	rplW	861.695	861.6	861.789	1.00022	0.000316591	0.792912	0.953868	945.344	937.022	953.665	1.01776	0.025401	0.740925	0.831194	1012.69	992.643	1032.74	1.04039	0.0571258	0.640433	0.767529
gene826	CTL0789	rplD	2289.36	2141.99	2436.73	1.1376	0.185989	0.327178	0.636559	2313.06	2330.26	2295.86	0.985238	-0.0214565	0.983174	0.99386	2472.09	2468.45	2475.74	1.00295	0.00425026	0.827517	0.900483
gene827	CTL0790	rplC	2105.7	1974.62	2236.79	1.13277	0.179858	0.215497	0.505092	2062.41	2147.75	1977.07	0.920531	-0.119462	0.105694	0.210933	2187.93	2275.16	2100.7	0.923319	-0.115099	0.137668	0.25865
gene828	CTL0791	CTL0791	3383.58	3593.89	3173.27	0.882963	-0.179576	0.000269599	0.00278586	3555.23	3908.48	3201.98	0.819239	-0.287643	1.52101e-05	0.000113163	3679.88	4140.56	3219.2	0.77748	-0.363122	1.83625e-07	1.81672e-06
gene829	CTL0792	fmt	891.007	975.177	806.836	0.827374	-0.273388	1.68638e-05	0.000280059	1009.82	1060.44	959.209	0.904541	-0.144743	0.0629551	0.14315	1072.02	1123.38	1020.66	0.908559	-0.138348	0.0844084	0.177601
gene83	CTL0077	CTL0077	5425.46	5114.77	5736.14	1.12148	0.16541	0.000200981	0.00214841	6129.8	5562.69	6696.91	1.2039	0.267714	2.61544e-05	0.000182884	6621.53	5892.67	7350.4	1.24738	0.318902	7.84888e-07	6.88628e-06
gene830	CTL0793	lpxA	1451.78	1519.93	1383.62	0.910319	-0.135557	0.0181912	0.0863153	1589.33	1653.01	1525.65	0.922952	-0.115673	0.135229	0.250026	1675.14	1751.05	1599.23	0.913297	-0.130843	0.0956145	0.194152
gene831	CTL0794	fabZ	498.484	527.074	469.893	0.891512	-0.165675	0.0430731	0.169021	573.451	573.222	573.679	1.0008	0.00114917	0.962855	0.981858	600.72	607.204	594.237	0.978645	-0.031142	0.751268	0.854131
gene832	CTL0795	lpxC	1776.31	1896.57	1656.04	0.873174	-0.195659	0.000494178	0.00452124	1925.54	2062.41	1788.68	0.867277	-0.205436	0.0032644	0.0121436	2030.95	2184.87	1877.02	0.859098	-0.219105	0.00186794	0.00720821
gene833	CTL0796	lnt	279.023	272.054	285.991	1.05123	0.072076	0.544384	0.822463	344.782	295.969	393.595	1.32985	0.411264	0.00334719	0.0123527	351.964	313.499	390.429	1.24539	0.316599	0.0275791	0.0706572
gene834	CTL0797	CTL0797	442.272	416.218	468.327	1.1252	0.170177	0.0760929	0.257473	529.647	452.61	606.684	1.34041	0.422678	0.000189779	0.00100281	580.481	479.466	681.497	1.42137	0.50728	7.81586e-06	5.34467e-05
gene835	CTL0798	dnaQ2	784.869	734.742	834.996	1.13645	0.184531	0.0162458	0.0786904	836.646	799.111	874.182	1.09394	0.129538	0.105684	0.210933	904.534	846.522	962.545	1.13706	0.185307	0.0222197	0.0595512
gene836	CTL0799	CTL0799	766.06	736.887	795.233	1.07918	0.109935	0.150888	0.404397	873.255	801.457	945.053	1.17917	0.23777	0.00315331	0.0117774	922.347	849.029	995.666	1.17271	0.229847	0.00529491	0.0175867
gene837	CTL0800	CTL0800	2222.57	2040.85	2404.29	1.17809	0.236444	1.00369e-05	0.000183025	2321.8	2219.51	2424.1	1.09218	0.127208	0.0708099	0.157451	2435.47	2351.18	2519.76	1.0717	0.0998984	0.163576	0.292076
gene838	CTL_t17	tRNA-Leu	459.546	511.877	407.216	0.795536	-0.330001	0.301822	0.608883	422.998	556.42	289.575	0.520425	-0.942239	9.292e-05	0.00055752	546.539	589.437	503.641	0.854444	-0.226942	0.606858	0.742602
gene839	CTL0801	trxA	816.445	871.473	761.417	0.873713	-0.194769	0.00596703	0.0367506	838.247	947.593	728.902	0.769214	-0.378543	0.00141262	0.00591774	888.564	1003.81	773.314	0.770376	-0.376365	0.000356421	0.00169118
gene84	CTL0078	mreB	1285.12	1191.88	1378.36	1.15647	0.209723	0.000341759	0.00334564	1516.42	1296.2	1736.63	1.33978	0.422001	1.17274e-08	1.88043e-07	1591.84	1373.13	1810.55	1.31856	0.398965	1.31547e-07	1.37459e-06
gene840	CTL0802	CTL0802	954.8	954.802	954.797	0.999995	-7.36151e-06	0.90003	0.971611	991.401	1038.39	944.411	0.909494	-0.136863	0.0936324	0.194371	1031.94	1100.01	963.868	0.876232	-0.190616	0.0213007	0.0572534
gene841	CTL0803	mip	3198.12	3249.81	3146.43	0.96819	-0.0466375	0.314265	0.621844	3364.56	3534.34	3194.79	0.903928	-0.145721	0.029867	0.0769426	3510.61	3744.11	3277.1	0.875266	-0.192207	0.00516962	0.0172321
gene842	CTL0804	aspS	2925.1	2806.55	3043.66	1.08448	0.117007	0.0239948	0.106609	3336.08	3052.3	3619.85	1.18594	0.246032	0.000207094	0.00108201	3470.65	3233.4	3707.91	1.14675	0.197554	0.00317831	0.0114125
gene843	CTL0805	hisS	1201.13	1089.45	1312.81	1.20502	0.269061	9.06209e-06	0.000168555	1446.56	1184.82	1708.31	1.44184	0.527911	1.37626e-12	4.41351e-11	1534.96	1255.14	1814.78	1.44588	0.531945	3.23346e-12	8.3531e-11
gene844	CTL0806	uhpC	10461.2	10170.2	10752.1	1.05721	0.0802687	0.0559194	0.204744	12230	11060.2	13399.8	1.21154	0.276842	1.19198e-05	9.08643e-05	12837.2	11716.5	13957.9	1.1913	0.252537	7.08983e-05	0.000387855
gene845	CTL0807	dnaE	2890.02	2906.52	2873.51	0.988645	-0.0164759	0.667092	0.897823	3485	3160.87	3809.13	1.20509	0.26914	0.0229797	0.0617388	3808.88	3348.45	4269.31	1.27501	0.350508	0.00179449	0.00704166
gene846	CTL0808	CTL0808	62.3486	64.5295	60.1677	0.932407	-0.100969	0.692016	0.913903	63.961	70.2059	57.7161	0.822097	-0.28262	0.2462	0.388078	72.1184	74.3736	69.8632	0.939354	-0.0902588	0.794752	0.88169
gene847	CTL0809	CTL0809	1079.15	1058.08	1100.22	1.03983	0.0563484	0.342643	0.653928	1162.58	1150.75	1174.42	1.02057	0.0293788	0.671597	0.782994	1225.39	1219.03	1231.75	1.01044	0.01498	0.812237	0.889412
gene848	CTL0810	CTL0810	247.651	257.089	238.213	0.926577	-0.110018	0.3878	0.698544	269.164	279.547	258.781	0.925716	-0.111359	0.321758	0.478776	291.564	296.142	286.987	0.969085	-0.0453045	0.75279	0.854816
gene849	CTL0811	rsbW	291.71	296.695	286.725	0.966395	-0.0493147	0.535837	0.819424	299.491	322.617	276.365	0.856637	-0.223245	0.0390822	0.0957226	306.468	341.75	271.186	0.79352	-0.333662	0.00367729	0.0128506
gene85	CTL0079	pckA	1396.91	1399.56	1394.26	0.996212	-0.00547575	0.74213	0.933939	1680.73	1521.93	1839.53	1.20869	0.27344	0.000179285	0.000963789	1811.71	1612.23	2011.2	1.24747	0.319	0.000284353	0.0013702
gene850	CTL0812	CTL0812	335.081	331.419	338.743	1.0221	0.0315333	0.848415	0.964976	340.838	360.433	321.243	0.891271	-0.166063	0.118903	0.225096	347.885	381.815	313.955	0.82227	-0.282317	0.0127056	0.0375116
gene851	CTL0813	dacC	373.728	377.939	369.517	0.977715	-0.0325143	0.823982	0.964976	404.171	410.941	397.402	0.967053	-0.0483324	0.593272	0.724826	436.755	435.342	438.168	1.00649	0.00933523	0.990416	1
gene852	CTL0814	CTL0814	107.085	113.59	100.58	0.885462	-0.175497	0.438022	0.74585	115.161	123.546	106.776	0.864264	-0.210455	0.228783	0.369389	123.15	130.875	115.425	0.881947	-0.181236	0.31484	0.465757
gene853	CTL0815	CTL0815	281.162	269.778	292.545	1.08439	0.116885	0.276258	0.571231	269.634	293.415	245.853	0.837901	-0.255148	0.0305486	0.0784813	289.281	310.804	267.759	0.861505	-0.215069	0.0908606	0.187362
gene854	CTL0817	brnQ	1718.05	1660.66	1775.44	1.06912	0.0964262	0.0851853	0.276036	2043.65	1805.8	2281.5	1.26343	0.337345	2.55908e-06	2.26661e-05	2217.75	1912.96	2522.55	1.31866	0.399076	6.46014e-08	7.4172e-07
gene855	CTL0818	CTL0818	916.336	926.759	905.913	0.977507	-0.0328218	0.764593	0.942444	1075.3	1008.04	1142.56	1.13345	0.180719	0.0809452	0.174661	1184.34	1067.85	1300.83	1.21818	0.284724	0.000219867	0.00110528
gene856	CTL0819	CTL0819	1474.68	1474.34	1475.02	1.00046	0.000663743	0.940956	0.986455	1531.01	1603.16	1458.86	0.909988	-0.136081	0.101202	0.20496	1593.36	1698.36	1488.36	0.876352	-0.190418	0.032654	0.0807664
gene857	CTL0820	lpdA	2483.68	2368.42	2598.94	1.09733	0.133998	0.010015	0.0541511	2679.61	2575.79	2783.44	1.08062	0.111854	0.108023	0.212827	2817.22	2728.68	2905.77	1.0649	0.0907152	0.193013	0.327558
gene858	CTL0821	lipA	679.355	674.581	684.13	1.01416	0.020279	0.848474	0.964976	740.364	733.572	747.157	1.01852	0.0264742	0.804625	0.887664	771.297	777.156	765.438	0.984922	-0.0219179	0.770942	0.865964
gene859	CTL0822	sctJ	1831.47	1648.95	2013.98	1.22137	0.288499	5.01968e-05	0.000707318	2135.25	1793.29	2477.22	1.38139	0.466117	4.39962e-11	1.12984e-09	2272.76	1899.66	2645.87	1.39282	0.478004	3.08952e-11	6.68198e-10
gene86	CTL0080	CTL0080	124.678	124.023	125.333	1.01056	0.0151573	0.887615	0.967739	127.862	134.932	120.792	0.895201	-0.159716	0.382375	0.529969	139.806	142.937	136.675	0.956189	-0.0646328	0.833018	0.902922
gene860	CTL0823	CTL0823	458.237	464.741	451.733	0.972009	-0.0409581	0.631675	0.884726	466.434	505.36	427.507	0.845945	-0.241364	0.0106706	0.0331894	506.928	535.384	478.472	0.893698	-0.16214	0.0897611	0.185992
gene861	CTL0824	sctL	447.451	423.921	470.982	1.11101	0.151878	0.203107	0.484332	458.036	461.108	454.964	0.986676	-0.0193515	0.941804	0.969965	472.43	488.423	456.437	0.934512	-0.0977146	0.412211	0.57047
gene862	CTL0825	sctR	332.356	339.35	325.362	0.95878	-0.0607276	0.645993	0.888964	359.906	369.109	350.704	0.950137	-0.0737929	0.523709	0.662652	359.911	391.015	328.807	0.840905	-0.249985	0.0322065	0.0799831
gene863	CTL0826	sctS	66.6121	69.817	63.4071	0.90819	-0.138934	0.520713	0.805348	72.8554	75.9264	69.7843	0.919105	-0.121698	0.55442	0.689319	76.9262	80.4343	73.4181	0.912771	-0.131675	0.526365	0.678005
gene864	CTL0827	sctT	169.069	173.053	165.085	0.953954	-0.0680087	0.545656	0.822463	176.997	188.167	165.827	0.881275	-0.182335	0.168084	0.293279	197.855	199.338	196.371	0.985119	-0.0216304	0.843628	0.909341
gene865	CTL0828	CTL0828	998.76	988.477	1009.04	1.02081	0.0297083	0.637273	0.885994	1307.4	1074.93	1539.88	1.43254	0.518578	9.23513e-12	2.68396e-10	1375.17	1138.74	1611.6	1.41525	0.501052	2.07295e-10	3.85569e-09
gene866	CTL0829	CTL0829	274.345	271.149	277.54	1.02357	0.0336059	0.639171	0.887208	346.447	294.978	397.917	1.34897	0.431863	9.81738e-05	0.000577859	382.366	312.472	452.26	1.44736	0.533424	4.90991e-07	4.43322e-06
gene867	CTL0830	CTL0830	187.755	190.66	184.85	0.96953	-0.0446422	0.745871	0.934852	225.723	207.352	244.094	1.1772	0.235356	0.0556047	0.128319	241.027	219.635	262.42	1.1948	0.256768	0.0381868	0.0917668
gene868	CTL0831	CTL0831	213.251	220.595	205.907	0.933419	-0.0994029	0.350821	0.660453	246.793	239.851	253.736	1.05789	0.0811875	0.573755	0.706744	249.509	254.083	244.935	0.963999	-0.0528969	0.640052	0.767529
gene869	CTL0832	CTL0832	190.609	190.613	190.604	0.999953	-6.71796e-05	0.995238	1	203.095	207.29	198.899	0.959523	-0.0596106	0.676743	0.785731	223.132	219.604	226.659	1.03212	0.0456174	0.716018	0.829261
gene87	CTL0081	CTL0081	106.876	107.981	105.77	0.979525	-0.0298458	0.804294	0.958966	115.549	117.414	113.685	0.968244	-0.0465573	0.748618	0.835827	122.719	124.39	121.049	0.973134	-0.0392903	0.832469	0.902922
gene870	CTL0833	gspF	352.552	347.402	357.702	1.02965	0.0421493	0.712876	0.919521	452.633	377.843	527.424	1.39588	0.481177	5.31141e-07	5.48846e-06	487.086	400.275	573.898	1.43376	0.519804	2.34089e-07	2.24436e-06
gene871	CTL0834	gspE	605.823	602.702	608.944	1.01036	0.0148643	0.940884	0.986455	731.912	655.424	808.399	1.2334	0.302638	0.000380659	0.00184382	787.165	694.337	879.993	1.26739	0.341856	0.000108918	0.000578821
gene872	CTL0835	gspD	937.783	907.479	968.087	1.06679	0.0932721	0.342657	0.653928	1163.26	987.072	1339.44	1.35699	0.440406	6.3455e-09	1.06415e-07	1235.41	1045.67	1425.15	1.36291	0.446688	9.18408e-09	1.22017e-07
gene873	CTL0836	CTL0836	606.008	556.692	655.323	1.17717	0.235328	0.00220429	0.0149634	695.135	605.494	784.775	1.29609	0.374166	3.59411e-05	0.000240469	744.259	641.38	847.138	1.3208	0.401417	4.64927e-06	3.37799e-05
gene874	CTL0837	pepP	571.387	622.109	520.665	0.836936	-0.256811	0.00175452	0.0126489	584.665	676.488	492.843	0.728532	-0.456936	2.82281e-07	3.12525e-06	608.043	716.653	499.433	0.696896	-0.520984	2.10123e-08	2.53785e-07
gene875	CTL0838	mutL	195.53	187.37	203.69	1.0871	0.120486	0.259263	0.555564	227.245	203.777	250.712	1.23032	0.299039	0.0131839	0.0385567	241.262	215.855	266.668	1.23541	0.304985	0.0176488	0.0491418
gene876	CTL0839	scc2	84.1191	77.668	90.5702	1.16612	0.221716	0.187594	0.465232	83.1859	84.4786	81.8932	0.969395	-0.0448429	0.849296	0.91101	88.3845	89.4933	87.2757	0.975221	-0.0361995	0.900301	0.947149
gene877	CTL0840	CTL0840	17.8661	20.982	14.7502	0.702993	-0.508418	0.192737	0.471699	18.4845	22.8092	14.1598	0.620792	-0.687817	0.0777949	0.16904	23.4286	24.1663	22.691	0.938952	-0.090876	0.765329	0.864831
gene878	CTL0841	copB	53.5273	54.9754	52.0792	0.947317	-0.0780803	0.77321	0.942444	60.0626	59.802	60.3233	1.00872	0.0125218	0.94094	0.969965	62.8111	63.3494	62.2728	0.983006	-0.0247275	1	1
gene879	CTL0842	copD	146.47	147.274	145.667	0.989091	-0.0158248	1	1	159.952	160.131	159.774	0.997775	-0.00321311	0.950166	0.972423	174.673	169.639	179.707	1.05935	0.0831785	0.631495	0.763707
gene88	CTL0082	ompB2	1010.1	995.923	1024.27	1.02847	0.0404949	0.705204	0.918543	1143.22	1083	1203.43	1.11121	0.152126	0.0629401	0.14315	1192	1147.29	1236.71	1.07794	0.108276	0.187932	0.322466
gene880	CTL0843	CTL0843	292.349	296.101	288.596	0.974656	-0.0370353	0.760994	0.942376	333.056	321.911	344.202	1.06925	0.0965957	0.458793	0.605216	347.031	341.035	353.028	1.03517	0.049866	0.857983	0.920328
gene881	CTL0844	thrS	2216.77	2060.38	2373.16	1.15181	0.203898	0.000113648	0.0013907	2738.77	2240.51	3237.03	1.44477	0.53084	1.8191e-14	1.30136e-12	2987.29	2373.54	3601.04	1.51716	0.601373	1.15954e-17	7.70268e-16
gene882	CTL0845	minD	764.482	679.733	849.231	1.24936	0.321188	1.02876e-05	0.000183989	875.205	739.266	1011.14	1.36777	0.451824	3.24637e-08	4.53855e-07	917.356	783.116	1051.6	1.34283	0.425281	5.00361e-07	4.45421e-06
gene883	CTL0846	gp6D	495.032	482.918	507.146	1.05017	0.0706252	0.500297	0.795344	545.456	525.19	565.722	1.07718	0.107254	0.239256	0.379923	564.009	556.39	571.629	1.02739	0.0389812	0.670989	0.795944
gene884	CTL0847	CTL0847	1941.43	2195.82	1687.04	0.768296	-0.380266	9.41477e-13	6.2541e-11	2003.28	2387.92	1618.63	0.677842	-0.560979	2.82263e-15	2.62505e-13	2054.99	2529.63	1580.36	0.62474	-0.678672	1.63392e-20	1.68838e-18
gene885	CTL0848	trpS	3288.26	3707.96	2868.56	0.77362	-0.370303	3.01388e-12	1.86861e-10	3329.94	4032.17	2627.7	0.651684	-0.617756	3.35216e-14	1.83383e-12	3394.08	4271.69	2516.47	0.589105	-0.763404	8.83578e-23	1.64346e-20
gene886	CTL0849	uvrB	804.124	816.649	791.6	0.969327	-0.0449447	0.397413	0.705332	836.247	888.138	784.356	0.883146	-0.179276	0.0306545	0.0785364	888.261	940.858	835.664	0.888194	-0.171053	0.0478693	0.111056
gene887	CTL0850	eno	2128.74	2204.8	2052.67	0.931002	-0.103144	0.0444481	0.171238	2083.74	2397.68	1769.8	0.73813	-0.438053	2.57596e-09	4.69733e-08	2194.61	2539.98	1849.24	0.728051	-0.457889	3.70433e-09	5.55649e-08
gene888	CTL0851	rbsU	269.068	269.871	268.265	0.994049	-0.00861145	0.740989	0.933766	268.322	293.397	243.247	0.829073	-0.270429	0.0283416	0.0738311	277.842	310.825	244.86	0.787774	-0.344147	0.00286985	0.0104254
gene889	CTL0852	CTL0852	146.831	145.188	148.475	1.02264	0.0323	0.948239	0.989745	146.557	157.886	135.228	0.856492	-0.223489	0.137057	0.250912	150.533	167.233	133.834	0.800282	-0.32142	0.0436001	0.102653
gene890	CTL0853	CTL0853	288.864	299.527	278.2	0.928799	-0.106562	0.373818	0.685759	312.606	325.764	299.447	0.919214	-0.121527	0.275096	0.424277	325.753	345.075	306.432	0.888013	-0.171347	0.153968	0.280539
gene891	CTL0854	sdhB	59.9094	62.7213	57.0975	0.910338	-0.135526	0.721311	0.923993	61.0276	68.2386	53.8166	0.788653	-0.342537	0.140704	0.256098	67.4676	72.2896	62.6455	0.866591	-0.206577	0.433881	0.589925
gene892	CTL0855	sdhA	164.495	159.723	169.267	1.05975	0.0837214	0.474211	0.773712	177.863	173.739	181.988	1.04748	0.0669227	0.59442	0.724826	190.927	184.038	197.815	1.07486	0.104152	0.452274	0.606947
gene894	CTL0858	CTL0858	317.629	303.112	332.147	1.09579	0.131972	0.198661	0.481133	297.288	329.659	264.917	0.803609	-0.315435	0.0059104	0.0202083	301.905	349.21	254.601	0.729075	-0.45586	0.00012766	0.000666987
gene895	CTL0859	dsdD	390.777	369.55	412.004	1.11488	0.156886	0.100777	0.30418	413.525	401.912	425.137	1.05779	0.0810474	0.422045	0.570322	446.863	425.781	467.946	1.09903	0.13623	0.24497	0.388773
gene896	CTL0860	exbB	343.694	323.341	364.048	1.12589	0.17107	0.099165	0.301973	368.069	351.615	384.524	1.09359	0.129078	0.244797	0.387179	372.608	372.47	372.745	1.00074	0.00106335	1	1
gene897	CTL0861	CTL0861	58.0245	58.5911	57.4578	0.980657	-0.0281798	0.7994	0.956748	62.8267	63.7198	61.9335	0.971966	-0.0410219	0.826397	0.898888	61.589	67.5051	55.6728	0.824719	-0.278025	0.249647	0.392846
gene898	CTL0861A	CTL0861A	42.5646	45.2575	39.8716	0.880996	-0.182792	0.558479	0.82895	47.13	49.2473	45.0127	0.914014	-0.129711	0.695235	0.79922	51.4954	52.1727	50.818	0.974035	-0.0379551	1	1
gene899	CTL0862	tolB	940.328	892.671	987.985	1.10677	0.146361	0.024073	0.106609	994.707	970.778	1018.64	1.0493	0.0694258	0.393055	0.539349	1029.75	1028.34	1031.17	1.00275	0.00395566	0.955127	0.979347
gene9	CTL0009	CTL0009	1400.82	1315.21	1486.42	1.13018	0.17655	0.0041274	0.0262909	1502.63	1430.15	1575.12	1.10137	0.139293	0.0725932	0.15998	1624.15	1515.07	1733.22	1.14399	0.194072	0.0140004	0.0404737
gene90	CTL0083	gpsA	462.137	448.217	476.056	1.06211	0.0869332	0.252914	0.545731	485.914	487.464	484.365	0.993642	-0.00920122	0.938344	0.968546	506.688	516.414	496.961	0.96233	-0.0553963	0.538212	0.689688
gene900	CTL0863	pal	770.11	797.391	742.83	0.931576	-0.102255	0.0960222	0.300676	789.567	867.101	712.033	0.821165	-0.284256	0.000535026	0.00246853	828.833	918.562	739.105	0.804632	-0.313599	0.00027312	0.00133685
gene901	CTL0864	CTL0864	717.58	727.416	707.744	0.972957	-0.0395521	0.51642	0.804474	723.327	791.147	655.506	0.82855	-0.271339	0.00171852	0.00707179	746.482	838.126	654.838	0.781312	-0.356028	9.28424e-05	0.000501997
gene902	CTL0865	CTL0865	1632.51	1599.47	1665.56	1.04132	0.0584169	0.319097	0.628599	1577.91	1739.3	1416.53	0.814424	-0.296149	0.0353742	0.0886738	1640.48	1842.57	1438.39	0.780645	-0.357261	0.000271825	0.00133685
gene903	CTL0866	ahpC	3227.1	3216.8	3237.41	1.00641	0.00921485	0.859511	0.966568	3091.69	3498.06	2685.32	0.767659	-0.381462	0.00100552	0.00439028	3234.06	3705.79	2762.34	0.745411	-0.423892	0.00225828	0.00850285
gene904	CTL_t05	tRNA-Arg2	46.2009	48.0299	44.3719	0.923838	-0.114287	0.873022	0.966861	43.8736	52.2673	35.4798	0.678814	-0.558911	0.12107	0.227883	54.0917	55.3569	52.8266	0.954291	-0.0674985	0.898329	0.947149
gene905	CTL0867	groEL3	368.547	369.009	368.084	0.997494	-0.00361957	0.876814	0.966861	390.193	401.298	379.089	0.944656	-0.0821388	0.422529	0.570322	408.665	425.098	392.232	0.922686	-0.116088	0.29874	0.450289
gene906	CTL0868	CTL0868	472.573	452.481	492.665	1.08881	0.122749	0.332667	0.640539	480.214	492.184	468.244	0.951359	-0.0719386	0.523359	0.662652	494.183	521.383	466.982	0.895659	-0.158979	0.154517	0.280665
gene907	CTL0869	CTL0869	502.233	505.805	498.662	0.985878	-0.0205192	0.98002	1	541.011	550.106	531.917	0.966935	-0.0485092	0.608852	0.733582	557.543	582.775	532.31	0.913406	-0.130672	0.181832	0.316674
gene908	CTL0870	CTL0870	88.2061	92.2025	84.2097	0.913313	-0.130818	0.565158	0.830327	90.7482	100.289	81.2077	0.80974	-0.30447	0.0916601	0.191991	100.131	106.247	94.0153	0.884879	-0.176449	0.346523	0.501191
gene909	CTL0871	ung	200.331	202.772	197.89	0.975922	-0.0351616	0.762317	0.942444	202.31	220.469	184.15	0.835264	-0.259696	0.0400841	0.0978432	213.043	233.572	192.514	0.824218	-0.278903	0.030249	0.0764445
gene91	CTL0084	CTL0084	292.787	271.521	314.053	1.15664	0.209943	0.0462501	0.174848	316.243	295.292	337.195	1.1419	0.19144	0.0823796	0.176935	330.648	312.813	348.482	1.11403	0.155783	0.151443	0.276704
gene910	CTL0872	uvrD	2063.25	2149.6	1976.9	0.919661	-0.120826	0.0156102	0.0772773	2259.61	2337.84	2181.37	0.933069	-0.0999451	0.174306	0.300194	2390.8	2476.6	2305	0.930711	-0.103594	0.161773	0.291568
gene911	CTL0873	rpoN	234.493	253.466	215.52	0.850292	-0.233969	0.040715	0.161816	228.972	275.67	182.273	0.661202	-0.596838	1.77642e-06	1.61968e-05	247.01	292.015	202.004	0.691761	-0.531653	5.92954e-05	0.000332197
gene912	CTL0874	CTL0874	8779.41	10082.1	7476.7	0.74158	-0.431326	2.83682e-24	5.27648e-22	8105.54	10964	5247.03	0.478567	-1.06321	1.90418e-18	2.52984e-16	8305.2	11615	4995.42	0.430085	-1.21731	1.38939e-18	1.07678e-16
gene913	CTL0875	CTL0875	2240.79	2455.74	2025.84	0.824941	-0.277636	6.65762e-08	2.19074e-06	2305.06	2670.61	1939.5	0.726238	-0.461485	3.09362e-11	8.22018e-10	2443.8	2829.23	2058.36	0.727534	-0.458914	8.92234e-11	1.84395e-09
gene914	CTL0876	folA	1163.46	1070.87	1256.05	1.17293	0.230115	0.0303524	0.129485	1283.87	1164.7	1403.04	1.20463	0.26859	0.000322789	0.00162267	1338.57	1233.83	1443.31	1.16978	0.226234	0.00275005	0.010149
gene915	CTL0877	folP	5905.65	5324.68	6486.63	1.21822	0.284775	6.97748e-08	2.19074e-06	6139.2	5790.48	6487.92	1.12045	0.164074	0.0140494	0.0408309	6370.9	6134.27	6607.52	1.07715	0.107218	0.109665	0.214261
gene916	CTL0878	folX	590.534	563.723	617.345	1.09512	0.131091	0.199334	0.481507	619.525	613.156	625.894	1.02078	0.0296649	0.783548	0.8675	661.345	649.476	673.214	1.03655	0.0517881	0.541838	0.692139
gene917	CTL0879	rpoD	2632.78	2613.49	2652.06	1.01476	0.021138	0.690821	0.913903	2834.74	2842.16	2827.32	0.994781	-0.00754956	0.90734	0.945621	3012.78	3010.88	3014.68	1.00126	0.00182052	0.981576	0.995491
gene918	CTL0880	CTL0880	507.157	472.351	541.963	1.14737	0.198334	0.0298987	0.128137	522.265	513.697	530.832	1.03336	0.0473392	0.605289	0.732967	537.818	544.171	531.465	0.97665	-0.0340871	0.775719	0.869179
gene919	CTL0881	rpsT	2547.29	2305.51	2789.07	1.20974	0.274694	1.6891e-07	4.76018e-06	3257.8	2506.9	4008.7	1.59907	0.677233	1.18495e-12	4.23848e-11	3558.39	2655.75	4461.02	1.67975	0.74825	5.34043e-18	3.82046e-16
gene92	CTL0085	CTL0085	21.406	20.4716	22.3404	1.09129	0.126028	0.665546	0.897823	26.2764	22.2531	30.2998	1.3616	0.445302	0.199292	0.333948	28.2809	23.5702	32.9915	1.39971	0.48513	0.184801	0.319451
gene920	CTL0882	CTL0882	1397.6	1410.81	1384.38	0.981268	-0.0272802	0.64927	0.890729	1615.45	1534.12	1696.78	1.10602	0.145382	0.0535629	0.123914	1740.86	1625.26	1856.47	1.14226	0.191895	0.0143504	0.0413185
gene921	CTL0883	CTL0883	140.224	131.174	149.273	1.13797	0.186464	0.228671	0.511498	140.832	142.628	139.036	0.974818	-0.0367947	0.780524	0.865182	144.885	151.095	138.674	0.917794	-0.123757	0.392	0.552363
gene922	CTL0884	CTL0884	152.554	154.614	150.493	0.973347	-0.0389744	0.831908	0.964976	160.015	168.079	151.95	0.90404	-0.145542	0.340519	0.496741	165.661	178.088	153.235	0.860445	-0.216845	0.196948	0.331814
gene923	CTL0885	CTL0885	563.062	539.761	586.362	1.08633	0.119469	0.0915806	0.291002	580.388	587.076	573.701	0.977219	-0.0332464	0.762173	0.849906	611.804	621.895	601.714	0.967548	-0.0475943	0.673611	0.797021
gene924	CTL0886	CTL0886	168.41	167.666	169.154	1.00887	0.0127456	0.899927	0.971611	217.975	182.378	253.572	1.39036	0.475462	0.000100814	0.000589667	231.722	193.214	270.229	1.3986	0.483985	0.000180866	0.000929312
gene925	CTL0887	CTL0887	11408.8	13857.6	8960.04	0.646578	-0.629104	5.24779e-27	1.22011e-24	11457.5	15069.1	7845.97	0.520668	-0.941565	4.44069e-36	1.37662e-33	11993.9	15964.3	8023.49	0.502589	-0.992549	3.45588e-22	4.59138e-20
gene926	CTL0887a	CTL0887a	695.925	792.515	599.336	0.756246	-0.403073	7.22361e-07	1.81566e-05	691.217	861.965	520.469	0.603818	-0.727816	2.41694e-08	3.56787e-07	746.192	913.062	579.323	0.634484	-0.656345	8.86356e-09	1.19465e-07
gene927	CTL0888	CTL0888	1262.39	1318.34	1206.43	0.915109	-0.127984	0.0446076	0.171238	1316.21	1433.77	1198.65	0.836008	-0.258412	0.000655372	0.00295872	1400.42	1518.82	1282.01	0.844084	-0.244542	0.00188923	0.00726028
gene928	CTL0889	nfo	820.447	773.819	867.074	1.12051	0.164159	0.0151201	0.0756006	829.973	841.499	818.447	0.972606	-0.0400727	0.60952	0.733582	852.27	891.421	813.119	0.91216	-0.132641	0.122914	0.234241
gene929	CTL0890	rpsD	3767.98	3988.52	3547.43	0.88941	-0.169079	0.00261661	0.0175068	4074.23	4337.38	3811.08	0.878659	-0.186624	0.00458861	0.0164765	4267.86	4594.89	3940.82	0.857653	-0.221535	0.00102397	0.00427036
gene93	CTL0086	fliI	93.5705	86.8973	100.244	1.15359	0.206127	0.252129	0.545301	95.4104	94.5167	96.304	1.01891	0.0270271	0.84095	0.905189	101.684	100.126	103.242	1.03112	0.0442125	0.746907	0.852359
gene930	CTL0891	CTL0891	3326.2	3458.97	3193.42	0.923231	-0.115237	0.0228345	0.102097	3323.2	3761.76	2884.64	0.766833	-0.383016	1.21952e-08	1.9223e-07	3420.66	3985.12	2856.2	0.716717	-0.480525	8.29124e-10	1.40197e-08
gene931	CTL0892	ispA	809.237	804.964	813.511	1.01062	0.0152374	0.772068	0.942444	897.002	875.413	918.591	1.04932	0.0694595	0.385375	0.532539	956.045	927.408	984.682	1.06176	0.0864541	0.304836	0.456517
gene932	CTL0893	CTL0893	513.429	503.867	522.992	1.03796	0.0537446	0.449234	0.75359	570.467	547.963	592.97	1.08213	0.11388	0.200847	0.334746	603.389	580.485	626.293	1.07891	0.109579	0.238411	0.380966
gene933	CTL0894	CTL0894	154.617	157.662	151.573	0.96138	-0.0568214	0.837473	0.964976	170.825	171.461	170.189	0.992582	-0.0107413	0.99439	1	182.232	181.613	182.852	1.00682	0.00980993	0.959297	0.98254
gene934	CTL0895	CTL0895	261.322	286.964	235.68	0.821285	-0.284045	0.00937682	0.0519074	263.3	312.015	214.584	0.687736	-0.540073	2.68489e-06	2.35561e-05	281.739	330.518	232.96	0.704834	-0.504646	2.12556e-05	0.000133566
gene935	CTL_t25	tRNA-Pro	73.0043	81.6448	64.3637	0.788338	-0.343114	0.0704141	0.244348	76.2203	88.7411	63.6995	0.717813	-0.47832	0.0124825	0.0371267	80.9752	94.0102	67.9402	0.72269	-0.468552	0.0538965	0.122852
gene936	CTL0897	CTL0897	1760.16	1760.62	1759.69	0.999475	-0.000758147	0.9915	1	1814.18	1914.78	1713.59	0.894926	-0.16016	0.0269274	0.0709419	1901.13	2028.43	1773.83	0.874485	-0.193495	0.00777813	0.0245209
gene94	CTL0087	CTL0087	86.1464	86.5534	85.7393	0.990594	-0.0136344	0.989907	1	91.9354	94.1314	89.7393	0.95334	-0.0689366	0.688536	0.795452	95.6055	99.7175	91.4934	0.917525	-0.12418	0.546835	0.69475
gene95	CTL0088	fliF	142.985	139.013	146.957	1.05715	0.0801825	0.646172	0.888964	155.647	151.133	160.16	1.05973	0.0836941	0.646107	0.764734	153.712	160.098	147.326	0.920226	-0.11994	0.422591	0.581443
gene96	CTL0089	CTL0089	171.128	179.947	162.309	0.901983	-0.148828	0.219713	0.505092	172.489	195.682	149.296	0.762954	-0.390332	0.0038666	0.0141017	175.195	207.309	143.081	0.690181	-0.534954	0.000352553	0.00168141
gene97	CTL0090	CTL0090	357.081	352.277	361.884	1.02727	0.0388155	0.728834	0.925978	379.383	383.041	375.725	0.9809	-0.0278217	0.722419	0.816342	399.497	405.778	393.217	0.969046	-0.0453635	0.598805	0.738579
gene98	CTL0091	pgmA	337.913	349.742	326.084	0.932358	-0.101045	0.271423	0.564056	347.612	380.401	314.822	0.827606	-0.272983	0.0124305	0.0371267	338.359	402.941	273.777	0.679446	-0.557569	2.01093e-06	1.57157e-05
gene99	CTL0092	CTL0092	1615.87	1540.99	1690.76	1.09719	0.133814	0.0242213	0.106758	1934.41	1675.9	2192.92	1.3085	0.387911	4.62695e-08	6.23632e-07	2019.63	1775.39	2263.86	1.27513	0.350649	1.5733e-06	1.24136e-05

## Sheet: C. readCounts
id	locus_tag	Name	RS6_GrgA_NI-1	RS6_GrgA_NI-2	RS6_GrgA_NI-3	RS6_GrgA_IND30m-1	RS6_GrgA_IND30m-2	RS6_GrgA_IND30m-3	RS6_GrgA_IND1h-1	RS6_GrgA_IND1h-2	RS6_GrgA_IND1h-3	RS6_GrgA_IND2h-1	RS6_GrgA_IND2h-2	RS6_GrgA_IND2h-3
CAP09057	pL2-07	pGP5-D	4363	4333	3236	4225	2407	2406	3736	3084	3582	3714	3827	4446
CAP09058	pL2-06	pGP4-D	2645	2843	2105	3005	1922	1745	2553	1872	2943	2406	3043	3634
CAP09059	pL2-05	pGP3-D	1088	1151	814	880	618	602	750	672	838	743	997	1177
CAP09060	pL2-04	pGP2-D	3124	3120	2364	2660	1792	1799	2429	2014	2861	2320	2801	3411
CAP09061	pL2-03	pGP1-D	4123	4041	3007	3925	2627	2581	3717	3112	4342	3827	4423	5036
CAP09062	pL2-02	pGP8-D	2017630	1784591	1400634	1549325	1099137	1048491	1420479	1526067	1976145	1706874	1878560	2012121
CAP09063	pL2-01	pGP7-D	2879	2974	2218	3313	2075	2168	3857	3258	4296	3760	4420	5161
CAP09064	pL2-08	pGP6-D	1506	1687	1300	1531	1030	988	1377	1161	1404	1501	1516	1781
gene0	CTL0001	hemB	728	729	503	688	469	485	659	557	575	652	556	702
gene1	CTL0002	nqrA	1659	1655	1221	1785	1090	1064	1425	1233	1315	1604	1348	1579
gene10	CTL0010	CTL0010	445	484	364	414	241	260	345	328	355	414	393	508
gene100	CTL0093	CTL0093	180	177	127	184	127	118	145	147	199	197	183	235
gene101	CTL0094	birA	216	218	180	237	174	167	215	208	246	211	206	283
gene102	CTL0095	CTL0095	411	362	296	385	198	225	324	261	351	327	290	360
gene103	CTL0096	CTL0096	2155	1908	1514	2050	1421	1360	1880	1723	1937	2082	1841	2262
gene104	CTL0097	CTL0097	823	875	617	874	592	628	872	691	794	872	798	922
gene105	CTL0098	serS	1621	1599	1191	1495	1001	1000	1429	1288	1349	1444	1388	1656
gene106	CTL0099	ribD	462	438	304	428	278	271	331	350	343	410	320	407
gene107	CTL0100	ribA	1403	1310	1000	1631	1070	1001	1593	1462	1544	1809	1632	1804
gene108	CTL0101	ribH	576	572	402	498	337	297	465	433	449	517	470	501
gene109	CTL0102	CTL0102	1491	1427	1055	1427	886	951	1422	1354	1477	1585	1359	1617
gene11	CTL0011	topA	1268	1300	907	1550	936	1008	1520	1306	1537	1451	1574	1888
gene110	CTL0103	CTL0103	2148	2266	1667	2504	1582	1496	2532	2284	2526	2618	2460	2893
gene111	CTL0104	dagA	1109	1121	792	1110	792	765	1430	1321	1801	1565	1712	2165
gene112	CTL0105	CTL0105	1079	1011	772	1111	717	733	1316	1193	1452	1442	1391	1764
gene113	CTL0106	CTL0106	454	399	350	403	239	292	371	330	357	386	321	402
gene114	CTL0107	CTL0107	320	274	205	321	170	194	280	241	249	253	245	269
gene115	CTL0108	ftsK	909	901	647	949	601	625	813	730	843	885	790	992
gene116	CTL_t13	tRNA-His	29	42	14	32	13	21	24	11	15	41	19	9
gene117	16S_rRNA	CTL_r01	0	0	0	0	0	0	0	0	0	0	0	0
gene118	23S_rRNA	CTL_r03	20	22	29	18	27	31	18	23	19	14	33	64
gene119	5S_rRNA2	CTL_r05	0	0	0	0	0	0	0	0	0	0	0	0
gene12	CTL0012	CTL0012	933	815	674	819	563	577	725	739	707	787	757	883
gene120	CTL0109	dmpP	1466	1375	1048	1146	891	841	1150	1079	1199	1221	1192	1406
gene121	CTL0110	yajC	1093	1137	871	905	626	628	682	612	592	669	520	668
gene122	CTL0111	CTL0111	340	307	224	330	179	217	289	265	323	302	343	379
gene123	CTL0112	hctA	252	282	214	237	171	169	211	181	225	135	203	258
gene124	CTL0113	CTL0113	317	311	247	347	197	237	286	275	338	282	330	396
gene125	CTL0114	hemG	467	496	367	471	295	336	399	364	391	411	383	457
gene126	CTL0115	hemN2	671	700	536	650	446	435	588	548	600	598	575	662
gene127	CTL0116	hemE	519	480	389	533	336	323	507	443	609	521	525	669
gene128	CTL0117	mfd	2235	1965	1635	2221	1406	1447	2253	2046	2447	2402	2443	2858
gene129	CTL0118	alaS	4000	3736	2949	4083	2563	2746	3919	3829	4355	4286	4292	5204
gene13	CTL0013	CTL0013	107	107	82	114	84	74	95	89	78	99	100	92
gene130	16S_rRNA2	CTL_r02	0	0	0	0	0	0	0	0	0	0	0	0
gene131	23S_rRNA2	CTL_r04	19	21	26	25	15	33	12	22	17	16	30	68
gene132	5S_rRNA	CTL_r06	0	0	0	0	0	0	0	0	0	0	0	0
gene133	CTL0119	tktB	2679	2602	2034	2456	1813	1830	2100	1992	2275	2301	2459	2766
gene134	CTL0120	amn	402	410	313	390	294	275	312	342	348	299	309	444
gene135	CTL0121	efp	1545	1620	1129	1278	877	818	997	930	923	1028	885	1044
gene136	CTL0122	CTL0122	277	278	215	261	125	152	199	165	207	216	212	275
gene137	CTL0123	CTL0123	275	278	219	247	184	166	260	258	307	276	310	396
gene138	CTL0124	groEL2	654	618	439	634	371	342	484	456	517	596	497	636
gene139	CTL_t08	tRNA-Cys	80	87	61	84	41	79	55	53	38	82	57	42
gene14	CTL0014	CTL0014	726	725	579	829	580	577	887	777	924	911	1010	1174
gene140	CTL0125	murF	714	733	522	792	500	527	673	551	584	689	642	695
gene141	CTL0126	mraY	254	252	171	234	134	125	186	170	206	227	194	244
gene142	CTL0127	murD	1239	1237	912	1188	738	784	1009	1009	1030	1150	956	1181
gene143	CTL0128	nlpD	1068	1119	884	1080	774	724	974	866	925	1033	958	1081
gene144	CTL0129	ftsW	558	560	378	513	330	327	418	429	482	481	494	613
gene145	CTL0130	murG	184	184	165	153	122	104	148	167	162	156	183	195
gene146	CTL0131	murC	2586	2588	1955	2750	1802	1732	2386	2095	2206	2580	2311	2727
gene147	CTL0132	CTL0132	3022	2903	2153	2491	1589	1579	1895	1745	1562	2042	1491	1864
gene148	CTL0133	CTL0133	136	131	85	112	60	68	85	81	87	96	76	128
gene149	CTL0134	rbsV	65	72	55	67	44	58	67	40	50	44	35	51
gene15	CTL0015	CTL0015	263	232	175	231	173	167	204	205	249	217	284	303
gene150	CTL0135	miaA	446	457	351	419	260	304	395	364	350	403	421	433
gene151	CTL0136	CTL0136	482	453	351	427	299	293	421	388	446	446	439	541
gene152	CTL0137	CTL0137	4029	3933	2970	4592	2886	3101	5089	4349	6111	5200	6376	7423
gene153	CTL0138	CTL0138	1491	1496	1226	1674	1140	1154	1962	1464	2016	1644	1998	2340
gene154	CTL0139	fabF	5574	5280	4105	5890	3792	3883	6036	5423	6791	6404	6787	8156
gene155	CTL0140	CTL0140	2499	2434	1894	2303	1490	1464	2328	1921	2798	2388	2739	3250
gene156	CTL0141	ppa	1107	1171	840	994	605	661	828	752	614	865	649	750
gene157	CTL0142	ldh	3062	2874	2271	3222	2115	2270	2884	2637	2946	3160	2947	3485
gene158	CTL0143	cysQ	1014	1100	767	995	667	685	956	898	939	939	915	1197
gene159	CTL0144	CTL0144	1609	1490	1202	1663	1101	1041	1716	1567	1971	1837	1974	2212
gene16	CTL0016	CTL0016	589	583	466	560	374	358	522	460	567	506	540	662
gene160	CTL0145	aas	2014	2056	1592	2197	1447	1506	2759	2376	3407	2915	3475	4027
gene161	CTL0146	bioF	916	919	681	906	605	619	992	859	1171	1050	1219	1433
gene162	CTL0147	priA	320	304	276	300	202	210	228	203	260	273	269	284
gene163	CTL0148	CTL0148	52	57	49	47	43	33	41	32	39	33	33	50
gene164	CTL0149	CTL0149	291	347	252	265	155	194	211	188	193	218	189	218
gene165	CTL0150	lysS	1474	1480	1152	1398	898	1001	1248	1127	1230	1357	1127	1355
gene166	CTL0151	cysS	755	791	560	789	468	527	647	597	584	635	562	630
gene167	CTL0152	CTL0152	2811	2863	2042	3028	1895	1961	3093	2749	3324	3384	3250	3844
gene168	CTL0153	rnpA	1466	1449	1078	1399	892	887	1145	982	1053	1212	1063	1348
gene169	CTL0153A	rpmH	310	333	211	248	155	161	228	190	185	261	204	202
gene17	CTL0017	CTL0017	148	111	94	115	83	85	113	104	111	126	125	121
gene170	CTL0154	rpmJ	1400	1439	1041	1356	848	860	1476	1129	1254	1447	1385	1380
gene171	CTL0155	rpsN	2039	1969	1435	1945	1267	1275	1917	1637	1950	2118	2039	2156
gene172	CTL0156	CTL0156	968	952	755	1028	669	670	860	860	914	905	915	1097
gene173	CTL0157	CTL0157	93	123	61	71	60	74	63	69	90	77	107	108
gene174	CTL0158	CTL0158	1038	1001	817	1088	677	667	935	800	743	968	777	961
gene175	CTL0159	uvrC	475	508	405	506	293	303	452	435	496	447	446	589
gene176	CTL0160	mutS	1747	1755	1199	1705	1010	1175	1626	1458	1639	1648	1598	1995
gene178	CTL0162	dnaG	419	392	280	399	240	254	323	284	325	323	300	381
gene179	CTL0163	CTL0163	15	23	11	21	9	11	16	14	3	14	12	18
gene18	CTL0018	recA	3300	3422	2587	2754	1727	1802	2398	2052	2032	2356	2027	2424
gene180	CTL0164	CTL0164	2965	2600	1902	2251	1459	1420	2147	1849	1716	2219	1809	2027
gene181	CTL0165	glyQ	2188	2082	1561	2193	1325	1469	1849	1765	1899	2000	1765	2166
gene182	CTL0166	pgsA	431	394	269	381	243	251	433	334	328	386	332	422
gene183	CTL0167	glgA	451	507	428	416	301	362	309	309	315	331	279	452
gene184	CTL_t09	tRNA-Gln	462	545	338	376	155	234	271	219	149	456	303	258
gene185	CTL0168	rplY	3781	3737	2885	3729	2318	2422	3364	3154	3637	3626	3564	4135
gene186	CTL0169	pth	1646	1420	1175	1517	887	892	1310	1220	1364	1423	1428	1600
gene187	CTL0170	rpsF	4564	4421	3530	4349	2710	2830	4156	3710	4106	4192	4006	4639
gene188	CTL0171	rpsR	3118	3170	2493	3094	2140	2060	3005	2621	2934	3044	2865	3385
gene189	CTL0172	rplI	5155	4589	3465	4485	2733	2754	4148	3762	3947	4793	4054	4581
gene19	CTL0019	CTL0019	469	486	329	362	227	256	332	281	328	325	304	347
gene190	CTL0173	ispE	658	690	479	660	418	421	545	502	546	539	606	671
gene191	CTL0174	CTL0174	431	448	297	378	233	260	336	289	395	339	373	459
gene192	CTL0175	ptr	3965	3867	3072	3281	2345	2472	2893	3088	3493	3143	3256	4211
gene193	CTL0176	plsB	855	888	647	1069	560	588	952	863	1030	1033	1042	1221
gene194	CTL0177	cafE	3417	3153	2430	3502	2345	2372	3475	3074	3564	3634	3515	4134
gene195	CTL0178a	CTL0178a	7	10	1	13	4	3	9	7	7	0	9	7
gene196	CTL0178	CTL0178	281	303	277	352	219	241	370	335	445	329	382	499
gene197	CTL0179	CTL0179	591	591	469	600	404	405	602	515	479	644	532	598
gene198	CTL0181	rpmF	702	673	483	684	423	359	588	521	502	627	577	647
gene199	CTL0182	plsX	1487	1407	1084	1460	906	959	1149	1083	1223	1292	1152	1343
gene2	CTL0003	CTL0003	84	58	59	78	35	45	61	62	70	64	56	88
gene20	CTL0020	recD	465	456	339	431	264	278	412	373	401	422	437	506
gene200	CTL0183	pmpD	11324	11511	9326	11166	8111	8568	10006	9565	11018	10815	10843	12944
gene201	CTL0184	CTL0184	742	691	558	682	463	430	568	514	462	552	467	562
gene202	CTL0185	CTL0185	50	63	37	65	32	33	49	47	36	45	43	54
gene203	CTL0186	CTL0186	14	18	10	16	10	11	15	11	10	16	14	9
gene204	CTL0187	glmM	668	621	516	702	501	474	666	642	761	720	806	959
gene205	CTL0188	glmS	3032	3068	2306	3456	2235	2258	3365	3105	3487	3566	3464	4166
gene206	CTL0189	tyrP	1999	1854	1396	1689	1137	1097	1649	1448	1638	1719	1651	1847
gene207	CTL0190	CTL0190	2280	2180	1613	1926	1346	1316	1693	1499	1517	1689	1463	1825
gene208	CTL0191	CTL0191	2920	2841	2033	2397	1607	1501	1933	1668	1550	2128	1646	1897
gene209	CTL0192	ftsY	935	920	658	802	542	530	847	703	938	878	973	1166
gene21	CTL0021	CTL0021	76	83	61	67	42	44	66	45	41	59	37	57
gene210	CTL0193	sucC	219	204	169	201	135	131	180	180	222	191	205	259
gene211	CTL0194	sucD	223	232	177	244	132	146	188	203	214	218	194	261
gene212	CTL0195	htrA	1913	1782	1379	1763	1090	1187	1463	1292	1304	1541	1311	1443
gene213	CTL0196	CTL0196	4115	4050	3088	4191	2821	2859	3574	3233	3494	3857	3576	4074
gene214	CTL0197	rmuC	926	835	674	938	595	620	919	835	951	936	1029	1097
gene215	CTL0198	pssA	932	870	665	921	615	634	870	892	938	972	839	1084
gene216	CTL0199	nrdA	3705	3596	2773	4086	2748	2730	4431	4179	4873	4854	4885	5869
gene217	CTL0200	nrdB	1578	1705	1244	1557	920	942	1501	1365	1392	1527	1476	1685
gene218	CTL0201	trmB	427	365	284	403	262	228	312	280	296	295	242	326
gene219	CTL_t36	tRNA-Val2	8	7	4	7	5	5	5	4	8	7	7	5
gene22	CTL0022	CTL0022	326	309	259	293	204	193	254	225	238	277	241	301
gene220	CTL0202	CTL0202	87	86	75	95	45	67	73	68	73	82	84	87
gene221	CTL0203	murB	173	171	110	151	112	100	117	132	139	123	121	169
gene222	CTL0204	nusB	993	866	675	971	571	590	970	813	1051	967	979	1218
gene223	CTL0205	infC	4509	4295	3158	4194	2839	2770	3780	3499	3597	4039	3753	4442
gene224	CTL0206	rpmI	1824	1724	1488	1819	1276	1362	1701	1349	1696	1585	1531	2021
gene225	CTL0207	rplT	3098	2855	2147	2800	1799	1844	2468	2295	2567	2806	2515	2949
gene226	CTL0208	pheS	5265	4993	3770	4953	3234	3214	4451	4160	4920	4855	4967	5731
gene227	CTL_t27	tRNA-Ser3	531	576	492	535	227	329	316	292	256	445	330	348
gene228	CTL0209	CTL0209	187	219	149	164	106	113	165	137	155	150	166	201
gene229	CTL0210	CTL0210	308	301	196	239	179	171	233	257	278	240	260	334
gene23	CTL0023	CTL0023	378	404	297	364	249	261	267	248	260	282	258	316
gene230	CTL0211	CTL0211	410	438	281	373	234	241	329	352	361	334	334	420
gene231	CTL0212	tilS	344	317	277	425	247	276	492	430	509	468	516	629
gene232	CTL0213	ftsH	3288	3148	2429	3446	2205	2383	3547	3247	3946	3886	3942	4629
gene233	CTL0214	pnp	7826	7768	6034	8449	5239	5358	7854	6842	8195	8260	8174	9522
gene234	CTL0215	rpsO	2681	2856	2161	2524	1812	1871	2459	2127	2236	2284	2315	2695
gene235	CTL0216	CTL0216	82	79	54	61	39	46	52	56	68	58	50	83
gene236	CTL0217	CTL0217	51	68	46	53	37	37	48	38	48	50	43	70
gene237	CTL0218	CTL0218	265	303	249	240	191	183	268	224	280	235	277	357
gene238	CTL0219	CTL0219	66	60	46	58	48	36	73	61	62	62	63	67
gene239	CTL0220	CTL0220	108	101	73	103	74	73	92	67	91	85	107	90
gene24	CTL0024	kdsA	1274	1332	987	1236	773	794	974	922	885	1024	848	1020
gene240	CTL0221	CTL0221	198	198	155	201	96	125	182	117	152	180	156	192
gene241	CTL0222	CTL0222	1917	1892	1437	1504	910	918	1388	1206	1227	1327	1254	1547
gene242	CTL0223	CTL0223	1415	1376	1104	1236	763	838	1010	926	1031	1066	987	1142
gene243	CTL0224	map	1421	1233	927	1167	712	743	1026	1002	1087	1130	1053	1276
gene244	CTL0225	CTL0225	642	612	488	633	437	418	667	541	706	714	717	837
gene245	CTL0226	CTL0226	1682	1526	1197	1611	1027	1144	1445	1421	1532	1569	1496	1842
gene246	CTL0227	CTL0227	986	867	650	880	597	542	855	750	885	934	925	1075
gene248	CTL0231	CTL0231	1348	1279	997	1354	902	984	1431	1200	1343	1513	1215	1585
gene249	CTL0232	CTL0232	636	563	418	562	418	377	691	598	664	683	718	834
gene25	CTL_t03	tRNA-Arg	109	139	91	123	57	83	81	64	42	122	56	69
gene250	CTL0233	cpa	7188	6806	5074	7668	4740	5035	6638	5844	6056	7417	6027	6935
gene251	CTL0234	ispH	11035	10442	7902	8434	5355	5468	6562	6013	5164	7248	5175	6123
gene252	CTL0235	copD2	852	809	580	739	501	497	648	630	759	710	756	864
gene253	CTL0236	copB2	355	300	262	286	168	229	328	260	400	344	447	555
gene254	CTL0237	lcrH	189	214	179	193	99	107	159	154	191	196	200	287
gene255	CTL0238	CTL0238	1981	1992	1434	2022	1218	1337	2089	1804	2116	2231	2228	2539
gene256	CTL_t15	tRNA-Leu4	127	129	84	142	57	68	66	72	65	148	89	86
gene257	CTL0238b	CTL0238b	347	385	280	454	281	281	410	399	557	376	462	564
gene258	CTL0243	xerD	338	298	249	382	229	227	317	346	437	375	449	527
gene259	CTL0244	CTL0244	485	469	363	595	371	388	584	540	634	649	645	751
gene26	CTL0025	CTL0025	215	207	144	200	128	137	168	121	151	177	154	171
gene260	CTL0245	glgB	2900	2908	2156	3059	1937	2114	3353	3063	3655	3644	3631	4222
gene261	CTL0246	CTL0246	466	408	343	354	245	285	369	358	406	397	415	524
gene262	CTL0247	CTL0247	546	495	393	444	320	400	317	361	422	368	376	473
gene263	CTL0248	pmpE	1139	1213	878	1130	760	735	1098	1015	1218	1085	1134	1416
gene264	CTL0249	pmpF	1504	1614	1153	1465	1018	969	1400	1260	1511	1410	1355	1823
gene265	CTL0250	pmpG	2986	3315	2569	3339	2409	2406	3509	3379	4299	3601	4075	5177
gene266	CTL0251	pmpH	2688	2842	2224	2740	1788	1996	2549	2612	3138	2810	3080	3752
gene267	CTL0252	CTL0252	255	211	173	214	109	143	185	163	174	163	152	184
gene268	CTL0254	pmpI	6630	6049	4533	10207	6417	6539	11810	11183	13195	14297	12654	14315
gene269	CTL0255	CTL0255	218	245	191	207	115	139	155	165	172	208	183	236
gene27	CTL0026	CTL0026	102	93	76	111	52	71	82	72	76	82	87	91
gene270	CTL0256	CTL0256	1731	1707	1147	1271	844	817	1055	991	942	1255	835	1090
gene271	CTL0257	gatC	562	524	430	519	352	307	414	391	393	492	397	476
gene272	CTL0258	gatA	3770	3530	2720	3277	2128	2052	2599	2487	2603	2940	2608	2975
gene273	CTL0259	gatB	4710	4644	3785	4009	2714	2849	3267	3087	3315	3494	3166	3762
gene274	CTL0260	CTL0260	321	235	207	274	176	181	273	325	343	337	317	374
gene275	CTL0261	CTL0261	62	69	46	69	44	39	48	68	64	50	51	68
gene276	CTL0262	CTL0262	1020	968	712	973	625	670	818	677	728	876	731	894
gene277	CTL0263	rnhC	341	336	254	303	204	230	258	271	244	261	252	317
gene278	CTL0264	CTL0264	293	279	220	287	160	148	219	185	175	199	156	223
gene279	CTL0265	htrB	572	517	408	470	327	304	452	415	529	476	483	633
gene28	CTL0027	sfhB	281	265	201	238	181	173	227	218	236	285	244	286
gene280	CTL0266	CTL0266	1182	1219	925	1237	782	744	1194	1085	1324	1329	1334	1484
gene281	CTL0267	CTL0267	1565	1479	1185	1495	956	972	1487	1330	1533	1590	1536	1826
gene282	CTL0268	cydA	1513	1604	1180	1462	1047	1069	1449	1316	1514	1512	1566	1900
gene283	CTL0269	cydB	1016	1041	766	1027	674	604	932	863	954	1051	936	1246
gene284	CTL0270	CTL0270	343	362	265	400	261	256	350	358	415	368	405	468
gene285	CTL0271	CTL0271	3821	3368	2566	3325	2045	2031	3770	3126	3746	3879	3903	4483
gene286	CTL0272	CTL0272	3241	3117	2392	3437	2090	2257	3832	3127	4077	3816	4151	4824
gene287	CTL0273	CTL0273	561	512	415	530	315	325	519	442	549	518	535	667
gene288	CTL0274	ileS	3384	3253	2545	3070	2094	2216	2802	2608	2694	2858	2667	3191
gene289	CTL0275	lepB	1398	1253	1026	1325	879	880	1193	1207	1366	1354	1258	1594
gene29	CTL0028	CTL0028	421	474	342	432	282	297	375	337	270	347	281	382
gene290	CTL0276	CTL0276	110	126	105	100	76	64	117	95	127	106	116	138
gene291	CTL0277	rpmE2	2287	2154	1579	2143	1235	1226	2291	1791	1991	2370	2114	2235
gene292	CTL0278	prfA	1383	1354	1044	1399	968	859	1360	1255	1518	1357	1538	1811
gene293	CTL0279	CTL0279	512	511	386	498	335	323	465	403	535	496	557	647
gene294	CTL0280	ffh	3653	3347	2717	3380	2333	2397	3250	2865	3415	3233	3516	4245
gene295	CTL0281	rpsP	2164	2007	1534	1596	1051	1075	1415	1231	1466	1437	1549	1769
gene296	CTL0282	trmD	4458	4289	3458	3496	2475	2632	3243	3206	3937	3309	3819	4647
gene297	CTL0283	rplS	1715	1620	1202	1338	950	947	1318	1256	1545	1383	1544	1828
gene298	CTL0284	rnhB	2134	2057	1580	1860	1305	1267	1841	1648	2114	1958	2289	2621
gene299	CTL0285	gmk	947	1009	677	833	561	532	936	795	1159	998	1195	1349
gene3	CTL0004	greA	3394	3420	2649	3666	2538	2581	3626	3149	3542	3693	3564	4346
gene30	CTL0029	gyrA2	491	555	400	523	323	364	469	386	447	447	438	545
gene300	CTL0286	CTL0286	675	707	543	631	449	469	662	588	768	693	828	989
gene301	CTL0287	metG	3546	3474	2646	2937	1943	1923	3357	2887	3962	3622	4044	4591
gene302	CTL0288	recD2	1047	934	780	916	610	624	830	815	925	953	961	1123
gene303	CTL0289	CTL0289	932	912	698	943	656	635	1032	957	1066	1147	1003	1392
gene304	CTL0290	CTL0290	299	276	210	269	186	186	268	230	259	295	252	286
gene305	CTL0291	CTL0291	55	55	35	49	37	30	37	31	53	39	46	44
gene307	CTL_t06	tRNA-Asn	451	718	635	800	286	454	472	336	285	784	411	397
gene308	CTL0293	CTL0293	319	304	222	302	194	168	243	213	243	263	201	214
gene309	CTL0294	dcd	1344	1202	894	1080	710	685	983	849	926	1041	948	1115
gene31	CTL0030	gyrB2	334	392	272	353	220	245	343	324	376	333	361	511
gene310	CTL0295	CTL0295	1	4	1	3	0	1	1	0	0	1	2	2
gene311	CTL0296	ruvB	712	778	560	729	484	442	721	603	730	702	701	798
gene312	CTL0297	CTL0297	1770	1752	1330	1706	1108	1181	1623	1479	1623	1735	1517	1914
gene313	CTL0298	CTL0298	855	857	653	780	521	523	821	816	1055	953	1014	1285
gene314	CTL0299	CTL0299	6443	6256	4649	5263	3486	3443	4069	3805	3554	4852	3651	4207
gene315	CTL0300	ssb	1239	1218	862	1166	758	771	1170	1049	1049	1234	1077	1293
gene316	CTL0301	CTL0301	3566	3543	2736	3151	2048	2103	2840	2621	2636	2953	2564	3250
gene317	CTL0302	hct2	55	65	52	69	39	48	57	50	67	71	56	94
gene318	CTL0303	CTL0303	201	165	157	233	121	115	183	162	171	177	187	177
gene319	CTL0304	CTL0304	314	269	242	271	187	231	254	218	238	250	237	279
gene32	CTL0031	hemA	650	583	411	591	371	388	460	416	467	489	493	644
gene320	CTL0305	CTL0305	124	99	80	102	87	77	76	61	95	73	101	90
gene321	CTL0306	CTL0306	53	66	45	48	31	45	39	42	41	30	43	59
gene322	CTL0307	CTL0307	162	157	108	128	86	86	91	117	103	91	91	109
gene323	CTL0308	hemN	420	344	295	392	227	251	315	289	342	370	359	417
gene324	CTL0309	CTL0309	817	766	630	816	497	532	771	703	689	786	745	841
gene325	CTL0310	sucA	419	484	349	412	286	319	439	380	476	437	491	584
gene326	CTL0311	sucB2	209	224	180	217	134	159	210	180	196	196	185	256
gene327	CTL0312	CTL0312	180	165	123	170	105	112	124	142	137	154	151	183
gene328	CTL0313	gcpE	572	562	394	602	383	441	633	574	588	720	670	793
gene329	CTL0314	CTL0314	492	500	344	417	243	214	367	360	466	408	472	609
gene33	CTL0032	sycE	377	408	314	375	275	292	466	382	494	453	530	622
gene330	CTL0315	fer	1039	1117	802	983	625	576	741	765	781	777	803	901
gene331	CTL_t26	tRNA-Pro2	36	43	41	46	18	20	37	25	23	27	25	27
gene332	CTL0316	flhA	61	77	42	85	38	61	97	71	92	62	71	85
gene333	CTL0317	fliA	191	194	144	186	113	141	165	111	151	160	157	177
gene334	CTL0318	tyrS	2338	2358	1812	2316	1640	1585	2033	1956	2110	2046	2007	2452
gene335	CTL0319	gnd	1988	1917	1423	1798	1208	1278	1582	1478	1685	1558	1600	1892
gene336	CTL0320	lepA	2115	2131	1555	2243	1443	1499	1897	1725	1986	2073	1997	2368
gene337	CTL0321	CTL0321	9613	8999	6672	7605	4843	4759	7242	6740	7926	8251	7616	9046
gene338	CTL0322	CTL0322	2296	2241	1754	2131	1354	1562	2069	1772	1963	1892	1919	2370
gene339	CTL0323	CTL0323	2906	2875	2317	3206	2281	2505	3320	3143	3542	3526	3500	4533
gene34	CTL0033	CTL0033	3016	2950	2249	2871	1925	2022	2827	2821	3479	3052	3449	4170
gene340	CTL0324	CTL0324	1743	1770	1322	2089	1359	1355	2149	1931	2437	2283	2424	2889
gene341	CTL0325	CTL0325	1632	1623	1284	1853	1275	1181	2057	1940	2429	2378	2356	2690
gene342	CTL0326	CTL0326	965	921	656	975	637	556	978	949	1157	1123	1212	1340
gene343	CTL0327	dxr	1150	1152	802	1093	701	743	1281	1132	1469	1363	1460	1755
gene344	CTL0328	CTL0328	4372	4248	3324	4778	3134	3211	4795	4452	4951	5161	4867	5506
gene345	CTL0329	CTL0329	153	158	115	177	102	88	123	113	125	131	142	140
gene346	CTL0330	recF	178	203	161	214	111	118	154	131	183	169	132	188
gene347	CTL0331	dnaN	1780	1707	1328	1761	1121	1061	1747	1579	1909	1890	1996	2408
gene348	CTL0332	smpB	265	271	224	298	192	172	295	237	260	270	281	305
gene349	CTL0333	apbE	258	276	209	284	160	161	228	205	247	253	232	284
gene35	CTL0034	CTL0034	638	709	577	575	384	422	540	478	533	503	575	747
gene350	CTL0334	folD	451	413	321	452	304	323	440	407	458	492	467	568
gene351	CTL0335	CTL0335	81	82	71	59	59	73	63	67	70	75	83	83
gene352	CTL0336	ltuB	35	41	48	55	25	34	54	63	69	64	85	82
gene353	CTL0338	CTL0338	66	66	42	78	32	41	76	60	62	77	69	85
gene354	CTL0338A	CTL0338A	26	16	16	21	18	13	15	10	17	12	21	25
gene355	CTL0339	CTL0339	54	58	51	47	29	35	48	27	56	49	39	56
gene356	CTL0340	CTL0340	922	861	621	816	492	511	706	622	740	768	695	763
gene357	CTL0341	rpmB	1724	1674	1368	1495	1013	989	1263	1162	1159	1330	1148	1284
gene358	CTL0342	malQ	90	80	64	80	60	55	53	55	76	65	73	89
gene359	CTL0343	scc1	75	91	52	59	41	46	65	62	60	64	56	82
gene36	CTL0035	CTL0035	837	905	748	746	514	563	645	684	712	648	689	822
gene360	CTL0344	copN	498	523	387	504	354	352	430	407	484	422	437	562
gene361	CTL0345	lcrD	1601	1648	1222	1642	1039	1060	1659	1506	1712	1773	1802	2059
gene362	CTL0346	sctU	478	474	343	433	334	314	502	452	490	482	506	584
gene363	CTL0347	CTL0347	571	521	435	555	338	339	447	405	450	492	414	504
gene364	CTL0348	ribF	557	536	459	525	332	348	584	596	714	602	673	824
gene365	CTL0349	truB	1572	1494	1173	1602	1044	1062	1772	1594	2160	1823	2024	2514
gene366	CTL0350	rbfA	1018	987	778	958	697	728	1007	933	1190	1073	1262	1446
gene367	CTL0351	infB	9471	8897	6796	8614	5731	5759	9017	8269	10478	9683	10456	12452
gene368	CTL0352	nusA	5135	4985	4118	4064	2761	2823	3786	3475	4078	3921	4348	4994
gene369	CTL0353	rpsA	15873	15575	11918	11851	8162	8098	10007	9265	10175	10469	10156	11852
gene37	CTL0036	CTL0036	1391	1414	1206	1236	862	884	1070	1074	1150	1155	1226	1393
gene370	CTL0354	trxB	1521	1558	1253	1581	1054	1101	1423	1277	1365	1442	1321	1614
gene371	CTL0355	acpS	446	445	325	377	236	275	340	309	324	343	304	368
gene372	CTL0356	CTL0356	387	355	316	351	266	249	321	291	296	327	324	379
gene373	CTL0357	CTL0357	361	411	311	392	251	307	432	332	375	413	364	392
gene374	CTL0358	CTL0358	574	534	414	573	373	423	490	424	512	586	486	589
gene375	CTL0359	fabI	1694	1788	1346	1470	988	961	1044	993	884	1200	861	1025
gene376	CTL0360	CTL0360	103	116	64	93	68	62	91	72	93	98	85	110
gene377	CTL0361	CTL0361	102	138	102	116	89	79	124	113	131	113	120	162
gene378	CTL0362	CTL0362	301	295	220	311	193	198	284	262	284	325	290	319
gene379	CTL0363	CTL0363	361	359	254	342	219	248	288	260	248	290	256	303
gene38	CTL0037	CTL0037	1280	1223	1016	1135	756	774	959	918	1063	1082	1062	1321
gene380	CTL0364	CTL0364	389	390	303	358	251	206	364	321	387	371	351	437
gene381	CTL0365	groEL	33553	29990	23380	27079	16522	17650	27924	24607	23888	29333	24362	27613
gene382	CTL0366	groES	8637	7725	5888	6512	4118	4416	7486	6665	6378	7251	6172	7510
gene383	CTL0367	pepF	2717	2587	2021	2494	1576	1684	2153	2087	2229	2370	2189	2633
gene384	CTL0368	clpB	5219	5111	3911	5003	3253	3360	4797	4258	4886	4628	4885	5852
gene385	CTL0369	CTL0369	848	901	730	810	522	556	683	665	869	744	845	1040
gene386	CTL0370	incD	2521	2390	1878	2863	1782	1917	2609	2436	2711	2748	2621	2914
gene387	CTL0371	incE	1674	1475	1216	1734	1056	1048	1673	1489	1585	1787	1682	1867
gene388	CTL0372	incF	2311	2017	1525	2036	1369	1332	2024	1977	2105	2193	2000	2222
gene389	CTL0373	incG	2812	2573	1848	2362	1507	1552	2172	1851	1859	2296	1845	2263
gene39	CTL0038	sctN	1384	1429	1087	1294	883	889	1318	1280	1612	1382	1473	1908
gene390	CTL0374	incA	482	492	366	388	305	349	364	343	356	378	337	458
gene391	CTL0375	CTL0375	37	27	25	15	14	24	25	10	18	21	24	27
gene392	CTL0376	araD	559	568	390	590	361	382	594	491	683	573	614	742
gene393	CTL0377	efp2	827	863	704	823	573	542	692	630	715	705	749	903
gene394	CTL0378	accB	743	751	604	680	475	481	641	602	679	567	682	815
gene395	CTL0379	accC	1635	1583	1277	1478	982	989	1302	1200	1384	1350	1421	1800
gene396	CTL0380	rplM	4382	4196	3273	3687	2388	2431	3427	3012	3299	3466	3333	3867
gene397	CTL0381	rpsI	3820	3781	2916	3442	2181	2230	3205	2561	3147	3309	3255	3560
gene398	CTL0382	CTL0382	287	289	208	317	181	203	246	242	267	259	251	313
gene399	CTL0383	adk	837	824	640	870	618	625	737	744	676	775	646	766
gene4	CTL_t01	tRNA-Ala	88	96	61	84	35	54	76	77	108	91	94	105
gene40	CTL0039	CTL0039	478	481	334	463	312	344	465	459	608	457	607	701
gene400	CTL0384	CTL0384	253	241	200	277	177	199	299	257	277	287	281	371
gene401	CTL0385	CTL0385	462	456	351	417	289	269	377	326	349	405	400	431
gene402	CTL0386	CTL0386	253	288	213	256	170	184	232	198	231	226	242	296
gene403	CTL0387	CTL0387	75	93	72	83	55	51	89	74	105	62	69	100
gene404	CTL0388	CTL0388	313	314	248	310	198	243	281	243	202	281	204	250
gene405	CTL0389	CTL0389	337	327	288	390	255	260	328	307	408	401	379	488
gene406	CTL0390	CTL0390	594	580	459	707	459	458	720	622	738	709	743	831
gene407	CTL0391	CTL0391	779	801	559	844	551	516	800	697	858	871	809	966
gene408	CTL0392	CTL0392	349	367	287	438	308	296	502	370	519	469	516	586
gene409	CTL0393	CTL0393	383	394	305	376	252	213	338	261	355	340	356	405
gene41	CTL0040	CTL0040	1365	1435	1096	1188	761	806	1052	957	1056	1168	1067	1256
gene410	CTL0394	oppA	599	589	383	598	342	327	511	505	533	571	536	618
gene411	CTL0395	CTL0395	421	323	257	390	229	250	332	328	384	392	355	396
gene412	CTL0396	CTL0396	533	514	366	502	360	303	393	337	364	433	355	443
gene413	CTL_t32	tRNA-Thr	169	222	146	214	75	98	124	84	92	243	144	109
gene414	CTL_t35	tRNA-Tyr	6629	7376	5349	7545	3193	4204	4815	4269	3227	8794	4479	4486
gene415	CTL0397	CTL0397	86	84	74	82	62	56	47	65	72	50	70	73
gene416	CTL0398	CTL0398	119	92	76	125	67	79	72	68	79	77	85	91
gene417	CTL0399	CTL0399	248	208	174	215	167	175	224	181	262	243	236	293
gene418	CTL0400	pkn1	1466	1456	1188	1759	1184	1187	1666	1662	1795	1744	1743	2036
gene419	CTL0401	ligA	1177	1192	959	1235	779	895	1215	1171	1257	1230	1308	1576
gene42	CTL0041	sctQ	819	836	600	750	450	519	723	637	750	712	772	861
gene420	CTL0402	CTL0402	4042	3858	3047	4281	2803	3021	4430	4031	5210	4793	5139	6001
gene421	CTL0403	mhpA	1107	1052	746	1074	671	732	1050	909	1073	1168	1021	1218
gene422	CTL0404	CTL0404	554	482	345	588	365	372	564	550	561	611	503	596
gene423	CTL0405	rpmG	476	530	343	569	390	327	760	498	596	582	646	775
gene424	CTL0406	CTL0406	1300	1305	988	1301	921	858	1374	1108	1303	1279	1272	1584
gene425	CTL0407	CTL0407	6049	5876	3892	4510	2609	2635	3041	2638	1808	4536	2694	2368
gene426	CTL0408	CTL0408	1989	1926	1522	1838	1206	1279	1437	1353	1320	1552	1324	1625
gene428	CTL0411	CTL0411	30	29	17	12	13	15	23	15	9	15	10	17
gene429	CTL0413	CTL0413	63	50	63	41	36	31	30	49	36	38	41	43
gene43	CTL0042	pkn5	465	470	373	430	245	298	390	335	382	445	387	506
gene430	CTL0414a	CTL0414a	87	83	64	85	48	46	88	53	68	78	82	96
gene431	CTL0417a	CTL0417a	54	64	49	72	34	39	60	55	58	44	54	46
gene432	CTL0417b	CTL0417b	31	33	40	34	35	27	34	26	38	35	31	38
gene433	CTL0417	CTL0417	35	33	20	29	19	19	25	24	21	29	19	21
gene434	CTL0418	CTL0418	2	2	1	2	4	4	2	7	6	5	3	3
gene435	CTL0419	CTL0419	465	413	278	405	256	282	424	339	355	433	373	446
gene438	CTL0422	trpR	92	94	60	91	66	58	75	72	93	98	98	118
gene439	CTL0422a	CTL0422a	52	61	42	59	39	37	49	31	41	45	48	57
gene44	CTL0043	CTL0043	3756	3819	2913	4076	2660	2827	4189	3991	4735	4443	4593	5585
gene440	CTL0423	trpB	679	609	508	394	263	263	297	269	293	353	317	336
gene441	CTL0424	trpA	534	512	419	331	248	237	273	247	247	291	270	302
gene443	CTL0426	CTL0426	8	9	6	12	6	7	6	6	8	12	8	7
gene445	CTL0427	oppA2	264	241	160	223	164	135	237	187	241	233	275	263
gene446	CTL0428	dsbB	38	32	19	20	16	23	18	25	19	23	21	21
gene447	CTL0429	dsbG	132	147	102	109	87	83	94	105	107	110	105	120
gene448	CTL0430	CTL0430	110	104	100	95	72	54	86	84	136	87	129	154
gene449	CTL0431	CTL0431	224	196	165	170	95	79	178	146	172	164	168	231
gene45	CTL_t31	tRNA-Thr2	1218	1135	842	1094	737	769	912	892	792	1130	733	893
gene450	CTL0432	CTL0432	1231	1273	1013	1277	826	809	1015	946	1080	1053	1038	1384
gene451	CTL_t14	tRNA-Ile	287	260	186	273	175	154	173	171	139	234	170	157
gene452	CTL_t02	tRNA-Ala2	71	117	77	108	29	65	51	39	34	92	62	45
gene453	CTL0433	CTL0433	35	38	44	44	24	39	56	48	48	64	50	54
gene454	CTL0434	kdsB	642	653	543	760	534	547	724	637	679	795	672	820
gene455	CTL0435	pyrG	896	815	640	742	527	560	820	696	902	810	798	980
gene456	CTL0436	CTL0436	168	186	128	147	105	85	160	136	165	161	166	187
gene457	CTL0437	zwf	2551	2586	2061	2775	1727	1793	2575	2237	2573	2487	2542	3058
gene458	CTL0438	devB	989	907	668	855	519	529	715	642	648	754	676	806
gene459	CTL0439	dnaX2	815	797	554	695	485	478	653	587	711	653	642	866
gene46	CTL0044	CTL0044	30810	25740	18515	28222	16541	15809	20932	21541	18285	33384	20386	17441
gene460	CTL0440	tmk	839	725	581	743	471	460	762	657	831	725	812	1005
gene461	CTL0441	gyrA	4849	4913	3738	4533	2954	3022	4695	4092	5470	4897	5529	6647
gene462	CTL0442	gyrB	4157	4350	3363	4589	3067	3198	5522	4756	7016	5641	6819	8074
gene463	CTL0443	CTL0443	770	766	566	773	520	503	798	736	912	839	848	1071
gene464	CTL0444	CTL0444	298	271	217	324	218	180	292	228	256	283	280	280
gene465	CTL0445	tgt	472	437	343	457	276	315	368	336	389	349	365	495
gene466	CTL0446	mgtE	1295	1209	970	1427	1004	969	1605	1408	2075	1663	2045	2334
gene467	CTL0447	CTL0447	288	269	219	288	177	211	297	263	307	257	293	376
gene468	CTL0448	CTL0448	29	18	20	29	16	16	23	15	25	24	26	42
gene469	CTL0449	gcp	533	542	444	534	367	377	529	484	593	565	522	669
gene47	CTL0045	CTL0045	120	121	96	125	95	96	87	89	85	91	86	127
gene470	CTL0450	oppA3	1284	1331	943	1272	815	810	1159	1061	1040	1177	991	1273
gene471	CTL0451	oppB	376	349	316	387	261	266	384	329	390	395	398	465
gene472	CTL0452	oppC	280	246	181	258	182	158	252	224	275	277	287	349
gene473	CTL0453	oppD	310	312	263	247	180	176	227	202	236	216	215	291
gene474	CTL0454	oppF	161	139	128	124	79	80	99	110	142	97	142	185
gene475	CTL0455	CTL0455	281	292	232	302	200	187	308	259	346	338	306	370
gene476	CTL0456	CTL0456	468	467	369	447	267	301	476	405	568	454	549	661
gene477	CTL0457	pfkA	510	546	385	493	318	334	445	429	512	500	499	627
gene478	CTL0458	CTL0458	363	353	305	376	222	213	346	330	345	327	363	420
gene479	CTL0459	pfkA_2	741	677	524	736	458	504	596	499	567	596	600	675
gene48	CTL_t20	tRNA-Lys	381	340	309	399	251	258	318	235	269	345	232	263
gene480	CTL_t22	tRNA-Met	418	395	271	377	246	258	266	243	236	327	235	286
gene481	CTL_t23	tRNA-Met3	37	51	50	83	32	46	48	29	22	79	31	27
gene482	CTL0460	gseA	540	579	422	496	349	355	510	415	619	533	576	731
gene483	CTL0461	leuS	2688	2728	2087	2645	1811	1847	2333	2270	2380	2563	2491	2879
gene484	CTL0462	hemL	1014	952	720	907	584	641	770	744	749	805	669	865
gene485	CTL0463	CTL0463	199	213	173	196	132	128	160	146	149	143	161	179
gene486	CTL0464	CTL0464	145	183	145	149	93	113	142	105	117	115	147	169
gene487	CTL0465	rpiA	448	400	348	440	281	305	362	351	345	358	339	423
gene488	CTL0466	CTL0466	429	390	264	452	313	342	475	469	515	520	505	617
gene489	CTL0467	dhnA	2176	2098	1650	1971	1302	1370	1675	1504	1470	1788	1557	1801
gene49	CTL_t10	tRNA-Glu	741	786	608	1001	413	547	558	501	427	919	476	486
gene490	CTL0468	xasA	2084	2086	1541	1909	1202	1199	1552	1461	1431	1591	1358	1681
gene491	CTL0469	CTL0469	429	399	301	381	292	274	384	366	386	415	397	453
gene492	CTL0470	surE	581	585	444	471	282	292	384	349	379	393	392	454
gene493	CTL0471	ubiA	124	155	92	109	78	77	114	98	117	117	79	132
gene494	CTL0472	CTL0472	217	262	174	220	151	152	174	168	175	240	185	219
gene495	CTL0473	CTL0473	2296	2171	1770	2482	1536	1562	2428	2218	2380	2728	2291	2759
gene496	CTL_t07	tRNA-Asp	741	853	711	844	505	599	629	563	518	825	576	652
gene497	CTL_t37	tRNA-Val	84	117	84	108	45	57	56	57	33	107	66	48
gene498	CTL0474	CTL0474	76	73	64	104	59	52	112	91	80	92	88	117
gene499	CTL0475	CTL0475	252	199	160	258	169	144	252	237	238	277	192	310
gene5	CTL0005	aspC	1583	1522	1327	1716	1136	1146	1637	1559	1843	1773	1826	2211
gene50	CTL0046	frr	5849	5373	4171	5110	3494	3479	5147	4804	5703	5998	5758	6541
gene500	CTL0476	CTL0476	2750	2575	1867	2788	1814	1807	2360	2248	2067	2569	1881	2311
gene501	CTL0477	CTL0477	110	110	64	124	63	55	95	78	98	98	111	121
gene502	CTL0477A	CTL0477A	245	256	151	247	141	132	205	195	204	208	220	232
gene503	CTL0478	CTL0478	262	256	188	226	152	161	198	199	215	209	225	212
gene504	CTL0479	CTL0479	136	143	84	108	87	72	97	97	89	106	99	109
gene505	CTL0480	CTL0480	277	284	190	276	173	183	193	214	178	236	177	197
gene506	CTL0481	CTL0481	222	245	163	247	133	142	207	179	177	214	212	221
gene507	CTL0482	CTL0482	509	491	362	568	360	352	549	518	541	542	506	670
gene508	CTL0483	CTL0483	330	331	240	251	153	182	231	206	256	239	227	316
gene509	CTL0484	incB	952	788	593	784	520	568	724	656	541	762	506	662
gene51	CTL0047	pyrH	9797	8999	7019	8873	5799	5934	8178	7857	8923	9023	8767	10493
gene510	CTL0485	incC	737	682	489	733	427	427	590	541	527	712	508	596
gene511	CTL0486	CTL0486	745	733	599	759	463	443	713	631	831	764	832	940
gene512	CTL0487	CTL0487	193	203	146	174	103	119	161	147	160	173	164	185
gene513	CTL0488	acpP	2224	2365	1771	2293	1504	1567	2396	2015	2552	2695	2598	3030
gene514	CTL0489	fabG	1610	1578	1266	1215	894	925	1092	1088	1434	1168	1411	1714
gene515	CTL0490	fabD	1134	1130	868	1009	782	735	973	976	1232	980	1181	1580
gene516	CTL0491	fabH	1375	1304	1090	1252	968	969	1130	1166	1438	1221	1390	1693
gene517	CTL0492	recR	86	88	74	88	61	54	91	83	99	94	109	112
gene518	CTL0493	CTL0493	4677	4638	3632	5652	3560	3634	6280	5053	6461	6188	6284	7572
gene519	CTL0494	ompH	1505	1535	1137	1455	892	858	1344	1249	1389	1456	1284	1627
gene52	CTL0048	tsf	8296	7966	6349	7986	5237	5573	7600	6614	8057	8125	8357	9633
gene520	CTL0495	lpxD	2410	2482	1747	2318	1525	1513	2003	1932	1863	2172	1919	2216
gene521	CTL0496	CTL0496	472	454	330	408	282	254	373	287	314	379	315	362
gene522	CTL0497	pdhA	964	1010	747	1155	733	780	1234	1168	1432	1495	1415	1682
gene523	CTL0498	pdhB	749	772	571	780	500	571	781	715	876	825	874	1035
gene524	CTL0499	pdhC	883	871	705	804	572	546	750	728	787	816	731	937
gene525	CTL0500	glgP	531	582	424	519	377	331	460	438	476	465	464	585
gene526	CTL0500A	CTL0500A	318	290	210	242	147	133	198	167	148	190	145	167
gene527	CTL0501	dnaA	950	980	802	1076	667	687	938	775	905	993	953	1118
gene528	CTL0503	oxaA	4146	4268	3253	5360	3371	3309	5203	4596	5408	5843	5457	6223
gene529	CTL0504	lgt	357	425	316	414	244	273	345	353	397	430	415	451
gene53	CTL0049	rpsB	9904	9369	7486	9269	6025	6218	8481	7879	8804	9271	8733	10070
gene530	CTL0505	CTL0505	1309	1356	971	1347	783	878	1138	1086	1101	1254	1138	1331
gene531	CTL0506	CTL0506	779	750	570	805	495	492	707	633	816	732	779	868
gene532	CTL0507	CTL0507	316	281	210	255	169	149	203	175	165	191	193	206
gene533	CTL0508	CTL0508	343	309	256	295	214	193	250	270	312	324	312	362
gene534	CTL0509	CTL0509	272	283	208	241	163	148	188	217	259	247	272	289
gene535	CTL0510	CTL0510	477	511	351	518	330	347	486	451	559	544	579	650
gene536	CTL0511	CTL0511	765	762	558	727	512	494	733	689	725	752	776	887
gene537	CTL0512	CTL0512	889	855	748	839	549	614	705	684	676	662	646	777
gene538	CTL0513	dnaQ	947	932	710	924	627	645	745	666	696	709	676	857
gene539	CTL0514	CTL0514	360	311	282	304	217	221	296	248	292	283	304	350
gene54	CTL_t11	tRNA-Gly	146	189	135	206	94	116	115	96	98	171	102	130
gene540	CTL0515	CTL0515	199	174	177	198	134	142	137	161	180	156	212	234
gene541	CTL0516	CTL0516	893	862	713	905	597	535	896	762	1008	932	925	1177
gene542	CTL0517	accA	998	1017	783	1038	636	663	931	897	1040	975	1132	1287
gene543	CTL0518	CTL0518	779	846	658	791	526	555	901	773	1093	881	1009	1247
gene544	CTL0519	ihfA	1910	1917	1477	1971	1357	1409	2451	2243	2956	2537	2833	3254
gene545	CTL0520	amiA	1456	1416	1112	1537	1042	1109	1737	1515	1974	1708	1893	2337
gene546	CTL0521	murE	3332	3353	2549	4119	2604	2551	4499	3780	4498	4692	4609	5299
gene547	CTL0522	pbp	390	456	366	382	242	250	406	391	536	431	502	653
gene548	CTL0523	CTL0523	51	49	44	73	35	37	51	41	60	55	64	87
gene549	CTL0524	CTL0524	376	359	251	399	236	240	355	298	360	351	345	397
gene55	CTL0050	ompA	77382	74020	52930	65881	42373	42439	56701	51869	50427	62281	50503	58656
gene550	CTL0525	CTL0525	689	661	467	625	422	445	607	486	574	563	551	659
gene551	CTL0526	CTL0526	245	255	175	233	136	142	210	176	174	161	192	229
gene552	CTL0527	dnaA2	2169	2247	1659	2343	1491	1416	2058	1719	2029	2127	2059	2397
gene553	CTL0528	CTL0528	850	840	595	756	471	523	582	558	576	631	578	663
gene554	CTL0529	CTL0529	137	130	100	126	95	76	95	89	84	115	100	109
gene555	CTL0530	nqrB	2220	2179	1667	2448	1515	1621	2596	2316	2807	2629	2658	3278
gene556	CTL0531	nqrC	531	508	397	565	361	356	673	594	821	699	826	1052
gene557	CTL0532	nqrD	365	392	270	299	199	230	327	301	334	357	344	354
gene558	CTL0533	nqrE	434	379	334	348	233	263	314	288	285	311	283	344
gene559	CTL0534	gcsH	436	467	303	342	194	218	275	277	224	274	233	293
gene56	CTL0051	pbpB	973	914	700	1065	706	697	1241	1122	1523	1339	1526	1794
gene560	CTL0535	CTL0535	2061	2273	1641	2022	1380	1306	2273	1922	2725	2383	2771	3190
gene561	CTL0536	CTL0536	429	436	295	489	335	307	484	387	442	488	450	529
gene562	CTL0537	lplA	211	172	154	318	171	180	300	292	287	337	311	391
gene563	CTL0538	clpC	3612	3582	2812	3512	2285	2404	3372	3226	4051	3560	3771	4562
gene564	CTL0539	mnmA	792	769	611	859	561	606	866	793	936	856	882	1025
gene565	CTL0540	CTL0540	392	370	297	407	279	280	419	397	410	449	422	498
gene566	CTL0541	CTL0541	3008	2974	2425	3012	2020	2101	2637	2455	2725	2780	2786	3273
gene567	CTL0542	CTL0542	1156	1208	885	918	654	574	900	810	984	910	956	1203
gene568	CTL0543	ptsN_2	925	926	706	826	596	565	825	757	803	805	779	994
gene569	CTL0544	dut	2375	2351	1850	2242	1526	1552	2125	1993	2089	2177	2074	2508
gene57	CTL0052	CTL0052	172	202	132	179	95	100	184	176	258	211	249	305
gene570	CTL0545	accD	2070	2071	1513	1989	1277	1294	2232	1989	2673	2321	2697	3155
gene571	CTL0546	sodM	1479	1532	1177	1236	810	826	1105	896	1127	1159	1112	1348
gene572	CTL0547	mrsA	2674	2709	2166	2869	1976	2068	2816	2733	3017	3088	2983	3523
gene573	CTL0548	CTL0548	727	676	562	638	414	441	530	465	444	592	464	521
gene574	CTL0549	rnc	222	232	169	248	168	150	206	214	259	227	274	310
gene575	CTL0550	radA	503	529	412	437	286	319	404	403	529	426	497	597
gene576	CTL0551	hemC	356	356	262	307	218	237	257	238	268	293	264	381
gene577	CTL0552	CTL0552	71	97	95	52	48	49	68	68	71	88	74	99
gene578	CTL0553	pknD	920	915	704	796	518	518	802	711	1029	829	1099	1266
gene579	CTL0554	valS	2406	2314	1856	2576	1632	1655	2444	2320	2851	2756	2764	3381
gene58	CTL0053	CTL0053	1224	1171	877	1210	800	808	1118	1059	1196	1101	1136	1398
gene580	CTL0555	CTL0555	461	471	321	417	260	248	348	344	412	420	456	497
gene581	CTL0556	atpK	629	606	417	472	293	253	432	423	371	467	442	502
gene582	CTL0557	atpI	1032	1129	858	1023	666	679	1140	991	1406	1081	1347	1624
gene583	CTL0558	CTL0558	419	460	372	421	300	346	527	408	529	565	567	693
gene584	CTL0559	CTL0559	1278	1220	1011	1206	766	861	1285	1162	1407	1389	1338	1626
gene585	CTL0560	CTL0560	1873	1840	1381	1814	1155	1231	2009	1806	2137	2122	2155	2677
gene586	CTL0561	CTL0561	429	415	329	522	323	294	564	499	636	633	598	715
gene587	CTL0562	CTL0562	1586	1505	1135	1632	1052	1049	1614	1455	1703	1624	1724	2046
gene588	CTL0563	CTL0563	731	703	526	688	442	444	629	587	630	646	644	721
gene589	CTL0564	CTL0564	811	748	583	794	558	501	761	649	733	778	677	920
gene59	CTL0054	CTL0054	650	620	469	558	363	425	522	512	551	611	568	662
gene590	CTL0565	tal	4588	4506	3673	4753	3131	3064	4342	3649	4015	4684	4145	4821
gene591	CTL0566	rpoC	22936	21980	17183	18524	12374	12391	19872	18030	23863	21884	24350	27975
gene592	CTL0567	rpoB	23975	23545	18154	19340	13034	13421	20183	18883	24415	21795	24313	28367
gene593	CTL0568	rplL	7330	7008	5492	6283	4163	4304	6019	5318	6051	5918	6027	6874
gene594	CTL0569	rplJ	3855	3960	3008	3620	2369	2375	3611	3187	4027	3728	3995	4758
gene595	CTL0570	rplA	6573	6167	4632	5533	3871	3724	5458	4922	5760	5941	5711	6478
gene596	CTL0571	rplK	2933	2902	2194	2677	1811	1747	2725	2392	2841	2822	2848	3498
gene597	CTL0572	nusG	1742	1656	1328	1637	1064	1107	1489	1327	1611	1465	1564	2032
gene598	CTL0573	secE	514	545	404	502	307	317	467	366	385	450	459	510
gene599	CTL_t34	tRNA-Trp	224	226	164	222	113	121	135	140	122	159	130	137
gene6	CTL0006	CTL0006	339	324	226	331	205	199	273	261	304	316	315	339
gene60	CTL0055	CTL0055	901	831	640	850	612	591	1002	925	882	972	990	1150
gene600	CTL0574	tufA	23234	22002	16378	19238	12858	12511	16285	15408	14650	17265	14586	16998
gene601	CTL_t33	tRNA-Thr3	642	683	494	700	437	435	512	459	479	627	524	554
gene602	CTL0575	infA	1217	1104	732	966	651	650	886	869	835	1008	852	1005
gene603	CTL0576	CTL0576	604	588	456	570	421	433	626	566	638	576	605	742
gene604	CTL0577	CTL0577	173	157	114	142	96	80	150	104	189	160	197	210
gene606	CTL0580	CTL0580	92	123	92	94	70	55	125	85	97	96	98	127
gene607	CTL_t21	tRNA-Met2	81	92	58	82	64	60	69	65	61	72	67	84
gene608	CTL0581	trpC	883	826	629	774	477	491	707	571	616	687	711	844
gene609	CTL0582	tpiA	875	860	650	694	498	473	648	591	668	604	658	753
gene61	CTL0056	sufS	1013	961	674	933	584	580	856	820	857	961	917	1061
gene610	CTL0583	xseA	599	618	482	602	381	438	570	527	638	553	578	717
gene611	CTL0583A	xseB	362	346	232	390	261	208	317	342	354	287	296	367
gene612	CTL0584	CTL0584	336	311	223	323	211	239	263	244	284	285	281	345
gene613	CTL0585	dxs	1055	975	715	1035	673	677	961	894	1072	1030	1068	1348
gene614	CTL0586	pykF	1444	1451	1026	1468	893	844	1175	1102	1138	1278	1200	1391
gene615	CTL0587	uvrA	1120	1043	787	927	617	688	957	962	1126	1015	1135	1409
gene616	CTL0588	dnaX	974	981	750	1124	822	791	930	965	1046	1028	942	1278
gene617	CTL0589	CTL0589	217	205	175	169	140	134	123	117	127	148	108	134
gene618	CTL0590	ptsI	1408	1463	1071	1321	875	951	1117	1077	1153	1198	1156	1380
gene619	CTL0591	ptsH	290	281	212	266	185	152	250	207	209	230	249	257
gene62	CTL0057	parB	869	857	641	835	606	560	727	714	659	779	727	773
gene620	CTL0592	CTL0592	140	136	92	104	74	80	91	74	84	107	92	122
gene621	CTL0592a	CTL0592a	122	118	89	115	89	80	114	85	87	92	79	83
gene622	CTL0593	CTL0593	181	149	145	169	92	106	155	141	174	127	160	183
gene623	CTL0594	CTL0594	2934	2781	2081	2864	1875	1837	2967	2848	3393	3381	3371	4046
gene624	CTL0595	dnaJ	5078	4769	3494	4741	3194	3154	4866	4489	5870	4956	5697	6698
gene625	CTL0596	rpsU	1169	1246	939	1251	924	911	1168	1032	1341	1114	1271	1597
gene626	CTL0597	CTL0597	450	427	350	486	293	327	532	433	532	553	522	519
gene627	CTL0598	lon	2724	2775	2112	2928	1890	2013	3099	2715	3542	3066	3510	4139
gene628	CTL0599	CTL0599	101	88	82	90	48	63	90	77	81	80	70	96
gene629	CTL0600	CTL0600	586	584	428	607	407	394	507	441	495	570	482	561
gene63	CTL0058	dppF	865	809	654	757	503	492	706	660	635	682	603	703
gene630	CTL0601	xerC	76	59	42	48	47	43	55	41	73	58	55	62
gene631	CTL0602	CTL0602	5603	5458	4079	5363	3395	3609	5339	4868	5935	5524	5827	6772
gene632	CTL0603	CTL0603	561	463	380	457	262	286	382	375	420	446	462	468
gene633	CTL0604	CTL0604	355	421	341	386	247	292	428	372	494	445	463	542
gene634	CTL0605	CTL0605	578	543	462	501	352	334	460	430	581	523	560	727
gene635	CTL0606	secG	727	708	532	647	443	403	547	534	550	612	513	589
gene636	CTL0607	defA	1059	1040	787	1037	714	712	986	767	931	904	880	1058
gene637	CTL0608	CTL0608	1304	1296	970	1125	735	709	1129	994	1229	1217	1240	1461
gene638	CTL0609	CTL0609	5063	5049	3880	4978	3279	3331	4885	4420	5427	5400	5290	6393
gene639	CTL0610	CTL0610	127	110	112	126	75	90	118	106	152	98	151	160
gene64	CTL0059	dppD	3602	3803	2854	2713	1524	1617	2561	2100	2088	3009	2388	2745
gene640	CTL_t28	tRNA-Ser4	645	737	644	703	307	427	495	375	305	778	385	430
gene641	CTL0611A	CTL0611A	149	129	111	148	85	90	120	113	145	121	147	140
gene642	CTL0612	CTL0612	700	703	579	784	484	571	720	668	822	794	877	936
gene643	CTL0613	CTL0613	2998	2762	2134	3269	2207	2114	3128	3041	3486	3635	3411	3784
gene644	CTL0614	CTL0614	399	337	273	321	228	207	325	317	383	301	334	439
gene645	CTL0615	dapA	7054	6600	4965	4588	2930	2877	3831	3587	4717	4507	4617	5505
gene646	CTL0616	lysC	6957	6840	5524	4960	3360	3495	4146	3823	4911	4732	4907	5360
gene647	CTL0617	asd	1894	1752	1253	2118	1382	1414	2262	2112	2659	2569	2686	3266
gene648	CTL0618	dapB	3153	2919	2227	3482	2154	2079	3316	3030	3543	3436	3402	3950
gene649	CTL0619	CTL0619	309	343	258	343	253	237	353	334	360	377	399	422
gene65	CTL0060	CTL0060	6254	6120	5127	6723	4358	4504	6578	5765	6689	6873	6851	7997
gene650	CTL0620	aroA	465	412	337	441	269	295	374	382	402	469	412	423
gene651	CTL0621	aroL	211	178	159	260	151	127	285	268	359	316	352	400
gene652	CTL0622	aroC	237	217	173	266	191	171	368	322	540	392	555	667
gene653	CTL0623	aroB	147	124	122	156	66	91	160	152	219	170	200	269
gene654	CTL0624	aroDE	208	221	153	202	113	111	203	214	255	211	251	295
gene655	CTL0625	CTL0625	341	372	268	290	203	237	273	222	241	277	235	275
gene656	CTL0626	CTL0626	951	1078	819	858	662	715	794	825	909	834	793	1199
gene658	CTL0628	CTL0628	206	209	156	150	99	129	143	121	195	138	161	193
gene659	CTL0629	CTL0629	991	919	717	1036	649	704	863	812	863	923	826	968
gene66	CTL0061	CTL0061	3049	2685	2132	2801	1892	1811	2908	2722	3099	3297	3073	3486
gene660	CTL0630	mdhC	2462	2395	1832	2416	1607	1672	2191	2044	2201	2437	2246	2531
gene661	CTL0631	ltuA	325	328	272	361	230	237	422	379	465	441	495	537
gene662	CTL0633	pgi	1821	1745	1371	1574	1068	1160	1557	1384	1776	1686	1703	2004
gene663	CTL0634	CTL0634	1206	1088	932	1011	704	663	1007	896	1072	982	1092	1308
gene664	CTL0635	phnP	1327	1256	944	1200	728	840	1117	1060	1284	1196	1325	1500
gene665	CTL0636	artJ	1580	1656	1260	1660	1032	1052	1480	1340	1509	1587	1543	1720
gene666	CTL0637	aroG	252	273	217	256	173	166	237	205	238	231	225	294
gene667	CTL0638	CTL0638	71	85	51	64	45	43	95	94	83	121	103	95
gene668	CTL0639	CTL0639	331	288	214	305	163	197	288	300	284	309	299	363
gene669	CTL0640	CTL0640	416	421	310	404	246	246	373	339	379	381	385	450
gene67	CTL0062	pgk	706	645	499	553	339	394	535	508	595	544	579	672
gene670	CTL0641	CTL0641	994	935	691	833	551	536	901	793	888	926	864	1088
gene671	CTL0642	CTL0642	2313	2266	1717	2258	1393	1333	2013	1848	1943	2265	2079	2216
gene672	CTL0643	CTL0643	997	988	721	902	652	696	788	774	926	868	841	1078
gene673	CTL0644	CTL0644	316	377	263	286	191	184	230	206	187	242	222	252
gene674	CTL0645	CTL0645	288	284	220	270	194	195	252	262	291	304	234	318
gene675	CTL0646	dapL	938	936	657	1060	601	684	897	974	936	1074	958	1222
gene676	CTL0647	CTL0647	406	367	267	313	233	232	309	271	302	336	313	337
gene677	CTL0648	CTL0648	28	45	31	38	29	15	35	25	34	28	25	35
gene678	CTL0649	proS	2411	2194	1702	2531	1578	1803	2626	2387	2856	2850	3002	3476
gene679	CTL0650	hrcA	1335	1157	890	1212	677	695	1564	1357	2187	1730	2222	2681
gene68	CTL0063	CTL0063	106	89	55	71	50	47	79	64	55	75	60	86
gene680	CTL0651	grpE	1543	1325	1090	1126	682	775	1390	1233	1718	1407	1851	2000
gene681	CTL0652	dnaK	13040	11495	8471	9459	5635	6194	10801	9611	11836	11431	11728	13665
gene682	CTL0654	vacB	2939	2862	2300	3484	2262	2416	3229	2922	3507	3417	3366	4095
gene683	CTL0655	CTL0655	2707	2590	2050	2579	1682	1740	2099	1844	2013	2117	1921	2295
gene684	CTL655a	CTL655a	70616	67706	48869	63656	39356	41051	48362	44094	35570	62239	40099	44094
gene685	CTL0656	CTL0656	1233	1207	969	1211	705	766	969	874	881	1032	929	1087
gene686	CTL0657	sucB	799	806	612	721	512	514	586	609	698	675	738	887
gene687	CTL0658	gltT	1196	1071	833	1194	799	812	1347	1264	1709	1418	1680	2034
gene688	CTL0659	lpxK	2868	2667	1951	2906	1915	1870	3219	3055	4071	3483	3942	4588
gene689	CTL0660	CTL0660	396	361	292	389	215	235	422	371	503	465	487	594
gene69	CTL0064	CTL0064	323	344	279	354	205	210	262	262	243	289	225	285
gene690	CTL0661	CTL0661	559	551	412	533	366	398	627	516	730	692	700	794
gene691	CTL0662	ribC	873	898	636	894	648	630	1005	849	1048	963	1058	1268
gene692	CTL0663	nrdR	670	709	500	650	427	475	611	580	727	632	793	920
gene693	CTL0664	dksA	769	759	567	673	443	465	581	518	601	612	631	684
gene694	CTL0665	lspA	873	767	625	726	417	447	644	644	695	673	629	802
gene695	CTL0666	CTL0666	909	930	671	1064	672	643	1201	975	1311	1325	1368	1514
gene696	CTL0667	pcnB2	1044	963	766	922	564	611	988	870	1099	1005	1083	1229
gene697	CTL0668	lpxB	585	641	414	496	369	363	529	470	577	533	591	684
gene698	CTL0669	pmpA	1280	1172	884	828	528	511	764	624	827	769	874	990
gene699	CTL0670	pmpB	1296	1417	1067	1497	979	1063	1434	1329	1533	1436	1489	1812
gene7	CTL0007	recB	392	399	277	362	248	261	298	295	298	337	302	377
gene70	CTL0065	CTL0065	245	277	217	249	185	184	214	195	227	204	221	263
gene700	CTL0671	pmpC	18803	18471	14294	20336	13407	13984	23666	21431	26412	24381	25852	31049
gene701	CTL_t29	tRNA-Ser	871	945	741	815	383	510	510	486	341	742	485	547
gene702	CTL0672	CTL0672	258	274	210	254	174	170	247	217	259	243	261	324
gene703	CTL0673	CTL0673	154	152	125	167	97	112	163	127	170	181	187	198
gene704	CTL0674	CTL0674	398	371	284	384	232	250	328	320	343	367	371	420
gene705	CTL0675	obgE	489	507	327	474	300	323	452	444	503	476	452	602
gene706	CTL0676	rpmA	3074	2916	2056	2770	1673	1652	2716	2353	2668	2633	2388	3076
gene707	CTL0677	rplU	3537	3488	2754	3506	2399	2550	3378	3009	3419	3427	3522	4031
gene708	CTL_t24	tRNA-Phe	103	115	93	105	70	69	87	78	54	111	99	91
gene709	CTL0678	CTL0678	549	503	357	496	328	312	433	440	353	493	380	459
gene71	CTL0066	nth	119	108	85	108	65	73	97	88	105	89	106	105
gene710	CTL0679	CTL0679	1367	1300	940	1100	683	680	1005	926	892	1102	972	1068
gene711	CTL0680	CTL0680	1190	1280	922	1148	768	709	1249	1039	1052	1062	1168	1235
gene712	CTL0681	CTL0681	805	779	516	657	408	462	595	501	544	621	564	763
gene713	CTL0682	CTL0682	248	222	164	192	126	162	182	165	205	155	196	275
gene714	CTL0683	rsbV	176	166	134	147	100	74	111	110	140	129	104	133
gene715	CTL0684	CTL0684	2123	2161	1633	2091	1404	1380	2124	1881	2117	2153	2049	2391
gene716	CTL0685	CTL0685	490	520	404	395	298	325	408	416	456	440	442	573
gene717	CTL0686	CTL0686	175	186	132	168	107	110	181	137	185	141	167	196
gene718	CTL0687	ubiE	633	598	462	546	326	389	450	390	410	469	454	543
gene719	CTL0688	CTL0688	3494	3598	2779	3748	2373	2504	3211	2811	3096	3412	3165	3719
gene72	CTL0067	trmE	380	343	266	408	223	264	427	371	393	458	368	501
gene720	CTL0689	dapF	2293	2282	1678	2321	1523	1483	2170	2101	2356	2340	2419	2609
gene721	CTL0690	clpP	2254	2118	1529	2205	1508	1443	2060	2006	2249	2331	2188	2601
gene722	CTL0691	glyA	1902	2019	1543	2096	1320	1390	2147	1983	2315	2264	2203	2851
gene723	CTL0692	hemD	27	26	22	20	21	15	35	54	34	28	38	57
gene724	CTL0693	ispF	390	364	260	317	176	199	236	248	249	294	259	353
gene725	CTL0694	CTL0694	2094	2036	1599	2004	1237	1255	2211	1840	2526	2363	2560	2850
gene726	CTL0695	rpsJ	3479	3306	2573	3194	2040	2096	3111	2687	3236	3152	3409	3724
gene727	CTL0696	fusA	16025	15463	11904	16803	10977	11348	16761	15506	18432	17610	18127	21294
gene728	CTL0697	rpsG	4590	4269	3414	4337	2964	2952	4329	3998	4473	4334	4580	5362
gene729	CTL0698	rpsL	3501	3384	2551	3258	2114	2246	3016	2837	3062	3033	3030	3394
gene73	CTL0068	psdD	254	282	171	248	164	166	237	221	202	245	211	256
gene730	CTL0699	CTL0699	139	128	89	114	79	81	91	88	83	107	96	119
gene731	CTL0700	tsp	155	144	103	159	99	110	137	115	148	143	128	151
gene732	CTL0701	CTL0701	689	617	392	569	350	360	528	479	398	586	377	498
gene733	CTL0702	omcB	763	757	624	705	432	447	575	570	645	716	709	839
gene734	CTL0703	omcA	177	219	154	166	132	101	170	146	155	140	174	181
gene735	CTL0704	CTL0704	313	343	254	306	230	219	261	200	274	266	266	317
gene736	CTL0705	gltX	3255	3147	2423	2931	1982	1959	2794	2531	3084	3082	3067	3598
gene737	CTL0706	euo	2218	2024	1577	2774	1809	1729	4036	3576	6013	4218	5804	6887
gene738	CTL0707	recJ	1221	1261	964	1188	762	791	1103	1150	1302	1224	1252	1533
gene739	CTL0708a	secF	5385	5330	4035	5756	3737	3839	6427	5994	7479	6981	7424	8746
gene74	CTL0069	CTL0069	1708	1696	1184	1646	1040	1038	1492	1434	1422	1690	1492	1679
gene741	CTL0709	CTL0709	241	209	160	210	138	152	211	179	217	231	233	241
gene742	CTL0710	uppS	801	798	568	898	556	563	1006	931	1212	1106	1100	1457
gene743	CTL0711	cdsA	736	707	554	675	430	449	705	638	799	768	753	919
gene744	CTL0712	cmk	444	460	354	353	240	235	348	302	396	387	403	447
gene745	CTL0713	plsC	595	518	425	390	304	317	418	402	475	444	461	573
gene746	CTL0714	argS	1189	1140	862	939	620	606	985	845	1174	1040	1106	1386
gene747	CTL0715	murA	1252	1295	909	1407	958	882	1250	1132	1336	1323	1298	1548
gene748	CTL0716	tarp	279	292	219	282	206	194	253	234	262	283	250	260
gene749	CTL0717	CTL0717	1130	1095	838	1066	710	788	984	885	1050	982	981	1163
gene75	CTL0070	secA	6944	6524	4800	6894	4466	4617	6455	5879	6861	7200	6807	7873
gene750	CTL0718	CTL0718	183	175	130	176	127	124	150	109	142	163	157	171
gene751	CTL0719	prfB	467	499	375	470	329	302	400	351	403	420	400	499
gene752	CTL0720	CTL0720	2871	2837	2107	2287	1486	1550	1806	1564	1467	1934	1649	1740
gene753	CTL0721	CTL0721	1697	1602	1201	1429	940	977	1269	1283	1448	1432	1471	1821
gene754	CTL0722	ispD	335	300	277	249	191	182	238	268	281	290	261	357
gene755	CTL0723	truA	244	211	161	208	142	154	217	175	216	190	183	255
gene756	CTL0724	CTL0724	282	299	197	314	194	189	250	205	241	279	230	287
gene757	CTL0725	CTL0725	89	66	49	60	34	51	44	57	40	62	54	49
gene758	CTL_t16	tRNA-Leu3	550	598	444	704	259	380	404	347	306	732	405	394
gene759	CTL0726	CTL0726	200	148	119	228	119	100	138	118	140	138	154	164
gene76	CTL0071	CTL0071	362	327	282	307	199	202	256	250	282	265	305	283
gene760	CTL0727	atoS	164	192	133	158	118	116	154	141	185	165	150	204
gene761	CTL0728	atoC	85	87	93	67	58	55	61	71	83	79	93	98
gene762	CTL_t04	tRNA-Arg3	25	23	28	27	13	17	29	17	10	24	25	24
gene763	CTL0729	CTL0729	120	90	82	109	64	72	112	85	112	72	82	124
gene764	CTL0730	recO	294	304	235	290	178	223	267	213	254	281	236	351
gene765	CTL0731	CTL0731	521	521	365	492	361	320	454	445	419	511	445	518
gene766	CTL_t18	tRNA-Leu5	147	184	104	143	71	81	79	77	57	136	98	71
gene767	CTL0733	CTL0733	514	467	360	446	295	325	401	345	393	395	340	425
gene768	CTL0734	CTL0734	86	86	54	80	44	36	67	60	48	70	57	82
gene769	CTL0735	CTL0735	135	129	89	128	81	86	100	131	94	96	110	122
gene77	CTL0072	engA	900	943	673	974	601	590	821	702	746	888	776	975
gene770	CTL0736	pheT	1745	1643	1253	1707	1132	1182	1650	1583	1681	1653	1712	2048
gene771	CTL0737	CTL0737	1377	1417	993	1403	912	955	1328	1247	1366	1352	1330	1619
gene772	CTL0738	CTL0738	406	386	303	419	263	233	357	378	379	415	389	464
gene773	CTL0739	oppC2	1994	1906	1465	1979	1360	1367	2038	1938	2305	2270	2317	2875
gene774	CTL0740	oppB2	1614	1599	1171	1777	1187	1142	2113	2024	2668	2341	2435	3054
gene775	CTL0741	oppA4	3744	3787	2913	4516	2948	2953	5229	4963	5940	5579	5832	7214
gene776	CTL0742a	CTL0742a	29086	28364	18477	24575	16434	14041	21211	19501	16177	24512	16859	18823
gene777	CTL0742	CTL0742	237	227	172	194	147	116	164	115	148	178	140	189
gene778	CTL0743	CTL0743	733	673	496	684	438	439	652	571	517	588	528	589
gene779	CTL0744	CTL0744	160	160	124	166	110	116	160	134	168	163	142	189
gene78	CTL0073	pcnB	1322	1217	1100	1055	682	715	949	935	994	1030	990	1277
gene780	CTL0745	CTL0745	327	357	236	339	195	204	289	263	266	281	252	308
gene781	CTL0746	hemH	785	767	646	829	490	553	759	673	796	802	813	987
gene782	CTL0747	fliY	1067	1121	770	1206	742	727	1079	942	991	1112	1027	1213
gene783	CTL0748	CTL0748	264	235	204	224	153	141	219	203	209	220	213	257
gene784	CTL0749	CTL0749	452	452	334	486	325	332	391	396	439	516	444	521
gene785	CTL0750	glgC	127	113	104	80	65	60	113	71	124	102	114	146
gene786	CTL0751	CTL0751	103	105	110	110	45	71	57	77	69	73	76	107
gene787	CTL0752	rho	5109	4884	3751	3856	2632	2562	3742	3485	4792	4233	4706	5619
gene788	CTL0753	coaE	1855	1810	1367	1681	1091	1212	1625	1663	2059	1799	1922	2245
gene789	CTL0754	polA	2077	2012	1509	1749	1175	1174	1909	1754	2613	1996	2545	3140
gene79	CTL0074	clpX	3894	3789	2972	3381	2149	2177	3025	2799	3325	3287	3277	4014
gene790	CTL0755	sohB	850	884	658	685	440	447	754	748	1043	846	1047	1150
gene791	CTL0756	CTL0756	1942	1863	1390	1533	969	951	1685	1569	2308	1787	2315	2609
gene792	CTL0757	CTL0757	757	764	634	765	474	471	708	596	695	696	722	880
gene793	CTL_t30	tRNA-Ser2	697	871	677	767	270	441	443	427	313	901	545	458
gene794	CTL0758	CTL0758	1	3	1	4	4	2	1	2	8	4	5	8
gene795	CTL0759	dnaB	673	701	537	816	604	540	942	894	1260	982	1231	1545
gene796	CTL0760	gidA	5740	5503	3971	5315	3395	3491	5203	4735	5461	6032	5720	6693
gene797	CTL0761	lplA2	317	337	235	291	192	198	264	225	288	260	264	348
gene798	CTL0762	ndk	61003	52935	38056	45409	28340	27968	33894	29887	25929	41518	29114	29131
gene799	CTL0763	ruvA	162	152	114	168	97	95	143	148	180	158	190	216
gene8	CTL0008	recC	1514	1369	1015	1331	864	932	1203	1078	1094	1323	1112	1258
gene80	CTL0075	clpP2	2989	3006	2188	2680	1734	1775	2534	2399	2728	2808	2743	3285
gene800	CTL0764	ruvC	319	334	234	288	197	169	261	233	289	308	281	290
gene801	CTL0765	CTL0765	401	406	333	474	260	263	366	285	311	335	306	420
gene802	CTL_t19	tRNA-Leu2	1214	1317	1072	1396	628	845	929	684	652	1274	1060	928
gene803	CTL0766	CTL0766	5001	5076	3867	192639	126749	122689	168987	157393	175707	185573	170456	188349
gene804	CTL0767	gapA	6590	6513	4689	5806	3866	3787	6137	5332	7210	6738	7518	8494
gene805	CTL0768	rplQ	2809	2723	2120	2528	1712	1591	2459	2073	2693	2632	2516	2967
gene806	CTL0769	rpoA	12216	11712	9015	10311	6950	7097	9921	9063	10566	10532	10653	12132
gene807	CTL0770	rpsK	4489	4170	3075	3625	2456	2403	3413	3046	3356	3653	3428	4055
gene808	CTL0771	rpsM	3157	3191	2454	3154	2100	2206	3258	2737	3233	2975	3185	3644
gene809	CTL0772	secY	7544	7373	5686	7165	4803	4895	6952	6408	7689	7013	7592	9150
gene81	CTL0076	tig	6120	5999	4656	5821	3689	3937	5625	4774	5567	5870	5929	6695
gene810	CTL0773	rplO	3789	3747	3082	3488	2415	2614	3317	3070	3657	3269	3607	4105
gene811	CTL0774	rpsE	3557	3509	2607	3211	2198	2186	2961	2814	3069	3147	3061	3874
gene812	CTL0775	rplR	3132	2979	2446	3041	2078	2083	2883	2655	3084	2856	3142	3786
gene813	CTL0776	rplF	3449	3419	2615	3242	2179	2289	2835	2728	2990	3260	3196	3795
gene814	CTL0777	rpsH	3921	3718	3056	3437	2457	2627	3391	3024	3627	3463	3548	4505
gene815	CTL0778	rplE	3475	3407	2729	3154	2149	2392	2829	2534	3046	2891	2964	3741
gene816	CTL0779	rplX	2014	1960	1606	1895	1340	1314	1765	1698	1958	1752	1989	2300
gene817	CTL0780	rplN	3300	3196	2417	2883	1966	2041	2697	2638	3245	2766	3087	3807
gene818	CTL0781	rpsQ	1370	1267	976	1121	790	805	1023	955	1109	1043	1111	1284
gene819	CTL0782	rpmC	574	556	422	516	365	353	444	434	445	462	498	554
gene82	CTL_t12	tRNA-Gly2	210	262	217	296	103	164	169	132	115	382	134	161
gene820	CTL0783	rplP	2441	2293	1843	2098	1423	1444	1905	1734	1988	1975	2218	2449
gene821	CTL0784	rpsC	4241	4232	3111	3798	2634	2552	3302	3219	3678	3459	3638	4449
gene822	CTL0785	rplV	2524	2319	1867	2231	1524	1554	1821	1961	2247	2114	2149	2630
gene823	CTL0786	rpsS	1618	1576	1216	1339	1129	1173	1299	1223	1448	1425	1426	1718
gene824	CTL0787	rplB	6325	6101	4814	5621	4293	4424	4733	5070	5441	5386	5507	6592
gene825	CTL0788	rplW	1072	1037	800	931	691	714	931	862	1011	835	1047	1364
gene826	CTL0789	rplD	2479	2410	2256	2402	1944	2183	2130	2112	2507	2240	2498	3007
gene827	CTL0790	rplC	2359	2338	1936	2262	1793	1957	1916	1926	1953	2053	2093	2406
gene828	CTL0791	CTL0791	4542	4268	3328	3835	2386	2519	3321	3070	2994	3527	2929	3575
gene829	CTL0792	fmt	1216	1215	872	889	638	666	864	894	1061	937	1050	1200
gene83	CTL0077	CTL0077	6115	6285	4837	6692	4409	4616	6709	5896	7101	7221	7209	8511
gene830	CTL0793	lpxA	1804	1889	1431	1605	1110	1072	1425	1355	1711	1530	1563	1906
gene831	CTL0794	fabZ	607	671	498	535	367	381	544	528	614	567	622	661
gene832	CTL0795	lpxC	2415	2315	1695	2027	1273	1269	1796	1666	1789	1973	1816	2053
gene833	CTL0796	lnt	292	324	290	324	238	218	364	340	456	336	411	474
gene834	CTL0797	CTL0797	508	527	374	529	380	368	541	544	701	589	706	838
gene835	CTL0798	dnaQ2	886	886	702	907	670	688	811	810	948	958	881	1175
gene836	CTL0799	CTL0799	911	864	706	891	601	675	947	861	969	962	972	1177
gene837	CTL0800	CTL0800	2461	2516	1908	2740	1815	2012	2406	2305	2400	2681	2375	2793
gene838	CTL_t17	tRNA-Leu	639	726	390	627	230	311	356	285	205	887	383	259
gene839	CTL0801	trxA	1063	1137	758	938	574	591	802	706	626	878	707	819
gene84	CTL0078	mreB	1465	1453	1106	1669	1055	1073	1649	1589	1867	1718	1806	2131
gene840	CTL0802	CTL0802	1172	1159	891	1076	716	812	981	838	958	986	929	1090
gene841	CTL0803	mip	4015	3911	3039	3665	2475	2478	3374	3003	2993	3411	3091	3718
gene842	CTL0804	aspS	3395	3427	2641	3465	2347	2499	3592	3192	3868	3626	3585	4374
gene843	CTL0805	hisS	1347	1319	1012	1575	1030	1006	1661	1522	1843	1740	1801	2126
gene844	CTL0806	uhpC	12452	12552	9357	12703	8329	8480	13190	12106	14100	13925	13528	16106
gene845	CTL0807	dnaE	3576	3565	2678	3331	2267	2267	3452	3264	4516	3679	4259	5457
gene846	CTL0808	CTL0808	79	67	69	68	52	44	58	42	71	68	64	87
gene847	CTL0809	CTL0809	1285	1280	1001	1309	847	867	1191	1059	1202	1229	1183	1434
gene848	CTL0810	CTL0810	324	326	223	305	169	188	263	223	276	248	272	383
gene849	CTL0811	rsbW	354	391	261	321	227	233	302	254	255	271	280	292
gene85	CTL0079	pckA	1706	1775	1257	1569	1123	1108	1754	1610	2053	1801	1991	2510
gene850	CTL0812	CTL0812	398	410	310	377	266	279	311	310	321	299	326	353
gene851	CTL0813	dacC	483	479	323	473	256	298	361	354	455	422	424	524
gene852	CTL0814	CTL0814	136	136	110	139	67	77	111	87	117	114	114	132
gene853	CTL0815	CTL0815	304	342	261	336	217	247	241	236	244	280	241	316
gene854	CTL0817	brnQ	2041	2114	1473	2137	1385	1364	2277	2014	2422	2602	2484	2765
gene855	CTL0818	CTL0818	1122	1077	913	1092	689	713	1040	1001	1325	1189	1310	1569
gene856	CTL0819	CTL0819	1884	1832	1288	1827	1121	1129	1528	1417	1328	1663	1346	1625
gene857	CTL0820	lpdA	2942	2837	2213	3015	2017	2083	2752	2650	2763	3078	2705	3277
gene858	CTL0821	lipA	885	799	602	806	531	540	763	681	751	770	735	884
gene859	CTL0822	sctJ	1968	2059	1537	2196	1610	1660	2369	2308	2599	2651	2587	3013
gene86	CTL0080	CTL0080	146	134	133	142	97	103	111	112	132	112	151	164
gene860	CTL0823	CTL0823	609	560	408	544	320	380	435	382	440	489	460	543
gene861	CTL0824	sctL	463	531	426	540	334	414	461	420	455	465	431	529
gene862	CTL0825	sctR	415	392	333	396	247	254	322	338	369	335	308	384
gene863	CTL0826	sctS	88	84	64	75	52	47	70	64	71	78	73	77
gene864	CTL0827	sctT	219	220	149	189	133	129	152	149	187	201	185	227
gene865	CTL0828	CTL0828	1243	1212	891	1215	745	818	1496	1338	1701	1575	1619	1830
gene866	CTL0829	CTL0829	316	305	284	332	221	210	361	381	426	439	435	540
gene867	CTL0830	CTL0830	210	251	181	204	126	173	223	237	256	245	242	337
gene868	CTL0831	CTL0831	271	291	188	215	151	190	238	247	259	263	218	284
gene869	CTL0832	CTL0832	248	224	173	225	152	146	204	161	222	238	190	283
gene87	CTL0081	CTL0081	143	131	93	121	82	86	114	104	116	112	113	155
gene870	CTL0833	gspF	434	404	332	405	276	295	512	453	589	518	598	676
gene871	CTL0834	gspE	759	733	547	699	456	510	784	701	896	813	889	1048
gene872	CTL0835	gspD	1123	1032	893	1058	740	831	1277	1190	1475	1348	1400	1708
gene873	CTL0836	CTL0836	629	693	547	758	522	513	768	667	878	811	849	984
gene874	CTL0837	pepP	788	770	551	650	388	403	492	481	471	549	470	534
gene875	CTL0838	mutL	213	240	178	261	150	155	271	214	253	247	276	309
gene876	CTL0839	scc2	96	89	76	117	66	69	67	83	90	90	84	98
gene877	CTL0840	CTL0840	30	26	16	16	12	12	14	10	18	23	26	21
gene878	CTL0841	copB	65	63	56	59	45	38	60	57	60	50	62	84
gene879	CTL0842	copD	188	188	125	190	102	114	159	142	169	183	170	208
gene88	CTL0082	ompB2	1256	1229	889	1150	814	827	1089	1111	1338	1231	1177	1456
gene880	CTL0843	CTL0843	391	384	237	360	199	240	325	314	373	374	359	362
gene881	CTL0844	thrS	2609	2539	1834	2827	1815	1880	3126	2856	3546	3434	3595	4215
gene882	CTL0845	minD	810	835	645	960	640	717	1025	935	1009	1076	1016	1186
gene883	CTL0846	gp6D	628	559	445	565	379	437	569	495	601	544	555	689
gene884	CTL0847	CTL0847	2696	2724	2004	1958	1302	1359	1607	1548	1592	1676	1440	1817
gene885	CTL0848	trpS	4810	4456	3301	3504	2247	2160	2792	2532	2374	2792	2277	2769
gene886	CTL0849	uvrB	1016	982	759	871	634	646	778	730	795	828	809	972
gene887	CTL0850	eno	2723	2721	2011	2411	1565	1654	1911	1666	1612	2068	1658	2034
gene888	CTL0851	rbsU	354	351	217	298	210	222	254	240	218	264	237	260
gene889	CTL0852	CTL0852	155	201	134	159	119	124	133	119	146	123	137	158
gene890	CTL0853	CTL0853	344	377	287	339	216	212	303	294	280	311	294	351
gene891	CTL0854	sdhB	77	65	67	77	39	44	50	51	57	51	68	77
gene892	CTL0855	sdhA	182	192	161	204	128	134	191	177	165	221	189	204
gene894	CTL0858	CTL0858	358	375	288	384	252	273	302	221	257	279	244	268
gene895	CTL0859	dsdD	471	430	346	477	346	304	450	391	407	532	415	510
gene896	CTL0860	exbB	387	415	292	417	277	301	405	375	346	371	358	435
gene897	CTL0861	CTL0861	76	68	54	57	49	48	51	74	55	62	47	65
gene898	CTL0861A	CTL0861A	57	42	51	46	34	29	41	44	47	45	52	62
gene899	CTL0862	tolB	1047	1142	825	1186	765	767	1005	956	1029	1059	968	1192
gene9	CTL0009	CTL0009	1679	1628	1155	1745	1203	1127	1640	1416	1573	1788	1666	1948
gene90	CTL0083	gpsA	573	522	418	592	345	380	483	444	496	520	508	514
gene900	CTL0863	pal	986	1003	712	827	581	614	755	671	662	759	690	859
gene901	CTL0864	CTL0864	919	840	692	793	561	574	634	619	671	684	590	773
gene902	CTL0865	CTL0865	2025	1971	1424	1990	1287	1302	1610	1391	1142	1645	1281	1550
gene903	CTL0866	ahpC	4115	3917	2868	3893	2486	2530	3002	2588	2272	3352	2484	2724
gene904	CTL_t05	tRNA-Arg2	44	57	57	59	33	32	45	32	27	52	67	43
gene905	CTL0867	groEL3	437	468	341	410	288	304	390	350	373	400	357	470
gene906	CTL0868	CTL0868	540	524	453	513	398	418	467	434	474	488	414	559
gene907	CTL0869	CTL0869	644	586	476	632	382	369	553	495	513	570	494	595
gene908	CTL0870	CTL0870	119	101	90	95	50	85	78	87	72	111	89	91
gene909	CTL0871	ung	272	250	169	242	148	156	200	180	159	213	178	208
gene91	CTL0084	CTL0084	330	332	254	368	243	250	342	320	327	355	297	442
gene910	CTL0872	uvrD	2645	2578	2025	2232	1523	1637	2248	1919	2250	2248	2259	2690
gene911	CTL0873	rpoN	294	316	243	243	154	191	183	163	190	200	178	256
gene912	CTL0874	CTL0874	12691	12277	9143	8950	5722	5890	5970	5326	4027	6510	4046	4935
gene913	CTL0875	CTL0875	3162	2905	2239	2372	1541	1641	1913	1873	1900	2156	1947	2313
gene914	CTL0876	folA	1315	1263	1027	1313	1014	1063	1322	1289	1513	1376	1402	1736
gene915	CTL0877	folP	6715	6462	4836	7285	5279	5109	6695	6109	6228	6875	6199	7539
gene916	CTL0878	folX	615	714	561	683	483	513	732	524	586	632	697	770
gene917	CTL0879	rpoD	3271	3176	2389	3142	2062	2078	2880	2542	2889	3053	2968	3371
gene918	CTL0880	CTL0880	568	586	440	601	400	474	567	474	519	532	490	641
gene919	CTL0881	rpsT	2946	2894	1992	3295	2216	2143	3821	3454	4537	4085	4638	5199
gene92	CTL0085	CTL0085	22	32	16	37	10	18	34	27	28	28	36	39
gene920	CTL0882	CTL0882	1837	1707	1242	1621	1158	1014	1684	1489	1821	1943	1777	2063
gene921	CTL0883	CTL0883	166	168	112	178	127	105	149	121	139	152	132	147
gene922	CTL0884	CTL0884	230	184	117	193	121	104	151	150	144	169	141	167
gene923	CTL0885	CTL0885	637	651	526	726	473	421	540	552	591	674	545	654
gene924	CTL0886	CTL0886	217	180	166	198	117	149	245	219	283	236	282	327
gene925	CTL0887	CTL0887	18135	16619	12244	10910	6921	6870	8326	7414	7265	9362	7211	8352
gene926	CTL0887a	CTL0887a	908	987	769	713	493	440	585	507	431	658	561	576
gene927	CTL0888	CTL0888	1577	1628	1240	1450	914	956	1184	1150	1181	1379	1150	1473
gene928	CTL0889	nfo	935	979	703	1057	659	675	839	756	808	822	771	946
gene929	CTL0890	rpsD	5031	4865	3603	4434	2761	2622	4087	3376	3740	4302	3703	4255
gene93	CTL0086	fliI	106	101	85	115	78	81	97	80	107	102	86	137
gene930	CTL0891	CTL0891	4367	4107	3207	3871	2417	2511	3056	2727	2675	3176	2696	3002
gene931	CTL0892	ispA	1035	947	739	991	621	631	938	797	969	969	955	1151
gene932	CTL0893	CTL0893	622	615	465	645	382	418	625	506	615	623	590	745
gene933	CTL0894	CTL0894	168	214	149	197	116	109	180	146	175	180	188	201
gene934	CTL0895	CTL0895	341	388	246	285	185	179	226	197	207	236	244	243
gene935	CTL_t25	tRNA-Pro	106	116	59	77	49	51	57	61	69	87	60	63
gene936	CTL0897	CTL0897	2177	2111	1651	2064	1362	1399	1728	1606	1695	1854	1751	1911
gene94	CTL0087	CTL0087	106	105	81	103	62	71	92	94	76	88	89	109
gene95	CTL0088	fliF	169	191	114	175	106	123	142	155	173	155	124	183
gene96	CTL0089	CTL0089	237	213	160	181	123	138	155	140	143	136	126	188
gene97	CTL0090	CTL0090	442	452	303	436	284	276	369	352	382	414	379	431
gene98	CTL0091	pgmA	390	440	344	347	268	267	303	298	323	259	269	328
gene99	CTL0092	CTL0092	1925	1839	1437	1933	1325	1361	2150	1925	2380	2165	2296	2600

## Sheet: D. FPKM
gene	locus_tag	gene_name	RS6_GrgA_NI-1	RS6_GrgA_NI-2	RS6_GrgA_NI-3	RS6_GrgA_IND30m-1	RS6_GrgA_IND30m-2	RS6_GrgA_IND30m-3	RS6_GrgA_IND1h-1	RS6_GrgA_IND1h-2	RS6_GrgA_IND1h-3	RS6_GrgA_IND2h-1	RS6_GrgA_IND2h-2	RS6_GrgA_IND2h-3
CAP09057	pL2-07	pGP5-D	6988.42	7256.1	6792.93	6847.39	5126.77	4921.37	6297.95	5460.82	5821.42	5780.41	6344.36	6610.98
CAP09058	pL2-06	pGP4-D	7952.78	8639.34	8083.76	8978.42	7847.69	7264.92	8367.66	6450.89	9465.28	7254.23	9521.89	10146.3
CAP09059	pL2-05	pGP3-D	258.608	318.844	272.895	224.247	232.267	222.259	192.126	191.744	215.366	177.335	288.182	306.1
CAP09060	pL2-04	pGP2-D	38.5456	42.9873	34.598	35.9137	29.3334	25.1113	36.4637	26.1082	22.5157	32.3962	31.9187	28.7863
CAP09061	pL2-03	pGP1-D	76.4651	73.747	76.235	51.9387	51.9477	43.6343	56.3703	50.5731	54.8724	54.304	53.8546	58.1199
CAP09062	pL2-02	pGP8-D	500000	500000	500000	500000	500000	500000	500000	500000	500000	500000	500000	500000
CAP09063	pL2-01	pGP7-D	62.9845	79.1841	62.0976	58.2644	44.5714	62.5517	58.684	64.183	57.5054	50.931	70.4824	66.4505
CAP09064	pL2-08	pGP6-D	324.013	369.996	350.99	371.865	307.084	285.299	293.907	299.067	309.858	315.853	327.744	333.646
gene0	CTL0001	hemB	339.172	346.099	293.128	313.166	291.07	302.509	326.392	289.477	278.367	300.451	262.233	293.031
gene1	CTL0002	nqrA	487.259	504.056	449.061	528.357	432.689	409.676	443.743	418.015	406.242	472.21	408.705	432.492
gene10	CTL0010	CTL0010	147.295	163.573	156.103	139.774	102.279	108.64	117.363	128.19	115.695	143.25	110.908	129.36
gene100	CTL0093	CTL0093	180.015	176.926	160.038	180.191	153.974	170.111	147.411	134.372	190.412	187.488	171.267	189.041
gene101	CTL0094	birA	207.823	216.93	209.287	227.723	225.295	214.096	214.467	240.537	249.79	210.064	225.444	242.45
gene102	CTL0095	CTL0095	118.626	104.248	110.291	104.684	76.2554	83.1563	100.165	76.949	105.808	95.3602	78.7402	90.8995
gene103	CTL0096	CTL0096	467.597	427.429	415.825	441.345	409.59	390.146	430.041	422.048	438.726	441.745	408.158	447.586
gene104	CTL0097	CTL0097	568.983	612.735	537.291	590.217	541	562.467	636.844	533.149	561.959	589.32	562.139	571.626
gene105	CTL0098	serS	590.547	589.511	534.926	529.122	478.563	478.62	543.631	522.707	500.804	505.896	507.886	533.183
gene106	CTL0099	ribD	195.105	187.535	159.526	177.32	159.245	148.584	146.149	164.834	147.774	167.323	129.784	153.333
gene107	CTL0100	ribA	518.359	499.905	458.44	590.544	534.676	495.591	630.434	613.374	595.737	649.223	613.104	605.473
gene108	CTL0101	ribH	883.454	861.697	772.539	743.895	718.044	602.765	761.619	768.229	729.148	761.76	717.341	685.256
gene109	CTL0102	CTL0102	485.703	476.875	433.603	447.239	380.427	404.786	494.021	508.108	507.327	508.969	459.001	481.89
gene11	CTL0011	topA	201.041	212.407	177.469	244.655	199.909	218.242	258.746	237.294	258.528	227.967	260.355	277.81
gene110	CTL0103	CTL0103	1647.08	1771.8	1597.69	1865.58	1612.86	1518.79	1988.63	1906.76	1914.02	1871.84	1823.52	1923.52
gene111	CTL0104	dagA	361.84	368.546	315.474	349.818	326.868	312.042	494.344	471.747	592.304	491.912	555.171	619.698
gene112	CTL0105	CTL0105	1152.23	1071.27	994.54	1093.84	1030.09	1029.3	1523.91	1395.18	1696.47	1514.4	1560.76	1683.81
gene113	CTL0106	CTL0106	112.329	118.998	135.175	117.142	85.4978	98.3966	97.1556	84.5185	71.1721	90.8912	81.2798	81.1341
gene114	CTL0107	CTL0107	208.028	184.066	169.456	190.849	152.053	168.173	190.421	171.752	164.983	159.4	160.874	153.039
gene115	CTL0108	ftsK	146.824	144.399	126.518	147.746	128	130.197	137.471	130.973	143.92	137.168	126.462	149.238
gene116	CTL_t13	tRNA-His	7739.11	11349.1	2771.77	5418.06	5926.09	4375.57	4641.97	4951.59	0	13978	0	1996.39
gene117	16S_rRNA	CTL_r01	470.43	431.663	1383.72	566.391	1207.35	1593.78	262.631	619.088	760.955	703.511	1177.04	1128.55
gene118	23S_rRNA	CTL_r03	1549.86	1353.3	3068.98	1449.41	3367.94	3876.62	685.484	1797.06	1813.15	1664.04	2497.97	2525.02
gene119	5S_rRNA2	CTL_r05	32361.8	41955.9	45355.9	39038.1	31031	38797.6	37614.9	29234	21972.7	48476.4	39595.6	36170
gene12	CTL0012	CTL0012	426.098	393.817	387.289	377.019	337.93	342.132	354.37	394.044	351.989	370.122	373.77	386.555
gene120	CTL0109	dmpP	504.637	484.899	455.737	374.356	384.622	345.488	418.245	410.014	421.422	401.381	409.899	427.841
gene121	CTL0110	yajC	2157.73	2247.57	2186.99	1630.72	1606.35	1569.98	1291.62	1300.15	1069.59	1222	936.436	1090.12
gene122	CTL0111	CTL0111	82.1926	71.5888	58.2799	63.4706	45.6138	54.7631	61.0021	63.6766	66.6086	60.961	64.5462	63.3397
gene123	CTL0112	hctA	421.131	545.809	489.56	412.76	403.543	434.523	397.594	366.16	433.167	219.656	372.993	412.086
gene124	CTL0113	CTL0113	52.4548	52.1749	50.7888	57.617	45.568	54.1668	52.2118	51.0362	61.2097	45.5611	58.2717	62.0572
gene125	CTL0114	hemG	143.075	149.225	135.71	137.231	113.292	131.72	128.898	125.93	115.685	114.591	114.301	117.433
gene126	CTL0115	hemN	242.674	261.332	236.599	227.897	214.917	207.885	223.115	220.353	220.074	208.425	209.257	215.94
gene127	CTL0116	hemE	251.321	234.533	229.118	245.827	211.592	201.609	255.275	235.919	304.459	235.531	253.863	287.875
gene128	CTL0117	mfd	294.983	265.545	273.014	287.004	248.637	250.83	316.431	302.635	338.946	309.587	333.246	345.887
gene129	CTL0118	alaS	682.983	655.294	630.291	684.813	587.951	617.62	702.885	736.332	768.736	713.704	750.094	803.57
gene13	CTL0013	CTL0013	574.075	532.97	476.218	562.664	559.99	451.061	500.676	510.44	464.57	513.153	527.65	449.711
gene130	16S_rRNA2	CTL_r02	470.43	431.663	1383.72	566.391	1207.35	1593.78	262.631	619.088	760.955	703.511	1177.04	1128.55
gene131	23S_rRNA2	CTL_r04	1549.7	1353.14	3068.4	1450.47	3365.47	3877.03	684.516	1796.89	1812.84	1664.34	2497.5	2525.57
gene132	5S_rRNA	CTL_r06	32361.8	41955.9	45355.9	39038.1	31031	38797.6	37614.9	29234	21972.7	48476.4	39595.6	36170
gene133	CTL0119	tktB	595.278	590.237	562.148	531.156	536.479	535.069	485.083	496.505	517.082	494.01	552.139	550.217
gene134	CTL0120	amn	165.496	169.886	159.639	138.087	129.435	120.121	107.2	141.215	117.07	93.9383	95.0366	130.535
gene135	CTL0121	efp	1802.94	1902.56	1644.5	1467.96	1372.09	1248.51	1214.29	1202.96	1084.83	1135.84	1035.59	1076.69
gene136	CTL0122	CTL0122	970.515	1056.63	1081.39	682.191	643.692	620.767	905.521	603.7	887.335	810.388	836.869	955.9
gene137	CTL0123	CTL0123	121.881	111.282	119	93.6459	95.2044	94.5345	100.29	106.979	136.074	109.004	115.773	129.396
gene138	CTL0124	groEL	154.368	145.546	136.953	147.389	112.682	102.431	118.224	120.268	125.951	138.489	112.592	134.109
gene139	CTL_t08	tRNA-Cys	25914.5	10345.1	27070.4	35276.9	5787.7	41784.3	6044.76	9671.91	14808.4	25202.8	14631.2	11698.6
gene14	CTL0014	CTL0014	250.494	257.138	250.677	282.394	268.91	262.897	321.445	302.317	329.682	307.654	356.895	367.71
gene140	CTL0125	murF	243.901	255.86	221.256	267.012	232.225	236.617	238.422	213.601	208.326	227.146	219.605	216.024
gene141	CTL0126	mraY	108.652	109.97	85.9192	96.5395	80.9627	73.008	83.1374	85.2718	86.1678	89.3735	86.685	93.9721
gene142	CTL0127	murD	475.066	490.879	441.48	449.514	379.13	398.025	405.006	433.772	409.752	430.052	373.83	412.314
gene143	CTL0128	nlpD	817.985	878.277	851.265	808.495	790.733	728.856	781.284	743.183	727.708	769.404	746.297	747.535
gene144	CTL0129	ftsW	210.696	225.99	181.239	186.806	161.081	157.458	160.296	178.836	193.677	179.043	191.91	215.468
gene145	CTL0130	murG	77.3494	80.3774	83.7078	59.7513	71.9904	57.5857	66.6092	81.0746	73.723	64.0078	84.8903	76.7202
gene146	CTL0131	murC	378.333	392.747	357.955	400.637	366.496	337.063	396.731	367.931	368.724	396.094	379.776	395.693
gene147	CTL0132	CTL0132	5368.15	5270.94	4769.13	4219.94	3755.67	3702.38	3517.48	3446.15	2810.56	3511.86	2661.23	2917.62
gene148	CTL0133	CTL0133	66.5928	68.3589	57.0702	51.9489	36.423	44.8221	37.0897	44.1286	42.6352	38.3298	39.3629	51.535
gene149	CTL0134	rbsV	191.775	190.407	197.046	184.882	168.515	215.669	197.999	137.284	145.517	122.301	92.6558	127.731
gene15	CTL0015	CTL0015	280.849	252.401	226.025	242.063	248.945	236.431	227.119	248.386	272.015	223.186	308.742	293.034
gene150	CTL0135	miaA	208.881	215.452	207.708	194.886	164.176	183.487	195.537	187.777	171.467	184.589	201.565	186.778
gene151	CTL0136	CTL0136	168.909	161.5	150.632	149.47	142.92	134.335	148.93	142.113	160.334	146.436	153.021	165.574
gene152	CTL0137	CTL0137	1097.25	1100.47	1012.21	1221.23	1054.59	1109.12	1452.68	1321.61	1708.44	1370.2	1765.98	1825.26
gene153	CTL0138	CTL0138	3360.25	3511.2	3489.89	3696.47	3460.48	3410.22	4700.99	3694.93	4646.99	3693.34	4458.32	4745.85
gene154	CTL0139	fabF	2157.13	2101.31	1998.26	2238.57	1969.84	1989.56	2457.44	2354.29	2712.24	2415.38	2677.03	2860.61
gene155	CTL0140	CTL0140	3134.07	3154.67	3059.96	2883.01	2620.44	2531.98	3120.39	2801.41	3731.57	2876.72	3534.7	3811.98
gene156	CTL0141	ppa	906.141	991.395	841.654	795.733	663.846	687.804	708.812	689.312	511.532	684.799	539.629	534.992
gene157	CTL0142	ldh	1496.46	1432.13	1383.11	1536.76	1391.31	1462.71	1469.03	1439.31	1472.76	1489.64	1452.66	1535.4
gene158	CTL0143	cysQ	85.9186	91.2562	78.4414	65.2268	75.8685	72.7252	55.2581	78.4064	63.3433	56.0282	54.51	67.2596
gene159	CTL0144	CTL0144	1135.27	1074.17	1056.74	1152.29	1035.19	970.688	1259.48	1235.78	1429.06	1254.79	1399.28	1396.94
gene16	CTL0016	CTL0016	224.558	227.372	222.506	212.221	190.187	182.692	208.806	197.89	222.319	187.512	210.718	231.413
gene160	CTL0145	aas	525.349	548.231	521.586	561.328	507.352	512.126	754.263	703.716	911.864	734.734	910.701	946.276
gene161	CTL0146	bioF	404.434	437.32	380.503	378.691	343.592	365.575	428.681	395.613	478.074	417.75	504.592	526.641
gene162	CTL0147	priA	31.6526	36.9878	36.1837	31.6088	27.4767	29.4138	29.0453	25.6331	29.281	30.009	28.9307	24.0846
gene163	CTL0148	CTL0148	26.9807	28.5618	27.4795	17.3541	24.8565	22.2461	17.7004	23.6012	19.0793	18.0398	14.5668	20.5536
gene164	CTL0149	CTL0149	342.235	427.935	402.519	310.585	247.232	300.991	279.402	253.884	225.985	242.437	227.576	233.969
gene165	CTL0150	lysS	428.746	436.146	418.095	396.602	350.86	382.31	377.582	364.456	367.55	380.512	330.195	353.788
gene166	CTL0151	cysS	207.394	228.87	189.108	216.034	181.73	198.601	189.023	192.385	171.833	175.444	163.322	162.014
gene167	CTL0152	CTL0152	1188.01	1236.42	1080.02	1260.28	1094.2	1109.8	1375.62	1297.11	1448.13	1401.73	1369.77	1456.97
gene168	CTL0153	rnpA	3593.92	3649.65	3328.85	3310.83	2921.27	2821.66	2941.28	2671.16	2617.78	2880.19	2623.05	2980.22
gene169	CTL0153A	rpmH	16752.8	18105.4	13605.6	12488.3	10671.3	10583.5	12321.7	11558.4	10011.3	12850.6	10371.1	9533.29
gene17	CTL0017	CTL0017	169.833	127.595	138.842	126.653	130.283	125.013	133.055	122.638	120.256	137.641	137.578	127.78
gene170	CTL0154	rpmJ	19407.3	21920.2	18190.2	17402.6	15335	15097	18946.9	16512	16928.2	19218.5	17265.2	15285.2
gene171	CTL0155	rpsN	6234.6	6183.96	5617.2	5854.79	5252.94	5202.24	6311.08	5479.87	6260.48	6370.36	6510.32	6051.17
gene172	CTL0156	CTL0156	166.969	199.728	174.705	179.88	129.439	169.299	157.88	174.591	158.967	132.86	155.663	188.126
gene173	CTL0157	CTL0157	163.459	272.666	128.063	160.21	155.154	134.775	114.385	129.64	84.0655	119.228	193.806	86.0892
gene174	CTL0158	CTL0158	1367.53	1341.63	1355.85	1395.56	1188.98	1163.09	1306.83	1168.5	1018.38	1242.32	1036.26	1143.14
gene175	CTL0159	uvrC	41.6102	45.4518	38.7852	37.3845	30.3815	34.1324	39.7569	40.9154	50.2069	36.0576	47.1667	52.2584
gene176	CTL0160	mutS	299.968	306.806	257.119	289.383	233.306	267.725	294.876	281.851	296.415	277.796	285.313	312.748
gene178	CTL0162	dnaG	104.494	101.159	88.5127	97.6002	81.4503	81.892	84.9773	79.3509	84.0688	79.4885	76.7545	87.5715
gene179	CTL0163	CTL0163	50.5389	66.0282	40.3148	63.0437	24.6268	42.4279	38.5809	36.0099	9.4515	26.8097	23.3461	58.0741
gene18	CTL0018	recA	1491.3	1584.48	1463.91	1218.36	1047.36	1065.24	1116.68	1037.71	939.48	1014.13	917.528	980.845
gene180	CTL0164	CTL0164	3287.25	3018	2729.26	2439.44	2309.3	2170.2	2597.58	2366.13	2074.09	2431.64	2140.39	2141.79
gene181	CTL0165	glyQ	309.015	298.489	276.893	304.731	251.621	272.737	271.679	279.345	275.527	273.002	251.621	275.968
gene182	CTL0166	pgsA	343.009	304.328	266.353	306.439	239.99	272.305	368.54	310.418	281.001	308.005	264.271	299.641
gene183	CTL0167	glgA	128.852	150.525	153.948	108.86	119.157	138.998	88.7582	94.6784	91.4624	90.069	78.0919	115.427
gene184	CTL_t09	tRNA-Gln	243109	326447	217438	195773	89807.9	138688	139316	104467	70286.2	249213	117523	111527
gene185	CTL0168	rplY	4067.97	4181.8	3968.87	4006.4	3406.62	3495.77	3903.02	3879.48	4113.98	3850.43	3971.82	4128.52
gene186	CTL0169	pth	1940.52	1727.81	1733.78	1762.08	1417.04	1383.78	1614.4	1596.44	1644.71	1647.62	1711.8	1707.97
gene187	CTL0170	rpsF	10572.4	10089.3	9625.37	9417.84	8280.12	8314.46	9232.61	9339.32	9164.88	9060.91	8688.02	8784.21
gene188	CTL0171	rpsR	18791.6	19757.3	18759.9	18360.5	17525.6	16662.6	19100.4	17833.8	18331.6	17961.3	18045.1	18511
gene189	CTL0172	rplI	6053.22	5550.45	5166.46	5144.25	4320.28	4354.14	5182.29	5009.42	4822.47	5488.41	4881.4	4897.86
gene19	CTL0019	CTL0019	109.556	115.83	95.2457	81.6469	72.0511	77.2599	80.0206	72.9217	79.452	74.1412	73.3708	73.8435
gene190	CTL0173	ispE	160.683	174.461	156.488	158.095	144.099	148.385	148.553	162.613	187.524	163.483	194.702	188.039
gene191	CTL0174	CTL0174	115.889	126.283	100.124	93.664	83.6201	89.3782	93.9464	77.4552	109.298	86.3503	101.467	107.207
gene192	CTL0175	ptr	595.405	594.639	579.985	481.34	468.713	488.795	454.702	519.258	539.74	457.597	498.001	569.745
gene193	CTL0176	plsB	410.243	436.408	384.883	500.723	366.722	360.352	470.498	463.937	499.073	477.874	509.279	527.08
gene194	CTL0177	cafE	1037.31	979.127	922.897	1038.04	954.098	951.838	1106.54	1047.36	1113.04	1071.8	1082.57	1132.72
gene195	CTL0178a	CTL0178a	0	0	0	0	0	0	0	0	0	0	11.984	10.6467
gene196	CTL0178	CTL0178	513.223	575.774	634.556	636.319	537.513	584.628	700.507	672.704	825.167	580.898	713.829	806.549
gene197	CTL0179	CTL0179	3668.86	3600.07	3337.99	3432.75	3061.73	3022.88	3412.81	3452.72	2837.05	3609.67	2986.87	3045.34
gene198	CTL0181	rpmF	7814.29	7713.86	6065.11	7260.28	6024.64	5422.74	6022.55	6160.57	5240.97	6454.54	6527.24	5721.5
gene199	CTL0182	plsX	739.884	701.551	645.72	701.988	584.361	608.63	578.52	588.811	612.253	621.254	556.294	581.6
gene2	CTL0003	CTL0003	131.303	92.8929	108.987	113.042	73.7091	81.9281	104.299	103.309	111.33	100.087	81.1462	126.559
gene20	CTL0020	recD	136.25	138.557	127.696	127.302	107.927	111.291	131.99	126.179	127.374	123.53	134.586	138.536
gene200	CTL0183	pmpD	1026.2	1071.24	1062.31	993.364	980.515	1023.42	952.147	970.088	1033.16	952.998	1000.79	1066.5
gene201	CTL0184	CTL0184	470.763	452.645	465.834	431.506	399.5	362.2	382.068	368.738	300.942	348.602	288.887	323.001
gene202	CTL0185	CTL0185	32.8638	37.9523	41.1956	28.1842	22.0192	21.6774	51.7437	27.5975	21.1269	47.942	50.098	18.5447
gene203	CTL0186	CTL0186	7.71227	13.1947	12.89	20.1572	13.7796	13.5657	21.5874	20.1488	10.5769	22.5015	13.063	13.9262
gene204	CTL0187	glmM	230.178	219.072	221.107	237.585	232.154	214.265	240.876	249.511	270.168	239.823	282.2	299.272
gene205	CTL0188	glmS	751.747	784.169	717.788	843.836	745.932	744.381	885.088	871.215	894.416	861.948	878.567	940.195
gene206	CTL0189	tyrP	774.461	743.328	681.168	643.003	593.267	557.93	666.968	636.151	657.392	647.257	641.142	652.666
gene207	CTL0190	CTL0190	893.515	870.906	779.725	727.294	708.199	669.361	682.89	647.347	601.491	634.729	570.323	633.72
gene208	CTL0191	CTL0191	2112.72	2106.44	1821.3	1660.49	1535.97	1445.74	1415.26	1347.79	1144.47	1486.07	1182.73	1232.48
gene209	CTL0192	ftsY	507.301	514.295	463.918	415.17	396.41	383.613	477.659	421.428	509.499	457.255	539.865	561.448
gene21	CTL0021	CTL0021	556.634	373.606	187.857	356.719	315.576	338.921	449.444	359.567	220.209	416.422	195.817	270.612
gene210	CTL0193	sucC	88.6227	85.2598	83.1839	78.8883	76.303	70.6001	76.3963	75.7396	89.394	74.947	83.1035	93.5431
gene211	CTL0194	sucD	126.825	137.073	128.405	130.877	98.8646	111.809	112.002	127.665	124.805	122.749	110.919	134.874
gene212	CTL0195	htrA	558.344	538.919	514.772	516.739	436.236	467.592	457.722	433.133	397.894	447.258	393.78	381.378
gene213	CTL0196	CTL0196	610.69	617.613	573.57	609.471	562.107	562.518	556.781	538.117	532.435	557.605	540.449	546.203
gene214	CTL0197	rmuC	226.86	210.679	220.176	233.133	195.719	213.7	268.788	262.504	284.46	249.408	309.202	286.684
gene215	CTL0198	pssA	561.666	536.504	498.784	537.525	512.662	501.026	550.792	603.134	579.869	578.095	524.775	595.191
gene216	CTL0199	nrdA	495.105	493.789	465.165	534.159	491.291	479.252	621.349	625.972	672.796	631.261	668.996	708.577
gene217	CTL0200	nrdB	724.976	804.504	721.621	699.531	571.35	570.23	714.221	705.405	656.575	684.597	693.494	688.144
gene218	CTL0201	trmB	151.381	127.71	121.054	124.496	125.91	78.0461	110.498	107.153	93.0664	98.9953	75.154	104.471
gene219	CTL_t36	tRNA-Val	9950.29	20428.4	22174.1	15170.6	10370.7	14585.2	5802.46	4951.59	1137.18	10752.3	6741.49	7985.55
gene22	CTL0022	CTL0022	217.587	209.5	219.993	189.134	187.288	170.762	180.047	155.601	155.194	180.72	162.215	184.98
gene220	CTL0202	CTL0202	72.064	65.1424	68.7618	67.469	49.0047	52.5008	49.6759	54.1936	55.3161	65.9009	77.6093	54.3818
gene221	CTL0203	murB	91.4601	89.5044	69.5529	75.2993	84.1575	63.546	62.7213	71.6838	73.3777	62.857	58.8675	78.7224
gene222	CTL0204	nusB	1220.02	1084.38	1069.85	1174.56	964.247	970.691	1267.83	1143.4	1370.36	1133.9	1246.75	1365.29
gene223	CTL0205	infC	4774.18	4694.58	4237.68	4390.13	4014.81	3907.06	4144.93	4188.76	3897.56	4146.28	4034.09	4245.13
gene224	CTL0206	rpmI	20674.5	18901.6	18365.1	19034.3	16831.5	17297.2	16834.4	16297.7	16359.5	16854.2	15314.1	16384.4
gene225	CTL0207	rplT	7401.55	7015.32	6429.59	6605.13	5773.44	5850.9	6255.68	6154.81	6322.94	6565.87	6145.82	6403.32
gene226	CTL0208	pheS	2611.83	2541.41	2345.77	2408.53	2148.28	2105.1	2317.19	2310.49	2512.28	2342.56	2502.92	2567.97
gene227	CTL_t27	tRNA-Ser	149895	175704	199324	160813	88217.4	131608	101526	96390.9	82819.1	136914	92121.3	96471.7
gene228	CTL0209	CTL0209	33.968	44.357	32.1521	28.5367	26.6297	29.5696	31.7741	33.1172	32.562	27.417	33.5815	36.7187
gene229	CTL0210	CTL0210	100.946	97.0591	81.3054	72.5259	78.3471	71.7076	79.5893	88.9894	98.1933	80.8493	87.2704	98.9762
gene23	CTL0023	CTL0023	553.644	600.804	515.548	522.907	477.9	493.246	398.495	400.923	383.096	394.39	362.437	403.787
gene230	CTL0211	CTL0211	148.948	169.507	135.409	141.789	117.971	117.396	125.875	144.927	140.968	122.643	129.126	149.517
gene231	CTL0212	tilS	155.935	152.343	161.767	193.416	157.079	175.212	247.211	234.802	260.498	209.176	253.01	274.294
gene232	CTL0213	ftsH	525.588	516.163	485.63	538.872	472.421	502.567	594.387	581.98	648.033	602.051	640.281	666.184
gene233	CTL0214	pnp	1679.88	1713.49	1623.83	1773.73	1508.59	1520.17	1765.35	1645.71	1810.42	1721.72	1778.38	1845.17
gene234	CTL0215	rpsO	10759.2	11867.5	10874.1	9846.25	9772.27	10065.5	10370.7	9620.06	9104.68	8979.64	9535.17	9384.58
gene235	CTL0216	CTL0216	122.382	116.863	92.7592	89.2649	72.4635	90.1119	80.6609	87.6344	102.46	77.5025	75.203	114.349
gene236	CTL0217	CTL0217	256.342	381.811	289.828	275.878	303.093	265.234	284.899	253.252	279.178	293.297	250.297	340.355
gene237	CTL0218	CTL0218	158.672	190.587	180.445	137.08	151.249	161.849	171.703	145.608	174.143	144.769	177.047	221.534
gene238	CTL0219	CTL0219	5.20411	9.34874	14.6779	6.37584	8.7171	1.71636	8.19383	10.1971	9.36748	3.7959	9.25542	9.3972
gene239	CTL0220	CTL0220	6.76287	8.33068	3.39097	7.95413	3.62499	12.4905	4.25923	4.54333	4.17369	2.63086	12.3713	3.66357
gene24	CTL0024	kdsA	849.925	904.395	825.539	800.558	683.175	700.222	677.794	673.036	607.847	655.613	566.218	609.864
gene240	CTL0221	CTL0221	8.9097	7.62166	7.44569	5.82173	1.98988	7.83596	7.79347	11.6386	4.58217	5.77669	7.54559	9.38494
gene241	CTL0222	CTL0222	21847.5	22850.4	20686	16209.4	13869	13511.7	17020.5	16167.5	15202.7	15298.9	14546.8	16243.4
gene242	CTL0223	CTL0223	518.813	519.3	515.616	442.759	373.061	418.976	393.164	381.838	400.646	387.855	367.93	390.347
gene243	CTL0224	map	824.36	738.568	678.714	671.12	550.7	583.979	637.454	661.539	657.89	634.499	625.854	671.067
gene244	CTL0225	CTL0225	575.376	560.864	540.644	545.6	524.045	487.522	636.357	545.765	644.747	618.718	646.543	677.443
gene245	CTL0226	CTL0226	1580.18	1435.13	1341.29	1467.63	1285.47	1400.67	1406.65	1464.56	1476.33	1414.01	1381.9	1546.28
gene246	CTL0227	CTL0227	238.86	214.58	194.474	207.188	193.871	166.702	212.551	198.9	217.432	216.526	221.744	228.414
gene248	CTL0231	CTL0231	346.334	335.332	318.756	337.308	314.767	336.905	381.882	344.966	360.446	378.528	317.828	371.63
gene249	CTL0232	CTL0232	218.746	189.697	176.032	187.929	184.044	166.427	253.096	231.101	237.299	231.124	253.672	258.453
gene25	CTL_t03	tRNA-Arg	7220.91	7412.42	7543	9436.5	3225.42	6350.7	5053.01	2695.02	3713.64	8193.06	2446.14	4346.33
gene250	CTL0233	cpa	1738.02	1693.28	1543.91	1813.01	1557.24	1618.42	1703.27	1594.38	1525.7	1754.71	1493.15	1523.48
gene251	CTL0234	ispH	6001.5	5835.87	5416.5	4479.98	3904.42	3930.9	3732.17	3665.07	2885.74	3824.35	2857.58	3019.6
gene252	CTL0235	copD2	144.904	130.647	124.979	118.144	108.257	109.537	104.989	123.12	140.142	112.241	132.601	145.59
gene253	CTL0236	copB2	101.726	89.7347	95.15	79.8854	62.5305	89.467	98.9413	86.0348	123.832	97.4202	132.784	149.985
gene254	CTL0237	lcrH	275.431	282.99	298.483	284.165	202.411	194.826	234.575	230.646	266.311	256.637	263.262	336.897
gene255	CTL0238	CTL0238	692.671	710.624	624.398	685.062	574.66	613.594	760.861	705.038	753.371	751.124	778.428	794.83
gene256	CTL_t15	tRNA-Leu	45324.6	55329	41460	61232.6	25443.6	29896.8	23144.8	32918.1	20160	63141.5	31123.1	28755.9
gene257	CTL0238b	CTL0238b	1168.99	1271.99	1142.98	1451.29	1227.08	1264.58	1492.9	1496.49	1971.93	1197.52	1580.06	1723.88
gene258	CTL0243	xerD	114.305	93.869	110.953	97.0949	87.1902	92.0231	75.0651	94.5112	82.6015	95.7736	95.3149	107.435
gene259	CTL0244	CTL0244	228.844	222.606	214.983	282.541	241.695	236.567	302.04	298.839	316.348	308.745	310.975	327.572
gene26	CTL0025	CTL0025	915.679	904.326	739.832	820.916	721.104	784.336	724.281	549.074	660.633	717.492	661.551	654.334
gene260	CTL0245	glgB	572.308	594.589	534.225	595.042	514.637	555.246	698.144	683.183	745.878	704.449	734.474	760.005
gene261	CTL0246	CTL0246	144.61	125.251	134.695	99.4117	100.255	119.234	130.709	134.368	141.512	126.477	138.289	165.47
gene262	CTL0247	CTL0247	200.77	178.811	179.398	156.301	151.231	192.577	115.456	148.796	152.672	131.231	136.717	152.841
gene263	CTL0248	pmpE	155.115	170.781	152.884	151.137	143.056	131.406	162.499	157.843	177.693	149.82	163.512	178.217
gene264	CTL0249	pmpF	161.185	192.916	163.91	157.288	152.845	146.179	167.259	163.045	182.094	153.869	157.768	194.463
gene265	CTL0250	pmpG	421.102	484.19	458.845	466.27	457.202	450.677	525.745	541.719	632.165	498.641	593.175	669.063
gene266	CTL0251	pmpH	378.854	414.579	395.6	380.588	341.049	373.359	379.654	415.725	462.681	389.949	449.017	483.864
gene267	CTL0252	CTL0252	84.4612	90.9828	78.4254	69.4962	60.0836	64.6533	82.0885	71.2186	68.642	54.7612	76.2985	72.4911
gene268	CTL0254	pmpI	1007.63	959.34	881.043	1494.61	1304.46	1310.2	1853.58	1883.51	2049.48	2043.28	1943.34	1942.35
gene269	CTL0255	CTL0255	20.3675	24.6603	24.5492	18.1711	14.6963	19.9798	19.7344	20.4659	23.0982	23.3635	22.8219	26.4048
gene27	CTL0026	CTL0026	338.535	329.414	327.113	373.282	236.275	325.65	303.526	284.287	250.276	270.936	308.207	276.996
gene270	CTL0256	CTL0256	7739.89	8038.57	6783.45	5744.61	5214.54	5006.49	5146.49	5106.19	4569.64	5601.26	3981.89	4528.22
gene271	CTL0257	gatC	1835.95	1786.1	1729.82	1670.09	1516.88	1292.81	1419.11	1437.62	1254.83	1594.92	1300.8	1347.04
gene272	CTL0258	gatA	1206.25	1157.57	1092.56	1032.63	912.875	865.986	874.982	888.984	855.752	916.574	849.771	859.631
gene273	CTL0259	gatB	1419.86	1439.87	1434.2	1181.16	1101.52	1140.48	1035.12	1047.51	1040.69	1019.96	969.234	1040.31
gene274	CTL0260	CTL0260	125.501	92.3593	96.589	102.656	90.8888	90.0866	113.814	145.686	137.63	135.068	122.854	132.056
gene275	CTL0261	CTL0261	54.8642	62.0662	58.9489	61.4556	51.0138	50.2219	48.1866	72.7131	56.4322	45.7351	51.2056	54.5895
gene276	CTL0262	CTL0262	499.689	482.536	425.603	481.692	407.933	433.44	425.476	373.402	374.617	421.42	370.693	402.618
gene277	CTL0263	rnhC	111.374	100.488	98.4617	99.9675	104.471	114.449	99.6766	105.669	85.0132	91.783	91.1449	109.552
gene278	CTL0264	CTL0264	444.037	437.36	416.896	414.067	320.398	294.079	360.417	309.981	258.874	279.737	197.314	300.273
gene279	CTL0265	htrB	134.106	130.075	120.454	105.911	101.409	87.7619	113.056	115.474	138.663	109.884	118.403	140.465
gene28	CTL0027	sfhB	129.951	117.181	109.876	105.89	111.312	101.517	108.589	112.979	109.553	128.861	117.047	116.868
gene280	CTL0266	CTL0266	428.78	453.732	422.869	443.901	389.483	360.339	465.594	441.32	503.868	474.145	494.282	492.87
gene281	CTL0267	CTL0267	1012.94	990.695	958.609	941.838	824.084	831.414	1010.84	959.494	1030.48	994.562	1020.97	1070.41
gene282	CTL0268	cydA	521.418	569.278	514.487	494.101	479.975	473.475	523.105	505.545	534.837	512.356	536.496	589.518
gene283	CTL0269	cydB	474.67	496.573	450.149	471.787	421.702	368.538	457.14	453.412	460.238	478.355	448.424	524.708
gene284	CTL0270	CTL0270	97.4975	111.161	90.962	112.702	103.722	96.7117	110.933	123.748	130.522	103.506	128.583	133.384
gene285	CTL0271	CTL0271	2812.14	2540.6	2350.06	2364.57	1993.47	1964.59	2914.92	2589.37	2831.49	2762.24	2897.56	2977.99
gene286	CTL0272	CTL0272	1089.21	1093.2	1037.46	1160.45	963.049	1043.11	1390.06	1217.89	1471.52	1274.86	1465.68	1517.73
gene287	CTL0273	CTL0273	441.727	444.093	395.784	358.557	309.186	358.455	452.51	423.206	494.946	392.69	498.282	542.723
gene288	CTL0274	ileS	457.46	448.327	430.874	407.895	378.269	397.311	399.557	396.384	380.08	378.15	366.654	393.302
gene289	CTL0275	lepB	287.007	265.632	273.108	273.667	245.308	244.069	258.077	283.74	299.967	272.734	272.134	303.965
gene29	CTL0028	CTL0028	3125.9	3480.45	3109.84	2885.45	2604.15	2803.74	2699.56	2787.03	1998.89	2452.96	2117.85	2471.34
gene290	CTL0276	CTL0276	69.8108	76.3359	71.3394	52.0611	56.9427	51.0535	76.4636	64.5713	82.7329	67.8937	75.574	77.4168
gene291	CTL0277	rpmE2	7041.84	6759.52	6016.63	6508.77	5119.04	4944.16	7391.55	6169.25	6276	7081.87	6588.48	6206.44
gene292	CTL0278	prfA	625.344	631.846	598.027	617.956	587.903	509.669	648.053	634.195	711.53	600.438	710.624	739.849
gene293	CTL0279	CTL0279	311.746	319.386	290.208	293.544	272.481	260.172	298.298	273.62	334.515	293.655	346.075	353.904
gene294	CTL0280	ffh	1401.19	1315.09	1298.11	1243	1179.71	1188.82	1277.38	1206.86	1316.25	1179.69	1336.57	1430.78
gene295	CTL0281	rpsP	5011.22	4671.3	4365.19	3565.41	3220.02	3133.43	3364.01	3153.43	3370.65	3187.01	3536.19	3484.78
gene296	CTL0282	trmD	2115.72	2092.14	2064.02	1626.05	1571.36	1651.28	1622.71	1708.94	1921.35	1533.31	1848.2	1998.03
gene297	CTL0283	rplS	4018.4	3876.23	3486.78	3052.85	3006.95	2963.61	3197.91	3315.12	3746.4	3132.33	3693.89	3830.89
gene298	CTL0284	rnhB	1770.24	1762.97	1668.84	1536.02	1492.37	1412.74	1633.53	1562.02	1863.92	1577.27	1970.25	2022.52
gene299	CTL0285	gmk	971.016	1058.75	861.093	827.536	766.656	707.746	999.497	911.005	1201.37	999.222	1233.27	1242.21
gene3	CTL0004	greA	687.88	714.994	676.823	728.945	696.137	696.73	785.529	726.547	751.327	738.677	745.766	808.483
gene30	CTL0029	gyrA2	74.903	77.8839	74.0621	72.1484	60.137	68.9997	72.8616	66.8767	69.0737	61.5424	71.2004	80.1615
gene300	CTL0286	CTL0286	2755.93	3022	2757.69	2575.7	2433.44	2517.03	2884.39	2705.06	3254.34	2812.51	3447.12	3654.7
gene301	CTL0287	metG	958.516	963.04	894.586	777.066	697.918	687.084	937.558	862.062	1090.9	941.819	1105.43	1113.03
gene302	CTL0288	recD	143.402	133.579	129.083	130.104	108.345	113.031	128.146	128.586	141.501	135.357	150.029	152.171
gene303	CTL0289	CTL0289	381.783	364.843	347.694	393.834	362.502	311.657	458.308	449.318	458.866	462.585	424.974	527.045
gene304	CTL0290	CTL0290	213.503	199.98	192.839	191.645	181.101	172.6	205.242	185.126	193.726	203.446	184.833	188.221
gene305	CTL0291	CTL0291	6.44213	5.73126	6.4603	4.63032	6.33062	3.39946	5.86045	2.88523	5.74274	4.17682	3.92819	3.87757
gene307	CTL_t06	tRNA-Asn	340352	683920	798922	759909	311686	554753	387601	335471	240595	734859	397976	294241
gene308	CTL0293	CTL0293	751.016	762.039	684.338	727.594	630.926	563.973	612.458	578.922	603.128	615.215	478.492	477.253
gene309	CTL0294	dcd	1453.74	1325.85	1204.19	1138.57	1022.39	959.641	1099.28	1015.92	1015.52	1074.67	1023.68	1069.88
gene31	CTL0030	gyrB	74.6291	89.8976	77.3215	77.8727	65.3096	70.9933	83.9306	81.8549	88.5112	73.8141	83.8408	108.404
gene310	CTL0295	CTL0295	0	0	0	77.2529	0	0	0	0	0	0	0	0
gene311	CTL0296	ruvB	361.135	406.419	356.511	363.482	328.334	295.569	383.901	343.643	382.505	347.238	361.814	366.235
gene312	CTL0297	CTL0297	1119.58	1154.1	1061.84	1058.41	942.175	993.233	1072.06	1052.42	1044.3	1067.89	975.06	1102.55
gene313	CTL0298	CTL0298	179.199	186.058	172.903	159.101	145.118	147.076	180.44	196.305	231.221	195.12	221.504	251.951
gene314	CTL0299	CTL0299	8055.93	7998.93	7238.52	6406.88	5828.71	5676.96	5342.89	5335.22	4554.09	5904.26	4673.15	4776.98
gene315	CTL0300	ssb	1628.77	1633.02	1389.05	1458.03	1314.04	1263.6	1574.23	1507.57	1402.09	1563.38	1414.63	1473.3
gene316	CTL0301	CTL0301	1056.19	1075.44	1017.64	920.246	814.632	824.507	878.355	866.857	812.915	856.556	778.774	881.101
gene317	CTL0302	hct2	44.6547	62.0176	55.9759	54.9234	41.0658	49.6691	51.4677	50.9791	63.0425	57.9047	48.9409	61.6615
gene318	CTL0303	CTL0303	106.166	88.5476	103.97	121.94	87.4342	80.2412	105.054	97.202	94.9814	93.5708	102.274	85.8686
gene319	CTL0304	CTL0304	236.217	210.316	223.589	200.81	186.262	234.249	198.19	184.42	189.251	185.191	182.088	192.235
gene32	CTL0031	hemA	294.556	271.504	232.528	261.729	224.673	242.699	224.132	217.399	223.3	217.577	223.736	267.785
gene320	CTL0305	CTL0305	37.1287	29.165	29.1392	29.4289	33.3133	30.2406	23.7224	19.1593	28.2272	20.4095	31.4988	23.9027
gene321	CTL0306	CTL0306	9.51493	13.7891	11.2256	7.68007	8.2502	15.1367	6.46247	8.77356	8.92331	3.81032	7.96335	9.60134
gene322	CTL0307	CTL0307	20.0996	16.6757	16.2217	11.0644	15.4963	10.897	10.1154	13.8729	11.8946	9.63993	10.0734	11.4352
gene323	CTL0308	hemN	102.983	78.4915	88.6465	95.3041	68.7039	83.9637	78.4051	86.604	78.6489	87.2593	92.9801	95.3736
gene324	CTL0309	CTL0309	1263.34	1180.84	1175.57	1213.43	1008.07	1081.43	1216.31	1197.35	1053.09	1161.4	1126.2	1161.95
gene325	CTL0310	sucA	63.054	77.8057	66.1395	61.8006	58.0078	65.9428	71.3292	66.2102	78.1297	65.6119	77.0291	82.149
gene326	CTL0311	sucB	89.3691	96.4439	101.111	88.9402	79.2242	86.4588	92.8451	86.7223	83.9094	79.3378	79.1796	97.6532
gene327	CTL0312	CTL0312	99.336	82.0544	78.798	83.67	72.7964	76.7854	74.1288	84.2868	69.4471	76.9846	77.2919	85.4827
gene328	CTL0313	gcpE	132.993	130.755	109.433	137.604	118.353	135.711	153.262	150.623	140.469	163.103	161.099	169.164
gene329	CTL0314	CTL0314	209.014	206.979	179.297	169.586	136.642	119.913	159.339	172.55	207.394	166.03	203.038	236.201
gene33	CTL0032	sycE	610.533	681.962	638.198	614.625	582.4	567.899	751.644	688.232	800.41	710.508	839.211	857.672
gene330	CTL0315	fer	3557.11	3965.49	3405.94	3364.43	2869.71	2558.38	2901.01	2908.72	2688.07	2697.95	3003.72	2846.42
gene331	CTL_t26	tRNA-Pro	8148.49	3136.73	7660.76	6988.21	8189.43	4031.15	3207.43	6842.74	3143.01	7924.73	5175.69	7356.97
gene332	CTL0316	flhA	12.4382	17.9795	9.54587	18.162	11.5652	17.7483	22.9144	15.632	18.5377	13.5778	16.7682	16.0428
gene333	CTL0317	fliA	124.836	132.67	120.586	121.635	107.259	129.813	111.766	83.0432	105.744	105.696	104.479	108.069
gene334	CTL0318	tyrS	911.666	940.722	883.77	883.069	854.58	809.458	830.623	851.896	840	777.679	797.365	860.995
gene335	CTL0319	gnd	620.018	613.04	560.419	553.568	511.356	529.593	524.465	518.719	547.264	473.389	512.824	534.712
gene336	CTL0320	lepA	523.802	540.576	483.17	547.416	480.597	493.678	495.69	482.737	510.153	502.218	504.828	534.456
gene337	CTL0321	CTL0321	2822.3	2705.27	2444.95	2176.2	1895.55	1836.04	2223.63	2204.78	2378.56	2349.23	2261.59	2382.32
gene338	CTL0322	CTL0322	3044.59	3015.92	2860.47	2779.54	2367.84	2695.5	2820.73	2608.81	2659.08	2413.46	2564.72	2785.44
gene339	CTL0323	CTL0323	1501.82	1522.71	1509.76	1638.39	1589.22	1723.85	1813.31	1832.11	1894.59	1776.49	1853.7	2125.32
gene34	CTL0033	CTL0033	522.596	527.626	490.866	490.251	451.494	466.236	522.777	552.027	627.12	518.529	611.605	655.161
gene340	CTL0324	CTL0324	1255.58	1302.76	1193.13	1466.29	1307.88	1290.4	1624.08	1553.19	1807.32	1600.23	1764.01	1876.09
gene341	CTL0325	CTL0325	601.407	614.437	598.288	678.689	631.475	578.507	800.758	810.763	939.415	856.066	899.624	903.267
gene342	CTL0326	CTL0326	502.236	493.772	420.165	494.919	435.307	375.43	531.747	545.891	605.58	567.823	623.773	625.889
gene343	CTL0327	dxr	437.736	446.649	384.648	410.586	360.746	378.823	518.287	484.73	574.514	509.581	556.965	598.751
gene344	CTL0328	CTL0328	1052.94	1053.44	1015.04	1144.53	1018.12	1031.69	1213.52	1208.87	1241.32	1217.24	1200.57	1216.7
gene345	CTL0329	CTL0329	5.82306	8.15113	4.64504	7.26385	7.80308	1.39672	5.55658	5.9272	5.98948	1.5445	5.91783	2.86768
gene346	CTL0330	recF	74.2451	90.328	87.8977	92.983	65.0989	67.716	70.7162	60.5517	84.8522	73.0977	59.6176	74.4813
gene347	CTL0331	dnaN	686.771	678.474	642.108	669.668	580.494	540.508	712.251	683.958	760.737	710.537	788.623	844.766
gene348	CTL0332	smpB	390.346	417.394	422.029	435.192	385.768	341.158	486.555	420.67	409.866	406.517	439.674	425.851
gene349	CTL0333	apbE	94.8915	86.1471	99.6971	84.9412	74.2365	71.6369	71.9681	81.0674	85.7556	76.8159	71.3514	84.6836
gene35	CTL0034	CTL0034	3126.16	3488.73	3005.21	2389.8	2181.28	2327.12	2230.5	2394.53	2353.83	2324.95	2512.56	2717.96
gene350	CTL0334	folD	279.991	257.464	245.916	266.515	249.576	252.254	285.424	279.437	296.933	288	286.44	313.89
gene351	CTL0335	CTL0335	102.43	102.956	136.424	75.2955	100.085	112.607	78.3977	83.6268	92.1878	91.3158	106.266	94.407
gene352	CTL0336	ltuB	99.8134	133.644	195.838	165.885	93.0457	148.852	163.988	208.94	209.796	143.498	277.852	211.581
gene353	CTL0338	CTL0338	15.7897	15.3554	12.1535	17.9194	10.765	12.4251	19.7723	16.7488	15.3862	18.8584	17.1728	19.0079
gene354	CTL0338A	CTL0338A	16.1587	10.5555	14.7312	17.2773	19.6847	7.75167	13.8773	4.93432	15.1096	11.4291	8.9573	17.2417
gene355	CTL0339	CTL0339	20.9043	22.8893	23.8748	19.5781	14.3174	17.7722	17.5539	10.9228	23.413	18.0713	13.6909	20.5514
gene356	CTL0340	CTL0340	200.582	185.093	167.846	166.792	134.751	143.567	166.867	153.507	168.179	162.129	154.512	157.016
gene357	CTL0341	rpmB	8597.37	8638.1	8573.11	7326.43	6853.18	6637.39	6697.15	6685.76	6113.38	6468.57	5972.83	5935.25
gene358	CTL0342	malQ	13.9537	10.0571	13.3976	10.7665	9.15027	9.79155	5.60935	10.6373	13.131	8.66202	9.35328	13.1344
gene359	CTL0343	scc1	115.872	131.372	93.2192	76.2775	71.8423	84.4162	96.2118	98.7563	88.9429	94.1887	79.0911	104.616
gene36	CTL0035	CTL0035	4556.43	4991.89	4840.78	3925.15	3568.54	3710.82	3488.73	3927.33	3810.97	3384.75	3633.87	3726.43
gene360	CTL0344	copN	168.207	180.588	151.852	171.291	161.297	150.65	150.238	146.868	164.284	135.072	142.715	171.025
gene361	CTL0345	lcrD	337.896	355.387	321.543	339.114	294.057	295.395	367.423	357.341	372.754	364.048	386.049	392.98
gene362	CTL0346	sctU	219.079	221.061	196.909	191.881	203.627	187.553	241.212	232.771	232.532	215.783	235.908	241.145
gene363	CTL0347	CTL0347	244.829	230.691	234.755	235.933	199.54	186.199	203.288	194.345	199.206	209.231	181.504	191.766
gene364	CTL0348	ribF	307.595	296.58	320.462	286.035	238.553	243.319	336.962	373.161	418.446	332.072	384.969	430.539
gene365	CTL0349	truB	1201.03	1174.86	1073.54	1183.31	1027.71	1036.61	1385.91	1305.21	1635.02	1359.67	1542.87	1691.04
gene366	CTL0350	rbfA	2269.9	2210.1	2198.15	2110.2	2082.22	2072.39	2328.94	2274.31	2703.03	2302.32	2809.31	2849.83
gene367	CTL0351	infB	1597.4	1539.66	1440.1	1417.11	1290.26	1278.27	1584.92	1553.4	1810.8	1580.29	1788.14	1888.13
gene368	CTL0352	nusA	1967.44	1953.15	1947.52	1531.5	1407.73	1429.07	1544.85	1519.56	1640.52	1461.75	1703.72	1781.03
gene369	CTL0353	rpsA	4301.31	4333.85	4048.88	3141.8	2963.43	2889.07	2843.56	2809.95	2832.9	2762.16	2799.84	2898.31
gene37	CTL0036	CTL0036	2147.64	2245.65	2332.89	1861.63	1761.57	1745.22	1766.36	1843.13	1785.72	1720.84	1913.37	1902.92
gene370	CTL0354	trxB	722.791	758.251	740.864	736.704	667.619	690.245	712.245	680.6	668.757	669.269	637.298	689.487
gene371	CTL0355	acpS	1081.67	1110.36	984.916	906.149	779.135	863.784	854.976	800.569	808.172	794.706	747.932	796.886
gene372	CTL0356	CTL0356	184.277	169.596	173.247	154.145	155.4	142.509	121.727	129.846	106.21	151.408	140.457	127.652
gene373	CTL0357	CTL0357	546.478	634.354	583.465	580.769	500.262	601.474	665.328	570.966	584.972	607.175	568.288	534.989
gene374	CTL0358	CTL0358	256.604	250.664	223.087	253.242	223.428	234	244.523	221.112	244.477	269.683	218.719	234.347
gene375	CTL0359	fabI	985.029	1077.92	993.144	839.697	774.076	744.12	639.234	650.757	534.565	675.071	503.535	541.828
gene376	CTL0360	CTL0360	22.4904	24.7529	16.5666	20.6798	17.0885	17.1291	20.6868	18.1725	20.9868	21.1963	18.8507	22.3991
gene377	CTL0361	CTL0361	54.7649	77.8915	68.6492	65.317	64.545	61.8021	74.1066	71.6617	80.7624	63.5282	71.079	84.593
gene378	CTL0362	CTL0362	126.138	125.757	108.066	126.744	109.443	102.956	120.972	127.009	120.409	129.735	123.119	118.801
gene379	CTL0363	CTL0363	220.467	229.362	206.573	213.902	183.029	192.919	176.094	177.866	156.523	179.038	159.932	159.509
gene38	CTL0037	CTL0037	1014.8	992.281	983.419	891.648	764.998	810.877	767.42	796.058	840.266	827.696	859.579	920.179
gene380	CTL0364	CTL0364	185.614	193.413	175.602	162.016	161.439	132.136	187.48	192.926	217.575	179.155	190.059	206.16
gene381	CTL0365	groEL	9209	8433.12	8007.57	7271.27	6056.8	6377.5	7994.81	7512.83	6694.88	7802.25	6751.25	6767.89
gene382	CTL0366	groES	25073.7	21929.7	19476.2	17644.2	14947.3	15291.4	20470.7	20683.7	17723.5	19469	16847.6	17799.8
gene383	CTL0367	pepF	654.306	633.049	605.965	589.342	508.417	536.823	543.186	563.871	557.462	558.269	533.092	574.111
gene384	CTL0368	clpB	869.734	874.577	819.976	819.486	727.648	747.205	844.838	798.933	846.657	750.89	829.069	886.355
gene385	CTL0369	CTL0369	267.271	292.762	289.271	248.861	222.316	233.915	227.172	236.85	287.314	229.184	272.284	299.871
gene386	CTL0370	incD	3497.63	3388.33	3250.07	3883.08	3320.82	3470.81	3780.8	3837.25	3858.99	3711.6	3676.97	3636.67
gene387	CTL0371	incE	3181.37	2840.81	2913.24	3202.57	2652.49	2652.9	3405.53	3202.12	3110.19	3290.19	3196.84	3185.37
gene388	CTL0372	incF	7562.03	6820.55	6394.95	6632.66	6110.04	5872.2	7091.86	7483.98	7313.62	7080.3	6763.48	6775.29
gene389	CTL0373	incG	2676.2	2615.36	2272.42	2219.98	2000.87	2106.78	2262.77	2049.65	1892.73	2172.25	1885.37	2064.72
gene39	CTL0038	sctN	497.481	524.134	483.91	452.611	421.653	417.509	493.134	512.977	589.24	483.82	530.005	614.878
gene390	CTL0374	incA	291.486	303.133	285.039	229.601	246.426	253.674	206.644	234.097	214.267	216.693	193.868	241.815
gene391	CTL0375	CTL0375	36.297	21.2912	12.9998	35.5755	13.8969	13.6812	32.6568	11.6117	21.3339	5.0429	21.0787	4.6816
gene392	CTL0376	araD	486.124	508.597	413.691	502.239	422.913	440.971	545.886	470.207	609.096	486.802	539.732	578.311
gene393	CTL0377	efp	882.126	958.998	920.023	871.4	812.872	763.601	753.384	758.269	776.357	758.827	803.541	854.97
gene394	CTL0378	accB	1033.75	1074.17	1062.79	930.376	888.902	886.252	938.73	942.997	973.476	767.032	956.106	1026.16
gene395	CTL0379	accC	568.341	566.16	557.478	504.188	457.52	456.886	474.9	468.544	494.897	457.717	501.433	565.301
gene396	CTL0380	rplM	5785.85	5695.98	5199.67	4704.46	4021.09	4078.1	4552.73	4344.03	4107.43	4325.48	4252.35	4321.73
gene397	CTL0381	rpsI	6419.82	6422.79	6189.47	5700.77	4842.93	4976.94	5705.3	4813.44	5425.35	5485.31	5561.89	5364.74
gene398	CTL0382	CTL0382	75.2462	72.6982	79.263	85.5257	71.1757	79.2468	67.6997	81.4192	70.2423	73.1799	64.2612	77.6423
gene399	CTL0383	adk	582.412	607.311	568.472	606.935	584.052	603.33	548.51	599.701	485.402	535.075	460.879	493.969
gene4	CTL_t01	tRNA-Ala	4813.94	4941.62	13577.4	5897.81	3225.42	3175.35	2526.5	2695.02	2475.76	4681.75	4892.29	2173.16
gene40	CTL0039	CTL0039	642.473	665.066	561.206	611.143	560.06	606.682	660.181	692.1	841.694	591.945	824.753	842.621
gene400	CTL0384	CTL0384	231.372	221.293	223.638	250.452	215.413	236.586	282.852	262.182	259.011	250.322	261.579	303.698
gene401	CTL0385	CTL0385	377.676	381.781	362.033	332.265	317.552	291.998	323.019	296.657	293.68	321.692	332.814	319.446
gene402	CTL0386	CTL0386	6.88543	6.4136	4.31553	5.12391	5.46767	4.70995	4.14905	3.85472	5.50839	5.08427	3.75791	5.1805
gene403	CTL0387	CTL0387	5.34077	5.48242	8.6076	3.36511	3.5784	5.53592	4.40472	5.97992	6.27818	3.33907	6.20308	5.85527
gene404	CTL0388	CTL0388	180.29	176.659	172.067	174.698	151.912	190.996	158.42	146.047	105.365	142.131	106.187	114.684
gene405	CTL0389	CTL0389	384.48	390.671	447.705	462.918	392.297	391.356	426.109	382.417	471.752	446.05	400.655	442.286
gene406	CTL0390	CTL0390	241.919	240.679	229.63	278.228	246.101	235.517	310.688	272.436	308.764	278.342	297.491	299.643
gene407	CTL0391	CTL0391	586.851	612.197	523.603	614.88	555.481	497.62	619.329	582.393	645.28	623.252	614.157	638.826
gene408	CTL0392	CTL0392	203.596	222.099	206.41	251.469	242.891	229.017	312.186	247.255	311.824	270.627	304.202	311.743
gene409	CTL0393	CTL0393	204.316	218.215	205.721	204.573	178.591	151.843	190.762	167.105	204.491	184.78	202.045	199.386
gene41	CTL0040	CTL0040	851.104	923.656	860.004	726.969	637.192	661.502	694.917	671.177	678.359	707.2	675.385	710.769
gene410	CTL0394	oppA	175.374	167.92	126.847	174.125	134.581	128.477	159.725	169.953	153.778	165.379	154.645	160.743
gene411	CTL0395	CTL0395	319.841	263.007	248.852	298.516	234.194	256.3	273.388	281.174	310.657	297.031	277.626	279.581
gene412	CTL0396	CTL0396	649.383	666.606	579.327	614.983	637.389	540.713	524.06	485.361	515.269	516.723	464.538	534.526
gene413	CTL_t32	tRNA-Thr	111924	172957	125214	165139	70959.2	106374	90954.1	63333	55704.6	197804	111300	72801
gene414	CTL_t35	tRNA-Tyr	2884170	3397250	3094480	3279700	1862830	2504030	2230340	1981940	1358440	3919700	1864830	1719420
gene415	CTL0397	CTL0397	52.6276	53.3802	57.3311	50.3533	52.0524	46.2852	29.5934	44.8957	44.4653	29.8564	43.2966	40.1619
gene416	CTL0398	CTL0398	52.5807	42.7853	32.1519	47.1362	34.3707	41.4505	29.6152	30.8725	38.2541	30.5574	35.1899	38.2101
gene417	CTL0399	CTL0399	142.761	121.805	126.275	121.146	130.849	137.786	136.228	115.559	155.105	140.043	141.316	151.771
gene418	CTL0400	pkn1	356.27	358.799	357.4	419.173	389.09	378.439	426.113	453.137	448.884	414.716	428.291	444.287
gene419	CTL0401	ligA	264.423	274.964	271.143	271.744	236.121	266.009	287.175	295.298	292.485	269.641	298.766	321.489
gene42	CTL0041	sctQ	328.938	343.618	297.08	291.34	233.85	270.259	289.992	285.847	300.235	273.894	306.169	303.03
gene420	CTL0402	CTL0402	392.486	385.449	372.214	408.51	366.387	388.596	454.399	439.678	524.448	455.321	509.84	529.044
gene421	CTL0403	mhpA	269.723	263.176	227.608	251.28	216.28	236.262	269.76	248.83	259.872	276.805	240.992	253.891
gene422	CTL0404	CTL0404	292.431	254.396	229.883	304.971	254.603	253.557	310.422	330.51	299.089	318.679	269.207	282.422
gene423	CTL0405	rpmG	13300.1	15294	11512.7	15402.9	14358.4	12026.4	22494.1	15653.5	16514.2	15945.3	18598.3	20116
gene424	CTL0406	CTL0406	399.682	414.784	382.434	393.58	377.345	350.827	445.834	384.735	414.327	380.482	401.094	440.609
gene425	CTL0407	CTL0407	162.525	160.624	137.626	125.402	132.064	132.295	155.17	142.289	127.156	137.884	159.899	150.641
gene426	CTL0408	CTL0408	325.51	319.992	312.42	292.198	260.583	275.936	243.089	240.575	213.819	240.78	209.206	232.822
gene428	CTL0411	CTL0411	4.4597	4.00573	4.89155	2.73191	2.24105	2.94169	4.09602	2.4967	1.72018	4.33723	1.13307	1.00662
gene429	CTL0413	CTL0413	6.95129	3.7777	9.22618	5.21003	6.02732	2.69716	3.43364	7.32534	5.04702	4.37438	2.90888	3.6918
gene43	CTL0042	pkn5	149.483	154.442	151.767	131.956	106.429	130.333	128.779	125.8	135.823	146.32	134.526	156.242
gene430	CTL0414a	CTL0414a	0.935571	0	0	0.916974	1.2537	0	1.96406	1.04753	0.962309	0.90988	0	0
gene431	CTL0417a	CTL0417a	4.87515	5.00445	0	19.113	0	0	10.2345	0	10.029	4.74128	0	4.40159
gene432	CTL0417b	CTL0417b	3.07005	9.45443	11.5452	4.51354	6.17095	6.07516	8.05629	5.15618	7.89448	4.47862	0	9.70143
gene433	CTL0417	CTL0417	15.0924	13.9434	10.4053	11.0943	7.0785	5.9731	9.50514	4.22464	8.53805	8.07287	6.90211	6.81318
gene434	CTL0418	CTL0418	0	0	0	0	9.47319	0	7.42044	0	0	6.87524	7.18443	6.38267
gene435	CTL0419	CTL0419	55.3071	42.5012	37.9566	45.1226	40.1619	40.3537	50.9186	41.1686	46.7179	44.473	39.2509	46.8661
gene438	CTL0422	trpR	350.12	359.405	255.027	347.797	297.987	287.12	283.08	333.746	384.459	386.519	379.86	397.274
gene439	CTL0422a	CTL0422a	599.452	747.212	483.062	671.471	487.709	282.434	471.916	383.538	418.397	374.78	391.634	483.235
gene44	CTL0043	CTL0043	593.103	616.384	575.092	626.138	560.137	588.57	693.893	702.397	767.625	679.458	733.253	793.346
gene440	CTL0423	trpB	284.492	260.547	268.648	161.865	146.41	145.246	130.122	123.745	126.212	142.631	134.098	127.101
gene441	CTL0424	trpA	381.852	377.657	377.406	231.034	237.15	222.813	201.949	197.33	180.521	199.252	192.541	193.596
gene443	CTL0426	CTL0426	7.34333	15.0762	27.6151	43.1842	9.84029	9.68754	23.124	24.6664	22.6596	21.425	22.3885	0
gene445	CTL0427	oppA2	65.9191	60.0814	49.2823	53.5992	54.6639	42.8963	63.2974	55.6041	65.6747	58.3592	69.3953	60.3166
gene446	CTL0428	dsbB	36.1609	22.6844	27.7009	13.7831	29.6125	23.8523	23.1958	26.9923	14.4645	21.4915	14.2915	23.5794
gene447	CTL0429	dsbG	96.6499	115.612	94.119	75.1567	82.418	83.2461	72.9431	87.6463	84.6235	77.6825	77.9289	82.9346
gene448	CTL0430	CTL0430	7.29466	13.3122	7.62003	7.14966	5.4306	4.27704	6.38076	5.44509	10.0042	5.12369	4.11854	9.14733
gene449	CTL0431	CTL0431	195.003	169.733	174.601	140.042	108.377	84.1706	152.808	133.821	152.512	135.463	145.208	174.438
gene45	CTL_t31	tRNA-Thr	241901	249552	215730	241810	209652	158767	169276	200779	168352	238769	112523	146689
gene450	CTL0432	CTL0432	951.099	1015.03	1016.81	963.403	864.64	839.058	846.162	834.109	881.745	795.402	847.353	1013.05
gene451	CTL_t14	tRNA-Ile	100608	94197.5	84538.8	89939.7	51853.3	65633.6	54543.1	59419.1	52310.5	84943	55055.5	41924.2
gene452	CTL_t02	tRNA-Ala	25273.2	37062.1	30172	41284.7	20965.2	36516.5	10106	18865.1	9903.04	33942.7	22015.3	10865.8
gene453	CTL0433	CTL0433	23.4382	27.3785	38.4985	31.686	21.6607	38.384	43.2659	38.9123	36.5778	47.1612	35.3189	35.0259
gene454	CTL0434	kdsB	449.197	466.359	477.016	526.89	499.169	511.655	539.739	507.043	497.345	549.807	478.035	526.243
gene455	CTL0435	pyrG	260.983	244.144	232.486	212.123	206.656	212.609	252.077	226.451	267.549	229.616	235.532	258.098
gene456	CTL0436	CTL0436	205.778	252.791	200.862	185.156	146.916	126.834	203.604	202.076	197.78	198.487	207.413	199.496
gene457	CTL0437	zwf	744.608	776.145	744.685	791.258	671.299	687.494	786.473	725.637	768.443	699.71	747.264	790.257
gene458	CTL0438	devB	633.06	609.049	551.685	553.896	459.023	458.571	492.305	472.547	434.102	471.596	448.004	459.994
gene459	CTL0439	dnaX	353.394	352.708	311.705	286.34	271.661	271.484	317.585	285.278	339.555	297.229	287.566	371.046
gene46	CTL0044	CTL0044	34.0256	41.2344	36.7281	37.5179	28.4971	34.9126	32.739	35.981	42.2893	26.1972	36.0202	44.374
gene460	CTL0440	tmk	764.336	684.598	677.353	661.529	570.664	557.83	712.681	659.005	753.121	647.62	748.195	820.673
gene461	CTL0441	gyrA	849.746	885.59	814.522	778.55	691.303	698.142	858.765	799.327	982.349	832.629	983.231	1048.59
gene462	CTL0442	gyrB	753.971	809.537	762.09	818.349	741.929	764.635	1053.01	969.721	1309.18	995.829	1260.94	1321.15
gene463	CTL0443	CTL0443	2106.05	2141.96	1947.81	2091.38	1914.91	1830.28	2300.92	2271.09	2585.78	2242.51	2380.02	2665.57
gene464	CTL0444	CTL0444	229.037	210.318	208.803	246.524	223.212	188.983	233.417	193.967	205.599	210.598	220.915	197.013
gene465	CTL0445	tgt	201.055	192.597	184.109	189.597	158.412	176.037	168.267	161.441	172.718	142.84	158.365	190.015
gene466	CTL0446	mgtE	425.975	405.269	399.735	459.69	440.036	420.687	550.641	517.553	694.346	533.255	676.053	684.748
gene467	CTL0447	CTL0447	125.501	120.778	120.881	126.172	105.728	118.695	139.967	131.737	140.952	112.182	132.701	151.219
gene468	CTL0448	CTL0448	37.8776	35.3475	30.2149	57.3746	41.5286	18.1707	39.7587	30.8441	49.5856	46.8841	55.9914	71.5055
gene469	CTL0449	gcp	308.934	329.026	337.35	311.191	278.914	287.882	333.798	311.484	360.27	332.799	309.865	351.728
gene47	CTL0045	CTL0045	115.988	127.001	124.392	118.734	132.976	136.013	86.576	106.78	92.7907	88.9886	87.7516	118.684
gene470	CTL0450	oppA3	409.099	438.288	369.713	387.018	343.693	337.559	390.637	377.363	339.186	359.875	315.741	360.338
gene471	CTL0451	oppB	162.117	162.427	176.076	171.955	165.908	164.065	185.32	172.815	185.024	181.963	186.761	193.489
gene472	CTL0452	oppC	116.796	92.3773	96.8048	114.475	100.064	70.7258	119.917	102.904	130.638	111.727	132.318	152.702
gene473	CTL0453	oppD	178.207	190.277	198.929	136.417	138.575	132.134	133.124	130.352	142.492	122.711	124.263	156.199
gene474	CTL0454	oppF	103.199	93.4726	108.436	74.373	69.1447	73.0766	66.9057	76.466	99.1234	61.252	99.48	110.987
gene475	CTL0455	CTL0455	144.091	166.401	153.34	164.029	138.781	123.756	185.119	158.814	212.278	184.656	179.231	192.431
gene476	CTL0456	CTL0456	138.26	139.151	127.548	120.933	102.375	115.949	149.739	135.124	174.895	134.463	171.429	183.734
gene477	CTL0457	pfkA	127.856	141.92	123.99	122.285	107.317	108.617	121.522	124.594	134.69	125.165	129.366	144.105
gene478	CTL0458	CTL0458	214.083	208.675	226.951	215.432	181.321	169.288	210.712	219.787	213.014	187.199	220.15	228.848
gene479	CTL0459	pfkA_2	132.308	126.2	122.076	118.826	108.053	108.248	117.421	101.411	104.842	102.995	108.493	109.715
gene48	CTL_t20	tRNA-Lys	6017.43	12354	10560.2	11795.6	3225.42	11113.7	8842.76	6737.55	7427.28	5852.18	6115.36	6519.49
gene480	CTL_t22	tRNA-Met	72968.8	122570	97011.8	91023.4	63705.5	87511.5	67308.5	43326.4	42075.8	87093.4	69662.1	48911.5
gene481	CTL_t23	tRNA-Met	34901.1	54357.8	57326.8	82569.4	35479.6	63507	37897.5	26950.2	16092.4	77248.8	29353.7	18471.9
gene482	CTL0460	gseA	199.979	217.993	194.711	181.662	172.954	167.299	198.095	173.08	235.024	191.933	213.529	244.577
gene483	CTL0461	leuS	480.877	500.528	470.305	464.377	437.543	436.74	437.279	456.889	439.144	447.361	454.376	466.138
gene484	CTL0462	hemL	363.934	347.917	324.066	318.617	287.145	306.541	290.342	293.77	273.431	284.349	235.364	276.482
gene485	CTL0463	CTL0463	134.361	150.568	143.162	133.885	118.532	101.921	114.002	117.845	117.471	105.626	114.928	125.354
gene486	CTL0464	CTL0464	231.079	306.465	283.321	224.833	192.121	233.642	240.784	186.968	196.045	173.881	243.411	246.704
gene487	CTL0465	rpiA	341.078	306.058	324.82	316.703	286.575	301.689	280.186	286.64	259.306	258.082	253.824	272.008
gene488	CTL0466	CTL0466	115.513	108.647	87.7353	120.467	110.947	120.485	136.481	143.035	146.031	136.968	138.212	151.815
gene489	CTL0467	dhnA	965.263	943.964	911.446	854.136	773.094	802.77	755.052	735.213	659.4	750.627	680.655	702.553
gene49	CTL_t10	tRNA-Glu	223065	335630	368993	518126	245683	354741	228797	225810	147722	448738	234977	143461
gene490	CTL0468	xasA	683.191	697.445	631.571	609.56	532.97	518.826	532.09	535.772	483.733	510.639	450.467	499.704
gene491	CTL0469	CTL0469	296.543	278.166	255.446	257.002	266.223	246.674	269.103	278.056	266.703	277.034	276.132	273.673
gene492	CTL0470	surE	333.233	347.913	322.601	262.155	210.985	218.554	223.011	218.062	223.735	215.85	226.199	230.072
gene493	CTL0471	ubiA	44.1703	52.501	44.4406	37.0263	38.1617	30.6688	41.4834	38.3937	42.4437	46.3487	25.3978	40.4045
gene494	CTL0472	CTL0472	80.867	75.1593	72.602	65.3356	57.111	54.7828	60.7945	53.8373	64.0696	83.9603	62.1927	54.2655
gene495	CTL0473	CTL0473	1287.75	1257.57	1239.95	1370.52	1162.3	1176.24	1449.14	1422.66	1403.61	1501.95	1331.54	1434.38
gene496	CTL_t07	tRNA-Asp	140410	174776	156605	200468	103707	166272	103284	80463.3	63682.3	207519	85392.2	94828.4
gene497	CTL_t37	tRNA-Val	71005.6	101303	99567.6	88467.2	46768.6	69857.7	49266.8	39077.8	17330.3	91294.1	46476.8	34770.6
gene498	CTL0474	CTL0474	1625.27	1056.64	814.927	1964.66	1814.93	571.762	1307.92	1395.16	1170.2	1738.7	1596.66	1907.62
gene499	CTL0475	CTL0475	514.775	420.445	409.615	524.286	458.877	395.654	549.737	538.79	522.581	557.233	402.601	579.954
gene5	CTL0005	aspC	652.923	644.137	687.359	688.985	626.525	624.374	712.899	725.55	781.263	703.997	760.664	825.744
gene50	CTL0046	frr	6922.93	6528.1	6208.89	5928.19	5565.19	5451.45	6398.72	6399.43	6997.84	6891.78	6943.88	7048.84
gene500	CTL0476	CTL0476	1814.99	1739.67	1550.26	1792.24	1616.27	1586.7	1641.22	1678.41	1413.95	1655.45	1265.14	1389.6
gene501	CTL0477	CTL0477	140.04	149.013	115.602	160.69	112.137	105.89	130.861	114.731	135.259	114.603	145.79	143.398
gene502	CTL0477A	CTL0477A	498.292	524.232	400.877	512.685	391.999	333.587	418.95	457.997	428.386	431.567	463.572	431.983
gene503	CTL0478	CTL0478	302.115	303.386	266.743	253.624	235.865	247.8	249.558	251.496	255.355	237.61	268.319	220.587
gene504	CTL0479	CTL0479	204.891	229.445	150.469	168.363	177.493	136.514	149.894	152.94	114.953	148.945	143.023	138.274
gene505	CTL0480	CTL0480	254.136	277.181	226.979	263.615	212.844	231.891	185.618	226.454	169.91	215.233	167.877	172.088
gene506	CTL0481	CTL0481	189.2	214.113	167.752	200.817	152.12	152.194	178.251	170.507	148.091	179.516	181.961	162.489
gene507	CTL0482	CTL0482	177.779	176.048	156.93	200.401	166.708	166.191	203.497	205.206	203.85	190.454	182.267	217.202
gene508	CTL0483	CTL0483	89.4316	92.4664	73.6574	60.1237	53.2147	63.0367	63.7116	57.8393	75.3833	62.1704	59.7165	75.7891
gene509	CTL0484	incB	2383.35	2025.24	1806.04	1897.63	1676.54	1833.49	1880.74	1781.16	1391.69	1792.11	1234.08	1456.71
gene51	CTL0047	pyrH	7339.61	6921.45	6568.69	6502.55	5825.1	5847.04	6399.28	6576.95	6851.66	6571.65	6634.79	7088.07
gene510	CTL0485	incC	727.33	674.611	561.538	698.398	545.868	517.911	612.31	582.876	473.428	646.316	460.26	481.121
gene511	CTL0486	CTL0486	107.854	106.319	105.971	105.399	86.7168	79.9304	110.38	100.516	123.498	109.52	123.794	121.149
gene512	CTL0487	CTL0487	185.409	222.382	212.844	164.508	141.227	146.759	188.471	183.56	144.537	146.152	176.526	172.686
gene513	CTL0488	acpP	8428.12	8970.11	7961.46	8201.46	7344.53	7469.26	9398.45	8037.63	9776.99	9470.6	10089.2	10278.2
gene514	CTL0489	fabG	1119.1	1116.25	1055.66	807.665	806.949	810.351	788.134	817.89	987.309	775.73	986.235	1063.54
gene515	CTL0490	fabD	627.355	640.503	597.441	549.342	577.917	540.536	558.574	605.349	695.415	527.454	661.179	787.968
gene516	CTL0491	fabH	681.331	669.662	682.864	607.449	636.4	631.981	575.066	642.385	724.749	597.718	692.42	742.663
gene517	CTL0492	recR	57.5145	70.6371	68.2337	69.4575	64.6849	51.4866	66.8391	59.7977	76.0606	71.9166	80.3696	71.4007
gene518	CTL0493	CTL0493	841.42	866.829	828.304	1009.87	872.34	882.902	1205.49	1032.59	1221.77	1094.75	1168.1	1255.94
gene519	CTL0494	ompH	1677.95	1740.98	1534.71	1590.28	1333.22	1253.02	1498.85	1520.9	1537.67	1542.89	1439.39	1585.94
gene52	CTL0048	tsf	4812.11	4742.8	4518.31	4548.97	3985.65	4165.14	4568.98	4186.63	4695.46	4593.47	4854.92	4869.48
gene520	CTL0495	lpxD	1125.91	1190.46	1028.39	1055.49	951.422	932.259	978.527	1013.96	893.285	987.623	911.133	939.207
gene521	CTL0496	CTL0496	130.796	137.23	109.132	111.616	110.581	89.2688	110.439	92.8587	94.2163	107.141	92.6699	97.2294
gene522	CTL0497	pdhA	459.756	486.329	450.266	542.8	465.25	489.707	619.645	639.129	712.688	679.21	690.944	729.919
gene523	CTL0498	pdhB	391.416	415.226	377.171	402.612	351.309	393.489	432.275	416.579	469.882	419.854	463.729	487.099
gene524	CTL0499	pdhC	322.942	324.923	322.528	285.831	276.031	260.797	289.479	297.804	297.247	292.059	274.137	309.284
gene525	CTL0500	glgP	79.8904	88.2022	82.9574	76.3314	78.8832	68.9763	76.1821	80.24	78.7889	70.9404	78.4038	85.3347
gene526	CTL0500A	CTL0500A	460.611	370.286	302.607	282.839	293.744	230.615	267.956	242.333	185.514	240.173	203.035	185.387
gene527	CTL0501	dnaA	304.737	321.469	324.785	335.155	281.804	288.082	311.763	282.242	300.446	308.319	313.978	317.611
gene528	CTL0503	oxaA	745.03	783.871	737.289	948.841	816.381	784.442	981.916	931.244	1012.14	1029.49	1004.47	1022.35
gene529	CTL0504	lgt	218.532	267.415	242.199	248.145	201.774	222.373	219.594	236.479	255.616	261.128	262.038	248.435
gene53	CTL0049	rpsB	5591.58	5350.57	5211.1	5169.74	4501.53	4611.83	5019.75	4950.55	5175.72	5122.33	5024.72	5169.45
gene530	CTL0505	CTL0505	1113.97	1163.41	1035.43	1115.35	879.328	987.433	1011.38	1029.24	969.237	999.905	965.146	1009.1
gene531	CTL0506	CTL0506	261.607	264.094	267.237	280.489	230.48	236.436	254.118	240.319	280.233	261.451	273.209	276.649
gene532	CTL0507	CTL0507	482.324	476.433	433.491	410.3	353.652	285.133	358.215	300.591	271.456	274.367	293.642	283.468
gene533	CTL0508	CTL0508	108.234	100.6	96.6987	84.0946	90.1867	79.96	81.7985	95.6274	99.9922	101.434	103.596	106.249
gene534	CTL0509	CTL0509	75.3781	79.4573	73.6603	62.7581	52.6768	56.6707	53.5984	68.0636	70.4461	71.3375	79.8998	72.4468
gene535	CTL0510	CTL0510	191.292	210.066	173.429	209.727	181.225	187.215	209.664	210.2	246.178	222.382	240.973	249.828
gene536	CTL0511	CTL0511	566.719	577.102	514.589	526.609	509.652	480.835	577.437	570.326	555.749	546.754	582.845	596.153
gene537	CTL0512	CTL0512	1213.86	1193.47	1284.36	1128.36	997.326	1096.36	999.299	1040.46	933.854	876.055	886.528	937.918
gene538	CTL0513	dnaQ	751.654	742.697	700.437	711.561	667.796	681.455	622.149	586.715	566.228	543.429	543.47	606.142
gene539	CTL0514	CTL0514	237.036	204.005	217.413	204.701	183.997	197.348	204.811	187.724	207.388	184.843	204.172	207.486
gene54	CTL_t11	tRNA-Gly	47509.9	42858.4	83015.8	103008	44372.4	62676.4	39290.9	40299.6	35540.1	81209.2	33651.9	40295.2
gene540	CTL0515	CTL0515	80.4765	64.1322	87.6058	68.4983	55.3395	50.2897	55.5744	55.7243	65.3499	49.4315	72.1011	69.7911
gene541	CTL0516	CTL0516	219.59	217.424	219.973	215.687	194.38	173.627	230.495	212.329	253.28	225.488	229.875	260.016
gene542	CTL0517	accA	547.372	574.982	538.923	566.181	466.446	490.754	536.623	551.59	595.266	512.184	633.512	639.583
gene543	CTL0518	CTL0518	302.89	340.166	317.188	301.796	275.641	283.52	372.02	341.952	444.266	338.982	406.594	447.459
gene544	CTL0519	ihfA	4843.88	5214.6	5154.37	4998.5	5000.87	5150.14	6658.88	6565.6	7845.8	6154.07	7520.25	7717.47
gene545	CTL0520	amiA	979.303	996.555	935.701	1027.97	950.106	995.366	1227.53	1152.47	1350.48	1124.6	1276.42	1402.73
gene546	CTL0521	murE	1121.89	1165.11	1085.05	1369	1178.25	1144.39	1599.29	1454.18	1593.26	1558.22	1595.92	1636.14
gene547	CTL0522	pbp	86.8839	103.69	102.713	84.2337	72.2542	73.307	95.4001	97.8088	125.211	96.6345	116.773	134.567
gene548	CTL0523	CTL0523	289.45	264.113	299.481	382.765	227.798	242.445	303.824	288.08	311.9	299.375	345.522	427.26
gene549	CTL0524	CTL0524	209.265	201.578	167.532	217.171	179.093	170.9	205.506	181.803	209.217	187.557	195.991	201.64
gene55	CTL0050	ompA	31955.5	31362.1	27450.7	26646.3	23472.5	23142.9	24564.1	24001.4	21435.7	24962.1	21203.9	21920.3
gene550	CTL0525	CTL0525	745.097	734.727	636.817	674.962	606.636	647.856	674.264	595.362	652.594	596.178	604.632	651.316
gene551	CTL0526	CTL0526	398.484	430.479	387.715	394.283	305.132	322.925	356.528	335.691	302.525	269.434	325.904	352.924
gene552	CTL0527	dnaA	713.825	758.049	674.628	751.729	656.094	612.941	714.544	630.179	683.177	691.142	696.11	712.176
gene553	CTL0528	CTL0528	823.896	823.665	697.056	675.744	582.291	648.456	562.24	568.43	562.012	563.819	549.823	554.5
gene554	CTL0529	CTL0529	71.8905	82.0993	75.4726	69.5807	84.2936	53.3476	63.1983	71.4383	49.9129	66.4205	66.6677	68.1526
gene555	CTL0530	nqrB	652.772	658.188	616.842	711.022	602.325	636.777	814.731	785.604	879.236	766.447	822.242	901.297
gene556	CTL0531	nqrC	309.906	302.359	283.965	319.874	282.246	272.799	401.87	381.385	482.375	391.014	474.375	537.32
gene557	CTL0532	nqrD	332.128	363.025	295.536	262.255	244.471	277.703	315.232	306.927	314.675	311.179	324.222	288.04
gene558	CTL0533	nqrE	192.148	179.817	195.398	163.369	154.077	160.847	174.96	166.757	153.19	150.848	151.358	165.122
gene559	CTL0534	gcsH	916.967	1072.56	849.29	757.395	594.328	664.073	674.038	682.438	531.759	637.746	553.051	609.252
gene56	CTL0051	pbpB	128.608	123.716	116.432	136.886	125.731	121.467	173.625	166.791	208.547	172.93	206.326	215.799
gene560	CTL0535	CTL0535	445.425	503.367	443.494	429.696	400.37	373.912	515.864	468.296	610.121	498.854	609.952	627.184
gene561	CTL0536	CTL0536	131.201	134.68	115.251	151.943	141.64	126.603	160.61	136.758	141.508	152.399	143.907	153.296
gene562	CTL0537	lplA	158.029	132.059	143.344	239.726	169.198	182.286	235.061	243.627	225.44	247.139	240.498	267.432
gene563	CTL0538	clpC	617.57	632.88	604.477	588.797	526.906	545.51	612.721	621.532	715.894	596.73	660.069	707.825
gene564	CTL0539	mnmA	324.306	316.045	309.454	352.36	303.137	336.2	387.705	372.576	419.986	355.568	383.482	397.468
gene565	CTL0540	CTL0540	90.9531	86.5956	84.734	94.8009	90.2133	85.9129	110.468	105.53	103.727	105.559	106.396	110.152
gene566	CTL0541	CTL0541	1244.38	1262.65	1243.1	1229.03	1124.89	1138.41	1142.28	1141.04	1155.58	1112.5	1168.27	1213.83
gene567	CTL0542	CTL0542	966.508	1046.27	926.537	755.803	737.935	640.945	792.185	755.972	843.855	742.389	822.339	915.553
gene568	CTL0543	ptsN_2	1387.18	1425.51	1326.73	1213.93	1199.01	1119	1298.48	1272.47	1238.43	1175.34	1185.48	1347.31
gene569	CTL0544	dut	4093.52	4131.97	3965.42	3761.5	3490.32	3510.08	3765.46	3804.8	3597.95	3601.23	3551.35	3800.27
gene57	CTL0052	CTL0052	75.9324	89.4551	72.1859	72.4251	52.5832	56.473	76.4937	79.3135	114.271	81.2815	107.725	119.169
gene570	CTL0545	accD	1140.8	1168.15	1035.75	1063.13	931.047	932.294	1268.84	1220.85	1503.33	1236.79	1500.32	1546.26
gene571	CTL0546	sodM	1369.88	1445.56	1367.34	1117.27	1021.87	1025.46	1059.35	947.361	1077.5	1039.82	1053.62	1137.45
gene572	CTL0547	mrsA	673.225	695.611	686.06	708.956	670.432	685.371	747.265	772.688	784.599	760.789	764.131	800.986
gene573	CTL0548	CTL0548	970.299	930.693	934.114	832.325	757.255	772.125	743.086	693.569	609.995	753.413	607.432	604.122
gene574	CTL0549	rnc	184.895	200.913	175.394	208.158	190.846	165.909	180.964	211.685	226.159	184.678	241.229	239.875
gene575	CTL0550	radA	165.155	178.229	170.752	138.352	126.734	135.475	134.092	143.431	186.572	133.163	164.973	175.238
gene576	CTL0551	hemC	267.68	275.585	248.952	227.737	218.796	238.182	202.696	198.637	213.159	215.287	197.845	256.562
gene577	CTL0552	CTL0552	117.948	160.426	162.636	63.5819	51.3676	66.1303	95.9492	95.7459	81.8903	106.106	71.9206	87.855
gene578	CTL0553	pknD	132.467	139.052	129.918	112.852	99.8362	102.65	124.661	118.515	159.259	119.025	167.438	170.796
gene579	CTL0554	valS	362.391	352.872	348.454	381.435	328.011	328.291	389.593	394.011	441.37	403.92	422.403	462.505
gene58	CTL0053	CTL0053	364.403	356.207	328.806	348.472	317.623	316.59	353.554	362.433	384.272	328.535	357.656	387.694
gene580	CTL0555	CTL0555	715.796	702.618	580.117	570.893	496.727	483.548	516.972	589.163	603.076	582.994	634.575	627.289
gene581	CTL0556	atpK	1460.54	1398.55	1246.71	1106.69	954.505	798.797	996.221	1077.89	907.06	1021.04	1005.04	1013.62
gene582	CTL0557	atpI	231.129	259.419	241.193	227.224	203.44	202.14	275.119	252.483	331.621	236.648	313.823	336.85
gene583	CTL0558	CTL0558	420.837	479.425	470.874	418.378	401.08	458.455	555.596	459.954	547.537	552.87	580.795	626.613
gene584	CTL0559	CTL0559	465.298	459.878	462.365	433.679	378.844	416.669	494.587	475.643	529.711	496.197	499.806	538.087
gene585	CTL0560	CTL0560	487.365	492.8	454.11	466.949	405.471	427.027	552.056	534.309	576.89	543.938	572.637	635.564
gene586	CTL0561	CTL0561	251.89	260.684	260.688	320.208	270.4	243.567	383.271	348.124	424.991	380.476	393.401	410.227
gene587	CTL0562	CTL0562	1364.98	1337.54	1235.01	1353.99	1206	1174.49	1457.17	1384.07	1472.74	1334.09	1479.74	1562.13
gene588	CTL0563	CTL0563	363.697	336.008	349.526	331.911	290.253	286.814	349.521	347.496	308.417	319.91	307.192	310.126
gene589	CTL0564	CTL0564	1264.03	1150.05	1047.17	1231.75	1116.18	941.413	1229.66	1120.79	1107.27	1189.06	1098.97	1242.4
gene59	CTL0054	CTL0054	472.235	462.386	426.211	396.626	352.427	403.504	397.312	416.492	411.751	431.712	419.377	433.579
gene590	CTL0565	tal	2097.51	2157.99	2169.01	2199.46	2016.71	1963.92	2168.04	1928.58	1912.15	2162.01	1959.75	2016.6
gene591	CTL0566	rpoC	2319.57	2282.47	2178.61	1837.68	1677.66	1650.67	2109.03	2040.08	2483.73	2157.14	2501.33	2551.25
gene592	CTL0567	rpoB	2638.21	2661.69	2519.92	2084.95	1916.13	1952.21	2343.8	2331.48	2783.9	2338.92	2740.41	2831.84
gene593	CTL0568	rplL	12721.8	12727.7	12096.9	10779.9	9701.65	9868.47	10928.1	10285.8	10815.7	10059.9	10897.8	10875.4
gene594	CTL0569	rplJ	4156.79	4300.42	3946.71	3780.87	3371.77	3319.43	4001.32	3700.09	4247.48	3887.01	4167.58	4349.73
gene595	CTL0570	rplA	5313.73	5124.95	4666.47	4352.93	4173.17	3952.22	4597.47	4432.34	4736.73	4645.31	4648.94	4689.2
gene596	CTL0571	rplK	4789.3	4884.1	4448.24	4292.37	3963.51	3799.68	4709.31	4372.23	4728.67	4431.53	4657.09	5117.55
gene597	CTL0572	nusG	2049.05	2010.73	1968.47	1895.39	1688.86	1730.03	1842.84	1758.27	1956.11	1678.56	1873.56	2171.75
gene598	CTL0573	secE	3612.45	3904.19	3526.93	3450.57	2898.79	2947.06	3457.93	2881.2	2770.41	3066.36	3276.1	3236.02
gene599	CTL_t34	tRNA-Trp	45732.4	38297.5	37715	42464.3	37092.3	50805.6	31581.3	32340.2	28471.2	32772.2	31799.9	31510.9
gene6	CTL0006	CTL0006	167.039	164.173	138.744	160.733	134.711	128.601	139.628	146.668	161.369	151.589	163.566	150.355
gene60	CTL0055	CTL0055	368.496	347.922	329.346	337.093	335.335	320.792	430.502	425.183	373.032	387.128	413.001	425.933
gene600	CTL0574	tufA	9396.79	9142.25	8346.79	7611.07	6961.72	6695.52	6933.65	6993.49	6101.03	6781.25	6017.87	6249.03
gene601	CTL_t33	tRNA-Thr	120897	153781	144959	151982	88046.9	123086	96555.3	101524	98671.1	191702	130878	93729.9
gene602	CTL0575	infA	7289.12	6798.39	5423.14	5657.1	5192.93	5261.09	5315.95	5647.57	4935.02	5842.65	4917.66	5285.22
gene603	CTL0576	CTL0576	277.209	273.868	261.886	271.699	259.796	255	301.91	297.424	318.467	263.406	301.718	333.884
gene604	CTL0577	CTL0577	215.899	207.773	175.49	173.584	162.738	111.258	214.227	160.528	279.321	211.61	270.837	266.502
gene606	CTL0580	CTL0580	907.041	1427.68	1313.87	1066.81	1269.48	797.73	1417.55	1060.73	974.428	1156.57	1208.59	1383.09
gene607	CTL_t21	tRNA-Met	1203.49	1235.4	0	0	0	0	0	2695.02	2475.76	1170.44	0	0
gene608	CTL0581	trpC	752.724	720.976	688.543	655.155	562.106	558.492	642.659	559.701	549.04	588.846	631.08	652.492
gene609	CTL0582	tpiA	548.309	551.337	516.937	424.237	417.332	386.481	428.71	412.979	420.779	359.993	417.086	422.965
gene61	CTL0056	sufS	408.49	393.72	335.218	367.507	310.133	301.543	362.679	367.183	352.871	375.799	374.83	384.686
gene610	CTL0583	xseA	183.105	193.269	187.205	181.254	154.067	172.14	184.855	183.562	199.288	162.695	181.757	197.448
gene611	CTL0583A	xseB	2790.12	3095.45	2407.88	3218.48	2818.51	2321.74	2770.98	2811.62	2814.67	2264.73	2421.1	2635.36
gene612	CTL0584	CTL0584	1793.13	1648.37	1455.99	1689.28	1506.26	1673.54	1477.65	1432.37	1558.08	1447.17	1528.57	1652.78
gene613	CTL0585	dxs	239.526	226.795	204.948	230.093	205.997	205.629	229.406	229.23	255.197	229.472	247.057	281.244
gene614	CTL0586	pykF	447.28	460.82	400.952	446.715	370.83	343.953	379.984	380.819	361.262	385.429	378.191	387.903
gene615	CTL0587	uvrA	71.5764	67.6848	64.0309	57.6957	51.0977	56.8022	63.1233	70.0021	79.0967	64.4345	78.312	84.2762
gene616	CTL0588	dnaX	325.166	334.844	309.779	368.017	371.519	350.851	320.117	353.732	360.512	330.218	321.066	386.599
gene617	CTL0589	CTL0589	852.629	847.748	900.92	673.795	669.977	689.023	487.314	424.852	459.161	490.583	335.714	378.858
gene618	CTL0590	ptsI	337.624	358.538	323.359	317.368	290.482	309.923	299.781	306.731	305.466	297.256	298.783	319.506
gene619	CTL0591	ptsH	909.628	907.357	842.087	819.089	788.213	644.528	826.594	726.976	681.055	709.595	810.103	728.405
gene62	CTL0057	parB	510.585	509.058	469.623	479.793	478.94	439.511	454.88	474.501	396.509	444.425	424.845	403.941
gene620	CTL0592	CTL0592	117.556	101.105	73.6799	84.0792	85.1509	94.3077	73.3696	78.2633	80.066	94.2435	77.4938	71.7143
gene621	CTL0592a	CTL0592a	407.128	417.926	411.569	399.035	404.774	337.851	413.561	272.04	310.696	319.313	273.612	278.65
gene622	CTL0593	CTL0593	22.5554	13.6384	20.5275	18.473	15.7335	16.7121	14.2702	15.222	14.3014	14.4237	13.1883	13.6693
gene623	CTL0594	CTL0594	624.265	611.912	553.068	601.122	536.425	516.893	662.07	683.457	740.503	702.766	723.921	774.102
gene624	CTL0595	dnaJ	2099.02	2012.77	1806.79	1908.61	1756.91	1708.58	2083.28	2071.2	2476.7	1974.35	2367.64	2471.44
gene625	CTL0596	rpsU	19559.8	21270.7	19323.9	20755.6	21633.8	20186.5	20316.1	19427.6	23655.4	17782.6	21521.2	25410.4
gene626	CTL0597	CTL0597	414.559	400.059	405.909	435.341	357.121	399.463	511.347	444.919	502.059	494.214	484.404	432.072
gene627	CTL0598	lon	478.335	499.596	462.565	503.001	444.844	466.447	572.046	535.375	645.173	526.837	627.674	657.48
gene628	CTL0599	CTL0599	161.544	145.1	161.366	123.697	94.7072	109.886	124.525	144.136	116.832	125.195	110.304	123.062
gene629	CTL0600	CTL0600	281.226	298.741	254.28	290.321	264.105	259.245	257.083	252.937	250.734	270.701	241.293	249.226
gene63	CTL0058	dppF	480.978	453.484	461.2	397.118	361.67	348.297	421.863	430.245	360.288	371.801	332.069	342.214
gene630	CTL0601	xerC	33.5938	29.9622	24.1619	19.4318	31.7331	26.1549	25.4349	23.4317	35.1203	28.3865	25.7453	27.3472
gene631	CTL0602	CTL0602	1609.25	1607.33	1463.28	1509.18	1310.75	1372.29	1612.22	1556.58	1744.94	1538.9	1686.82	1749.45
gene632	CTL0603	CTL0603	570.748	478.274	492.451	446.277	350.484	379.966	409.027	431.567	437.844	447.973	481.033	430.219
gene633	CTL0604	CTL0604	81.557	97.2052	95.7156	81.0088	74.8153	87.7348	108.589	93.1558	117.105	93.9565	114.592	117.618
gene634	CTL0605	CTL0605	97.7311	93.2362	96.0055	85.0043	73.4317	68.8764	78.3537	80.9228	104.297	85.6055	99.7602	116.676
gene635	CTL0606	secG	2468.63	2448.33	2247.08	2125.49	1984.82	1788.67	1881.63	2011.38	1914.15	1928.06	1767.74	1800.21
gene636	CTL0607	def	1135.97	1163.64	1057.46	1080.5	1010.01	1030.69	1114.4	915.027	1052.58	950.945	957.177	1044.02
gene637	CTL0608	CTL0608	835.752	855.914	780.224	707.583	632.741	596.32	757.785	715.845	817.491	757.771	806.39	849.698
gene638	CTL0609	CTL0609	1914.44	1949.53	1850.88	1852.98	1614.5	1658.1	1981.44	1884.76	2181.34	2013.73	2098.95	2219.12
gene639	CTL0610	CTL0610	26.3696	23.1077	28.7552	25.8454	20.3973	24.323	25.8789	23.7643	32.8566	19.599	31.3742	29.8086
gene64	CTL0059	dppD	1904.56	2057.18	1888.63	1396.07	1070.01	1109.44	1398.04	1223.98	1117.76	1529.6	1264.5	1289.42
gene640	CTL_t28	tRNA-Ser	167614	210346	222501	200398	118024	174881	158957	134339	99837.2	215017	111887	120092
gene641	CTL0611A	CTL0611A	188.632	177.498	145.814	184.882	130.599	153.457	155.099	126.723	164.919	171.222	182.117	164.632
gene642	CTL0612	CTL0612	103.451	111.641	103.078	92.2956	88.8643	61.2394	105.805	102.467	115.958	116.089	111.875	94.6
gene643	CTL0613	CTL0613	2939.51	2798.99	2592.34	3105.26	2836.51	2679.32	3172.19	3360.06	3526.71	3439.61	3391.98	3383.44
gene644	CTL0614	CTL0614	366.19	313.252	303.59	284.85	273.913	242.823	300.992	319.984	353.737	264.745	294.373	352.486
gene645	CTL0615	dapA	4278.91	4092.14	3763.44	2717.05	2375.12	2293	2445.69	2429.36	2945.04	2645.08	2822.34	3025.41
gene646	CTL0616	lysC	2553.95	2579.71	2531.24	1780.22	1661.16	1674.48	1594.21	1579.14	1847	1703.32	1831.77	1772
gene647	CTL0617	asd	954.501	904.728	796.378	1048.33	937.019	939.343	1201.1	1193.59	1392.7	1258.12	1382.27	1498.65
gene648	CTL0618	dapB	2292.58	2176.99	2017.74	2476.6	2091.05	1988.84	2526.67	2471.56	2647.38	2421.73	2500.04	2591
gene649	CTL0619	CTL0619	69.0899	79.4771	72.7894	70.6149	76.7319	70.221	86.9122	84.8832	85.1667	84.7098	92.3441	88.1069
gene65	CTL0060	CTL0060	5209.59	5262.02	5390.71	5520.45	4870.86	4988.06	5766.01	5413.19	5770.12	5575.05	5816.92	6062.45
gene650	CTL0620	aroA	216.756	205.591	186.341	204.132	169.683	183.066	187.55	213.588	196.965	222.554	201.22	193.056
gene651	CTL0621	aroL	290.718	248.091	254.657	340.063	256.837	214.096	392.168	383.03	462.351	412.18	459.47	459.602
gene652	CTL0622	aroC	99.37	92.3367	93.2745	112.165	101.605	95.6784	165.108	162.411	253.829	164.885	259.887	268.302
gene653	CTL0623	aroB	48.6489	43.0667	52.5905	55.5559	30.5022	40.0383	62.7769	63.466	88.1425	60.3348	75.2949	94.2939
gene654	CTL0624	aroDE	49.6014	55.6692	43.5237	41.8093	35.0062	33.5903	48.9408	60.3506	66.6648	48.5609	62.5068	67.772
gene655	CTL0625	CTL0625	194.316	218.26	180.037	154.571	143.403	164.396	138.933	118.245	126.004	136.257	114.48	115.689
gene656	CTL0626	CTL0626	306.646	370.856	340.107	276.992	295.742	319.498	270.65	307.868	311.29	264.932	270.184	364.652
gene658	CTL0628	CTL0628	37.4252	40.7768	39.9176	22.2018	22.8759	34.2142	25.1554	23.1575	35.7934	25.8614	31.028	32.0114
gene659	CTL0629	CTL0629	257.816	233.17	230.069	274.296	223.471	235.175	241.444	244.135	265.184	268.446	241.557	247.483
gene66	CTL0061	CTL0061	1128.33	1015.72	993.792	1016.79	935.95	888.8	1139.24	1134.72	1186.79	1194.65	1166.41	1176.72
gene660	CTL0630	mdhC	1218.12	1203.33	1127.69	1172.2	1058.53	1088.71	1099.27	1120.64	1110.83	1153.9	1117.37	1110.27
gene661	CTL0631	ltuA	15115	14236.8	15483.6	16248.2	14156.4	13293.5	19732.5	19532.2	22289.6	20337.6	23234.2	22157.7
gene662	CTL0633	pgi	493.791	487.604	463.861	419.387	384.791	412.254	445.7	413.662	488.888	447.752	462.736	478.94
gene663	CTL0634	CTL0634	424.806	389.219	409.515	346.968	333.268	307.233	369.699	352.91	383.345	334.147	387.89	411.123
gene664	CTL0635	phnP	762.534	751.053	690.866	680.778	565.634	660.98	690.896	686.258	758.912	675.511	778.432	804.343
gene665	CTL0636	artJ	1027.98	1118.71	1046.2	1081.53	907.433	909.469	1023.19	984.388	1028.52	1027.72	1028.64	1018.34
gene666	CTL0637	aroG	156.001	175.421	165.529	157.341	142.256	130.654	149.48	139.156	150.472	136.608	139.463	161.887
gene667	CTL0638	CTL0638	1152.8	1461.81	1062.54	1046.8	999.565	916.955	1672.71	1708.35	1394.99	1912.53	1705.65	1392.86
gene668	CTL0639	CTL0639	210.313	178.449	165.378	200.047	140.393	174.047	202.836	209.414	176.411	184.914	187.709	200.394
gene669	CTL0640	CTL0640	111.684	110.785	104.818	106.912	89.5638	84.7382	104.475	102.373	105.055	100.739	106.445	110.763
gene67	CTL0062	pgk	275.177	260.361	246.095	214.73	181.377	205.909	220.578	225.278	239.143	207.139	232.564	239.272
gene670	CTL0641	CTL0641	2716.32	2570.47	2406.24	2261.32	2085.86	2012.9	2615.5	2476.51	2578.79	2489.15	2419.76	2738.54
gene671	CTL0642	CTL0642	1333.81	1323.72	1251.66	1285.59	1092.36	1023.46	1220.53	1201.36	1163.74	1270.86	1203.59	1147.59
gene672	CTL0643	CTL0643	160.42	152.094	139.913	138.569	133.732	142.627	126.807	140.656	158.251	138.136	135.006	161.04
gene673	CTL0644	CTL0644	809.546	990.828	812.539	721.322	641.029	597.47	623.942	576.817	471.659	605.627	558.07	580.127
gene674	CTL0645	CTL0645	88.912	82.6364	81.3309	70.6578	78.8932	74.4984	78.1932	88.79	92.6889	87.2494	74.4852	91.1233
gene675	CTL0646	dapL	383.406	394.003	337.683	420.404	331.884	369.708	385.349	449.398	393.934	428.118	401.531	452.501
gene676	CTL0647	CTL0647	198.24	185.188	163.536	150.345	150.92	146.561	155.127	147.786	154.632	156.616	156.408	151.837
gene677	CTL0648	CTL0648	2.20993	3.62967	1.66212	4.332	6.51503	0.583081	4.17542	3.46416	5.45541	2.57909	3.14426	3.99053
gene678	CTL0649	proS	631.288	590.21	559.531	653.375	555.42	626.714	725.389	702.077	774.496	728.682	803.034	827.604
gene679	CTL0650	hrcA	502.168	436.114	417.195	445.233	329.421	334.841	618.412	582.025	877.434	648.173	875.907	928.783
gene68	CTL0063	CTL0063	50.8818	42.8846	32.8979	28.3474	30.1442	24.7302	33.1696	26.3866	26.4434	33.8578	27.7601	35.3007
gene680	CTL0651	grpE	1714.72	1512.82	1522.99	1227.82	1011.98	1133.99	1615.69	1536.94	1964.78	1522.91	2092.51	2011.41
gene681	CTL0652	dnaK	2961.6	2674.9	2415.11	2107.08	1712.13	1849	2571.79	2442.92	2767.67	2525.05	2708.59	2805.95
gene682	CTL0654	vacB	611.165	613.289	598.746	714.935	624.305	654.554	706.445	681.867	759.242	706.438	718.507	774.406
gene683	CTL0655	CTL0655	1641.94	1640.5	1614.16	1560.63	1407.46	1456.92	1376.18	1286.42	1300.46	1248.08	1210.67	1286.59
gene684	CTL655a	CTL655a	143049	140822	124109	126433	106874	109736	102860	100033	74067.1	122669	82549.9	80670
gene685	CTL0656	CTL0656	603.346	591.415	583.139	563.657	459.297	479.78	486.104	478.099	443.508	492.119	467.984	481.902
gene686	CTL0657	sucB	286.335	290.435	276.796	241.862	224.632	232.932	212.13	234.378	247.256	227.991	254.675	261.595
gene687	CTL0658	gltT	459.594	420.582	394.992	446.19	410.58	400.551	545.161	545.178	680.795	529.361	662.996	702.663
gene688	CTL0659	lpxK	1183.49	1138.75	1011.89	1179.91	1070.81	1048.22	1423.12	1436.01	1762.01	1414.44	1682.11	1745.09
gene689	CTL0660	CTL0660	261.671	245.012	244.102	249.843	190.274	199.809	293.829	280.116	346.348	302.49	330.523	360.18
gene69	CTL0064	CTL0064	117.18	121.135	118.442	128.196	96.2054	102.333	95.7142	103.484	84.8795	101.924	74.6391	90.5239
gene690	CTL0661	CTL0661	388.734	386.237	351.473	364.917	339.651	365.564	452.841	406.581	534.926	455.97	500.499	502.746
gene691	CTL0662	ribC	821.654	829.636	727.72	803.293	798.741	771.325	979.769	875.954	1019.7	868.533	972.795	1059.51
gene692	CTL0663	nrdR	782.025	864.02	718.484	740.315	664.957	760.287	759.873	756.051	888.365	766.659	1008.6	1010.89
gene693	CTL0664	dksA	1761.55	1825.47	1623.11	1515.41	1350.25	1395.6	1411.9	1342.6	1425.39	1352.39	1481.31	1441.34
gene694	CTL0665	lspA	1012.28	929.75	924.723	864.962	653.533	711.872	821.652	855.042	841.684	810.441	742.762	838.716
gene695	CTL0666	CTL0666	295.784	312.345	261.226	341.227	283.521	270.718	409.26	358.516	447.622	421.514	456.65	446.578
gene696	CTL0667	pcnB	365.462	345.001	337.609	311.086	266.336	276.796	371.197	345.554	398.665	349.119	391.182	394.025
gene697	CTL0668	lpxB	128.473	146.419	111.907	108.073	105.735	105.428	116.006	118.646	132.665	113.877	136.476	138.142
gene698	CTL0669	pmpA	176.869	165.812	155.348	108.346	95.7311	89.4831	108.455	94.3025	115.868	101.51	123.806	123.704
gene699	CTL0670	pmpB	88.0896	100.427	93.3249	105.755	91.1705	100.573	108.912	107.54	112.152	98.8568	109.821	117.357
gene7	CTL0007	recB	24.0656	29.2354	23.2053	22.052	21.3719	21.228	19.2819	21.2057	18.4552	19.2501	17.6556	19.928
gene70	CTL0065	CTL0065	98.7526	115.176	110.62	98.849	100.797	98.6783	90.424	88.9271	95.5237	81.7369	90.9645	97.8864
gene700	CTL0671	pmpC	1498.87	1512.51	1429.71	1590.93	1434.25	1471.2	1983.34	1914.36	2168.73	1891.15	2096.85	2239.16
gene701	CTL_t29	tRNA-Ser	174804	226491	232076	182340	92131.3	163618	125468	130817	93366.2	177870	140657	129018
gene702	CTL0672	CTL0672	168.604	183.809	167.113	163.331	149.747	146.561	165.316	158.049	173.422	154.44	174.004	187.628
gene703	CTL0673	CTL0673	109.109	105.366	105.364	106.94	87.7257	108.755	115.376	95.0183	106.408	128.121	133.883	124.78
gene704	CTL0674	CTL0674	88.8375	104.842	91.6638	68.1173	62.357	50.2274	54.554	54.8095	67.1337	50.5458	75.5433	61.6566
gene705	CTL0675	obgE	252.259	267.319	222.946	247.244	215.796	233.959	262.111	258.482	289.346	244.34	246.524	294.011
gene706	CTL0676	rpmA	16972.5	16436.9	13839.3	14926.3	12175	11716.5	15406.2	14359.5	14998.7	13850.3	13234.2	15047.2
gene707	CTL0677	rplU	7235.64	7234.17	6801.49	6821.46	6486.53	6385.84	6867.6	6500.82	6684.69	6781.77	7042.31	6906.35
gene708	CTL_t24	tRNA-Phe	7220.91	8647.83	9051.6	5897.81	1612.71	9526.05	2526.5	0	1237.88	4681.75	8561.51	4346.33
gene709	CTL0678	CTL0678	414.704	389.382	336.247	362.911	330.783	308.281	342.884	364.833	264.058	358.503	292.676	303.845
gene71	CTL0066	nth	42.6856	27.2643	28.5373	37.1885	25.4223	22.5249	37.8357	38.2351	43.9055	30.4432	46.2723	38.5392
gene710	CTL0679	CTL0679	40464.2	39423.1	34199.3	31678.2	27302.7	26377.3	31065.3	30866.7	26791.1	31926.2	28885.8	28551.7
gene711	CTL0680	CTL0680	20279.6	23777.5	19383.5	19938.6	16984.6	16177.5	21253.5	19513.5	16915.5	19014	18516.5	16850.7
gene712	CTL0681	CTL0681	870.551	926.461	730.542	678.039	574.52	634.624	671.227	592.325	590.476	651.592	604.091	771.555
gene713	CTL0682	CTL0682	91.8031	83.5607	77.0963	70.9188	66.6606	87.1033	68.3554	71.3957	84.1933	54.5369	73.5348	95.1347
gene714	CTL0683	rsbV	399.566	361.741	389.563	310.035	323.49	194.009	256.305	282.722	322.509	272.555	208.674	270.565
gene715	CTL0684	CTL0684	485.129	499.261	457.328	466.305	422.161	412.031	500.424	471.148	491.134	470.129	464.215	479.402
gene716	CTL0685	CTL0685	183.154	202.403	193.875	138.292	150.895	159.888	160.445	163.045	173.503	169.768	182.458	202.927
gene717	CTL0686	CTL0686	119.615	116.044	105.264	95.9013	87.7859	89.7968	109.786	98.4878	113.889	84.8402	98.9626	117.146
gene718	CTL0687	ubiE	66.2644	60.1519	52.1538	37.5376	43.1536	45.9798	39.1615	40.9084	43.3621	52.0097	44.669	44.3845
gene719	CTL0688	CTL0688	1732.75	1838.64	1746.01	1817.36	1569.62	1649.78	1685.29	1556.06	1589.78	1655.77	1597.26	1659.04
gene72	CTL0067	trmE	125.341	120.112	108.529	129.595	99.9995	112.784	152.098	138.312	138.238	150.788	128.853	148.489
gene720	CTL0689	dapF	1562.16	1608.31	1414.95	1545.27	1388.52	1351.38	1561.16	1642.5	1663.54	1557.58	1671	1611.4
gene721	CTL0690	clpP	2517.81	2443.24	2182.17	2430.27	2281.51	2174.01	2405.4	2515.67	2643.72	2583.64	2501.03	2677.76
gene722	CTL0691	glyA	538.97	587.497	552.991	584.6	500.927	524.994	639.078	632.275	685.045	629.806	631.017	734.082
gene723	CTL0692	hemD	8.75583	8.08925	12.0732	3.43272	12.9064	8.08567	11.0288	22.5484	15.3103	11.07	9.78817	17.3917
gene724	CTL0693	ispF	296.593	289.3	222.147	246.068	197.898	193.202	147.264	197.048	163.295	179.532	133.826	170.003
gene725	CTL0694	CTL0694	989.809	985.841	944.326	929.456	779.917	782.453	1103.3	975.876	1238	1094.51	1240.85	1224.37
gene726	CTL0695	rpsJ	12190.8	11895.1	11325.2	10980.7	9583.32	9681.12	11404.4	10530.5	11672.3	10755.1	12163.4	11767.6
gene727	CTL0696	fusA	3436.77	3399.13	3196.59	3527.92	3144	3207.54	3770.45	3718.56	4059.45	3668.82	3945.37	4122.56
gene728	CTL0697	rpsG	5391.8	5084.48	4989.16	5054.02	4641.86	4687.95	5340.9	5338.51	5439.73	5020.82	5589.09	5649.25
gene729	CTL0698	rpsL	7601.26	7532.84	6921.12	6932.16	6122.65	6490.28	6766.98	6858.37	6776.37	6321.9	6677.98	6607.82
gene73	CTL0068	psdD	118.485	128.818	97.3092	117.847	97.7675	107.8	121.306	111.752	98.4579	119.773	97.2802	102.233
gene730	CTL0699	CTL0699	177.663	129.826	132.113	123.958	104.914	107.258	69.537	67.4319	83.6268	79.0706	110.169	73.4057
gene731	CTL0700	tsp	6.57016	6.74441	6.1769	4.3697	6.9176	7.42933	6.15753	3.67821	5.55115	4.33589	4.29241	4.87267
gene732	CTL0701	CTL0701	925.078	858.368	676.782	792.143	659.52	673.169	801.694	726.155	573.957	806.825	515.233	619.726
gene733	CTL0702	omcB	206.818	208.265	207.824	186.457	153.633	159.404	163.406	171.159	175.154	186.108	194.763	205.502
gene734	CTL0703	omcA	805.759	897.524	902.589	716.93	827.038	535.261	761.797	665.443	693.595	605.787	760.797	727.49
gene735	CTL0704	CTL0704	58.8191	80.5054	73.7313	28.825	0	77.5959	102.9	65.8582	60.5001	66.7379	39.8509	35.4037
gene736	CTL0705	gltX	947.58	941.735	891.447	842.151	781.632	766.626	858.797	828.999	934.343	875.269	915.263	953.84
gene737	CTL0706	euo	1715.78	1606.55	1462.88	2077.57	1824.21	1688.7	3191.59	2929.8	4436.87	3070.48	4414.92	4612.26
gene738	CTL0707	recJ	305.624	321.593	305.625	289.969	252.382	261.009	290.024	325.045	336.91	296.974	318.651	348.915
gene739	CTL0708a	secF	537.02	544.533	503.143	559.782	496.269	504.648	674.771	668.849	765.644	674.611	753.154	788.7
gene74	CTL0069	CTL0069	593.388	602.004	517.246	561.909	479.542	473.543	545.431	557.279	513.067	572.122	519.547	529.484
gene741	CTL0709	CTL0709	628.772	545.404	500.496	551.565	442.352	497.697	557.698	528.015	578.834	553.413	559.13	550.664
gene742	CTL0710	uppS	461.159	478.667	416.987	523.246	430.019	421.406	619.721	615.013	740.21	633.464	693.295	767.09
gene743	CTL0711	exonA	413.18	411.768	387.729	366.158	322.208	325.534	415.628	402.871	463.946	419.693	428.069	463.197
gene744	CTL0712	cmk	355.691	383.004	359.682	266.857	239.547	226.153	282.903	253.53	327.196	284.406	332.599	322.795
gene745	CTL0713	plsC	511.535	450.759	467.701	319.868	345.193	353.138	375.279	378.755	419.603	368.212	401.541	438.671
gene746	CTL0714	argS	258.266	260.876	232.28	189.444	171.197	168.177	224.85	208.71	287.171	217.166	259.951	294.829
gene747	CTL0715	murA	440.141	458.136	400.514	486.781	454.852	411.471	463.52	448.197	485.882	452.011	465.344	492.564
gene748	CTL0716	tarp	5.24118	7.17358	7.48245	6.70664	5.6577	4.22542	5.95991	7.33551	5.24122	6.08839	6.36219	4.60062
gene749	CTL0717	CTL0717	782.785	759.268	728.922	724.949	649.711	731.301	721.047	679.706	731.213	654.087	674.572	711.074
gene75	CTL0070	secA	1009.38	965.746	877.745	976.701	867.514	880.412	983.542	953.706	1018.92	1015.08	998.726	1032.03
gene750	CTL0718	CTL0718	229.506	232.788	212.344	227.622	216.014	201.847	192.149	159.078	193.91	197.96	198.533	207.212
gene751	CTL0719	prfB	207.127	221.926	201.689	199.901	191.314	173.396	184.587	167.466	181.346	175.433	176.413	193.146
gene752	CTL0720	CTL0720	13158.3	13457.1	12821.2	11176	9787.67	10168.4	9227.1	8630.21	7512.8	9144.09	8200.04	7776.5
gene753	CTL0721	CTL0721	785.056	767.349	716.829	657.048	574.898	597.608	632.532	682.31	710.98	650.444	715.719	792.574
gene754	CTL0722	ispD	240.833	212.167	234.303	157.658	173.404	160.043	170.73	204.253	219.062	190.522	198.177	230.421
gene755	CTL0723	truA	68.9746	65.8967	55.6435	38.1525	43.0111	49.5508	53.7623	46.6432	70.9458	57.7822	56.2165	74.6062
gene756	CTL0724	CTL0724	225.331	258.993	208.3	258.372	219.177	213.479	215.518	195.798	207.61	229.297	194.516	216.011
gene757	CTL0725	CTL0725	63.6188	45.1381	42.2195	28.4262	33.8498	37.027	25.5328	49.2341	17.3216	38.215	40.8843	22.8067
gene758	CTL_t16	tRNA-Leu	201461	241567	214405	288591	117677	190055	145797	140098	104495	329898	153409	124889
gene759	CTL0726	CTL0726	433.921	349.745	386.796	466.251	335.96	267.14	347.507	327.499	380.201	303.219	398.519	371.458
gene76	CTL0071	CTL0071	312.424	290.847	340.894	255.385	242.381	248.631	232.346	257.757	271.914	217.735	263.52	231.828
gene760	CTL0727	atoS	61.8182	76.7396	63.6746	61.0591	60.3629	56.2649	60.8641	61.7044	75.4147	60.5867	58.9283	73.1199
gene761	CTL0728	atoC	17.5533	13.1845	22.0035	11.7493	14.9164	14.12	13.9311	18.6952	21.1375	14.573	17.4039	17.7809
gene762	CTL_t04	tRNA-Arg	4422.35	2269.82	2771.77	7585.28	2963.05	0	1160.49	3713.69	1137.18	6451.37	1123.58	0
gene763	CTL0729	CTL0729	52.9191	39.1628	32.3964	38.5989	21.4389	38.9651	40.0456	42.7167	40.5072	26.3314	27.5156	38.8897
gene764	CTL0730	recO	34.1468	43.8155	42.8038	31.1861	24.9588	35.8332	32.5841	33.8885	39.1139	32.4543	34.7025	43.442
gene765	CTL0731	CTL0731	522.766	534.522	458.324	479.156	488.577	418.667	476.498	499.081	427.841	494.427	458.211	472.913
gene766	CTL_t18	tRNA-Leu	49612	67903.8	46066.6	54028.7	31189	38785	22501.9	23317	18270	49441	32990.5	19354.9
gene767	CTL0733	CTL0733	308.527	281.836	265.073	261.622	235.983	259.76	259.079	243.755	244.605	235.324	209.267	235.365
gene768	CTL0734	CTL0734	227.62	215.112	167.573	208.93	188.82	133.459	197.207	210.36	144.934	186.231	172.575	238.13
gene769	CTL0735	CTL0735	75.0618	71.2591	55.8892	68.0382	55.9647	61.0522	55.6857	78.9893	47.6013	47.7522	56.7824	56.0508
gene77	CTL0072	engA	281.855	301.924	263.871	297.454	252.229	244.906	271.113	246.178	239.765	271.603	246.741	276.339
gene770	CTL0736	pheT	326.959	316.047	295.254	311.574	284.75	293.038	325.551	332.672	324.647	301.999	326.906	346.872
gene771	CTL0737	CTL0737	692.028	725.837	625.499	690.921	622.55	625.655	694.788	707.416	695.767	656.291	677.061	736.466
gene772	CTL0738	CTL0738	208.229	172.908	164.593	191.091	177.729	152.224	183.766	154.442	167.797	180.583	165.79	179.62
gene773	CTL0739	oppC2	527.826	519.055	485.094	513.667	485.622	479.494	567.784	576.63	629.777	585.848	627.132	691.065
gene774	CTL0740	oppB2	533.094	543.069	485.189	574.184	527.279	500.364	732.016	749.048	902.641	753.19	823.478	906.769
gene775	CTL0741	oppA4	793.117	817.049	770.479	934.184	834.124	825.186	1163.41	1175.86	1297.04	1149.09	1259.02	1381.77
gene776	CTL0742a	CTL0742a	467857	448910	366540	408680	365678	318367	344779	350887	270355	402960	275944	253962
gene777	CTL0742	CTL0742	121.066	133.04	110.901	94.3189	98.7951	73.714	92.8647	70.3839	83.0172	83.0227	76.5032	87.5848
gene778	CTL0743	CTL0743	586.437	541.23	496.544	528.369	455.155	479.324	550.563	511.835	434.601	446.347	429.403	439.034
gene779	CTL0744	CTL0744	194.357	173.601	161.366	173.176	148.826	163.165	201.36	155.44	186.93	169.382	130.825	166.362
gene78	CTL0073	pcnB	518.814	490.475	541.041	405.864	358.018	368.219	391.612	409.708	402.176	395.367	398.175	454.038
gene780	CTL0745	CTL0745	159.769	189.401	146.653	165.18	132.601	140.741	156.343	151.767	139.95	141.848	129.372	142.853
gene781	CTL0746	hemH	386.51	389.95	405.484	401.59	326.026	369.839	408.607	370.234	415.188	399.021	410.783	454.804
gene782	CTL0747	fliY	722.347	774.027	643.368	797.005	660.407	630.651	758.958	703.949	680.713	720.998	689.742	733.544
gene783	CTL0748	CTL0748	239.884	234.845	233.878	204.637	194.955	177.277	200.505	196.47	199.905	199.814	206.542	211.569
gene784	CTL0749	CTL0749	342.625	350.919	318.247	361.53	329.869	335.947	313.47	342.154	343.686	377.495	346.632	357.417
gene785	CTL0750	glgC	42.3588	39.7338	42.1121	27.2007	25.4451	25.5318	34.4967	25.7583	42.067	30.8967	35.255	42.5302
gene786	CTL0751	CTL0751	34.0541	62.923	25.6126	46.728	27.3801	0	35.7452	53.3812	28.0218	39.7427	48.4516	73.7907
gene787	CTL0752	rho	1756.49	1723.26	1616.64	1298.43	1209.14	1160.87	1352.64	1338.09	1695.58	1410.16	1642.79	1745.82
gene788	CTL0753	coaE	1884.02	1891.4	1741.44	1673.02	1487.4	1628.49	1738.61	1895.37	2165.79	1785.05	1984.61	2069.17
gene789	CTL0754	polA	351.235	349.672	320.945	290.814	268.199	263.134	341.408	333.369	456.909	331.284	441.716	483.16
gene79	CTL0074	clpX	1503.45	1500.71	1439.12	1279.25	1112.62	1109.17	1226.65	1209.42	1318.55	1233.88	1287	1398.75
gene790	CTL0755	sohB	404.557	439.715	398.175	324.514	285.618	285.961	381.748	406.052	514.029	400.491	515.241	501.18
gene791	CTL0756	CTL0756	547.136	538.826	485.343	419.104	364.075	351.187	495.208	493.971	664.934	489.711	659.62	660.303
gene792	CTL0757	CTL0757	765.557	792.803	774.838	804.693	665.185	612.035	748.206	679.984	774.915	705.072	757.398	801.1
gene793	CTL_t30	tRNA-Ser	207628	292546	292926	253394	124075	204639	151463	162912	110904	300551	191455	145842
gene794	CTL0758	CTL0758	0	43.6686	159.976	208.474	114.011	0	89.3058	95.2625	175.024	82.7443	43.2327	0
gene795	CTL0759	dnaB	211.43	229.153	216.422	253.167	265.248	234.439	318.913	324.327	416.909	307.944	403.354	453.635
gene796	CTL0760	gidA	1337.24	1330.88	1176.57	1229.31	1062.63	1079.65	1278.52	1247.77	1331.74	1368.27	1378.17	1426.24
gene797	CTL0761	lplA	144.817	139.367	134.086	133.874	100.338	115.062	132.144	117.926	165.036	130.437	152.191	187.21
gene798	CTL0762	ndk	105173	94007	83560.8	77116	66117.8	64416.8	62436.1	58581.7	46956.3	70290.5	51971.1	46059.6
gene799	CTL0763	ruvA	157.138	153.926	139.042	158.041	116.983	117.877	142.303	157.544	177.475	149.826	181.614	184.529
gene8	CTL0008	recC	32.2862	33.2918	31.721	31.5019	27.089	35.8778	33.1263	37.4527	33.5081	27.7222	30.299	36.7658
gene80	CTL0075	clpP	2435.63	2534.25	2180.62	2130.28	1870.81	1892.12	2072.68	2165.94	2184.98	2212.46	2169.05	2320.55
gene800	CTL0764	ruvC	336.88	370.322	307.572	298.986	287.92	227.461	295.139	265.819	296.033	330.209	307.318	269.43
gene801	CTL0765	CTL0765	377.117	389.516	430.283	455.446	339.507	351.179	388.492	325.51	326.648	321.342	316.808	391.083
gene802	CTL_t19	tRNA-Leu	483278	557960	565510	563680	313805	470216	380157	294977	253268	538107	424063	320254
gene803	CTL0766	CTL0766	2857.69	2974.72	2761.01	116087	104437	99474	108990	108464	111126	110946	106523	104559
gene804	CTL0767	gapA	2838.44	2872.24	2546.23	2519.31	2259.26	2232.97	2828.52	2625.43	3301.01	2849.04	3432.55	3370.93
gene805	CTL0768	rplQ	4368.34	4385.64	4214.49	3946.73	3629.5	3349.08	4131.79	3594.95	4297.58	3984.43	4045.4	4184.05
gene806	CTL0769	rpoA	5282.31	5181.36	4882.47	4352.14	4019.2	4028.88	4477.33	4387.26	4680.6	4409.3	4664.45	4733.01
gene807	CTL0770	rpsK	8512.36	8093.17	7198.81	6644.05	6144.09	5871.3	6621.37	6336.01	6241.99	6684.6	6363.79	6670.5
gene808	CTL0771	rpsM	6269.55	6430.74	6097.05	6110.91	5634.16	5566.32	6690.2	6134.39	6418.13	5767.08	6439.62	6390.22
gene809	CTL0772	secY	2267.06	2250.98	2134.22	2103.24	1928.62	1907	2188.14	2175.69	2397.41	2060.75	2332.79	2446.16
gene81	CTL0076	tig	2066.77	2067.75	1942.49	1922.17	1645.62	1747.39	1980.94	1778.29	1895.08	1920.4	1995.66	2004.44
gene810	CTL0773	rplO	6705.35	6801.22	6817.23	6050.33	5744.56	6111.84	6140.62	6079.35	6648.77	5630.78	6482.68	6552.24
gene811	CTL0774	rpsE	4377.15	4483.22	4104.67	3915.78	3614.58	3595.25	3858.52	3925.47	3953.09	3786.52	3850.55	4389.96
gene812	CTL0775	rplR	6376.19	6157.78	6105.98	6048.93	5577.62	5465.33	6074.17	5991.19	6335.46	5755.79	6410.66	6926.66
gene813	CTL0776	rplF	3711.83	3754.67	3466.04	3395.67	3086.64	3195.64	3143.39	3210.65	3303.13	3364.82	3418	3605.39
gene814	CTL0777	rpsH	4921.52	4716.37	4708.66	4231.38	3857.71	4125.46	4336.07	3999.62	4421.42	4156.37	4543.1	4856.41
gene815	CTL0778	rplE	3885.37	3894.1	3764.18	3428.98	3183.2	3417.66	3338.53	3147.03	3389.61	3120.28	3310.98	3724.06
gene816	CTL0779	rplX	6094.03	6040.92	6061.86	5580.94	5424.89	5247.34	5631.39	5741.79	6081.51	5103.95	6115.06	6279.75
gene817	CTL0780	rplN	6408.38	6308.59	5739.68	5522.91	5092.67	5137.89	5373.49	5731.91	6239.64	5287.3	6031.47	6316.36
gene818	CTL0781	rpsQ	7948.22	7753.51	7145.91	6341.66	6224.41	6127.79	6369.8	6291.35	6739.25	5888.54	6658.64	6942.48
gene819	CTL0782	rpmC	6578.24	6455.27	5945.72	5858.47	5464.47	5223.91	5316.67	5575.17	5231.97	5103.46	5671.05	5687.34
gene82	CTL_t12	tRNA-Gly	185288	253603	256973	288508	112700	202832	158627	132423	98671.1	391073	120194	110340
gene820	CTL0783	rplP	4385.33	4227.08	4170.48	3687.1	3473.29	3454.91	3635.63	3501.09	3720.95	3428.39	4063.64	3988.89
gene821	CTL0784	rpsC	3421.73	3452.64	3040.52	2960.61	2786.34	2670.78	2763.37	2867.81	2987.07	2684.72	2902.71	3134.91
gene822	CTL0785	rplV	7179.94	6738.8	6605.58	6220.14	5816.51	5892.61	5492.54	6224	6464.37	5872.83	6296.38	6699.14
gene823	CTL0786	rpsS	8091.88	7983.85	7170.57	6530.78	7282.52	7606.73	6778.19	6577.65	7088.78	6808.16	6974.94	7517.4
gene824	CTL0787	rplB	3665.03	3629.14	3512.53	3209.09	3353.46	3381.94	2883.79	3249.51	3186.47	3044.7	3203.37	3411.88
gene825	CTL0788	rplW	2577.89	2497.84	2240.42	2119.61	2201.29	2090.01	2289.37	2176.85	2354.13	1869.85	2491.67	2913.52
gene826	CTL0789	rplD	1793.31	1758.55	1896.68	1652.29	1882.32	2005.4	1508.67	1594.5	1743.95	1564.94	1729.36	1802.11
gene827	CTL0790	rplC	2018.72	2051.31	2088.01	1908.17	2076.4	2230.21	1713.98	1848.16	1737.94	1705.36	1828.03	1852.25
gene828	CTL0791	CTL0791	2521.7	2437.45	2327.22	2096.06	1759.7	1820.52	1933.84	1896.66	1668.77	1894.11	1629.58	1758.41
gene829	CTL0792	fmt	641.203	654.268	578.931	455.35	445.419	459.489	477.868	523.868	574.337	484.9	564.679	579.414
gene83	CTL0077	CTL0077	758.188	799.016	751.267	813.826	731.817	754.483	872.873	817.533	906.479	871.39	908.804	955.093
gene830	CTL0793	lpxA	1107.4	1191.4	1110.04	978.547	922.852	871.306	936.243	924.741	1090.24	918.592	988.575	1053.67
gene831	CTL0794	fabZ	978.577	1115.42	997.666	845.463	828.093	777.515	922.122	910.7	998.374	916.17	999.347	955.235
gene832	CTL0795	lpxC	1499.27	1475.02	1320.41	1231.69	1059.69	1038.31	1167.86	1159.17	1142.48	1191.23	1145.92	1148.68
gene833	CTL0796	lnt	71.0151	82.9332	95.5065	74.1122	76.2841	70.1691	92.9509	91.1028	117.108	82.2069	105.481	107.727
gene834	CTL0797	CTL0797	636.066	648.412	545.054	623.423	608.258	594.94	659.944	715.476	865.779	688.603	840.493	911.157
gene835	CTL0798	dnaQ2	622.473	639.748	610.008	633.509	634.102	648.874	597.762	656.853	678.648	661.998	647.016	747.996
gene836	CTL0799	CTL0799	1525.55	1495.89	1430.91	1455.06	1312.01	1475.87	1652.3	1619.74	1633.17	1545.66	1675.34	1744.66
gene837	CTL0800	CTL0800	1961.75	2076.1	1925.43	2167.8	1944.85	2128.57	2046.6	2086.52	2003.03	2098.98	1986.38	2056.78
gene838	CTL_t17	tRNA-Leu	178854	214013	154643	163155	80852.8	104472	104047	84446.4	49870.3	225288	95262.6	60312.2
gene839	CTL0801	trxA	3570.02	3918.11	3146.86	3033.75	2509.02	2495.13	2830.41	2657.75	2039.16	2847.76	2300.38	2273.41
gene84	CTL0078	mreB	663.687	678.007	631.548	740.928	644.527	646.574	789.66	811.133	879.511	761.849	835.568	878.001
gene840	CTL0802	CTL0802	1390.61	1369.05	1276.28	1308.77	1157.31	1268.08	1263.34	1118.14	1226.25	1189.5	1165.3	1208.54
gene841	CTL0803	mip	3011.9	2963.52	2838.67	2658.42	2459.48	2431.54	2632.8	2512.96	2301.33	2468.79	2330.59	2504.22
gene842	CTL0804	aspS	785.722	824.254	758.886	792.196	742.675	768.578	902.122	845.013	942.919	836.356	873.968	923.201
gene843	CTL0805	hisS	522.072	513.783	487.504	594.382	525.202	514.554	668.718	651.477	723.773	648.651	703.581	735.048
gene844	CTL0806	uhpC	3787.8	3909.88	3536.98	3828.13	3406.59	3387.52	4204.02	4086.22	4416.78	4143.36	4183.05	4404.71
gene845	CTL0807	dnaE	410.499	419.589	386.989	373.969	350.038	343.988	418.021	419.504	536.162	411.145	500.094	568.319
gene846	CTL0808	CTL0808	30.7614	24.6302	33.1618	30.1499	26.3816	22.7256	25.8312	21.3545	26.5781	28.72	25.6349	27.7733
gene847	CTL0809	CTL0809	673.094	683.685	645.936	663.448	583.326	591.499	654.545	622.047	636.362	625.505	613.819	667.157
gene848	CTL0810	CTL0810	330.204	324.608	277.744	293.068	223.404	242.639	289.023	256.516	293.175	236.406	277.644	350.568
gene849	CTL0811	rsbW	530.936	610.703	498.614	467.835	468.134	458.585	461.09	426.008	394.906	391.892	420.061	395.044
gene85	CTL0079	pckA	432.545	463.254	399.335	387.969	382.518	369.807	466.151	456.717	531.248	441.638	508.719	571.308
gene850	CTL0812	CTL0812	177.245	197.108	192.094	202.675	185.557	160.756	155.039	190.187	170.916	161.604	187.635	190.033
gene851	CTL0813	dacC	124.021	126.931	105.956	119.747	86.5584	99.336	98.0224	113.653	127.565	112.359	111.785	127.97
gene852	CTL0814	CTL0814	241.073	245.404	254.344	236.281	169.599	177.567	196.11	170.951	192.171	177.793	200.08	204.959
gene853	CTL0815	CTL0815	122.962	144.388	135.367	139.641	122.212	132.885	108.113	109.227	102.208	112.084	101.446	117.163
gene854	CTL0817	brnQ	730.898	769.437	654.428	761.118	652.242	650.497	848.456	816.589	893.078	896.159	886.833	897.551
gene855	CTL0818	CTL0818	117.862	116.035	123.548	111.972	98.1259	97.8758	116.624	121.296	151.011	124.481	146.63	153.466
gene856	CTL0819	CTL0819	2465.02	2454.18	2092.24	2357.8	1954.06	1974.66	2083.97	2084.97	1782.46	2114.27	1753.59	1886.37
gene857	CTL0820	lpdA	904.517	903.145	850.807	914.788	829.973	851.945	877.76	910.565	874.602	931.405	851.237	928.186
gene858	CTL0821	lipA	456.194	432.094	394.332	415.855	372.789	372.172	428.908	402.363	412.233	401.75	396.494	422.494
gene859	CTL0822	sctJ	1034.39	1113.99	1017.26	1126.42	1137.83	1157.18	1313.02	1362.66	1409.7	1359.67	1383.7	1432.41
gene86	CTL0080	CTL0080	24.7766	24.8329	29.5908	24.4753	23.5286	24.7075	20.478	23.3729	23.0767	19.9221	26.9642	26.5972
gene860	CTL0823	CTL0823	375.438	356.159	313.207	326.737	264.561	309.129	279.255	259.469	282.968	290.214	288.793	302.735
gene861	CTL0824	sctL	382.63	458.391	443.417	429.089	369.593	440.092	401.632	389.206	390.863	379.787	351.484	396.056
gene862	CTL0825	sctR	208.011	204.142	220.633	198.276	172.299	161.332	176.952	200.272	189.269	170.065	163.774	179.035
gene863	CTL0826	sctS	387.97	369.119	320.267	319.974	297.987	255.911	307.911	307.259	301.727	326.701	326.968	290.48
gene864	CTL0827	sctT	110.741	106.731	86.3749	91.6558	89.8623	73.0465	81.3684	84.7291	96.1872	97.5283	96.9123	92.2074
gene865	CTL0828	CTL0828	1641.2	1684.73	1552.06	1623.64	1405.15	1527.52	2113.49	2090.01	2445.2	2011.36	2259.75	2269.69
gene866	CTL0829	CTL0829	149.04	146.063	168.599	149.131	139.872	131.535	177.7	203.508	208.851	204.037	209.519	230.21
gene867	CTL0830	CTL0830	269.384	331.572	294.47	254.019	215.563	293.062	293.483	334.5	340.116	305.444	315.288	391.913
gene868	CTL0831	CTL0831	447.271	490.855	387.369	349.11	335.64	407.673	413.145	453.449	436.633	419.171	357.029	422.914
gene869	CTL0832	CTL0832	781.059	722.586	632.573	677.324	620.233	585.163	664.649	532.636	733.953	697.091	604.311	748.719
gene87	CTL0081	CTL0081	30.0207	24.3063	25.4411	20.7211	26.0636	27.8903	26.1856	30.7728	29.139	27.5514	30.5093	30.5403
gene870	CTL0833	gspF	150.062	139.33	144.778	140.882	127.092	138.465	194.68	185.011	221.553	180.786	225.329	213.884
gene871	CTL0834	gspE	225.307	224.822	201.96	202.015	176.681	201.752	241.12	232.539	275.441	239.012	270.227	282.403
gene872	CTL0835	gspD	227.212	212.2	227.507	208.21	199.9	220.715	271.178	272.055	305.662	265.819	287.186	311.182
gene873	CTL0836	CTL0836	249.583	281.618	272.813	291.59	277.727	267.094	319.822	296.442	358.992	312.636	340.899	352.972
gene874	CTL0837	pepP	363.885	367.229	321.667	292.269	241.275	245.635	240.086	248.163	224.084	246.805	221.884	221.016
gene875	CTL0838	mutL	49.9045	59.7661	51.4579	60.7462	49.2564	50.9695	70.1254	58.8809	66.5092	60.0153	70.349	68.7966
gene876	CTL0839	scc2	10.7616	5.09861	6.22611	11.359	11.093	6.55245	8.68922	7.41504	6.81177	10.466	4.20643	10.4636
gene877	CTL0840	CTL0840	23.5715	16.1311	13.1322	5.13399	21.0577	6.91027	10.9965	2.93249	13.4695	22.9242	23.9551	11.8232
gene878	CTL0841	copB	18.5344	16.6894	20.3801	15.2976	15.6863	14.1559	17.7482	17.1117	18.3952	13.2819	19.1665	21.4313
gene879	CTL0842	copD	20.9262	21.1043	18.8683	16.5521	20.6623	19.3729	15.7996	17.6756	18.1256	22.8508	11.9392	19.5564
gene88	CTL0082	ompB	555.809	544.359	485.385	498.67	474.635	466.608	507.794	536.062	585.588	506.975	518.589	571.83
gene880	CTL0843	CTL0843	193.834	196.279	148.815	179.684	135.855	160.773	172.031	174.684	195.051	180.338	183.643	164.572
gene881	CTL0844	thrS	606.851	604.682	531.347	648.518	567.372	581.401	764.689	745.7	852.456	776.549	850.567	888.715
gene882	CTL0845	minD	547.067	572.763	539.138	629.474	570.503	638.322	712.264	714.219	704.685	701.62	702.9	711.7
gene883	CTL0846	gp6D	445.291	414.181	414.052	402.29	359.517	411.853	432.295	406.511	458.017	389.689	408.63	447.966
gene884	CTL0847	CTL0847	2992.31	3122.45	2832.77	2134.12	1955.19	2018.05	1889.99	1948.8	1852.03	1815.26	1637.19	1843.63
gene885	CTL0848	trpS	2215.07	2109	1881.98	1570.35	1392.62	1323.86	1329.79	1312.15	1120.31	1234.46	1060.64	1146.91
gene886	CTL0849	uvrB	213.369	209.464	202.52	181.734	179.957	181.36	175.069	176.824	175.059	170.604	177.353	188.334
gene887	CTL0850	eno	1011.09	1040.65	932.705	877.004	776.126	808.994	742.868	692.188	619.74	750.42	626.711	685.95
gene888	CTL0851	rbsU	31.1547	32.2214	25.8397	26.4028	21.0311	21.0137	23.1126	27.0147	23.3712	23.4648	24.9961	19.0343
gene889	CTL0852	CTL0852	16.3369	21.4868	17.2789	17.5133	15.3928	18.5214	13.1291	15.148	14.9659	10.9232	14.0086	15.6718
gene890	CTL0853	CTL0853	40.1835	46.6226	42.2653	40.5919	36.1044	30.8724	36.846	40.6827	38.4814	36.3848	38.4905	40.4503
gene891	CTL0854	sdhB	46.3575	36.54	46.6958	49.4928	27.7324	32.7623	31.2812	30.587	29.8015	28.1778	42.0643	34.3805
gene892	CTL0855	sdhA	36.1569	39.1222	42.8737	43.1006	35.3565	36.4191	41.2862	40.2104	34.1749	44.6679	41.9593	38.3797
gene894	CTL0858	CTL0858	222.297	241.784	219.255	232.222	204.504	226.151	199.689	155.27	169.158	170.786	157.22	145.966
gene895	CTL0859	dsdD	95.4861	89.0466	86.8263	90.5898	95.4534	82.4414	94.4941	86.8517	86.5281	105.402	86.1592	94.2993
gene896	CTL0860	exbB	282.284	302.517	260.459	301.014	267.34	275.203	304.123	315.139	262.253	259.236	256.592	282.518
gene897	CTL0861	CTL0861	134.599	125.796	108.285	112.233	102.298	113.961	90.6744	152.956	115.716	117.226	83.7071	105.2
gene898	CTL0861A	CTL0861A	32.5211	25.8723	31.5937	19.9216	17.4317	24.6691	26.4555	28.2201	30.9417	21.3489	27.2665	35.2345
gene899	CTL0862	tolB	393.955	435.985	386.13	437.239	387.135	379.146	392.646	399.511	397.11	385.326	368.719	400.063
gene9	CTL0009	CTL0009	433.018	431.68	374.392	443.182	418.083	383.397	452.191	414.288	422.838	457.3	447.682	459.874
gene90	CTL0083	gpsA	284.406	267.795	259.689	289.783	228.942	246.983	248.059	251.432	253.6	254.21	261.483	232.765
gene900	CTL0863	pal	1195.54	1245.79	1117.97	993.632	953.07	990.401	972.884	942.973	845.353	892.62	870.807	959.136
gene901	CTL0864	CTL0864	851.421	785.442	794.343	695.582	684.008	699.133	612.332	634.775	660.249	605.298	552.15	649.097
gene902	CTL0865	CTL0865	182.08	226.962	211.94	201.831	182.995	162.997	188.847	184.454	169.448	155.999	165.218	219.192
gene903	CTL0866	ahpC	4350.88	4248.27	3812.54	4034.28	3503.63	3537.93	3338.12	3068.48	2478.55	3451.96	2656.05	2605.34
gene904	CTL_t05	tRNA-Arg	9627.88	16060.2	21120.4	15334.3	3225.42	7938.37	12632.5	8085.06	1237.88	16386.1	7338.43	6519.49
gene905	CTL0867	groEL2	115.76	128.156	112.78	110.012	103.677	108.64	112.588	107.629	103.092	107.166	97.0937	116.158
gene906	CTL0868	CTL0868	203.056	210.086	217.887	196.664	207.162	212.928	191.279	192.827	192.381	185.016	163.623	196.349
gene907	CTL0869	CTL0869	622.37	560.869	547.437	576.058	478.227	456.844	559.376	521.292	510.543	523.89	479.996	507.2
gene908	CTL0870	CTL0870	706.848	660.373	766.585	607.171	361.851	649.604	450.173	515.769	392.117	540.682	492.354	437.409
gene909	CTL0871	ung	223.434	204.26	172.276	195.854	161.568	167.958	170.808	163.32	134.423	166.459	146.525	147.682
gene91	CTL0084	CTL0084	86.2363	87.8008	82.9497	99.0116	89.6174	87.2976	101.603	99.7093	94.8556	97.2186	83.7049	110.274
gene910	CTL0872	uvrD	616.593	612.919	593.574	516.755	477.032	508.075	550.637	504.572	545.276	511.585	538.753	572.138
gene911	CTL0873	rpoN	45.1535	34.9532	35.2597	30.8341	24.302	27.3426	27.1943	29.4226	27.0289	26.996	22.9442	35.0867
gene912	CTL0874	CTL0874	10417.4	10350.9	9405.52	7199.82	6306.86	6393.55	5161.41	4906.99	3418.09	5201.76	3377.2	3669.56
gene913	CTL0875	CTL0875	2487.28	2344.53	2202.45	1824.77	1618.16	1704.64	1584.4	1648.37	1531.83	1663.47	1551.36	1642.39
gene914	CTL0876	folA	2075.96	2051.75	2041.98	2052.16	2161.01	2235.21	2246.08	2319.41	2478.95	2130.15	2287.82	2517.85
gene915	CTL0877	folP	2416.9	2391.69	2183.51	2563.88	2550.17	2423.09	2526.82	2459	2306.99	2403.59	2265.26	2444.19
gene916	CTL0878	folX	1582.05	1879.52	1791.13	1703.08	1606.83	1758.71	1916.87	1559.67	1548.48	1592.14	1816.98	1730.9
gene917	CTL0879	rpoD	868.446	865.61	797.868	820.11	736.736	726.014	799.227	757.27	789.864	790.575	799.967	810.509
gene918	CTL0880	CTL0880	190.52	196.735	178.289	199.675	179.976	216.501	194.834	171.501	180.055	173.181	164.482	193.132
gene919	CTL0881	rpsT	6985.98	7327.26	6190.83	7968.31	6985.73	6665.68	10031.2	9187.92	10954.3	10164.5	11586.9	11025.5
gene92	CTL0085	CTL0085	30.2894	28.5017	22.1483	32.1613	13.5296	19.9794	31.7936	45.219	23.3663	24.548	43.6084	29.6261
gene920	CTL0882	CTL0882	1067.96	1013.15	926.604	912.189	916.97	799.514	1006.45	959.071	1085.07	1068	1054.65	1060.27
gene921	CTL0883	CTL0883	13.3521	15.7881	11.8643	16.0684	16.0803	13.601	14.3699	12.8683	15.6459	13.1498	14.2564	13.2758
gene922	CTL0884	CTL0884	22.4948	18.5459	14.654	19.7908	14.7159	15.1884	16.1751	19.6338	16.9434	18.9487	15.1206	17.4312
gene923	CTL0885	CTL0885	95.3264	103.535	102.04	107.254	96.4034	84.3093	89.5672	98.1397	94.0113	100.695	86.8998	94.6089
gene924	CTL0886	CTL0886	40.4551	35.2869	38.9864	33.6919	29.7692	37.9449	47.6188	47.3912	55.3214	42.7556	55.135	61.2276
gene925	CTL0887	CTL0887	6577.42	6196.84	5568.52	3881.1	3376.17	3290.29	3170.22	3007.32	2708.54	3307.45	2654.9	2732.92
gene926	CTL0887a	CTL0887a	0	0	0	0	0	0	33.7924	0	0	10.4365	0	0
gene927	CTL0888	CTL0888	445.228	470.487	438.016	402.701	348.061	354.95	351.803	362.227	345.935	377.779	332.919	377.004
gene928	CTL0889	nfo	381.932	417.437	370.304	419.769	358.592	361.993	323.703	336.298	261.262	312.541	251.856	273.41
gene929	CTL0890	rpsD	4436.43	4355.62	3926.11	3810.85	3236.73	2997.4	3729.84	3338.86	3354.15	3674.71	3287.63	3335.88
gene93	CTL0086	fliI	9.30319	10.3139	10.2624	11.6714	4.98663	14.2367	7.42155	7.49991	11.4829	9.04772	8.69824	11.4233
gene930	CTL0891	CTL0891	1615.29	1562.68	1470.37	1301.55	1169.2	1169.76	1103.87	1080.45	980.12	1075.38	964.659	934.787
gene931	CTL0892	ispA	544.492	506.357	486.87	504.386	452.653	443.213	518.411	464.921	534.34	492.775	513.696	563.718
gene932	CTL0893	CTL0893	539.453	527.343	486.381	546.193	427.099	447.891	551.697	488.751	516.182	512.125	501.96	563.015
gene933	CTL0894	CTL0894	110.979	152.481	131.625	129.691	118.973	104.738	134.412	118.526	135.225	122.046	134.475	135.654
gene934	CTL0895	CTL0895	1910.88	2386.22	1745.05	1538.22	1425.51	1377.39	1316.5	1257.26	1209.01	1373.05	1408.1	1304.32
gene935	CTL_t25	tRNA-Pro	9950.29	13618.9	4157.65	1083.61	4444.57	7292.62	2320.98	4951.59	5685.92	5376.14	4494.33	0
gene936	CTL0897	CTL0897	605.687	604.455	582.495	570.759	512.969	517.875	511.033	504.078	488.911	506.259	499.285	489.472
gene94	CTL0087	CTL0087	118.733	116.64	105.625	105.111	90.6735	94.3187	105.868	92.9167	68.2858	76.9818	70.0639	86.4515
gene95	CTL0088	fliF	59.8481	66.6863	51.9377	56.1517	49.3528	58.709	55.3033	61.2829	58.9278	51.7375	44.7069	57.7293
gene96	CTL0089	CTL0089	147.907	141.66	122.421	107.512	106.213	107.365	99.5399	95.0859	88.8057	79.1496	79.8321	98.3979
gene97	CTL0090	CTL0090	198.613	206.976	174.438	189.175	174.93	165.394	164.158	173.66	166.179	174.723	167.256	168.818
gene98	CTL0091	pgmA	394.308	425.93	417.819	337.635	348.803	345.655	314.7	334.729	320.75	246.463	277.627	302.489
gene99	CTL0092	CTL0092	1360.38	1314.27	1271.33	1319.49	1234.94	1258.22	1575.43	1526.7	1706.88	1467.31	1593.93	1646.39

## Sheet: E. 6 groups
Group A					Group B					Group C					Group D					Group E					Group F
gene id	gene_name	log2FC_NI_VS_IND30m	log2FC_NI_VS_IND1h	log2FC_NI_VS_IND2h	gene id	gene_name	log2FC_NI_VS_IND30m	log2FC_NI_VS_IND1h	log2FC_NI_VS_IND2h	Group C	gene_name	log2FC_NI_VS_IND30m	log2FC_NI_VS_IND1h	log2FC_NI_VS_IND2h	gene id	gene_name	log2FC_NI_VS_IND30m	log2FC_NI_VS_IND1h	log2FC_NI_VS_IND2h	gene id	gene_name	log2FC_NI_VS_IND30m	log2FC_NI_VS_IND1h	log2FC_NI_VS_IND2h	gene id	gene_name	log2FC_NI_VS_IND30m	log2FC_NI_VS_IND1h	log2FC_NI_VS_IND2h
gene268	pmpI	0.727	1.156	1.181	gene528	oxaA	0.334	0.458	0.497	gene787	rho	-0.3	-0.118	-0.01	gene645	dapA	-0.544	-0.538	-0.436	gene481	tRNA-Met	0.432	-0.436	-0.107	gene368	nusA	-0.264	-0.256	-0.2
gene737	euo	0.413	1.298	1.443	gene546	murE	0.297	0.545	0.571	gene337	CTL0321	-0.258	-0.123	-0.106	gene925	CTL0887	-0.629	-0.942	-0.993	gene766	tRNA-Leu	-0.279	-0.925	-0.559	gene295	rpsP	-0.314	-0.392	-0.351
gene562	lplA	0.585	0.79	0.855	gene518	CTL0493	0.279	0.531	0.536	gene592	rpoB	-0.217	0.026	0.088	gene912	CTL0874	-0.431	-1.063	-1.217	gene793	tRNA-Ser	-0.371	-0.847	-0.315	gene514	fabG	-0.242	-0.23	-0.154
gene652	aroC	0.306	1.041	1.265	gene775	oppA4	0.291	0.703	0.738	gene591	rpoC	-0.221	0.067	0.165	gene646	lysC	-0.41	-0.514	-0.458	gene838	tRNA-Leu	-0.33	-0.942	-0.227	gene600	tufA	-0.163	-0.323	-0.417
gene434	CTL0418	1.458	1.717	1.099	gene682	vacB	0.308	0.327	0.329	gene915	folP	0.285	0.164	0.107	gene369	rpsA	-0.321	-0.478	-0.507	gene49	tRNA-Glu	0.124	-0.442	-0.257	gene571	sodM	-0.248	-0.348	-0.305
gene794	CTL0758	1.348	1.211	1.683	gene647	asd	0.311	0.607	0.714	gene382	groES	-0.263	-0.028	-0.172	gene698	pmpA	-0.541	-0.512	-0.428	gene131	23S_rRNA	0.438	-0.327	0.596	gene581	atpK	-0.408	-0.334	-0.305
					gene152	CTL0137	0.25	0.583	0.704	gene386	incD	0.245	0.271	0.2	gene64	dppD	-0.532	-0.525	-0.42	gene118	23S_rRNA	0.446	-0.21	0.451	gene710	CTL0679	-0.255	-0.264	-0.277
					gene919	rpsT	0.275	0.677	0.748	gene616	dnaX	0.326	0.201	0.166	gene440	trpB	-0.668	-0.987	-0.922	gene54	tRNA-Gly	0.078	-0.531	-0.311	gene396	rplM	-0.182	-0.204	-0.242
					gene418	pkn1	0.302	0.393	0.33	gene837	CTL0800	0.236	0.127	0.1	gene251	ispH	-0.312	-0.639	-0.744	gene413	tRNA-Thr	-0.247	-0.763	-0.174	gene828	CTL0791	-0.18	-0.288	-0.363
					gene340	CTL0324	0.287	0.508	0.56	gene567	CTL0542	-0.296	-0.192	-0.177	gene884	CTL0847	-0.38	-0.561	-0.679	gene497	tRNA-Val	-0.202	-0.879	-0.436	gene832	lpxC	-0.196	-0.205	-0.219
					gene11	topA	0.305	0.412	0.412	gene829	fmt	-0.273	-0.145	-0.138	gene885	trpS	-0.37	-0.618	-0.763	gene139	tRNA-Cys	0.148	-0.55	-0.392	CAP09059	CAP09059	-0.231	-0.354	-0.159
					gene791	CTL0756	-0.295	0.174	0.279	gene681	dnaK	-0.334	0.052	0.076	gene241	CTL0222	-0.368	-0.376	-0.437	gene414	tRNA-Tyr	-0.12	-0.566	-0.193	gene273	gatB	-0.157	-0.367	-0.429
					gene107	ribA	0.292	0.392	0.416	gene301	metG	-0.208	0.153	0.252	gene441	trpA	-0.536	-0.856	-0.855	gene25	tRNA-Arg	-0.089	-0.767	-0.529	gene78	pcnB	-0.282	-0.269	-0.249
					gene643	CTL0613	0.245	0.372	0.372	gene3	greA	0.197	0.201	0.2	gene913	CTL0875	-0.278	-0.461	-0.459	gene354	CTL0338A	0.16	-0.397	-0.101	gene55	ompA	-0.137	-0.272	-0.332
					gene216	nrdA	0.226	0.499	0.54	gene250	cpa	0.169	0.044	0.015	gene18	recA	-0.275	-0.442	-0.541	gene758	tRNA-Leu	-0.005	-0.509	-0.127	gene41	CTL0040	-0.205	-0.269	-0.25
					gene700	pmpC	0.188	0.548	0.562	gene381	groEL	-0.21	-0.1	-0.178	gene270	CTL0256	-0.337	-0.523	-0.604	gene452	tRNA-Ala	-0.166	-1.021	-0.482	gene180	CTL0164	-0.238	-0.294	-0.377
					gene843	hisS	0.269	0.528	0.532	gene454	kdsB	0.302	0.222	0.217	gene926	CTL0887a	-0.403	-0.728	-0.656	gene307	tRNA-Asn	-0.018	-0.675	-0.282	gene929	rpsD	-0.169	-0.187	-0.222
					gene882	minD	0.321	0.452	0.425	gene296	trmD	-0.196	-0.159	-0.151	gene752	CTL0720	-0.253	-0.607	-0.633	gene256	tRNA-Leu	-0.098	-0.645	-0.132	gene609	tpiA	-0.211	-0.242	-0.333
					gene205	glmS	0.216	0.324	0.322	gene746	argS	-0.26	-0.011	0.053	gene314	CTL0299	-0.208	-0.515	-0.529	gene802	tRNA-Leu	-0.074	-0.599	-0.226	gene508	CTL0483	-0.318	-0.298	-0.299
					gene795	dnaB	0.341	0.767	0.874	gene157	ldh	0.192	0.124	0.135	gene147	CTL0132	-0.216	-0.546	-0.665	gene904	tRNA-Arg	-0.114	-0.559	-0.067	gene839	trxA	-0.195	-0.379	-0.376
					gene466	mgtE	0.272	0.621	0.703	gene807	rpsK	-0.161	-0.172	-0.159	gene425	CTL0407	-0.405	-0.976	-0.774	gene116	tRNA-His	-0.054	-0.649	-0.295	gene316	CTL0301	-0.134	-0.201	-0.26
					gene680	grpE	-0.32	0.207	0.318	gene79	clpX	-0.175	-0.143	-0.105	gene208	CTL0191	-0.199	-0.508	-0.536	gene82	tRNA-Gly	-0.068	-0.663	-0.11	gene309	dcd	-0.172	-0.232	-0.23
					gene344	CTL0328	0.195	0.328	0.29	gene194	cafE	0.173	0.249	0.239	gene135	efp	-0.226	-0.504	-0.621	gene310	CTL0295	-0.446	-2.491	-0.313	gene272	gatA	-0.131	-0.299	-0.318
					gene859	sctJ	0.288	0.466	0.478	gene747	murA	0.213	0.189	0.185	gene559	gcsH	-0.383	-0.538	-0.673						gene500	CTL0476	0.137	-0.016	-0.168
					CAP09063	CAP09063	0.199	0.574	0.631	gene699	pmpB	0.204	0.26	0.229	gene492	surE	-0.337	-0.454	-0.468						gene242	CTL0223	-0.166	-0.317	-0.378
					gene790	sohB	-0.31	0.164	0.256	gene806	rpoA	-0.132	-0.078	-0.072	gene375	fabI	-0.201	-0.642	-0.731						gene357	rpmB	-0.151	-0.334	-0.431
					gene522	pdhA	0.269	0.572	0.665	gene449	CTL0431	-0.506	-0.164	-0.158	gene121	yajC	-0.22	-0.637	-0.832						gene928	nfo	0.164	-0.04	-0.133
					gene881	thrS	0.204	0.531	0.601	CAP09062	CAP09062	-0.184	0	0.021	gene874	pepP	-0.257	-0.457	-0.521						gene399	adk	0.185	-0.009	-0.162
					gene341	CTL0325	0.221	0.575	0.617	CAP09060	CAP09060	-0.16	-0.164	-0.109	gene19	CTL0019	-0.296	-0.363	-0.475						gene724	ispF	-0.261	-0.376	-0.25
					gene259	CTL0244	0.333	0.495	0.545	gene745	plsC	-0.281	-0.17	-0.152	gene798	ndk	-0.279	-0.664	-0.671						gene930	CTL0891	-0.115	-0.383	-0.481
					gene420	CTL0402	0.185	0.395	0.448	gene297	rplS	-0.175	-0.057	-0.021	gene526	CTL0500A	-0.36	-0.581	-0.78						gene473	oppD	-0.252	-0.344	-0.402
					gene83	CTL0077	0.165	0.268	0.319	gene744	cmk	-0.305	-0.194	-0.116	gene934	CTL0895	-0.284	-0.54	-0.505						gene658	CTL0628	-0.278	-0.245	-0.309
					gene727	fusA	0.15	0.303	0.303	gene65	CTL0060	0.123	0.191	0.214	gene184	tRNA-Gln	-0.543	-0.975	-0.46						gene887	eno	-0.103	-0.438	-0.458
					gene462	gyrB	0.17	0.611	0.692	gene593	rplL	-0.127	-0.112	-0.166	gene169	rpmH	-0.294	-0.408	-0.421						gene927	CTL0888	-0.128	-0.258	-0.245
					gene339	CTL0323	0.291	0.38	0.413	gene9	CTL0009	0.177	0.139	0.194	gene156	ppa	-0.169	-0.418	-0.543						gene389	incG	-0.112	-0.208	-0.255
					gene408	CTL0392	0.355	0.539	0.551	gene329	CTL0314	-0.332	-0.079	0.065	gene673	CTL0644	-0.236	-0.534	-0.505						gene330	fer	-0.148	-0.287	-0.341
					gene84	mreB	0.21	0.422	0.399	gene694	lspA	-0.227	-0.111	-0.2	gene911	rpoN	-0.234	-0.597	-0.532						gene35	CTL0034	-0.183	-0.243	-0.187
					gene406	CTL0390	0.285	0.424	0.392	gene625	rpsU	0.191	0.151	0.148	gene701	tRNA-Ser	-0.319	-0.852	-0.613						gene207	CTL0190	-0.095	-0.281	-0.374
					gene153	CTL0138	0.21	0.435	0.404	gene67	pgk	-0.224	-0.094	-0.132	gene164	CTL0149	-0.243	-0.511	-0.601						gene712	CTL0681	-0.149	-0.264	-0.191
					gene14	CTL0014	0.27	0.423	0.512	gene637	CTL0608	-0.179	-0.013	0.044	gene935	tRNA-Pro	-0.343	-0.478	-0.469						gene490	xasA	-0.112	-0.277	-0.39
					gene774	oppB2	0.207	0.713	0.745	gene233	pnp	0.106	0.157	0.171	gene532	CTL0507	-0.196	-0.482	-0.531						gene684	CTL655a	-0.08	-0.455	-0.426
					gene154	fabF	0.156	0.364	0.42	gene495	CTL0473	0.126	0.249	0.227	gene428	CTL0411	-0.533	-0.583	-0.933						gene458	devB	-0.136	-0.266	-0.28
					gene678	proS	0.209	0.4	0.476	gene857	lpdA	0.134	0.112	0.091	gene429	CTL0413	-0.411	-0.553	-0.65						gene136	CTL0122	-0.253	-0.358	-0.229
					gene488	CTL0466	0.356	0.525	0.522	gene336	lepA	0.138	0.033	0.063	gene227	tRNA-Ser	-0.304	-0.817	-0.603						gene818	rpsQ	-0.101	-0.146	-0.16
					gene44	CTL0043	0.166	0.377	0.385	gene397	rpsI	-0.128	-0.164	-0.143	gene877	CTL0840	-0.508	-0.688	-0.091						gene714	rsbV	-0.286	-0.325	-0.472
					gene648	dapB	0.185	0.334	0.292	gene192	ptr	-0.119	-0.125	-0.139	gene322	CTL0307	-0.199	-0.358	-0.635						gene37	CTL0036	-0.131	-0.214	-0.189
					gene739	secF	0.153	0.51	0.559	gene785	glgC	-0.436	-0.105	-0.036	gene391	CTL0375	-0.372	-0.687	-0.399						gene900	pal	-0.102	-0.284	-0.314
					gene56	pbpB	0.232	0.664	0.757	gene910	uvrD	-0.121	-0.1	-0.104	gene21	CTL0021	-0.231	-0.454	-0.619						gene228	CTL0209	-0.233	-0.2	-0.194
					gene572	mrsA	0.175	0.257	0.25	gene835	dnaQ2	0.185	0.13	0.185	gene617	CTL0589	-0.111	-0.629	-0.708						gene608	trpC	-0.131	-0.222	-0.15
					gene555	nqrB	0.174	0.425	0.404	gene140	murF	0.185	-0.039	-0.04	gene640	tRNA-Ser	-0.251	-0.721	-0.438						gene1	nqrA	0.085	-0.108	-0.085
					gene695	CTL0666	0.215	0.551	0.66	gene75	secA	0.11	0.155	0.177	gene599	tRNA-Trp	-0.16	-0.539	-0.605						gene36	CTL0035	-0.151	-0.216	-0.31
					gene232	ftsH	0.158	0.355	0.4	gene830	lpxA	-0.136	-0.116	-0.131	gene446	dsbB	-0.218	-0.399	-0.506						gene38	CTL0037	-0.106	-0.186	-0.122
					gene545	amiA	0.193	0.465	0.478	gene595	rplA	-0.096	-0.024	-0.023	gene786	CTL0751	-0.259	-0.589	-0.445						gene371	acpS	-0.149	-0.237	-0.347
					gene257	CTL0238b	0.294	0.506	0.372	gene578	pknD	-0.175	0.073	0.235	gene331	tRNA-Pro	-0.314	-0.447	-0.717						gene269	CTL0255	-0.225	-0.336	-0.162
					gene231	tilS	0.295	0.678	0.679	gene659	CTL0629	0.161	0.032	-0.038											gene63	dppF	-0.114	-0.137	-0.318
					gene873	CTL0836	0.235	0.374	0.401	gene782	fliY	0.148	0.113	0.097											gene718	ubiE	-0.128	-0.356	-0.298
					gene110	CTL0103	0.165	0.352	0.301	gene213	CTL0196	0.113	-0.047	-0.055											gene776	CTL0742a	-0.16	-0.316	-0.401
					gene160	aas	0.161	0.663	0.783	gene804	gapA	-0.099	0.149	0.269											gene76	CTL0071	-0.165	-0.228	-0.275
					gene561	CTL0536	0.27	0.265	0.259	gene842	aspS	0.117	0.246	0.198											gene558	nqrE	-0.141	-0.295	-0.387
					gene627	lon	0.142	0.372	0.399	gene899	tolB	0.146	0.069	0.004											gene148	CTL0133	-0.261	-0.381	-0.32
					gene586	CTL0561	0.239	0.608	0.638	gene754	ispD	-0.248	-0.142	-0.115											gene356	CTL0340	-0.107	-0.132	-0.188
					gene422	CTL0404	0.243	0.373	0.233	gene146	murC	0.113	-0.012	0.007											gene693	dksA	-0.103	-0.221	-0.206
					gene564	mnmA	0.199	0.332	0.254	gene405	CTL0389	0.214	0.195	0.307											gene479	pfkA_2	0.105	-0.144	-0.14
					gene688	lpxK	0.141	0.549	0.596	gene248	CTL0231	0.144	0.212	0.16											gene777	CTL0742	-0.171	-0.499	-0.417
					gene260	glgB	0.137	0.418	0.441	gene918	CTL0880	0.198	0.047	-0.034											gene68	CTL0063	-0.245	-0.227	-0.249
					gene789	polA	-0.147	0.239	0.36	gene914	folA	0.23	0.269	0.226											gene894	CTL0858	0.132	-0.315	-0.456
					gene742	uppS	0.192	0.621	0.666	gene719	CTL0688	0.098	-0.038	-0.031											gene827	rplC	0.18	-0.119	-0.115
					gene167	CTL0152	0.133	0.33	0.356	gene753	CTL0721	-0.123	-0.086	-0.02											gene620	CTL0592	-0.188	-0.474	-0.28
					gene286	CTL0272	0.124	0.41	0.457	gene104	CTL0097	0.164	0.107	0.079											gene96	CTL0089	-0.149	-0.39	-0.535
					gene675	dapL	0.182	0.241	0.277	gene663	CTL0634	-0.143	-0.045	-0.032											gene635	secG	-0.098	-0.186	-0.282
					gene579	valS	0.125	0.286	0.341	gene206	tyrP	-0.117	-0.066	-0.092											gene47	CTL0045	0.221	-0.289	-0.255
					gene5	aspC	0.14	0.253	0.287	gene10	CTL0010	-0.216	-0.253	-0.074											gene573	CTL0548	-0.101	-0.371	-0.405
					gene642	CTL0612	0.185	0.227	0.3	gene670	CTL0641	-0.146	0.063	0.048											gene921	CTL0883	0.186	-0.037	-0.124
					gene204	glmM	0.195	0.271	0.363	gene457	zwf	0.094	0.11	0.071											gene416	CTL0398	0.203	-0.306	-0.264
					gene544	ihfA	0.142	0.602	0.608	gene831	fabZ	-0.166	0.001	-0.031											gene655	CTL0625	-0.109	-0.335	-0.404
					gene507	CTL0482	0.206	0.325	0.244	gene243	map	-0.152	-0.113	-0.133											gene521	CTL0496	-0.108	-0.283	-0.33
					gene129	alaS	0.11	0.259	0.275	gene80	clpP	-0.103	-0.012	0.023											gene267	CTL0252	-0.172	-0.209	-0.445
					gene265	pmpG	0.183	0.404	0.431	gene91	CTL0084	0.21	0.191	0.156											gene48	tRNA-Lys	0.101	-0.259	-0.385
					gene687	gltT	0.16	0.557	0.634	gene784	CTL0749	0.189	0.069	0.173											gene676	CTL0647	-0.096	-0.15	-0.153
					gene328	gcpE	0.21	0.321	0.433	gene820	rplP	-0.104	-0.148	-0.078											gene235	CTL0216	-0.243	-0.199	-0.266
					gene99	CTL0092	0.134	0.388	0.351	gene632	CTL0603	-0.195	-0.172	-0.11											gene553	CTL0528	-0.081	-0.325	-0.369
					gene284	CTL0270	0.215	0.291	0.264	gene721	clpP	0.113	0.185	0.188											gene98	pgmA	-0.101	-0.273	-0.558
					gene691	ribC	0.166	0.351	0.361	gene527	dnaA	0.114	0.008	0.067											gene601	tRNA-Thr	0.081	-0.245	-0.174
					gene299	gmk	-0.146	0.214	0.343	gene575	radA	-0.171	-0.041	-0.026											gene853	CTL0815	0.117	-0.255	-0.215
					gene258	xerD	0.203	0.389	0.513	gene716	CTL0685	-0.157	-0.068	-0.06											gene759	CTL0726	0.2	-0.15	-0.112
					gene159	CTL0144	0.117	0.363	0.394	gene557	nqrD	-0.182	-0.01	-0.039											gene801	CTL0765	0.072	-0.174	-0.208
					gene112	CTL0105	0.139	0.549	0.592	gene120	dmpP	-0.114	-0.1	-0.114											gene734	omcA	-0.158	-0.147	-0.243
					gene722	glyA	0.107	0.313	0.323	gene474	oppF	-0.312	-0.219	-0.128											gene841	mip	-0.047	-0.146	-0.192
					gene423	rpmG	0.232	0.542	0.485	gene407	CTL0391	0.136	0.221	0.223											gene902	CTL0865	0.058	-0.296	-0.357
					gene587	CTL0562	0.119	0.256	0.263	gene707	rplU	0.095	0.08	0.074											gene174	CTL0158	0.053	-0.126	-0.171
					gene773	oppC2	0.116	0.307	0.383	gene805	rplQ	-0.096	-0.009	-0.006											gene13	CTL0013	0.183	-0.091	-0.104
					gene844	uhpC	0.08	0.277	0.253	gene387	incE	0.1	0.2	0.202											gene355	CTL0339	-0.269	-0.271	-0.292
					gene196	CTL0178	0.192	0.472	0.371	gene733	omcB	-0.153	-0.188	-0.019											gene906	CTL0868	0.123	-0.072	-0.159
					gene111	dagA	0.132	0.671	0.758	gene172	CTL0156	0.117	0.056	0.03											gene489	dhnA	-0.051	-0.269	-0.291
					gene834	CTL0797	0.17	0.423	0.507	gene108	ribH	-0.153	-0.114	-0.136											gene278	CTL0264	-0.145	-0.37	-0.551
					gene128	mfd	0.091	0.285	0.308	gene350	folD	0.172	0.221	0.276											gene24	kdsA	-0.066	-0.286	-0.401
					gene400	CTL0384	0.208	0.337	0.334	gene115	ftsK	0.124	0.041	0.032											gene447	dsbG	-0.125	-0.23	-0.271
					gene365	truB	0.104	0.456	0.489	gene374	CTL0358	0.154	-0.015	0.039											gene768	CTL0734	-0.223	-0.266	-0.194
					gene651	aroL	0.237	0.804	0.865	gene214	rmuC	0.118	0.23	0.243											gene732	CTL0701	-0.099	-0.167	-0.283
					gene854	brnQ	0.096	0.337	0.399	gene923	CTL0885	0.119	-0.033	-0.048											gene598	secE	-0.089	-0.186	-0.133
					gene193	plsB	0.162	0.331	0.375	gene209	ftsY	-0.117	0.066	0.176											gene538	dnaQ	0.067	-0.216	-0.301
					gene565	CTL0540	0.169	0.291	0.279	gene101	birA	0.216	0.194	0.082											gene886	uvrB	-0.045	-0.179	-0.171
					gene547	pbp	-0.189	0.199	0.276	gene224	rpmI	0.126	-0.019	-0.076											gene401	CTL0385	-0.08	-0.191	-0.125
					gene649	CTL0619	0.178	0.279	0.306	gene577	CTL0552	-0.513	-0.302	-0.143											gene504	CTL0479	-0.11	-0.255	-0.276
					gene523	pdhB	0.127	0.259	0.295	gene261	CTL0246	-0.149	-0.026	0.036											gene757	CTL0725	-0.17	-0.421	-0.365
					gene626	CTL0597	0.139	0.359	0.292	gene217	nrdB	-0.121	-0.007	-0.038											gene487	rpiA	0.072	-0.1	-0.194
					gene303	CTL0289	0.118	0.345	0.382	gene254	lcrH	-0.292	-0.145	0.114											gene551	CTL0526	-0.111	-0.181	-0.302
					gene499	CTL0475	0.196	0.34	0.258	gene896	exbB	0.171	0.129	0.001											gene166	cysS	0.056	-0.118	-0.287
					gene556	nqrC	0.129	0.613	0.744	gene590	tal	0.07	-0.015	0.003											gene852	CTL0814	-0.175	-0.21	-0.181
					gene498	CTL0474	0.271	0.483	0.372	gene103	CTL0096	0.097	0.072	0.061											gene62	parB	0.066	-0.086	-0.137
					gene72	trmE	0.142	0.351	0.334	gene895	dsdD	0.157	0.081	0.136											gene486	CTL0464	-0.125	-0.315	-0.243
					gene535	CTL0510	0.138	0.242	0.321	gene552	dnaA	0.08	0.013	0.027											gene750	CTL0718	0.121	-0.206	-0.073
					gene285	CTL0271	-0.105	0.208	0.246	gene189	rplI	-0.112	-0.069	-0.055											gene271	gatC	-0.074	-0.261	-0.242
					gene661	ltuA	0.127	0.521	0.574	gene419	ligA	0.101	0.206	0.207											gene503	CTL0478	-0.081	-0.121	-0.205
					gene392	araD	0.113	0.302	0.261	gene279	htrB	-0.141	-0.023	-0.007											gene685	CTL0656	-0.064	-0.246	-0.254
					gene332	flhA	0.327	0.622	0.199	gene215	pssA	0.12	0.215	0.141											gene404	CTL0388	0.084	-0.187	-0.341
					gene60	CTL0055	0.102	0.33	0.304	gene770	pheT	0.097	0.166	0.132											gene134	amn	0.081	-0.085	-0.201
					gene875	mutL	0.12	0.299	0.305	gene464	CTL0444	0.167	0.059	0.019											gene276	CTL0262	0.053	-0.196	-0.194
					gene654	aroDE	-0.172	0.292	0.29	CAP09058	CAP09058	0.1	0.025	0.161											gene113	CTL0106	-0.074	-0.112	-0.214
					gene366	rbfA	0.089	0.244	0.347	gene594	rplJ	-0.076	0.075	0.111											gene22	CTL0022	-0.077	-0.244	-0.224
					gene255	CTL0238	0.055	0.234	0.287	gene615	uvrA	-0.092	0.129	0.179											gene239	CTL0220	0.143	-0.094	-0.071
					gene623	CTL0594	0.054	0.322	0.382	gene696	pcnB	-0.11	0.168	0.168											gene199	plsX	0.036	-0.123	-0.158
					gene313	CTL0298	-0.075	0.263	0.363	gene298	rnhB	-0.075	0.034	0.159											gene901	CTL0864	-0.04	-0.271	-0.356
					gene513	acpP	0.053	0.204	0.297	gene155	CTL0140	-0.084	0.117	0.2											gene619	ptsH	-0.081	-0.151	-0.173
					gene40	CTL0039	0.106	0.328	0.361	gene817	rplN	-0.064	0.024	0.022											gene607	tRNA-Met	0.162	-0.15	-0.133
					gene872	gspD	0.093	0.44	0.447	gene706	rpmA	-0.107	0.031	-0.076											gene123	hctA	-0.07	-0.207	-0.436
					gene463	CTL0443	0.074	0.298	0.3	gene836	CTL0799	0.11	0.238	0.23											gene849	rsbW	-0.049	-0.223	-0.334
					gene57	CTL0052	-0.16	0.367	0.506	gene456	CTL0436	-0.216	0.016	0.007											gene443	CTL0426	0.395	-0.12	0.169
					gene253	copB2	-0.125	0.174	0.45	gene370	trxB	0.083	-0.018	-0.082											gene320	CTL0305	0.144	-0.309	-0.276
					gene725	CTL0694	-0.061	0.271	0.349	gene580	CTL0555	-0.143	-0.096	0.052											gene240	CTL0221	-0.117	-0.219	-0.154
					gene679	hrcA	-0.106	0.67	0.88	gene821	rpsC	-0.061	-0.101	-0.096											gene908	CTL0870	-0.131	-0.304	-0.176
					gene244	CTL0225	0.072	0.208	0.288	gene771	CTL0737	0.093	0.143	0.097											gene426	CTL0408	-0.031	-0.323	-0.364
					gene161	bioF	0.063	0.34	0.465	gene613	dxs	0.1	0.177	0.239											gene345	CTL0329	0.056	-0.157	-0.126
					gene342	CTL0326	0.066	0.364	0.45	gene395	accC	-0.086	-0.135	-0.076											gene390	incA	-0.031	-0.252	-0.287
					gene690	CTL0661	0.08	0.374	0.435	gene534	CTL0509	-0.17	-0.12	-0.004											gene576	hemC	-0.038	-0.27	-0.151
					gene560	CTL0535	-0.045	0.284	0.389	gene629	CTL0600	0.119	-0.065	-0.07											gene432	CTL0417b	0.181	-0.062	-0.138
					gene33	sycE	0.089	0.358	0.447	CAP09057	CAP09057	-0.122	-0.119	-0.082											gene212	htrA	-0.032	-0.239	-0.323
					gene582	atpI	-0.057	0.297	0.324	gene145	murG	-0.192	-0.09	-0.101											gene201	CTL0184	-0.042	-0.284	-0.423
					gene364	ribF	-0.078	0.357	0.331	gene181	glyQ	0.071	0.003	-0.062											gene149	rbsV	0.127	-0.223	-0.665
					gene624	dnaJ	0.04	0.272	0.291	gene662	pgi	-0.07	0.009	0.035											gene621	CTL0592a	0.104	-0.121	-0.453
					gene222	nusB	0.039	0.241	0.231	gene43	pkn5	-0.14	-0.167	-0.065											gene860	CTL0823	-0.041	-0.241	-0.162
					gene476	CTL0456	-0.073	0.222	0.252	gene602	infA	-0.113	-0.137	-0.163											gene168	rnpA	-0.034	-0.246	-0.23
					gene475	CTL0455	0.064	0.25	0.237	gene461	gyrA	-0.064	0.152	0.243											gene484	hemL	-0.029	-0.161	-0.288
					gene667	CTL0638	-0.13	0.492	0.561	gene191	CTL0174	-0.128	-0.122	-0.092											gene862	sctR	-0.061	-0.074	-0.25
					gene833	lnt	0.072	0.411	0.317	gene519	ompH	-0.096	0.012	-0.027											gene496	tRNA-Asp	0.039	-0.362	-0.263
					gene34	CTL0033	0.035	0.23	0.283	gene634	CTL0605	-0.119	-0.038	0.089											gene27	CTL0026	0.058	-0.158	-0.148
					gene583	CTL0558	0.079	0.291	0.442	gene245	CTL0226	0.083	0.081	0.065											gene465	tgt	0.039	-0.117	-0.149
					gene367	infB	-0.022	0.221	0.282	gene876	scc2	0.222	-0.045	-0.036											gene730	CTL0699	-0.06	-0.347	-0.225
					gene352	ltuB	0.098	0.618	0.763	gene697	lpxB	-0.094	0.029	0.058											gene485	CTL0463	-0.069	-0.29	-0.376
					gene249	CTL0232	0.063	0.359	0.383	gene916	folX	0.131	0.03	0.052											gene183	glgA	-0.053	-0.504	-0.504
					gene453	CTL0433	0.135	0.415	0.397	gene385	CTL0369	-0.102	-0.094	-0.02											gene510	incC	0.023	-0.111	-0.146
					gene865	CTL0828	0.03	0.519	0.501	gene58	CTL0053	0.087	0.127	0.061											gene505	CTL0480	0.055	-0.262	-0.372
					gene866	CTL0829	0.034	0.432	0.533	gene229	CTL0210	-0.124	0.028	-0.032											gene618	ptsI	-0.019	-0.154	-0.168
					gene66	CTL0061	0.027	0.232	0.24	gene596	rplK	-0.065	0.066	0.099											gene450	CTL0432	0.016	-0.137	-0.12
					gene92	CTL0085	0.126	0.445	0.485	gene861	sctL	0.152	-0.019	-0.098											gene308	CTL0293	-0.057	-0.19	-0.392
					gene845	dnaE	-0.016	0.269	0.351	gene574	rnc	0.158	0.204	0.289											gene846	CTL0808	-0.101	-0.283	-0.09
					gene353	CTL0338	0.057	0.281	0.333	gene611	xseB	0.169	0.204	-0.066											gene321	CTL0306	-0.083	-0.343	-0.42
					gene870	gspF	0.042	0.481	0.52	gene720	dapF	0.068	0.167	0.153											gene439	CTL0422a	0.097	-0.284	-0.139
					gene585	CTL0560	0.021	0.304	0.357	gene660	mdhC	0.071	0.026	0.023											gene819	rpmC	-0.023	-0.147	-0.124
					gene85	pckA	-0.005	0.273	0.319	gene124	CTL0113	0.123	0.113	0.106											gene891	sdhB	-0.136	-0.343	-0.207
					gene867	CTL0830	-0.045	0.235	0.257	gene334	tyrS	0.072	-0.014	-0.095											gene162	priA	-0.048	-0.319	-0.222
					gene799	ruvA	0.032	0.221	0.309	gene800	ruvC	-0.141	-0.099	-0.09											gene277	rnhC	-0.027	-0.181	-0.258
					gene855	CTL0818	-0.033	0.181	0.285	gene549	CTL0524	0.121	0.125	0.069											gene202	CTL0185	0.063	-0.084	-0.161
					gene723	hemD	-0.087	0.806	0.595	gene548	CTL0523	0.253	0.136	0.401											gene767	CTL0733	-0.023	-0.154	-0.297
					gene689	CTL0660	-0.044	0.378	0.465	gene756	CTL0724	0.138	-0.074	-0.047											gene288	ileS	-0.009	-0.099	-0.166
					gene633	CTL0604	0.02	0.273	0.271	gene359	scc1	-0.25	-0.122	-0.194											gene888	rbsU	-0.009	-0.27	-0.344
					gene274	CTL0260	0.025	0.389	0.343	gene736	gltX	-0.06	0.008	0.053											gene70	CTL0065	0.048	-0.147	-0.205
					gene347	dnaN	0.001	0.198	0.293	gene141	mraY	-0.174	-0.181	-0.107											gene909	ung	-0.035	-0.26	-0.279
					gene570	accD	-0.012	0.364	0.441	gene566	CTL0541	0.06	-0.031	-0.024											gene218	trmB	0.024	-0.191	-0.406
					gene543	CTL0518	0.011	0.344	0.356	gene398	CTL0382	0.128	0.03	-0.019											gene8	recC	-0.01	-0.119	-0.156
					gene924	CTL0886	0.013	0.475	0.484	gene42	sctQ	-0.093	-0.014	-0.029											gene125	hemG	0.028	-0.125	-0.179
					gene343	dxr	0.014	0.405	0.475	gene424	CTL0406	0.081	0.152	0.109											gene165	lysS	-0.017	-0.11	-0.187
					gene653	aroB	-0.085	0.492	0.585	gene200	pmpD	0.101	0	0.007											gene379	CTL0363	0.041	-0.202	-0.28
					gene871	gspE	0.015	0.303	0.342	gene808	rpsM	0.062	0.144	0.063											gene236	CTL0217	-0.074	-0.228	-0.125
										gene589	CTL0564	0.093	0.081	0.055											gene319	CTL0304	0.051	-0.145	-0.204
										gene612	CTL0584	0.143	-0.05	-0.018											gene762	tRNA-Arg	-0.182	-0.395	-0.18
										gene290	CTL0276	-0.214	0.05	-0.03											gene708	tRNA-Phe	-0.062	-0.427	-0.134
										gene77	engA	0.074	-0.066	-0.019											gene897	CTL0861	-0.028	-0.041	-0.278
										gene604	CTL0577	-0.183	0.07	0.271											gene735	CTL0704	0.042	-0.237	-0.194
										gene93	fliI	0.206	0.027	0.044											gene433	CTL0417	-0.075	-0.223	-0.408
										gene90	gpsA	0.087	-0.009	-0.055											gene537	CTL0512	-0.022	-0.199	-0.36
										gene783	CTL0748	-0.149	-0.081	-0.125											gene333	fliA	0.037	-0.236	-0.186
										gene292	prfA	0.068	0.206	0.222											gene412	CTL0396	0.028	-0.282	-0.281
										gene761	atoC	-0.258	-0.255	-0.094											gene163	CTL0148	-0.049	-0.436	-0.566
										gene459	dnaX	-0.072	-0.065	-0.093											gene922	CTL0884	-0.039	-0.146	-0.217
										gene448	CTL0430	-0.224	0.014	0.119											gene234	rpsO	-0.001	-0.097	-0.171
										gene230	CTL0211	-0.109	-0.021	-0.136											gene850	CTL0812	0.032	-0.166	-0.282
										gene493	ubiA	-0.171	-0.085	-0.267											gene520	lpxD	-0.007	-0.107	-0.156
										gene291	rpmE2	-0.103	0.097	0.081											gene509	incB	-0.003	-0.184	-0.351
										gene731	tsp	0.178	0.077	-0.01											gene903	ahpC	0.009	-0.381	-0.424
										gene50	frr	-0.044	0.104	0.163											gene203	CTL0186	0.129	-0.125	-0.152
										gene644	CTL0614	-0.111	0.103	-0.007											gene32	hemA	0.021	-0.201	-0.101
										gene471	oppB	0.103	0.149	0.17											gene778	CTL0743	0.016	-0.038	-0.237
										gene512	CTL0487	-0.158	-0.129	-0.139											gene494	CTL0472	-0.013	-0.252	-0.102
										gene711	CTL0680	-0.074	0.06	-0.055											gene780	CTL0745	-0.029	-0.08	-0.212
										gene726	rpsJ	-0.057	0.026	0.048											gene751	prfB	0.014	-0.141	-0.119
										gene380	CTL0364	-0.116	0.062	0.004											gene358	malQ	0.049	-0.271	-0.138
										gene603	CTL0576	0.104	0.23	0.128											gene86	CTL0080	0.015	-0.16	-0.065
										gene636	def	0.077	-0.028	-0.112											gene221	murB	-0.001	-0.129	-0.222
										gene421	mhpA	0.075	0.148	0.15											gene683	CTL0655	0.005	-0.225	-0.305
										gene811	rpsE	-0.043	-0.046	-0.032											gene840	CTL0802	0	-0.137	-0.191
										gene606	CTL0580	-0.198	0.064	-0.044											gene451	tRNA-Ile	0.012	-0.504	-0.448
										gene373	CTL0357	0.113	0.144	0.021											gene709	CTL0678	-0.006	-0.102	-0.158
										gene812	rplR	0.05	0.085	0.095											gene363	CTL0347	-0.026	-0.155	-0.208
										gene826	rplD	0.186	-0.021	0.004											gene26	CTL0025	0.024	-0.279	-0.249
										gene847	CTL0809	0.056	0.029	0.015											gene178	dnaG	0.008	-0.14	-0.205
										gene417	CTL0399	0.146	0.154	0.2											gene677	CTL0648	-0.072	-0.085	-0.35
										gene102	CTL0095	-0.133	-0.118	-0.221											gene393	efp	-0.011	-0.163	-0.124
										gene4	tRNA-Ala	-0.226	0.177	0.166											gene856	CTL0819	0.001	-0.136	-0.19
[truncated: 235 more rows]
