# Supplementary material for: Identification of a GrgA-Euo-HrcA Transcriptional Regulatory Network in Chlamydia
Source: mSystems. 2021 Aug 3;6(4):e00738-21. doi: 10.1128/mSystems.00738-21 (PMC8409740; doi:10.1128/mSystems.00738-21)
Supplement: DATA SET S4 [file msystems.00738-21-sd004.xlsx]

## Sheet: A. Mapping rate_coverage
n=2/group
Sample	Total raw reads	Clean mapped reads - Chlamydia	Chlamydia mapping rate	Chlamydia genome coverage (depth)*
RS7_Euo_NI-1	36326868	8230353	0.226564	393.023
RS7_Euo_NI-2	29569309	6908449	0.233636	329.898
RS7_Euo_IND12-16hpi-1	25263938	4769049	0.188769	227.736
RS7_Euo_IND12-16hpi-2	32925190	5913324	0.179599	282.378
RS8_HrcA_NI-1	25645296	5769040	0.224955	275.488
RS8_HrcA_NI-2	30325977	4996076	0.164746	238.577
RS8_HrcA_IND12-16hpi-1	25804338	4010244	0.15541	191.501
RS8_HrcA_IND12-16hpi-2	28824141	2627406	0.091153	125.466

## Sheet: B. Euo Reads FPKM baseMean
			Euo
id	locus_tag	Name	Reads RS7_Euo_NI-1	Reads RS7_Euo_NI-2	Reads RS7_Euo_IND12-16hpi-1	Reads RS7_Euo_IND12-16hpi-2	FPKM RS7_Euo_NI-1	FPKM RS7_Euo_NI-2	FPKM RS7_Euo_IND12-16hpi-1	FPKM RS7_Euo_IND12-16hpi-2	BaseMean	baseMean1_RS7_Euo_NI	baseMean2_RS7_Euo_IND12-16hpi	FC_2over1	log2FC_2over1	pval	padj
CAP09057	pL2-07	pGP5-D	7874	7384	11158	16876	8113.46	8768.71	11432.4	14135	10319.4	9025.4	11613.4	1.28675	0.363727	0.00339038	0.00642904
CAP09058	pL2-06	pGP4-D	3482	4208	9018	12283	6413.88	8642.98	15866	17320.9	6728.48	4571.4	8885.57	1.94373	0.95883	2.75307e-14	1.6956e-13
CAP09059	pL2-05	pGP3-D	1492	2117	3201	5478	200.45	513.207	904.917	1329.17	2859.29	2152.01	3566.56	1.65732	0.728848	1.20831e-09	5.27571e-09
CAP09060	pL2-04	pGP2-D	5489	6235	4847	5388	40.2818	32.4481	58.9111	64.122	5644.48	6961.06	4327.9	0.62173	-0.68564	5.91957e-08	2.22882e-07
CAP09061	pL2-03	pGP1-D	6324	6722	5449	6610	87.7722	108.195	119.749	120.575	6402.68	7735.95	5069.41	0.655306	-0.609759	1.51923e-06	4.82213e-06
CAP09062	pL2-02	pGP8-D	4635731	3685681	694822	761808	500000	500000	500000	500000	2.76146e+06	4.90641e+06	616509	0.125654	-2.99247	2.49785e-22	2.27745e-21
CAP09063	pL2-01	pGP7-D	5577	5387	2469	3133	80.5765	117.39	77.4135	83.439	4418.55	6489.19	2347.9	0.361818	-1.46666	3.00446e-29	4.58057e-28
CAP09064	pL2-08	pGP6-D	2741	2996	1618	2080	425.653	507.459	125.521	123.549	2476.16	3403.75	1548.56	0.454955	-1.1362	8.56658e-20	6.98853e-19
gene0	CTL0001	hemB	1360	1461	752	1039	375.532	449.377	185.556	203.507	1209.76	1673.13	746.394	0.446107	-1.16454	2.25704e-19	1.79406e-18
gene1	CTL0002	nqrA	2913	2596	722	927	523.652	494.499	57.4937	54.5359	1973.01	3255.43	690.585	0.212133	-2.23696	2.11876e-69	1.09469e-67
gene10	CTL0010	CTL0010	724	879	912	1246	132.506	140.031	206.497	222.07	926.508	953.004	900.012	0.944395	-0.0825382	0.603382	0.665653
gene100	CTL0093	CTL0093	294	361	567	776	168.195	210.939	275.226	298.298	474.768	389.491	560.045	1.43789	0.523951	0.000687857	0.00148006
gene101	CTL0094	birA	487	563	699	984	291.621	368.201	363.213	411.459	662.08	623.645	700.515	1.12326	0.167691	0.213314	0.272503
gene102	CTL0095	CTL0095	750	656	811	1109	134.907	116.808	110.249	111.539	815.623	830.541	800.705	0.964075	-0.052782	0.715208	0.768854
gene103	CTL0096	CTL0096	3517	3020	3287	3974	453.799	426.514	369.775	363.144	3456.59	3860.09	3053.1	0.790939	-0.338362	0.00638911	0.0114708
gene104	CTL0097	CTL0097	1626	1346	1502	2024	663.966	622.408	551.656	609.443	1612.8	1753.71	1471.9	0.839306	-0.252731	0.0373875	0.0573768
gene105	CTL0098	serS	2969	2563	2525	3352	624.462	580.409	465.108	500.124	2861.36	3266.98	2455.75	0.751688	-0.411795	0.000949147	0.0020016
gene106	CTL0099	ribD	857	869	1350	1770	212.258	229.382	299.787	315.408	1163.66	1022.53	1304.8	1.27605	0.351684	0.00550411	0.0100173
gene107	CTL0100	ribA	2676	2321	4369	5646	588.587	567.85	865.315	897.127	3571.83	2951.3	4192.36	1.42051	0.506412	8.16459e-05	0.000207461
gene108	CTL0101	ribH	970	763	989	1234	894.025	790.22	775.162	780.793	977.17	1021.59	932.753	0.913044	-0.131244	0.289273	0.354912
gene109	CTL0102	CTL0102	2604	2092	2813	3474	506.634	434.31	470.529	460.4	2704.59	2769.38	2639.79	0.953205	-0.0691419	0.527904	0.590085
gene11	CTL0011	topA	2420	2845	9672	16876	228.044	299.097	843.823	1196.07	7012.12	3128.16	10896.1	3.48323	1.80043	8.95288e-45	2.60193e-43
gene110	CTL0103	CTL0103	4478	5051	8384	11290	1983.27	2479.63	3293.11	3533.72	6935.06	5657.02	8213.11	1.45184	0.537887	1.6129e-05	4.54545e-05
gene111	CTL0104	dagA	2337	2263	4000	5425	457.207	471.013	710.525	784.094	3327.7	2722.7	3932.69	1.44441	0.530478	2.58173e-05	7.08261e-05
gene112	CTL0105	CTL0105	2022	1582	1366	1967	1138.23	862.293	674.563	809.708	1754.76	2124.3	1385.21	0.65208	-0.616879	4.34056e-07	1.47865e-06
gene113	CTL0106	CTL0106	784	694	786	1096	153.207	152.008	163.035	184.348	828.559	873.277	783.84	0.897584	-0.155882	0.268893	0.33254
gene114	CTL0107	CTL0107	530	502	812	1059	207.099	212.624	266.112	272.857	696.652	610.568	782.737	1.28198	0.358377	0.0122752	0.0210627
gene115	CTL0108	ftsK	1491	1457	2000	2906	140.239	153.753	177.299	204.654	1891.48	1745.21	2037.75	1.16762	0.223576	0.0537076	0.0794087
gene116	CTL_t13	tRNA-His	47	35	38	50	5931.54	3624.34	1769.84	2387.41	42.5401	48.2869	36.7932	0.761971	-0.392192	0.202635	0.260651
gene117	16S_rRNA	CTL_r01	0	0	0	0	351.65	240.68	146.424	195.939	0	0	0	NA	NA	NA	NA
gene118	23S_rRNA	CTL_r03	123	83	38	114	648.277	587.629	327.177	455.323	90.7433	60.4094	121.077	2.00428	1.00308	0.000199	0.000474
gene119	5S_rRNA2	CTL_r05	0	0	0	0	29195.9	23798.7	34073.4	42329.2	0	0	0	NA	NA	NA	NA
gene12	CTL0012	CTL0012	1675	1385	2186	2816	466.234	413.182	486.398	426.147	1949.96	1805.59	2094.32	1.15991	0.21401	0.0841773	0.119702
gene120	CTL0109	dmpP	2579	2849	1628	2457	544.613	644.011	148.352	165.118	2456.79	3221.09	1692.5	0.525442	-0.928397	1.80073e-13	1.04667e-12
gene121	CTL0110	yajC	2170	2117	1317	1501	2538.08	2533.95	1188.36	970.551	1863.71	2537.81	1189.61	0.468753	-1.0931	2.08677e-19	1.67301e-18
gene122	CTL0111	CTL0111	543	658	1189	1826	74.7319	88.9983	181.857	194.16	980.864	713.984	1247.74	1.74758	0.80536	5.5991e-10	2.50344e-09
gene123	CTL0112	hctA	271	323	57	112	273.483	404.14	32.6405	34.5467	210.929	353.014	68.8429	0.195015	-2.35835	9.4075e-28	1.24985e-26
gene124	CTL0113	CTL0113	585	587	517	740	58.5488	65.2253	45.0737	52.1046	608.403	694.182	522.625	0.752864	-0.409538	0.00688883	0.0123204
gene125	CTL0114	hemG	938	834	820	1046	169.21	158.015	120.642	124.078	914.44	1047.08	781.802	0.746651	-0.421494	0.0015417	0.00313052
gene126	CTL0115	hemN2	1298	1176	1013	1290	280.349	281.71	186.857	197.816	1213.72	1462.43	965.002	0.659862	-0.599764	2.04139e-06	6.32831e-06
gene127	CTL0116	hemE	969	820	1058	1436	275.42	253.323	268.483	297.993	1048.35	1056.1	1040.6	0.985321	-0.0213341	0.87433	0.909537
gene128	CTL0117	mfd	3937	3958	6416	8531	309.055	346.463	459.324	494.262	5460.74	4676.43	6245.05	1.33543	0.417307	0.000938673	0.00198401
gene129	CTL0118	alaS	7312	6431	10177	11738	746.369	722.384	927.926	868.768	8681.48	8119.04	9243.93	1.13855	0.187198	0.165787	0.21957
gene13	CTL0013	CTL0013	210	152	244	275	666.818	498.159	684.735	581.545	216.155	213.052	219.258	1.02913	0.0414203	0.927979	0.950463
gene130	16S_rRNA2	CTL_r02	0	0	0	0	351.65	240.68	146.424	195.939	0	0	0	NA	NA	NA	NA
gene131	23S_rRNA2	CTL_r04	135	74	51	90	649.285	586.52	328.244	453.663	90.0973	57.8286	122.366	2.11601	1.08135	2.77e-05	7.53e-05
gene132	5S_rRNA	CTL_r06	0	0	0	0	29195.9	23798.7	34073.4	42329.2	0	0	0	NA	NA	NA	NA
gene133	CTL0119	tktB	4903	5691	7353	10522	642.436	822.282	874.583	1009.35	6862.41	6292.78	7432.04	1.18104	0.240061	0.044269	0.0668347
gene134	CTL0120	amn	770	1003	775	1438	200.244	297.686	71.2386	74.663	980.115	1055.5	904.728	0.857155	-0.222373	0.166331	0.219728
gene135	CTL0121	efp	3349	2886	3348	4080	2330	2234.26	2105.36	2059.58	3401.84	3682.02	3121.66	0.847811	-0.238185	0.0526948	0.0780353
gene136	CTL0122	CTL0122	404	405	539	742	1046.05	874.122	204.01	207.456	506.574	479.166	533.982	1.1144	0.156266	0.294831	0.359362
gene137	CTL0123	CTL0123	487	542	873	1397	117.563	119.665	46.081	63.2186	773.812	610.72	936.905	1.5341	0.617393	5.1511e-06	1.5208e-05
gene138	CTL0124	groEL2	957	893	1859	2660	129.708	136.422	202.081	223.598	1486.56	1094.2	1878.91	1.71715	0.780014	2.07134e-10	9.53636e-10
gene139	CTL_t08	tRNA-Cys	73	72	125	237	6007.58	4719.61	8450.49	8704.84	116.824	85.8553	147.793	1.72142	0.783596	0.000689102	0.00148006
gene14	CTL0014	CTL0014	1455	1615	1181	1604	300.102	367.757	216.95	238.937	1491.97	1821.97	1161.96	0.63775	-0.648936	2.11601e-07	7.51101e-07
gene140	CTL0125	murF	1264	1036	186	236	255.502	229.814	31.2047	31.878	766.891	1356.91	176.869	0.130347	-2.93957	5.73151e-82	4.10023e-80
gene141	CTL0126	mraY	467	516	233	292	118.34	139.144	47.6821	43.4162	401.779	583.336	220.221	0.37752	-1.40537	5.43945e-17	3.86159e-16
gene142	CTL0127	murD	2404	2421	2260	2723	552.86	611.143	465.65	456.65	2476.9	2858.08	2095.73	0.733265	-0.447594	0.000240975	0.00056167
gene143	CTL0128	nlpD	1963	1743	1738	2188	896.096	874.388	709.998	721.787	1918.08	2189.82	1646.33	0.751811	-0.411558	0.000591308	0.00129392
gene144	CTL0129	ftsW	959	843	905	1219	221.36	217.543	185.074	198.627	975.619	1064.57	886.67	0.832892	-0.263798	0.046711	0.0698827
gene145	CTL0130	murG	330	283	321	413	82.6633	78.9952	67.3579	67.9103	334.658	361.967	307.349	0.849109	-0.235979	0.165976	0.21957
gene146	CTL0131	murC	5005	5084	8338	10476	444.093	515.322	786.629	798.541	6933.87	5977.21	7890.54	1.3201	0.400652	0.00155206	0.00314469
gene147	CTL0132	CTL0132	6810	5674	2241	2556	7213.4	6612.43	1632.21	1521.01	4696.19	7367.45	2024.93	0.274849	-1.86329	7.10171e-46	2.20153e-44
gene148	CTL0133	CTL0133	237	181	204	276	61.571	49.8983	36.622	30.2274	223.292	246.266	200.318	0.813423	-0.297922	0.123415	0.168047
gene149	CTL0134	rbsV	142	118	92	125	236.138	214.369	140.917	156.144	121.983	153.431	90.535	0.590068	-0.761047	0.00118216	0.00244314
gene15	CTL0015	CTL0015	448	488	409	539	282.071	346.061	215.172	238.338	475.806	555.29	396.322	0.713721	-0.486568	0.00224688	0.00442712
gene150	CTL0135	miaA	838	722	1094	1346	234.069	222.545	286.956	281.694	973.003	921.239	1024.77	1.11238	0.153647	0.270004	0.33347
gene151	CTL0136	CTL0136	812	811	497	612	167.72	186.05	54.5935	48.9798	713.481	961.224	465.738	0.484526	-1.04535	2.8083e-13	1.58286e-12
gene152	CTL0137	CTL0137	7828	8360	9187	12242	1266.56	1492.38	1339.8	1448.19	9275.99	9599.96	8952.02	0.932506	-0.100816	0.457329	0.525082
gene153	CTL0138	CTL0138	3041	3698	6535	8050	4054.6	5357.54	7798.27	7914.43	5065.78	4006.55	6125	1.52875	0.612351	1.42792e-06	4.57921e-06
gene154	CTL0139	fabF	10441	9264	16476	21820	2415.24	2363.3	3417.04	3663.64	13824	11643.2	16004.8	1.3746	0.459014	0.000516979	0.00115575
gene155	CTL0140	CTL0140	4481	4178	5791	6825	3429.42	3743.8	4119.4	3840.25	5217.61	5121.39	5313.84	1.03758	0.0532191	0.723364	0.775033
gene156	CTL0141	ppa	2262	1940	1091	1361	1147.42	1066.48	411.66	401.315	1755.04	2481.22	1028.85	0.414656	-1.27001	3.72459e-25	4.27638e-24
gene157	CTL0142	ldh	5882	5337	1839	2157	1711.47	1702.31	470.176	440.796	4157.81	6631.97	1683.65	0.253869	-1.97784	1.81079e-50	6.23717e-49
gene158	CTL0143	cysQ	2040	2100	1125	1356	88.5205	94.7546	110.244	118.612	1748.4	2453.37	1043.42	0.4253	-1.23345	9.72973e-24	9.83548e-23
gene159	CTL0144	CTL0144	2796	2508	3977	5248	1173.16	1154.05	1533.28	1641.21	3495.48	3134.69	3856.28	1.2302	0.298888	0.0191098	0.0314551
gene16	CTL0016	CTL0016	1194	1295	1020	1261	275.024	333.336	209.235	207.678	1217.09	1476.5	957.68	0.648617	-0.624562	8.79329e-07	2.86939e-06
gene160	CTL0145	aas	3733	3562	5476	6579	581.304	610.201	782.843	759.221	4693.81	4316.61	5071.01	1.17477	0.232375	0.0761873	0.109174
gene161	CTL0146	bioF	1769	1736	2009	2523	468.261	515.596	480.043	492.607	1987.94	2075.12	1900.77	0.915976	-0.126618	0.29113	0.35672
gene162	CTL0147	priA	596	622	993	1295	38.6867	43.0717	56.7248	51.8433	839.588	721.984	957.193	1.32578	0.406843	0.00276033	0.00530394
gene163	CTL0148	CTL0148	111	97	151	180	23.6229	22.6649	38.692	33.5007	131.088	122.866	139.31	1.13384	0.181216	0.46637	0.534143
gene164	CTL0149	CTL0149	529	446	280	378	364.367	338.883	173.6	192.207	425.087	575.53	274.643	0.477199	-1.06734	6.21363e-11	2.94831e-10
gene165	CTL0150	lysS	3110	2806	3380	3823	538.48	533.141	523.131	473.133	3269.52	3496.78	3042.27	0.87002	-0.200879	0.0918867	0.130068
gene166	CTL0151	cysS	1300	1326	1356	1578	214.319	231.763	164.389	149.374	1396.37	1555.89	1236.85	0.794942	-0.331078	0.00649219	0.0116334
gene167	CTL0152	CTL0152	4590	3998	1922	2625	1136.92	1007.22	92.5179	92.6595	3484.51	5072.62	1896.41	0.373851	-1.41946	9.06704e-28	1.22208e-26
gene168	CTL0153	rnpA	2895	2927	5162	6705	4281.73	4759.83	6869.81	7151.17	4207.42	3448.92	4965.93	1.43985	0.525921	3.90368e-05	0.000103431
gene169	CTL0153A	rpmH	637	481	708	925	20184.2	16591.7	19767.3	20100.6	670.808	658.528	683.089	1.0373	0.052828	0.754035	0.805112
gene17	CTL0017	CTL0017	221	194	194	280	150.394	143.625	118.205	133.939	221.065	245.163	196.967	0.803413	-0.315786	0.114912	0.158559
gene170	CTL0154	rpmJ	2765	2748	3667	4771	20641.3	18718.9	23261.2	23488.9	3397.69	3264.77	3530.62	1.08143	0.112943	0.366312	0.434819
gene171	CTL0155	rpsN	3461	2778	4356	5500	6239.17	5497.91	7115.22	7303.68	3905.74	3679.27	4132.21	1.12311	0.167494	0.211753	0.27088
gene172	CTL0156	CTL0156	1712	2207	3939	5287	200.712	191.802	25.0351	22.6463	3092.46	2332.59	3852.33	1.65152	0.723795	5.84282e-09	2.42581e-08
gene173	CTL0157	CTL0157	150	201	410	570	105.561	156.291	25.44	35.2974	308.657	209.07	408.244	1.95266	0.965442	4.57395e-08	1.73623e-07
gene174	CTL0158	CTL0158	1877	1427	1505	2004	1491.05	1204.1	1007.78	1083.29	1706.18	1946.39	1465.97	0.753172	-0.408949	0.000660268	0.00142802
gene175	CTL0159	uvrC	967	845	1203	1691	52.1531	50.3655	66.0408	73.9559	1137.52	1070.35	1204.69	1.12551	0.170576	0.17416	0.229093
gene176	CTL0160	mutS	3223	2966	5283	6609	329.198	330.916	486.579	488.985	4324.24	3659.56	4988.91	1.36325	0.447055	0.000545715	0.00121415
gene178	CTL0162	dnaG	734	733	1485	1760	110.55	121.928	200.399	190.234	1117.55	868.831	1366.27	1.57254	0.6531	5.41258e-07	1.81722e-06
gene179	CTL0163	CTL0163	31	26	51	71	52.0377	51.2092	90.7098	109.134	42.2303	33.643	50.8176	1.5105	0.595023	0.0572103	0.0839205
gene18	CTL0018	recA	6577	5170	6769	7875	1786.55	1541.1	1630.4	1529.65	6549.02	6924.65	6173.38	0.891509	-0.16568	0.153924	0.205379
gene180	CTL0164	CTL0164	5856	3921	5459	6594	4079.5	3106.93	3427.69	3323.07	5406.98	5745.62	5068.34	0.882122	-0.180949	0.119696	0.164427
gene181	CTL0165	glyQ	3999	3700	6874	8723	334.064	338.724	511.569	524.882	5544.94	4552.91	6536.98	1.43578	0.521837	4.53112e-05	0.000118038
gene182	CTL0166	pgsA	741	548	1447	1916	363.709	294.547	659.776	696.121	1082.22	758.946	1405.5	1.85191	0.88901	1.41296e-11	7.10298e-11
gene183	CTL0167	glgA	716	695	209	331	119.017	126.941	9.84784	10.2892	529.113	835.199	223.027	0.267034	-1.9049	1.83933e-32	3.22751e-31
gene184	CTL_t09	tRNA-Gln	610	427	524	930	155105	112867	71523.5	104994	603.021	609.927	596.114	0.977353	-0.0330482	0.911928	0.937119
gene185	CTL0168	rplY	8559	9353	17572	21710	5685.68	6895.52	10523.6	10473.8	13560.2	10627.1	16493.3	1.552	0.634129	1.48974e-06	4.74472e-06
gene186	CTL0169	pth	2791	3189	6745	9000	1968.92	2494.19	4270.74	4630.73	5063.96	3551	6576.93	1.85213	0.889189	2.75658e-12	1.44023e-11
gene187	CTL0170	rpsF	11135	11554	12252	13547	14247.3	15393.5	13296.3	11904.7	12180.4	13447.7	10913.1	0.811523	-0.301295	0.016828	0.0279965
gene188	CTL0171	rpsR	6552	6184	6846	7684	23572.7	24549.6	22429.1	20068.8	6837.31	7534.55	6140.07	0.814923	-0.295264	0.0153083	0.0256518
gene189	CTL0172	rplI	10110	7363	8755	10463	7289.33	5776.21	5582.38	5409.65	9185.93	10284.8	8087.03	0.786307	-0.346835	0.00440558	0.00817801
gene19	CTL0019	CTL0019	847	812	572	756	120.083	126.281	69.9089	76.9686	768.417	981.756	555.078	0.565393	-0.822673	4.96396e-09	2.0795e-08
gene190	CTL0173	ispE	1146	1152	1978	2542	187.151	232.582	447.174	483.903	1626.99	1361.17	1892.81	1.39058	0.475688	9.48838e-05	0.000239788
gene191	CTL0174	CTL0174	666	791	950	1485	102.881	125.077	118.54	145.53	936.191	865.836	1006.55	1.16251	0.217248	0.0731633	0.105165
gene192	CTL0175	ptr	6204	6359	6626	9237	553.824	623.528	521.977	589.121	7025.59	7444.24	6606.94	0.887524	-0.172143	0.195965	0.253473
gene193	CTL0176	plsB	1685	1570	698	804	476.557	487.449	159.729	141.031	1279.38	1925.15	633.612	0.329123	-1.6033	5.46595e-36	1.23984e-34
gene194	CTL0177	cafE	5911	5432	2407	2734	1068.77	1078.9	386.639	354.417	4438.84	6706.94	2170.74	0.323657	-1.62746	9.10785e-36	2.01674e-34
gene195	CTL0178a	CTL0178a	16	22	21	22	0	0	0	0	20.4503	22.6455	18.255	0.806121	-0.310931	0.418921	0.485176
gene196	CTL0178	CTL0178	724	863	955	1017	774.773	1020.96	920.65	797.338	889.712	943.156	836.267	0.886669	-0.173532	0.178074	0.233911
gene197	CTL0179	CTL0179	1092	956	1461	1783	4446.65	3925.03	5108.32	5342.74	1286.49	1209.8	1363.18	1.12678	0.172204	0.18961	0.246625
gene198	CTL0181	rpmF	1595	1179	1766	2450	7070.3	4309.25	6660.16	7091.78	1694.9	1633.28	1756.53	1.07546	0.104956	0.400985	0.469667
gene199	CTL0182	plsX	2186	1925	3660	4683	631.456	613.072	973.242	1015.52	2961.76	2428.74	3494.77	1.43892	0.52499	3.24582e-05	8.72431e-05
gene2	CTL0003	CTL0003	129	121	273	394	120.582	114.008	237.65	263.612	212.524	147.881	277.168	1.87427	0.906327	5.37492e-06	1.57687e-05
gene20	CTL0020	recD	834	1015	1174	1485	148.21	198.491	182.609	186.018	1106.99	1099.31	1114.67	1.01398	0.0200301	0.842182	0.882015
gene200	CTL0183	pmpD	21774	21012	9720	12056	1175.18	1257.7	473.075	471.255	17231.8	25323	9140.67	0.360964	-1.47007	3.41794e-26	4.12816e-25
gene201	CTL0184	CTL0184	1340	1211	1277	1477	506.291	505.934	444.689	409.321	1334.66	1507.87	1161.44	0.770252	-0.376597	0.00189734	0.00378654
gene202	CTL0185	CTL0185	112	113	138	201	26.9372	29.6269	13.1522	7.0966	137.034	133.283	140.784	1.05628	0.0789898	0.704111	0.759655
gene203	CTL0186	CTL0186	27	33	48	48	18.3897	20.2259	19.2047	6.66155	38.2789	35.6754	40.8824	1.14596	0.196551	0.602849	0.665653
gene204	CTL0187	glmM	1282	1447	2216	3032	263.807	325.416	407.798	450.434	1904.32	1620.13	2188.51	1.35082	0.433841	0.000252019	0.000585943
gene205	CTL0188	glmS	5704	5230	3853	4897	845.963	857.675	511.052	527.101	5065.86	6464.82	3666.9	0.567209	-0.818049	1.61336e-10	7.46478e-10
gene206	CTL0189	tyrP	3587	3310	4879	6174	835.285	834.558	1034.57	1059.91	4355.9	4078.42	4633.38	1.13607	0.184055	0.156882	0.208728
gene207	CTL0190	CTL0190	3932	3951	4766	6384	884.937	945.895	922.43	1009.32	4662.8	4669.27	4656.33	0.997227	-0.00400611	0.997027	0.997027
gene208	CTL0191	CTL0191	4823	3095	2545	3262	2109.84	1468.45	958.147	998.683	3540.8	4649.4	2432.19	0.523119	-0.934789	1.55891e-13	9.11817e-13
gene209	CTL0192	ftsY	1634	1935	577	771	549.668	707.307	142.066	147.059	1341.91	2120.79	563.027	0.26548	-1.91333	5.73002e-49	1.90319e-47
gene21	CTL0021	CTL0021	107	125	179	258	408.393	350.916	536.926	739.69	159.716	137.824	181.608	1.31768	0.398004	0.0582702	0.0852064
gene210	CTL0193	sucC	358	416	177	190	83.2001	103.578	35.41	29.9538	307.656	459.762	155.551	0.338329	-1.5635	4.42954e-18	3.29558e-17
gene211	CTL0194	sucD	415	432	263	344	140.3	160.306	79.387	83.2129	377.967	502.044	253.891	0.505714	-0.983608	5.62418e-09	2.34551e-08
gene212	CTL0195	htrA	3332	2873	3892	4672	584.834	569.725	623.494	595.3	3633.52	3664.34	3602.7	0.983178	-0.0244753	0.793042	0.840968
gene213	CTL0196	CTL0196	7357	7414	14408	20012	650.268	718.457	1137.24	1280.81	11544.5	8749.68	14339.4	1.63885	0.712684	2.88274e-08	1.1312e-07
gene214	CTL0197	rmuC	1506	1718	2455	3231	225.467	277.828	293.524	278.036	2145.85	1914.39	2377.31	1.24181	0.312444	0.00849133	0.0149563
gene215	CTL0198	pssA	1504	1159	1786	2332	537.538	423.535	557.025	570.617	1645.91	1569.19	1722.64	1.09779	0.134605	0.292281	0.35766
gene216	CTL0199	nrdA	6679	6902	16181	21282	534.875	603.176	1155.88	1230.24	11856.3	8048.74	15663.9	1.94613	0.960608	1.49767e-13	8.87154e-13
gene217	CTL0200	nrdB	3165	2144	2848	3684	882.726	646.069	709.183	723.456	2927.39	3120.61	2734.17	0.876166	-0.190724	0.106652	0.148483
gene218	CTL0201	trmB	672	667	1441	2347	153.513	135.758	64.0649	63.8754	1177.28	792.928	1561.64	1.96946	0.9778	1.06339e-14	6.82039e-14
gene219	CTL_t36	tRNA-Val2	8	5	5	8	9885.9	9423.3	6489.41	7639.7	6.49766	7.62974	5.36559	0.703246	-0.507898	0.488214	0.553706
gene22	CTL0022	CTL0022	649	626	707	942	253.261	263.451	233.483	243.16	721.742	754.604	688.879	0.912901	-0.13147	0.366557	0.434819
gene220	CTL0202	CTL0202	193	180	139	169	96.8172	91.6755	64.2808	54.3491	175.036	220.613	129.459	0.586813	-0.769027	0.000239508	0.000559655
gene221	CTL0203	murB	270	284	178	233	84.6892	92.3461	39.0428	41.8698	250.171	328.441	171.901	0.523384	-0.934058	8.94187e-07	2.90767e-06
gene222	CTL0204	nusB	1608	1278	1922	2604	1201.38	1056.18	1278.2	1391.45	1795.13	1701.61	1888.66	1.10992	0.150461	0.221678	0.280109
gene223	CTL0205	infC	9495	9135	13361	18204	5915.7	6300.19	7369.38	8080.91	12096.2	11025.5	13166.9	1.19421	0.256061	0.0449231	0.0676027
gene224	CTL0206	rpmI	3985	4239	5722	6966	23402.8	23758.7	28583.8	30266.3	5104.63	4876.7	5332.56	1.09348	0.128924	0.3161	0.380302
gene225	CTL0207	rplT	6152	5326	7714	9180	8763.4	8410.49	9889.99	9516.11	6944.96	6778.83	7111.1	1.04902	0.0690354	0.639237	0.696941
gene226	CTL0208	pheS	10545	9075	13543	15768	3118.94	2952.37	3586.63	3380.77	11971	11586.1	12355.8	1.06644	0.0927969	0.531494	0.592673
gene227	CTL_t27	tRNA-Ser3	556	416	575	747	108675	95289.2	85389.1	93168.3	562.817	572.429	553.205	0.966417	-0.0492819	0.711876	0.766256
gene228	CTL0209	CTL0209	318	315	275	513	34.4369	37.118	27.1266	38.1223	348.439	374.835	322.044	0.859164	-0.218994	0.273293	0.337086
gene229	CTL0210	CTL0210	479	545	891	1243	99.113	115.299	92.6191	103.567	748.391	608.014	888.768	1.46176	0.547702	7.4065e-05	0.000189232
gene23	CTL0023	CTL0023	640	628	623	950	552.061	593.987	472.683	586.28	700.999	750.714	651.283	0.867551	-0.204979	0.182917	0.238923
gene230	CTL0211	CTL0211	764	732	758	1030	169.921	181.584	141.691	153.934	815.628	885.286	745.97	0.842631	-0.247027	0.0782011	0.111716
gene231	CTL0212	tilS	603	523	661	848	170.525	160.759	169.858	171.846	648.51	665.032	631.988	0.950312	-0.0735274	0.59962	0.663865
gene232	CTL0213	ftsH	5865	5816	5736	7028	559.073	608.654	486.922	479.916	6139.66	6917.12	5362.2	0.775207	-0.367347	0.00352959	0.00665825
gene233	CTL0214	pnp	13300	12299	23228	30538	1706.21	1738.28	2668.17	2843.42	18809.6	15138.2	22481.1	1.48506	0.570522	3.79152e-05	0.000100746
gene234	CTL0215	rpsO	5342	5545	8055	10588	12448.4	13332.6	16338.3	17373.7	7123.99	6452.72	7795.26	1.20806	0.27269	0.0285913	0.0453752
gene235	CTL0216	CTL0216	151	160	246	324	130.639	153.947	186.799	196.668	211.354	184.404	238.304	1.2923	0.369937	0.0605505	0.0879875
gene236	CTL0217	CTL0217	95	126	125	189	323.597	415.227	380.852	438.494	130.846	131.611	130.081	0.988371	-0.0168751	0.996827	0.997027
gene237	CTL0218	CTL0218	538	591	630	837	188.687	222.006	168.027	191.452	641.432	669.9	612.965	0.91501	-0.128141	0.408666	0.476858
gene238	CTL0219	CTL0219	116	123	174	289	3.10226	7.67707	5.55388	3.93322	166.174	141.714	190.634	1.3452	0.42782	0.0360252	0.0556536
gene239	CTL0220	CTL0220	221	218	310	422	7.25664	7.09443	8.66088	5.25735	282.648	259.935	305.36	1.17476	0.232362	0.192974	0.250302
gene24	CTL0024	kdsA	2433	2197	2514	3367	958.09	936.723	868.442	917.226	2596.34	2736.71	2455.97	0.897419	-0.156146	0.209337	0.268529
gene240	CTL0221	CTL0221	371	344	547	790	7.96683	9.73594	1.58475	1.92396	489.199	422.843	555.556	1.31386	0.393812	0.010277	0.0178981
gene241	CTL0222	CTL0222	4752	4727	965	1055	35093.3	38444.6	6594.67	5724.82	3234.31	5613.51	855.117	0.152332	-2.71471	3.21344e-90	2.71682e-88
gene242	CTL0223	CTL0223	2578	2398	1177	1526	579.044	593.947	196.635	197.889	2037.09	2942.93	1131.25	0.384396	-1.37933	4.79824e-29	7.19736e-28
gene243	CTL0224	map	2637	2456	4257	5652	940.304	955.842	1366.82	1467.02	3576.36	3012.2	4140.51	1.37458	0.458991	0.000313645	0.000722004
gene244	CTL0225	CTL0225	1286	1182	2075	3009	687.657	698.048	999.948	1164.49	1785.63	1459.3	2111.96	1.44725	0.53331	8.54849e-06	2.46897e-05
gene245	CTL0226	CTL0226	3037	2852	4509	6001	1697.03	1758.61	2265.08	2417.85	3937.25	3483.55	4390.94	1.26048	0.33397	0.00881851	0.0155032
gene246	CTL0227	CTL0227	1712	1574	3662	5039	244.697	244.087	485.258	532.518	2785.04	1942.98	3627.1	1.86677	0.900547	5.50289e-13	3.02822e-12
gene248	CTL0231	CTL0231	2497	2057	2063	2629	380.835	347.59	278.082	279.096	2326.45	2686.95	1965.95	0.731664	-0.450748	0.000186019	0.00044587
gene249	CTL0232	CTL0232	1202	1061	3326	4103	245.618	233.466	612.851	615.65	2228.27	1337.02	3119.52	2.33319	1.2223	7.4236e-23	7.04485e-22
gene25	CTL_t03	tRNA-Arg	198	184	231	422	3587.09	2367.16	1926.56	2598.81	246.573	225.92	267.226	1.18283	0.242246	0.156714	0.208728
gene250	CTL0233	cpa	12530	10548	2857	3224	1806.86	1669.37	369.274	334.332	8095.51	13622.3	2568.78	0.188572	-2.40681	8.42936e-74	5.5995e-72
gene251	CTL0234	ispH	21529	16593	7973	7938	6976.41	5920.15	2327.88	1870.58	14620.7	22463.7	6777.82	0.301724	-1.7287	8.03661e-38	1.96685e-36
gene252	CTL0235	copD2	1594	1620	1258	1813	159.955	192.322	108.113	126.131	1590.2	1904.15	1276.26	0.670251	-0.577228	3.74411e-06	1.12687e-05
gene253	CTL0236	copB2	663	702	839	1229	116.646	135.228	129.645	153.835	833.925	809.349	858.501	1.06073	0.0850572	0.474636	0.541609
gene254	CTL0237	lcrH	351	356	409	681	293.502	324.689	300.028	404.856	433.784	418.848	448.72	1.07132	0.0993898	0.453529	0.522008
gene255	CTL0238	CTL0238	3844	3582	3068	4436	792.498	817.098	574.523	679.209	3754.97	4392.08	3117.86	0.709883	-0.494347	0.000150266	0.000365831
gene256	CTL_t15	tRNA-Leu4	157	120	229	413	31400.2	26102.5	27453.7	39414.1	213.069	163.198	262.939	1.61117	0.688108	0.000389983	0.000891117
gene257	CTL0238b	CTL0238b	622	862	3647	5820	1212.53	1893.1	6847	8816.59	2396.28	884.5	3908.05	4.41837	2.14352	6.68284e-64	2.95954e-62
gene258	CTL0243	xerD	640	676	1815	3174	139.423	129.517	22.5207	17.4679	1413.8	780.258	2047.34	2.62392	1.39173	5.09591e-29	7.52253e-28
gene259	CTL0244	CTL0244	829	845	1317	1607	236.789	274.105	339.077	331.846	1110.27	991.825	1228.72	1.23885	0.309	0.017435	0.028903
gene26	CTL0025	CTL0025	421	365	300	505	1052.9	1015.77	659.972	880.891	397.69	464.22	331.16	0.71337	-0.487278	0.00443652	0.00821905
gene260	CTL0245	glgB	5731	5559	2726	3533	679.534	725.237	229.039	232.489	4651.12	6682.68	2619.56	0.391993	-1.3511	3.22915e-25	3.75389e-24
gene261	CTL0246	CTL0246	772	732	2037	2735	149.96	138.268	496.747	534.547	1441.17	889.838	1992.51	2.23918	1.16297	1.53795e-20	1.30026e-19
gene262	CTL0247	CTL0247	753	775	1099	1490	159.17	167.021	93.3855	89.8871	992.905	905.493	1080.32	1.19307	0.254677	0.0479194	0.0714324
gene263	CTL0248	pmpE	2041	2020	3267	4365	170.61	182.063	240.52	256.865	2796.21	2404.7	3187.72	1.32562	0.406667	0.000985929	0.00206978
gene264	CTL0249	pmpF	2656	2842	4264	5642	171.249	198.463	233.108	244.775	3700.4	3260.6	4140.2	1.26977	0.344564	0.00618754	0.0111736
gene265	CTL0250	pmpG	5599	5929	2054	2930	474.485	554.078	144.429	167.823	4453.99	6835.31	2072.67	0.30323	-1.72152	1.54716e-38	3.99683e-37
gene266	CTL0251	pmpH	5201	5786	1671	2194	439.718	539.406	118.423	124.991	4068.51	6520.82	1616.21	0.247853	-2.01244	3.0763e-51	1.10037e-49
gene267	CTL0252	CTL0252	393	334	1268	1550	101.319	108.701	499.096	490.414	806.621	429.206	1184.03	2.75866	1.46397	1.3206e-24	1.44489e-23
gene268	CTL0254	pmpI	12168	7837	5075	5867	1142.31	825.146	374.326	341.655	8181.17	11747.6	4614.71	0.39282	-1.34806	1.88891e-26	2.31143e-25
gene269	CTL0255	CTL0255	350	383	203	280	24.4384	22.7699	15.3269	17.0287	318.105	434.898	201.312	0.462894	-1.11125	4.7561e-10	2.14717e-09
gene27	CTL0026	CTL0026	132	169	150	234	273.28	376.866	274.729	347.241	168.943	179.132	158.754	0.886239	-0.174232	0.492226	0.555967
gene270	CTL0256	CTL0256	2826	2179	253	327	7849.34	6797.7	562.668	612.598	1596.02	2949.26	242.79	0.0823226	-3.60257	2.5116e-149	1.16789e-146
gene271	CTL0257	gatC	1145	1001	914	1177	2079.2	1880.33	1410.81	1565.09	1071.59	1267.66	875.516	0.690658	-0.533958	3.50103e-05	9.3562e-05
gene272	CTL0258	gatA	7317	6386	5450	6298	1401.08	1342.89	933.094	871.366	6524.48	8094.18	4954.77	0.612139	-0.708068	1.49899e-08	5.9831e-08
gene273	CTL0259	gatB	9351	8748	6841	7606	1664	1731.25	1111.97	985.172	8407.14	10705.4	6108.88	0.570635	-0.80936	1.09554e-10	5.11986e-10
gene274	CTL0260	CTL0260	499	400	324	406	116.07	97.4092	50.4721	42.4444	418.18	530.146	306.214	0.577603	-0.791849	9.24155e-07	2.99465e-06
gene275	CTL0261	CTL0261	111	82	118	208	60.0714	45.5147	59.7465	85.5913	123.673	113.633	133.713	1.1767	0.23475	0.286889	0.35292
gene276	CTL0262	CTL0262	1915	1816	333	433	568.28	593.738	49.4638	49.036	1263.98	2207.44	320.522	0.1452	-2.78388	1.16825e-92	1.81079e-90
gene277	CTL0263	rnhC	655	571	371	451	136.278	110.301	100.092	92.656	534.836	724.166	345.507	0.47711	-1.06761	2.87555e-12	1.494e-11
gene278	CTL0264	CTL0264	519	473	533	747	471.527	464.392	327.112	361.802	559.695	586.459	532.931	0.908728	-0.13808	0.381084	0.450328
gene279	CTL0265	htrB	1070	1025	3296	4150	151.493	157.62	481.384	491.161	2181.07	1239.75	3122.38	2.51856	1.3326	6.13999e-27	7.61359e-26
gene28	CTL0027	sfhB	539	475	445	632	147.642	144.007	104.15	117.749	523.544	599.07	448.017	0.747854	-0.419171	0.00697658	0.0124295
gene280	CTL0266	CTL0266	2426	2232	4196	5860	524.427	538.527	755.535	851.13	3471.04	2754.27	4187.82	1.52049	0.604532	1.80952e-06	5.68531e-06
gene281	CTL0267	CTL0267	2946	2876	2958	3731	1143.18	1238.7	1022.56	1042.32	3125.58	3446.54	2804.62	0.813747	-0.297348	0.0179317	0.0296207
gene282	CTL0268	cydA	3172	3328	670	818	638.837	740.9	111.523	112.984	2239.31	3853.35	625.262	0.162264	-2.62358	1.61514e-90	1.50208e-88
gene283	CTL0269	cydB	1877	1611	405	536	521.225	489.989	90.7141	94.8695	1226.46	2059.64	393.284	0.190948	-2.38875	5.43376e-71	2.97259e-69
gene284	CTL0270	CTL0270	642	744	489	647	106.479	133.702	70.492	78.1073	649.021	823.251	474.792	0.576728	-0.794038	7.50132e-08	2.8017e-07
gene285	CTL0271	CTL0271	5080	3560	5073	4617	2223.05	1709.17	1962.86	1422.15	4617.17	5081.85	4152.49	0.817122	-0.291377	0.00989813	0.0172707
gene286	CTL0272	CTL0272	5178	4672	7132	7794	1064.81	1061.53	1295.02	1138.23	6070.39	5822.06	6318.72	1.08531	0.118103	0.416635	0.484321
gene287	CTL0273	CTL0273	1006	1218	2102	2766	488.637	669.796	1076.48	1228.55	1678.73	1322.13	2035.33	1.53943	0.6224	2.35397e-07	8.2924e-07
gene288	CTL0274	ileS	7207	7093	10867	13479	584.969	631.83	792.846	793.011	9343.09	8466.75	10219.4	1.20701	0.271435	0.034202	0.0531904
gene289	CTL0275	lepB	2450	2168	2835	3660	296.904	285.692	267.847	265.252	2723.79	2728.53	2719.04	0.996523	-0.00502538	0.953264	0.967833
gene29	CTL0028	CTL0028	790	757	424	630	3495.11	3670.61	1054.63	1278.58	676.305	915.468	437.142	0.477507	-1.06641	4.03158e-13	2.25865e-12
gene290	CTL0276	CTL0276	237	205	310	355	88.2066	78.6064	106.085	101.592	270.838	261.038	280.637	1.07508	0.104447	0.628093	0.688017
gene291	CTL0277	rpmE2	4132	2442	3492	4780	7670.42	4888.51	5810.01	6511.25	3651.88	3854.28	3449.47	0.89497	-0.160088	0.180518	0.23612
gene292	CTL0278	prfA	2715	2907	4250	5673	736.077	866.308	1011.54	1085.34	3739.53	3334.18	4144.88	1.24315	0.314	0.0123036	0.0210725
gene293	CTL0279	CTL0279	908	956	1444	2072	328.228	379.474	470.615	546.219	1283.36	1105.1	1461.61	1.32261	0.403384	0.000967941	0.00203662
gene294	CTL0280	ffh	7683	8110	10002	12124	1752.81	1998.81	2016.39	1977.06	9332.73	9363.58	9301.89	0.993412	-0.00953597	0.930342	0.951115
gene295	CTL0281	rpsP	4511	3749	4097	4899	6044.03	5306.75	4792.79	4704.78	4329.91	4874.41	3785.42	0.776591	-0.364773	0.00339425	0.00642904
gene296	CTL0282	trmD	9420	8522	10988	12964	2676.12	2648.31	2784.16	2654.9	10346.7	10605.6	10087.8	0.951181	-0.0722089	0.526228	0.58892
gene297	CTL0283	rplS	4191	3933	4987	5797	5883.26	6075.2	6223.94	5873.55	4675.99	4805.57	4546.4	0.946069	-0.0799832	0.486952	0.552949
gene298	CTL0284	rnhB	4484	4237	5916	7575	2264.7	2391.73	2702.14	2778.5	5405.17	5159.41	5650.93	1.09527	0.131282	0.306026	0.371545
gene299	CTL0285	gmk	1929	1950	3025	4069	1171.25	1288.2	1626.25	1779.62	2629.78	2297.89	2961.68	1.28887	0.366108	0.00269639	0.00523517
gene3	CTL0004	greA	6494	6489	13991	16414	790.466	872.159	1531.54	1436.08	10249.9	7689.27	12810.5	1.66602	0.736403	1.28182e-08	5.13834e-08
gene30	CTL0029	gyrA2	896	900	3220	3956	88.1472	88.4818	482.207	471.99	2038.96	1063.8	3014.11	2.83334	1.5025	1.29492e-33	2.5623e-32
gene300	CTL0286	CTL0286	1452	1250	1800	2054	3531.31	3351.55	3905.88	3641.52	1611.21	1595.61	1626.82	1.01956	0.0279448	0.907825	0.934969
gene301	CTL0287	metG	7149	6188	8320	10330	1165.87	1111.73	1207.91	1219.54	7852.35	7876.72	7827.97	0.993812	-0.00895547	0.904183	0.933285
gene302	CTL0288	recD2	1874	1908	3302	4355	157.781	163.382	210.457	219.153	2720.83	2240.74	3200.93	1.42851	0.514515	3.07061e-05	8.30136e-05
gene303	CTL0289	CTL0289	1614	1268	1738	2150	387.905	305.285	287.01	270.329	1665.59	1698.87	1632.31	0.960822	-0.0576584	0.580635	0.64515
gene304	CTL0290	CTL0290	512	402	410	560	218.978	190.413	153.053	167.03	471.664	538.775	404.554	0.750878	-0.41335	0.0084121	0.0148731
gene305	CTL0291	CTL0291	102	90	139	254	5.88841	7.03954	16.7294	22.8143	137.13	113.436	160.824	1.41775	0.5036	0.0204364	0.0332853
gene307	CTL_t06	tRNA-Asn	764	558	681	1055	310210	160254	222284	296821	748.107	778.188	718.026	0.922689	-0.116084	0.436079	0.503168
gene308	CTL0293	CTL0293	622	337	852	1209	869.559	532.168	1149.83	1318.6	709.378	561.36	857.396	1.52736	0.611036	2.64495e-05	7.2347e-05
gene309	CTL0294	dcd	2603	1589	3587	4419	1670.97	1126.43	2056.94	2053.31	2910.67	2459.21	3362.12	1.36715	0.451172	0.000538119	0.00120012
gene31	CTL0030	gyrB2	691	653	3899	4739	93.061	93.5327	514.711	505.169	2212.96	795.122	3630.8	4.56635	2.19104	2.07119e-65	9.63106e-64
gene310	CTL0295	CTL0295	5	6	7	13	0	25.8387	0	17.0203	7.35709	6.53816	8.17602	1.25051	0.322514	0.630952	0.690336
gene311	CTL0296	ruvB	1514	1247	1571	1944	458.611	415.865	424.984	424.822	1552.36	1629.04	1475.68	0.905861	-0.142639	0.217978	0.276185
gene312	CTL0297	CTL0297	3563	2845	3000	3471	1364.08	1191.93	1020.7	949.61	3253.75	3778.55	2728.95	0.72222	-0.469489	0.000132256	0.000326254
gene313	CTL0298	CTL0298	1655	1520	1331	1588	208.211	206.43	134.795	125.935	1552.89	1877.31	1228.47	0.654378	-0.611804	4.42064e-07	1.50044e-06
gene314	CTL0299	CTL0299	11569	8049	6823	8775	8648.5	6635.16	4581.52	4757.12	9034.41	11537.3	6531.55	0.566126	-0.820804	7.57133e-11	3.57428e-10
gene315	CTL0300	ssb	2494	1880	4127	5300	1954.55	1650.11	2917.59	3003.86	3262.09	2576.3	3947.87	1.53238	0.615774	1.68583e-06	5.31465e-06
gene316	CTL0301	CTL0301	6222	4954	2997	3352	1100.37	979.966	474.016	428.843	4636.64	6589.7	2683.59	0.40724	-1.29605	4.89621e-24	5.05942e-23
gene317	CTL0302	hct2	106	91	55	83	43.3219	35.5922	19.1558	23.8233	86.7521	116.328	57.1765	0.491512	-1.0247	8.588e-05	0.000217625
gene318	CTL0303	CTL0303	367	309	566	586	118.334	108.398	162.871	137.075	444.238	399.024	489.452	1.22662	0.294691	0.0897831	0.127284
gene319	CTL0304	CTL0304	625	502	576	676	281.626	243.9	230.228	217.221	596.057	664.625	527.489	0.793664	-0.333401	0.0194743	0.031942
gene32	CTL0031	hemA	1193	1049	371	482	320.498	286.678	84.5708	82.0942	840.73	1324.51	356.946	0.269492	-1.89169	1.39067e-40	3.69522e-39
gene320	CTL0305	CTL0305	160	179	158	243	26.1747	33.8686	22.0516	27.8872	183.578	201.22	165.936	0.824653	-0.278141	0.215692	0.274409
gene321	CTL0306	CTL0306	98	96	133	198	10.3431	10.4585	10.1544	12.9322	126.058	114.853	137.263	1.19512	0.257157	0.252151	0.314343
gene322	CTL0307	CTL0307	251	246	637	817	15.7568	17.1496	23.0666	26.8742	451.602	294.24	608.964	2.06962	1.04936	9.53714e-11	4.47956e-10
gene323	CTL0308	hemN	735	800	1763	2354	89.5816	97.3675	68.6311	74.636	1315.15	910.639	1719.66	1.88841	0.91717	2.59559e-13	1.48092e-12
gene324	CTL0309	CTL0309	1534	1276	1098	1342	1409.68	1238.58	788.431	753.952	1341.75	1658.27	1025.22	0.618247	-0.693745	1.88574e-08	7.46273e-08
gene325	CTL0310	sucA	795	722	356	467	73.5197	71.9715	22.2272	23.0694	620.471	896.771	344.17	0.383788	-1.38162	2.83435e-20	2.35352e-19
gene326	CTL0311	sucB2	383	416	216	259	96.9868	113.582	42.5521	42.5554	336.913	473.987	199.838	0.42161	-1.24602	9.10836e-13	4.8964e-12
gene327	CTL0312	CTL0312	307	257	497	635	101.315	83.9551	182.623	183.336	403.551	332.876	474.225	1.42463	0.510588	0.00216422	0.0042824
gene328	CTL0313	gcpE	1055	945	2993	3803	143.95	137.571	366.541	381.552	2015.03	1181.98	2848.08	2.40959	1.26879	9.58683e-25	1.07419e-23
gene329	CTL0314	CTL0314	920	1008	1725	2528	236.267	290.412	403.777	477.649	1454.73	1143.93	1765.52	1.54338	0.626089	2.34376e-07	8.28781e-07
gene33	CTL0032	sycE	678	791	588	843	639.07	844.002	510.209	595.284	733.785	872.664	594.905	0.681711	-0.552768	0.000143584	0.00035048
gene330	CTL0315	fer	1862	1813	2864	3647	4024.53	3970.84	5265.4	5441.8	2451.84	2175.44	2728.24	1.25411	0.326667	0.00787815	0.0139556
gene331	CTL_t26	tRNA-Pro2	55	52	61	94	3035.91	4006.87	3261.05	4398.96	63.7172	63.3027	64.1318	1.0131	0.0187713	0.936556	0.95504
gene332	CTL0316	flhA	117	94	127	177	15.2832	12.6485	11.3778	13.8132	125.526	124.434	126.618	1.01756	0.0251072	0.930661	0.951115
gene333	CTL0317	fliA	339	287	73	112	138.328	120.846	19.2002	25.0542	223.058	369.55	76.5664	0.207188	-2.27099	1.16437e-27	1.52516e-26
gene334	CTL0318	tyrS	5037	5059	5517	6775	1165.27	1286.03	1142.56	1136.57	5571.58	5980.03	5163.12	0.863395	-0.211908	0.0921221	0.13012
gene335	CTL0319	gnd	4280	3987	4272	5148	803.468	814.319	694.332	657.365	4425.62	4889.45	3961.78	0.81027	-0.303525	0.0155652	0.0260353
gene336	CTL0320	lepA	4246	4443	7607	10293	628.755	722.835	1012.58	1107.39	6310.46	5150.78	7470.15	1.4503	0.536347	1.89299e-05	5.2709e-05
gene337	CTL0321	CTL0321	17138	12468	25174	28193	3004.24	2392.9	3922.19	3547.81	19990.6	17426.1	22555.1	1.29433	0.372206	0.0117587	0.0202511
gene338	CTL0322	CTL0322	4429	3816	2365	2886	3383.75	3117.27	1626.21	1607.31	3537.77	4868.99	2206.56	0.453187	-1.14182	5.11359e-19	4.0302e-18
gene339	CTL0323	CTL0323	6125	6059	8031	9219	1888.91	2055.74	2218.7	2060.6	7246.57	7214.63	7278.51	1.00885	0.0127169	0.971861	0.979231
gene34	CTL0033	CTL0033	4911	5165	3706	5264	509.279	587.979	339.203	386.768	4852.47	5973.57	3731.37	0.624646	-0.67889	1.92837e-07	6.8712e-07
gene340	CTL0324	CTL0324	3469	3331	4657	5359	1480.41	1563.4	1784.47	1660.88	4124.84	4024.2	4225.48	1.05002	0.0704139	0.632327	0.690575
gene341	CTL0325	CTL0325	3150	3353	4917	5720	703.025	823.358	982.667	928.812	4170.21	3856.22	4484.2	1.16285	0.217662	0.0966396	0.135763
gene342	CTL0326	CTL0326	1947	1815	2881	3816	599.108	619.33	782.21	843.418	2511.92	2225.04	2798.81	1.25787	0.330985	0.00694651	0.0123997
gene343	CTL0327	dxr	2225	2389	3552	4849	478.567	563.376	686.485	761.301	3120.21	2736.53	3503.89	1.28042	0.356613	0.00382007	0.00714821
gene344	CTL0328	CTL0328	8246	7741	12718	14917	1186.19	1227.58	1650.45	1557.31	10550.2	9456.82	11643.6	1.23123	0.300106	0.0227719	0.0367034
gene345	CTL0329	CTL0329	254	286	579	772	5.36462	7.2886	4.2371	6.17284	442.464	320.567	564.361	1.76051	0.815992	3.6386e-07	1.24867e-06
gene346	CTL0330	recF	336	326	1054	1477	86.0587	91.6471	252.378	280.667	722.822	391.848	1053.8	2.6893	1.42723	8.43741e-23	7.92605e-22
gene347	CTL0331	dnaN	3379	3154	10379	13808	779.602	803.569	2163.08	2330.06	6984.66	3864.04	10105.3	2.61521	1.38692	3.51267e-27	4.41458e-26
gene348	CTL0332	smpB	574	517	888	991	511.922	491.593	723.809	645.531	719.584	644.837	794.331	1.23183	0.300806	0.0434913	0.0657673
gene349	CTL0333	apbE	521	387	826	1133	98.7461	92.4231	93.0739	100.204	675.732	534.663	816.801	1.52769	0.611354	2.65356e-05	7.23699e-05
gene35	CTL0034	CTL0034	1150	1232	623	722	2736.47	2987.39	1253.83	1247.18	989.917	1412.68	567.151	0.401471	-1.31663	6.14087e-23	5.94897e-22
gene350	CTL0334	folD	774	639	1093	1498	280.893	257.247	334.255	367.861	957.053	833.734	1080.37	1.29582	0.373868	0.0049417	0.00910056
gene351	CTL0335	CTL0335	135	210	457	640	106.856	186.082	383.739	426.707	331.418	206.075	456.762	2.21649	1.14828	3.99424e-11	1.94484e-10
gene352	CTL0336	ltuB	102	99	40	65	173.327	150.801	37.051	73.0952	81.1347	118.976	43.2937	0.363887	-1.45844	6.9743e-08	2.61536e-07
gene353	CTL0338	CTL0338	125	90	146	173	17.504	14.7113	17.2944	16.5098	130.419	126.524	134.314	1.06157	0.086197	0.778013	0.826917
gene354	CTL0338A	CTL0338A	36	29	68	65	17.5136	11.5575	29.7864	19.0326	47.5722	38.3346	56.8097	1.48194	0.56749	0.0797981	0.113822
gene355	CTL0339	CTL0339	68	85	95	118	15.2306	21.6246	15.6165	17.8556	90.2059	91.0117	89.4001	0.982292	-0.025776	0.959797	0.971945
gene356	CTL0340	CTL0340	1486	1093	1061	1361	201.457	162.464	113.152	113.007	1266.35	1518.32	1014.37	0.668088	-0.58189	2.69067e-06	8.23133e-06
gene357	CTL0341	rpmB	3453	3016	2028	2350	10434.7	10320.2	5567.07	5193.47	2833.66	3821.21	1846.1	0.483119	-1.04955	3.49356e-17	2.49924e-16
gene358	CTL0342	malQ	145	162	159	157	11.5037	15.3774	11.5647	7.43673	158.453	182.221	134.685	0.739131	-0.436098	0.0369829	0.0569439
gene359	CTL0343	scc1	128	109	85	110	98.9706	96.3804	43.3731	39.5861	110.773	139.925	81.6209	0.583317	-0.777647	0.00119922	0.00247288
gene36	CTL0035	CTL0035	1555	1632	683	848	4669.05	5309.42	1860.75	1803.11	1265.97	1889.34	642.608	0.340123	-1.55587	1.41692e-33	2.74528e-32
gene360	CTL0344	copN	861	750	696	886	161.905	158.595	111.165	113.3	807.233	951.561	662.905	0.69665	-0.521494	0.000141572	0.000346478
gene361	CTL0345	lcrD	3065	2848	2956	3783	384.563	393.629	328.547	338.971	3159.93	3497.03	2822.84	0.807211	-0.308982	0.0138874	0.0236112
gene362	CTL0346	sctU	900	824	360	443	242.854	244.794	84.3183	81.9332	678.273	1019.3	337.245	0.330859	-1.59571	2.22578e-27	2.83558e-26
gene363	CTL0347	CTL0347	1222	1113	818	980	316.399	316.847	176.464	165.115	1068.44	1380.41	756.482	0.548014	-0.867716	1.94934e-11	9.74672e-11
gene364	CTL0348	ribF	1146	1129	1420	1778	377.512	406.406	422.949	433.319	1344.27	1347.01	1341.54	0.995939	-0.00587022	0.956547	0.970107
gene365	CTL0349	truB	3017	3279	4389	5692	1357.03	1590.84	1735.8	1818.16	3976.99	3734.99	4218.99	1.12958	0.175793	0.15938	0.211748
gene366	CTL0350	rbfA	1937	1847	2492	3433	2610.44	2692.25	2999.49	3318.59	2354.38	2239.04	2469.71	1.10302	0.141459	0.230844	0.289724
gene367	CTL0351	infB	17242	16678	22074	30433	1743.73	1847.86	1985.96	2210.03	20980.9	20076.5	21885.3	1.09009	0.124449	0.356622	0.425203
gene368	CTL0352	nusA	9921	9827	10782	14216	2301.06	2569.62	2280.57	2417.79	11072.1	11693.9	10450.4	0.89366	-0.162201	0.216347	0.274867
gene369	CTL0353	rpsA	34502	29883	26301	32058	5576.25	5313.83	3803.46	3751.84	31275.5	38025.7	24525.3	0.644967	-0.632702	2.85785e-05	7.74869e-05
gene37	CTL0036	CTL0036	2491	2241	1081	1284	2266.5	2227.37	882.831	860.603	1896.2	2796.79	995.613	0.355984	-1.49012	8.32251e-34	1.6826e-32
gene370	CTL0354	trxB	2735	2388	2647	3555	772.008	742.84	666.159	725.048	2807.83	3026.11	2589.55	0.855733	-0.224767	0.0714281	0.102989
gene371	CTL0355	acpS	830	758	665	859	1220.91	1198.58	909.798	953.532	788.411	938.845	637.978	0.679535	-0.557381	5.78668e-05	0.000149489
gene372	CTL0356	CTL0356	735	743	765	929	220.649	152.066	29.6689	24.699	793.817	875.555	712.079	0.813289	-0.298159	0.0297436	0.0468839
gene373	CTL0357	CTL0357	670	490	699	853	613.65	494.737	564.557	563.961	667.511	682.845	652.176	0.955086	-0.0662976	0.585343	0.649605
gene374	CTL0358	CTL0358	971	986	1098	1430	230.859	222.511	209.489	218.836	1108.55	1159.41	1057.69	0.912266	-0.132473	0.314995	0.380097
gene375	CTL0359	fabI	2988	2453	1994	2204	1043.27	941.215	614.27	544.408	2492.95	3210.09	1775.81	0.553198	-0.854132	1.76434e-12	9.37619e-12
gene376	CTL0360	CTL0360	205	174	905	1125	25.8463	24.0186	109.246	107.646	537.866	223.748	851.984	3.80778	1.92895	7.32162e-33	1.36182e-31
gene377	CTL0361	CTL0361	248	212	384	447	84.1724	79.5991	99.9913	89.1932	310.956	271.606	350.306	1.28976	0.367103	0.0450048	0.0676163
gene378	CTL0362	CTL0362	583	657	521	708	145.518	175.815	112.099	123.846	624.438	736.129	512.748	0.696546	-0.52171	0.000493651	0.00110625
gene379	CTL0363	CTL0363	631	583	498	740	236.298	230.692	118.831	131.442	615.674	717.895	513.453	0.71522	-0.483541	0.00132989	0.00272421
gene38	CTL0037	CTL0037	2012	1941	994	1349	910.281	890.954	393.862	436.382	1658.59	2339.58	977.602	0.417854	-1.25893	3.31101e-24	3.45982e-23
gene380	CTL0364	CTL0364	725	693	1380	1590	215.45	208.491	436.17	409.285	1045.97	839.089	1252.86	1.49312	0.578328	1.35271e-05	3.82377e-05
gene381	CTL0365	groEL	45671	36830	61482	57810	7442.97	6589.49	8952.84	6820.38	49833.7	48657.1	51010.3	1.04836	0.0681379	0.823525	0.8654
gene382	CTL0366	groES	12998	9720	16752	15693	22519.9	17283.5	24472.9	19066.1	13628.1	13378.9	13877.2	1.03724	0.052753	0.883923	0.917757
gene383	CTL0367	pepF	4954	4108	4757	5858	706.351	640.837	604.53	590.238	4902.67	5347.45	4457.89	0.833647	-0.262492	0.0338386	0.0527134
gene384	CTL0368	clpB	9704	9459	11636	14882	969.359	1040.3	1038.86	1074.89	11226.1	11343.9	11108.4	0.979236	-0.0302715	0.814487	0.858813
gene385	CTL0369	CTL0369	1473	1706	2388	3518	276.487	356.879	408.72	487.899	2169.55	1888.23	2450.87	1.29797	0.376262	0.00123734	0.00254586
gene386	CTL0370	incD	4931	4057	2473	3124	4110.45	3753.28	1851.46	1865.83	3824.74	5302.97	2346.51	0.44249	-1.17628	7.59515e-20	6.25088e-19
gene387	CTL0371	incE	3192	2549	1369	1665	3663.92	3222.44	1392.61	1367.62	2330.24	3385.26	1275.22	0.3767	-1.40851	3.91351e-30	6.3852e-29
gene388	CTL0372	incF	4730	3831	1865	2129	9416.32	8648.63	3412.42	3106.73	3367.68	5049.5	1685.87	0.333868	-1.58265	1.02103e-34	2.20828e-33
gene389	CTL0373	incG	5056	3300	1604	1801	2950.42	2146.93	876.21	768.172	3173.51	4908.17	1438.85	0.293154	-1.77027	2.72124e-43	7.66895e-42
gene39	CTL0038	sctN	2357	2335	1465	2010	500.63	543.934	274.009	302.146	2113.64	2778.4	1448.87	0.521477	-0.939326	2.30378e-14	1.44765e-13
gene390	CTL0374	incA	769	683	413	504	267.463	249.644	105.864	95.2392	621.655	857.971	385.338	0.449127	-1.15481	5.61238e-15	3.65001e-14
gene391	CTL0375	CTL0375	49	65	49	69	34.0014	27.1975	16.6014	6.71827	58.5021	67.8901	49.1141	0.723436	-0.467063	0.116911	0.161078
gene392	CTL0376	araD	1318	1297	1820	2299	670.101	710.313	826.181	850.049	1637.58	1548.29	1726.88	1.11535	0.157491	0.199035	0.257087
gene393	CTL0377	efp2	1840	2076	2025	2436	1140.72	1443.62	1121.17	1079.42	2100.59	2324.8	1876.39	0.807118	-0.309149	0.0107657	0.0187143
gene394	CTL0378	accB	1574	1541	1727	2108	1299.63	1402.63	1282.08	1260.9	1727.82	1844.14	1611.5	0.873851	-0.194541	0.102646	0.14312
gene395	CTL0379	accC	3142	3289	4052	4992	652.964	751.455	754.717	750.582	3805.15	3812.28	3798.02	0.996259	-0.00540695	0.963322	0.972735
gene396	CTL0380	rplM	9049	7738	5749	6242	6504.61	5380.97	3458.89	3137.89	7495.17	9911.9	5078.44	0.512357	-0.964778	1.31756e-14	8.39269e-14
gene397	CTL0381	rpsI	6953	5281	4283	4924	6711.31	5616.95	3698.29	3393.69	5545.68	7206.93	3884.43	0.538986	-0.89168	1.29639e-12	6.929e-12
gene398	CTL0382	CTL0382	534	613	573	825	99.5114	108.204	65.4574	76.4643	631.093	681.165	581.022	0.852983	-0.229411	0.143874	0.1928
gene399	CTL0383	adk	1518	1320	655	833	647.714	618.31	217.012	206.13	1149.9	1676.25	623.557	0.371995	-1.42664	5.4136e-28	7.5144e-27
gene4	CTL_t01	tRNA-Ala	135	147	242	221	10761.3	2367.16	1926.56	5197.61	182.832	167.298	198.366	1.18571	0.245749	0.294112	0.358956
gene40	CTL0039	CTL0039	854	1062	798	1047	685.349	940.012	571.618	605.179	955.583	1139.61	771.551	0.677028	-0.562713	3.26723e-05	8.75655e-05
gene400	CTL0384	CTL0384	495	463	1460	1952	267.541	277.197	723.909	778.131	995.851	566.647	1425.05	2.51489	1.3305	4.76392e-23	4.66363e-22
gene401	CTL0385	CTL0385	864	872	1887	2394	422.32	468.806	824.999	846.826	1411.32	1028.36	1794.27	1.74479	0.803055	1.17637e-10	5.47012e-10
gene402	CTL0386	CTL0386	466	534	858	1363	7.14491	6.77156	6.25957	7.4342	755.482	593.846	917.119	1.54437	0.627019	4.17644e-06	1.2449e-05
gene403	CTL0387	CTL0387	137	176	195	261	6.82227	6.0028	10.1781	10.7091	188.362	186.286	190.439	1.0223	0.0318122	0.844051	0.882978
gene404	CTL0388	CTL0388	608	578	1275	1695	213.727	218.949	427.085	452.435	971.325	701.73	1240.92	1.76837	0.822421	6.62414e-10	2.94758e-09
gene405	CTL0389	CTL0389	618	679	1034	1394	380.441	432.505	548.83	627.953	891.551	769.586	1013.52	1.31696	0.397213	0.00273584	0.00528966
gene406	CTL0390	CTL0390	1121	1179	1847	2475	273.141	300.415	390.252	421.141	1584.21	1363.56	1804.85	1.32363	0.404504	0.000796029	0.00169407
gene407	CTL0391	CTL0391	1522	1496	2747	3630	687.356	737.247	1092.41	1164.7	2226.17	1786.85	2665.49	1.49172	0.576981	2.02909e-06	6.31122e-06
gene408	CTL0392	CTL0392	735	818	1527	1999	237.027	295.845	469.637	502.766	1198.23	921.718	1474.74	1.59999	0.678064	8.43265e-08	3.11205e-07
gene409	CTL0393	CTL0393	857	843	1271	1796	280.69	304.024	384.376	431.687	1141.39	1006.53	1276.26	1.26798	0.342534	0.00626546	0.0112706
gene41	CTL0040	CTL0040	2324	1859	1053	1434	863.94	765.721	350.231	382.868	1752.04	2466.64	1037.45	0.420591	-1.24951	2.9948e-24	3.16496e-23
gene410	CTL0394	oppA	1131	858	1326	1662	188.904	131.195	153.667	140.145	1212.52	1171.67	1253.36	1.06972	0.097232	0.492599	0.555967
gene411	CTL0395	CTL0395	685	607	464	770	320.131	290.355	66.5472	83.5393	635.753	763.395	508.111	0.665594	-0.587286	0.000100464	0.000253203
gene412	CTL0396	CTL0396	940	811	1568	2082	692.773	679.008	1053.04	1085.4	1279.61	1034.06	1525.16	1.47492	0.560639	8.92692e-06	2.55447e-05
gene413	CTL_t32	tRNA-Thr	167	120	204	266	55241.2	28406	46237.3	50936.6	182.758	168.888	196.628	1.16425	0.219403	0.315521	0.380097
gene414	CTL_t35	tRNA-Tyr	6687	4026	4754	7573	1418550	854987	842548	1168280	5686.19	6283.11	5089.28	0.809994	-0.304018	0.0173726	0.028851
gene415	CTL0397	CTL0397	129	174	321	518	47.0583	70.2419	105.977	137.996	263.298	180.502	346.094	1.9174	0.939148	2.75531e-07	9.63322e-07
gene416	CTL0398	CTL0398	195	186	260	357	48.5454	56.3357	46.8762	56.7714	241.342	225.444	257.239	1.14103	0.190342	0.309874	0.37475
gene417	CTL0399	CTL0399	397	396	422	524	132.627	147.491	126.303	128.649	433.353	469.644	397.063	0.845455	-0.2422	0.130508	0.17667
gene418	CTL0400	pkn1	2727	2736	7007	8853	394.694	429.358	902.843	922.656	4942.46	3235.76	6649.15	2.0549	1.03907	7.27393e-16	4.93778e-15
gene419	CTL0401	ligA	2276	2478	5629	6904	305.283	364.01	676.998	671.34	4042.56	2820.33	5264.79	1.86673	0.900514	3.00632e-12	1.55326e-11
gene42	CTL0041	sctQ	1202	1040	653	886	287.344	271.849	137.417	149.194	983.122	1324.1	642.148	0.484971	-1.04403	4.90353e-15	3.21147e-14
gene420	CTL0402	CTL0402	7730	8108	17288	21772	447.496	514.92	898.524	912.274	12884.1	9389.09	16379.1	1.74448	0.802797	9.54304e-10	4.20617e-09
gene421	CTL0403	mhpA	1955	1708	3053	4050	277.167	246.031	319.153	320.777	2565.96	2163.73	2968.18	1.37179	0.456061	0.0002259	0.000530523
gene422	CTL0404	CTL0404	1023	764	350	448	321.398	258.167	89.0412	90.6186	693.312	1052.36	334.263	0.317632	-1.65457	1.32679e-29	2.09138e-28
gene423	CTL0405	rpmG	1137	838	1102	1392	20520.6	16235.9	18495.8	18804.1	1104.19	1162.78	1045.6	0.899229	-0.15324	0.205113	0.263474
gene424	CTL0406	CTL0406	2152	1915	3357	4052	395.104	387.733	554.073	539.083	2759.45	2403.24	3115.67	1.29645	0.374562	0.00317024	0.00606652
gene425	CTL0407	CTL0407	8307	4531	6546	9840	194.799	218.218	225.114	222.149	7153.29	7515.76	6790.83	0.903545	-0.146332	0.227924	0.287221
gene426	CTL0408	CTL0408	3445	2961	4456	5269	327.384	306.208	373.671	348.397	3939.03	3782.81	4095.25	1.08259	0.114493	0.417141	0.484321
gene428	CTL0411	CTL0411	43	41	43	47	4.32007	5.11693	3.86704	3.61135	43.9018	49.7039	38.0998	0.766536	-0.383574	0.199397	0.257197
gene429	CTL0413	CTL0413	83	108	144	205	4.38753	6.70228	12.8732	12.3617	129.43	113.704	145.156	1.27662	0.352327	0.112101	0.15514
gene43	CTL0042	pkn5	726	779	568	730	147.618	179.927	115.427	109.318	718.072	892.592	543.553	0.608961	-0.715579	5.67344e-07	1.89795e-06
gene430	CTL0414a	CTL0414a	185	151	138	196	1.11542	0.613399	0.499225	0.808109	168.575	198.211	138.939	0.700964	-0.512587	0.0167611	0.0279352
gene431	CTL0417a	CTL0417a	128	138	145	203	8.71849	9.58905	18.2098	10.5274	151.338	157.775	144.901	0.918402	-0.122802	0.622259	0.683236
gene432	CTL0417b	CTL0417b	62	66	94	146	7.32044	7.04499	6.55278	6.62947	87.5762	75.903	99.2494	1.30758	0.386902	0.118388	0.162871
gene433	CTL0417	CTL0417	45	58	62	107	11.6959	13.8533	10.0667	9.77715	65.3585	61.3055	69.4115	1.13222	0.179159	0.459017	0.526369
gene434	CTL0418	CTL0418	7	9	11	21	0	4.63497	7.5445	9.15936	11.2908	9.52273	13.0589	1.37134	0.455586	0.321273	0.385527
gene435	CTL0419	CTL0419	789	733	699	950	51.204	59.9633	41.0532	40.9665	794.048	900.127	687.969	0.764302	-0.387785	0.00553976	0.0100625
gene438	CTL0422	trpR	157	123	238	358	355.375	297.798	431.718	492.453	206.017	165.044	246.989	1.4965	0.581592	0.00351942	0.00665256
gene439	CTL0422a	CTL0422a	105	94	154	195	612.59	547.429	799.676	933.859	131.949	117.605	146.293	1.24394	0.314912	0.179806	0.23552
gene44	CTL0043	CTL0043	6795	6491	10525	12930	635.624	670.471	887.414	883.09	8856.77	7861.78	9851.76	1.25312	0.325526	0.011229	0.0194514
gene440	CTL0423	trpB	1275	1091	1526	1814	317.136	299.762	337.023	322.864	1401.51	1397.03	1405.99	1.00642	0.00923025	0.996588	0.997027
gene441	CTL0424	trpA	961	951	1404	1669	409.293	450.162	519.582	492.205	1212.89	1132.18	1293.6	1.14257	0.192283	0.141015	0.189515
gene443	CTL0426	CTL0426	14	13	27	35	17.5099	19.2583	23.5106	15.8572	20.9581	15.9679	25.9484	1.62503	0.700465	0.064702	0.0937272
gene445	CTL0427	oppA2	482	372	345	414	71.7187	55.0416	45.112	43.2782	411.271	503.239	319.303	0.634497	-0.656316	4.20876e-05	0.000110258
gene446	CTL0428	dsbB	63	47	47	64	23.9513	27.66	23.5836	27.7639	55.5406	64.7774	46.3037	0.714812	-0.484364	0.0922031	0.13012
gene447	CTL0429	dsbG	204	256	212	356	90.9455	124.117	74.5888	106.595	253.675	273.651	233.7	0.854009	-0.227677	0.296225	0.360588
gene448	CTL0430	CTL0430	242	330	737	1485	11.5959	9.56536	7.13618	8.75116	622.275	340.821	903.728	2.65162	1.40687	9.47787e-22	8.55769e-21
gene449	CTL0431	CTL0431	377	496	1375	1894	192.312	277.504	649.261	725.36	941.218	519.813	1362.62	2.62137	1.39032	1.00166e-24	1.10898e-23
gene45	CTL_t31	tRNA-Thr2	2018	1578	1944	2627	270467	139663	160546	170482	2013.66	2119.56	1907.76	0.900075	-0.151883	0.201351	0.259359
gene450	CTL0432	CTL0432	2330	2892	5972	8222	1107.46	1547.14	2583.16	2893.78	4511.29	3105.87	5916.7	1.90501	0.929795	2.63389e-13	1.49361e-12
gene451	CTL_t14	tRNA-Ile	392	319	416	608	77110	50016	66664	78784.4	422.283	419.405	425.162	1.01373	0.0196712	0.88737	0.920016
gene452	CTL_t02	tRNA-Ala2	107	49	53	88	19370.3	5523.38	10917.1	13513.8	74.5508	91.0456	58.056	0.637659	-0.649144	0.0149118	0.0251231
gene453	CTL0433	CTL0433	106	61	99	103	47.6973	29.6743	36.6577	27.226	91.8293	97.8627	85.7959	0.876697	-0.189849	0.38585	0.454804
gene454	CTL0434	kdsB	1287	1327	2843	4111	539.903	618.715	1076.48	1269.99	2219.22	1549.11	2889.32	1.86515	0.89929	1.16239e-13	6.97434e-13
gene455	CTL0435	pyrG	1708	1411	1931	2754	294.767	268.049	298.286	347.637	1894.36	1840.38	1948.35	1.05867	0.082255	0.481513	0.548111
gene456	CTL0436	CTL0436	326	316	341	552	251.369	232.234	207.908	268.072	374.148	380.002	368.295	0.969191	-0.0451476	0.884205	0.917757
gene457	CTL0437	zwf	4829	4965	6465	7887	834.46	924.499	980.48	964.476	5917.44	5803.81	6031.07	1.03916	0.0554125	0.67445	0.730196
gene458	CTL0438	devB	1727	1594	1829	2273	681.521	694.136	620.078	609.233	1842.73	1963.82	1721.63	0.87667	-0.189894	0.109106	0.151221
gene459	CTL0439	dnaX2	1475	1422	1920	2716	401.978	437.298	485.648	547.806	1821.79	1714.56	1929.02	1.12508	0.170028	0.143037	0.191954
gene46	CTL0044	CTL0044	29639	13711	26127	34697	32.6785	38.7302	39.8428	45.5136	25359.9	25304.6	25415.1	1.00437	0.00628956	0.920557	0.943901
gene460	CTL0440	tmk	1582	1844	2554	3238	792.12	951.554	1130.3	1173.36	2231.44	2035.19	2427.68	1.19285	0.254414	0.0330909	0.051809
gene461	CTL0441	gyrA	9309	9494	14630	19725	974.245	1091.79	1369	1495.64	12740.7	11140.7	14340.7	1.28724	0.364276	0.00466897	0.00861536
gene462	CTL0442	gyrB	8277	8840	15581	21209	893.277	1043.22	1500.82	1655.25	12749.1	10150.9	15347.3	1.51192	0.596381	3.98277e-06	1.19483e-05
gene463	CTL0443	CTL0443	1623	1654	2812	3748	2649.84	2994.49	4142.79	4460.32	2340.99	1941.58	2740.41	1.41144	0.497165	4.14746e-05	0.000108959
gene464	CTL0444	CTL0444	511	561	1421	1833	238.808	285.589	587.521	612.563	999.194	636.071	1362.32	2.14177	1.0988	1.57614e-16	1.09389e-15
gene465	CTL0445	tgt	959	964	1380	1730	243.975	272.153	316.355	318.318	1221.78	1139.04	1304.52	1.14528	0.195696	0.123859	0.168405
gene466	CTL0446	mgtE	2361	2509	1520	1992	461.803	535.466	263.649	278.809	2178.28	2887.77	1468.78	0.508619	-0.975342	2.38692e-15	1.58559e-14
gene467	CTL0447	CTL0447	635	628	656	793	167.23	181.508	155.848	152.84	678.574	747.869	609.279	0.814687	-0.295682	0.0371669	0.0571325
gene468	CTL0448	CTL0448	57	37	186	290	53.3697	31.6071	163.531	229.02	126.002	55.2082	196.795	3.5646	1.83374	1.11229e-13	6.7171e-13
gene469	CTL0449	gcp	1068	1009	2277	2857	373.73	365.119	607.493	619.011	1691.07	1228.77	2153.38	1.75247	0.809393	4.43992e-11	2.15059e-10
gene47	CTL0045	CTL0045	157	218	335	484	97.5672	155.472	192.551	215.955	281.912	223.517	340.306	1.52251	0.606448	0.00060261	0.00131248
gene470	CTL0450	oppA3	2273	1738	1009	1292	431.783	352.997	162.066	167.004	1663.48	2363.15	963.809	0.40785	-1.29389	6.36228e-26	7.58579e-25
gene471	CTL0451	oppB	587	630	1009	1374	157.538	188.193	258.631	283.178	857.927	721.787	994.067	1.37723	0.461771	0.000580015	0.00127633
gene472	CTL0452	oppC	483	473	946	1282	126.313	131.394	254.06	269.024	747.841	565.974	929.708	1.64267	0.716043	3.58038e-07	1.23324e-06
gene473	CTL0453	oppD	642	726	1122	1679	227.585	286.983	365.098	444.369	986.666	812.172	1161.16	1.4297	0.51571	5.71505e-05	0.00014805
gene474	CTL0454	oppF	351	377	693	964	136.607	169.153	255.091	284.785	561.006	431.774	690.239	1.59861	0.67682	6.16858e-06	1.80402e-05
gene475	CTL0455	CTL0455	549	542	501	746	170.448	160.405	102.917	141.638	581.557	645.999	517.115	0.800489	-0.321047	0.039245	0.0600293
gene476	CTL0456	CTL0456	937	840	694	918	162.42	156.474	87.1242	93.5823	861.975	1050.2	673.748	0.641541	-0.640387	2.5816e-06	7.92372e-06
gene477	CTL0457	pfkA	998	932	1118	1415	150.759	157.154	140.948	140.777	1101.68	1141.54	1061.81	0.930158	-0.104452	0.409175	0.476858
gene478	CTL0458	CTL0458	732	719	620	810	245.77	273.643	146.1	153.366	728.625	859.076	598.175	0.6963	-0.522219	0.000237152	0.000555545
gene479	CTL0459	pfkA_2	1116	1267	2984	4623	127.954	143.709	57.4196	64.9891	2280.6	1414.88	3146.32	2.22374	1.15299	2.57505e-21	2.30269e-20
gene48	CTL_t20	tRNA-Lys	616	493	743	1018	10043.9	3156.22	5779.67	10915	694.133	653.964	734.301	1.12285	0.167159	0.247153	0.308537
gene480	CTL_t22	tRNA-Met	584	449	1104	1687	55361	29719.6	64894.1	91676.4	882.048	608.673	1155.42	1.89826	0.924681	1.00494e-11	5.10707e-11
gene481	CTL_t23	tRNA-Met3	43	51	48	106	23674.8	22093.5	20549.9	33784.5	59.0717	55.8589	62.2845	1.11503	0.157086	0.481464	0.548111
gene482	CTL0460	gseA	1402	1570	2170	2751	309.098	380.552	433.445	442.853	1913.37	1764.12	2062.61	1.1692	0.225527	0.0583662	0.0852128
gene483	CTL0461	leuS	5799	5545	9514	11589	618.569	652.831	912.435	897.939	7790.83	6712.76	8868.91	1.3212	0.40185	0.00168617	0.00340161
gene484	CTL0462	hemL	1811	1784	669	844	388.487	417.189	80.4705	76.0957	1381.47	2128.57	634.374	0.298028	-1.74648	2.03821e-42	5.57509e-41
gene485	CTL0463	CTL0463	424	500	457	602	176.877	210.689	234.804	260.159	495.88	549.02	442.74	0.806418	-0.310399	0.0525552	0.0779527
gene486	CTL0464	CTL0464	288	309	405	631	258.407	320.704	327.613	415.948	391.205	354.071	428.34	1.20976	0.274717	0.0770449	0.110233
gene487	CTL0465	rpiA	986	955	1364	1684	436.422	459.019	525.178	509.667	1214.34	1148.87	1279.82	1.11399	0.15573	0.229329	0.288601
gene488	CTL0466	CTL0466	672	680	1309	1833	107.36	118.266	181.879	205.204	1054.59	800.929	1308.25	1.63342	0.707896	4.50805e-08	1.71823e-07
gene489	CTL0467	dhnA	3829	3325	4723	5970	992.915	916.158	1092.38	1107.48	4354.08	4225.36	4482.8	1.06093	0.0853273	0.530044	0.591766
gene49	CTL_t10	tRNA-Glu	830	510	605	773	159082	105514	129355	137688	681.74	786.2	577.281	0.734267	-0.445623	0.00133996	0.00273881
gene490	CTL0468	xasA	3424	3195	4685	6045	669.248	690.518	818.602	853.091	4203.51	3914.89	4492.13	1.14745	0.198431	0.123197	0.167995
gene491	CTL0469	CTL0469	761	746	1432	2034	314.798	332.823	528.106	602.502	1167	892.196	1441.8	1.61601	0.692435	4.72741e-08	1.78719e-07
gene492	CTL0470	surE	1039	873	786	1067	356.96	325.442	204.47	222.293	950.847	1128.55	773.139	0.68507	-0.545677	4.12623e-05	0.000108708
gene493	CTL0471	ubiA	214	201	258	364	44.3464	36.1998	22.329	21.8373	252.173	245.488	258.857	1.05446	0.0765017	0.66694	0.72375
gene494	CTL0472	CTL0472	413	402	450	605	119.864	95.2922	79.8877	77.401	461.454	482.441	440.468	0.912998	-0.131316	0.42503	0.491028
gene495	CTL0473	CTL0473	4270	3488	3222	4569	1439.08	1285.06	957.845	1090.09	3908.95	4576.63	3241.28	0.708224	-0.497723	0.000114314	0.000284256
gene496	CTL_t07	tRNA-Asp	1553	1444	1163	1511	123244	54365.2	56044.9	74009.6	1445.72	1772.49	1118.96	0.631293	-0.663619	8.05905e-08	2.98602e-07
gene497	CTL_t37	tRNA-Val	150	64	38	96	83937.9	30773.1	19265.6	34824	89.2568	124.746	53.7673	0.431013	-1.2142	4.07041e-06	1.2172e-05
gene498	CTL0474	CTL0474	122	121	22	45	1162.62	1207.67	231.267	233.974	85.5611	143.897	27.2248	0.189196	-2.40205	1.89249e-17	1.36435e-16
gene499	CTL0475	CTL0475	481	406	58	83	599.057	560.557	60.9087	64.7631	291.111	523.597	58.6246	0.111965	-3.15888	1.93134e-54	7.48392e-53
gene5	CTL0005	aspC	3087	3060	5918	6968	772.814	849.713	1325.99	1262.38	4533.97	3640.03	5427.91	1.49117	0.576446	8.63132e-06	2.47751e-05
gene50	CTL0046	frr	10798	9282	10348	11281	7710.63	7333.83	6650.18	5855.96	10507.7	11857.5	9157.84	0.772327	-0.372717	0.00238087	0.00467133
gene500	CTL0476	CTL0476	4749	3736	418	498	1870.22	1631.05	147.576	137.051	2693.69	5001.83	385.538	0.0770792	-3.69751	9.78085e-155	9.09619e-152
gene501	CTL0477	CTL0477	203	216	144	217	151.69	181.392	100.242	120.961	199.023	248.461	149.584	0.602042	-0.732064	0.0004106	0.000931361
gene502	CTL0477A	CTL0477A	514	572	387	495	650.238	793.184	439.183	441.111	507.007	644.549	369.466	0.573217	-0.802846	2.71037e-07	9.51186e-07
gene503	CTL0478	CTL0478	475	561	347	425	320.258	425.439	195.555	190.61	469.957	615.586	324.328	0.52686	-0.924508	6.2648e-09	2.57799e-08
gene504	CTL0479	CTL0479	301	338	269	326	287.458	348.728	176.696	176.083	314.731	379.318	250.145	0.65946	-0.600643	0.00063375	0.00137707
gene505	CTL0480	CTL0480	518	399	1473	1808	292.259	252.711	753.191	735.368	959.268	540.342	1378.19	2.55059	1.35083	6.27337e-23	6.01467e-22
gene506	CTL0481	CTL0481	401	360	1569	1833	201.363	207.552	719.509	668.042	941.761	449.762	1433.76	3.18782	1.67257	2.6643e-33	5.05673e-32
gene507	CTL0482	CTL0482	910	622	1113	1369	187.624	138.945	212.553	209.829	971.542	900.659	1042.42	1.1574	0.210891	0.13895	0.187043
gene508	CTL0483	CTL0483	606	685	1172	1418	98.7326	124.467	182.787	176.805	927.719	766.451	1088.99	1.42082	0.50672	0.000158059	0.000381805
gene509	CTL0484	incB	1857	1186	1922	2250	2743.64	1941.21	2557.13	2425.38	1772.35	1786.67	1758.03	0.98397	-0.0233138	0.71677	0.768854
gene51	CTL0047	pyrH	18813	19351	21270	23104	8419.82	9550.35	8537.99	7490.95	20704.2	22615.7	18792.8	0.830959	-0.26715	0.0479289	0.0714324
gene510	CTL0485	incC	1475	876	1583	1950	834.869	522.86	839.256	840.309	1431.09	1378.5	1483.69	1.07631	0.106094	0.482723	0.548817
gene511	CTL0486	CTL0486	1525	1433	1902	2785	129.627	131.444	135.669	165.633	1847.79	1749.78	1945.79	1.11202	0.153181	0.179708	0.23552
gene512	CTL0487	CTL0487	344	349	447	649	241.993	243.124	269.729	284.054	432.906	410.556	455.256	1.10887	0.149096	0.322276	0.386233
gene513	CTL0488	acpP	4276	3568	3560	4330	9627.04	8249.18	6870.08	6993.29	3972.76	4629.28	3316.24	0.716362	-0.481239	0.000133013	0.000327254
gene514	CTL0489	fabG	3607	3682	3089	3521	1494.82	1649.53	1097.67	1025.3	3554.56	4318.77	2790.36	0.646101	-0.630168	6.12729e-07	2.04243e-06
gene515	CTL0490	fabD	2182	2178	2158	2832	714.509	781.025	627.485	670.38	2334.45	2582.19	2086.71	0.808118	-0.307362	0.0126755	0.0216297
gene516	CTL0491	fabH	2617	3083	3240	4197	776.533	994.156	844.721	897.953	3249.72	3386.74	3112.7	0.919082	-0.121734	0.366178	0.434819
gene517	CTL0492	recR	125	111	182	285	48.3669	41.0758	70.6967	81.6151	166.234	139.449	193.02	1.38415	0.469005	0.0250912	0.0401632
gene518	CTL0493	CTL0493	8264	8052	16115	21476	892.006	967.12	1577.63	1695.02	12681.1	9658.48	15703.6	1.62589	0.701229	7.64653e-08	2.84451e-07
gene519	CTL0494	ompH	2956	2179	3182	3546	1878.36	1497.27	1824.42	1656.95	2933.85	3023.23	2844.48	0.940874	-0.087926	0.387181	0.455795
gene52	CTL0048	tsf	14666	12987	15990	19130	4866.56	4480.75	4650.45	4599.05	15558.3	16338.9	14777.6	0.904443	-0.144899	0.252518	0.31438
gene520	CTL0495	lpxD	4455	3680	3651	4244	1243.63	1128.19	889.506	840.985	4064.25	4800.07	3328.43	0.693413	-0.528212	2.49524e-05	6.86561e-05
gene521	CTL0496	CTL0496	817	796	1092	1238	156.923	158.526	190.446	160.555	969.393	954.837	983.949	1.03049	0.0433288	0.804932	0.850667
gene522	CTL0497	pdhA	1841	1480	1318	1614	514.139	458.876	333.155	329.708	1595.16	1958.53	1231.79	0.628936	-0.669016	2.93914e-08	1.14849e-07
gene523	CTL0498	pdhB	1408	1247	998	1203	434.53	425.084	277.272	271.421	1247.19	1568.72	925.658	0.590071	-0.76104	1.22453e-09	5.32154e-09
gene524	CTL0499	pdhC	1574	1535	1166	1320	345.215	367.071	228.288	205.786	1445.19	1840.45	1049.93	0.570474	-0.809767	3.80995e-11	1.88471e-10
gene525	CTL0500	glgP	933	1052	691	911	82.6065	101.283	46.9222	51.3204	924.065	1178.41	669.716	0.568321	-0.815223	1.87511e-09	8.07339e-09
gene526	CTL0500A	CTL0500A	625	431	342	409	474.722	301.996	167.311	145.002	468.467	620.924	316.01	0.508935	-0.974447	4.36142e-10	1.98829e-09
gene527	CTL0501	dnaA	1766	1683	2177	2710	337.995	345.504	362.686	362.989	2045.83	2040.8	2050.86	1.00493	0.00710024	0.975314	0.981647
gene528	CTL0503	oxaA	8196	8556	11223	14694	873.213	1011.14	1087.19	1150.91	10384.8	9930	10839.6	1.0916	0.126448	0.308191	0.373201
gene529	CTL0504	lgt	810	681	637	874	306.216	273.016	196.957	215.807	755.034	880.071	629.997	0.715848	-0.482275	0.000599592	0.00130897
gene53	CTL0049	rpsB	19836	17908	19635	24453	6485.84	6146.35	5686.71	5712.39	20405.5	22309.7	18501.3	0.829295	-0.270043	0.0504068	0.0748856
gene530	CTL0505	CTL0505	2376	1851	1010	1344	1165.26	1002.06	347.689	331.231	1737.39	2491.31	983.48	0.394765	-1.34094	1.24121e-27	1.60323e-26
gene531	CTL0506	CTL0506	1492	1511	2116	2935	276.141	334.986	143.065	151.06	1941.73	1779.02	2104.44	1.18293	0.24236	0.0390228	0.0597878
gene532	CTL0507	CTL0507	543	563	965	1080	499.094	563.847	826.742	768.375	759.926	655.511	864.342	1.31858	0.398982	0.00546482	0.00996525
gene533	CTL0508	CTL0508	619	697	339	436	120.594	152.505	35.2826	38.9251	552.88	781.234	324.525	0.4154	-1.26743	2.09954e-16	1.44635e-15
gene534	CTL0509	CTL0509	503	605	532	772	86.9694	98.5763	36.9784	43.5808	600.137	658.601	541.674	0.822461	-0.281981	0.0744302	0.106821
gene535	CTL0510	CTL0510	771	824	966	1300	179.535	213.504	201.3	221.332	945.95	945.896	946.005	1.00012	0.000166259	0.961494	0.971945
gene536	CTL0511	CTL0511	1483	1345	427	586	652.271	647.641	155.833	175.337	1047.04	1671.72	422.354	0.252646	-1.98481	2.88768e-48	9.26049e-47
gene537	CTL0512	CTL0512	1860	1599	2868	3356	1515.07	1407.91	2100.35	1978.36	2332.69	2042.58	2622.8	1.28406	0.360711	0.00423313	0.00787362
gene538	CTL0513	dnaQ	1824	1876	3050	3823	863.578	970.434	1288.07	1309.22	2537.78	2192.59	2882.97	1.31487	0.39492	0.00135087	0.00275506
gene539	CTL0514	CTL0514	616	549	1044	1323	239.092	226.956	374.438	370.783	840.288	688.433	992.143	1.44116	0.527233	0.000136785	0.000335647
gene54	CTL_t11	tRNA-Gly	233	296	284	436	21455.6	16046.7	19973.9	26736.3	306.374	314.773	297.976	0.946638	-0.0791154	0.761919	0.811666
gene540	CTL0515	CTL0515	336	433	620	873	83.3223	122.884	176.856	182.927	539.564	457.707	621.422	1.35769	0.441149	0.00275337	0.0053035
gene541	CTL0516	CTL0516	1640	1695	2154	2765	245.071	276.501	279.405	292.047	2018.27	1976.48	2060.06	1.04228	0.0597477	0.610797	0.672238
gene542	CTL0517	accA	1723	1427	1126	1591	565.16	526.124	351.063	394.763	1494.69	1858.76	1130.62	0.608265	-0.717227	6.91653e-09	2.83364e-08
gene543	CTL0518	CTL0518	1438	1741	1417	2071	341.636	458.426	306.928	355.346	1669.03	1889.85	1448.21	0.766307	-0.384005	0.00264968	0.00515523
gene544	CTL0519	ihfA	3653	3237	1833	2460	5596.21	5900.62	2529.22	2525.57	2931.8	4071.04	1792.56	0.44032	-1.18338	1.10515e-20	9.51659e-20
gene545	CTL0520	amiA	2869	3046	3453	4644	1133	1278.03	1200.69	1311.87	3443.91	3507.37	3380.46	0.963817	-0.0531691	0.716503	0.768854
gene546	CTL0521	murE	5958	6429	3682	4824	1202.82	1441.65	672.492	708.062	5452.38	7347.34	3557.42	0.484178	-1.04639	5.72052e-16	3.91183e-15
gene547	CTL0522	pbp	869	904	1777	2414	117.482	134.461	222.008	248.224	1399.73	1050.9	1748.55	1.66386	0.734536	2.7788e-09	1.17467e-08
gene548	CTL0523	CTL0523	107	104	255	344	328.659	364.489	696.259	797.668	187.464	124.898	250.029	2.00186	1.00134	1.67812e-06	5.30833e-06
gene549	CTL0524	CTL0524	699	601	2170	2972	229.576	214.452	652.161	718.464	1455.92	767.668	2144.16	2.79309	1.48186	1.08315e-31	1.86542e-30
gene55	CTL0050	ompA	151455	116573	67964	86471	37490.7	31779.4	15057.7	15482.8	111324	157933	64715.2	0.409763	-1.28714	9.06074e-10	4.01261e-09
gene550	CTL0525	CTL0525	1142	965	1131	1361	738.929	680.222	649.995	632.859	1145.98	1243.79	1048.16	0.842715	-0.246883	0.0449107	0.0676027
gene551	CTL0526	CTL0526	413	331	371	460	425.316	359.547	351.351	348.292	393.784	438.74	348.828	0.795067	-0.330851	0.0396027	0.0604771
gene552	CTL0527	dnaA2	3975	3986	6896	9035	770.055	793.638	1171.44	1263.25	5689.01	4715.28	6662.73	1.41301	0.498769	8.1141e-05	0.000206743
gene553	CTL0528	CTL0528	1532	1466	2366	3056	872.637	905.472	1137.54	1212.4	2021.93	1774.08	2269.77	1.27941	0.355477	0.00335132	0.00637368
gene554	CTL0529	CTL0529	224	298	663	813	82.4962	123.139	258.937	253.818	465.46	310.882	620.038	1.99445	0.995988	4.44102e-10	2.01471e-09
gene555	CTL0530	nqrB	4020	3714	887	1248	699.834	716.525	55.3237	63.5807	2731.08	4573.47	888.682	0.194312	-2.36355	1.6859e-72	9.79927e-71
gene556	CTL0531	nqrC	944	894	140	200	338.745	368.614	28.9758	32.2169	614.402	1087.42	141.38	0.130014	-2.94326	5.70045e-73	3.53428e-71
gene557	CTL0532	nqrD	695	592	162	183	367.531	336.756	32.9488	27.0717	452.79	759.853	145.727	0.191783	-2.38245	3.59289e-45	1.07787e-43
gene558	CTL0533	nqrE	805	737	513	745	243.805	237.287	32.9416	27.6616	717.116	911.694	522.539	0.573152	-0.803011	2.49085e-08	9.81564e-08
gene559	CTL0534	gcsH	888	782	804	1115	1224.62	1213.11	1081.68	1211.56	893.08	986.621	799.54	0.810382	-0.303326	0.0260607	0.0416434
gene56	CTL0051	pbpB	1784	1940	1513	1936	140.231	168.111	106.032	108.524	1826.98	2209.22	1444.73	0.653956	-0.612735	5.29536e-07	1.7843e-06
gene560	CTL0535	CTL0535	4182	4714	7829	10733	540.851	670.741	901.713	1003.32	6510.41	5281.16	7739.67	1.46552	0.551417	9.6534e-06	2.75388e-05
gene561	CTL0536	CTL0536	805	697	2238	2708	151.621	141.681	386.931	377.946	1483.32	887.074	2079.57	2.34431	1.22916	1.8421e-22	1.71316e-21
gene562	CTL0537	lplA	434	408	1673	1959	195.035	197.849	687.311	650.257	1014.27	498.084	1530.46	3.07269	1.6195	1.63554e-32	2.98245e-31
gene563	CTL0538	clpC	6520	6260	6371	7831	665.845	702.069	566.02	562.06	6764.07	7563.12	5965.03	0.7887	-0.342452	0.00626247	0.0112706
gene564	CTL0539	mnmA	1531	1703	3316	4137	372.66	440.335	755.065	751.791	2523.31	1919.38	3127.24	1.62929	0.704247	1.09461e-08	4.40687e-08
gene565	CTL0540	CTL0540	649	766	2017	2548	93.5313	117.644	284.16	285.053	1377.31	840.775	1913.85	2.27629	1.18669	4.10947e-21	3.57178e-20
gene566	CTL0541	CTL0541	4935	4833	1428	1918	1228.21	1324.9	292.433	306.187	3589.97	5782.88	1397.06	0.241586	-2.04939	1.56819e-53	5.83369e-52
gene567	CTL0542	CTL0542	2563	2697	1120	1359	1271.86	1498.62	500.049	488.727	2080.27	3118.43	1042.11	0.334179	-1.58131	3.31794e-37	7.71422e-36
gene568	CTL0543	ptsN_2	1587	1575	757	1031	1418.47	1548.3	604.821	666.525	1309.16	1872.47	745.856	0.398328	-1.32797	2.69949e-25	3.17788e-24
gene569	CTL0544	dut	4743	4950	1975	2556	4896.1	5588.27	1831.02	1904.08	3821.09	5745.64	1896.53	0.330081	-1.59911	4.97726e-34	1.02863e-32
gene57	CTL0052	CTL0052	412	433	332	473	105.415	124.628	72.062	85.8358	417.876	500.953	334.799	0.668325	-0.581379	0.000459383	0.00103696
gene570	CTL0545	accD	4083	3730	761	948	1335.1	1339.11	222.871	223.949	2668.16	4619.17	717.16	0.155257	-2.68727	1.0591e-91	1.23121e-89
gene571	CTL0546	sodM	2918	2971	530	729	1620.92	1840.12	237.541	263.558	2006.96	3489.09	524.841	0.150424	-2.7329	3.03477e-97	7.05583e-95
gene572	CTL0547	mrsA	5148	5253	3313	5547	778.808	865.256	430.723	587.672	4904.34	6162.6	3646.09	0.591648	-0.75719	1.09054e-08	4.40687e-08
gene573	CTL0548	CTL0548	1103	1123	2807	3880	843.093	930.332	1924.39	2148.9	2052.78	1318.85	2786.71	2.11298	1.07928	8.36062e-19	6.42593e-18
gene574	CTL0549	rnc	411	473	704	987	214.977	283.95	328.87	376.962	614.52	525.004	704.036	1.34101	0.423321	0.00320687	0.00612401
gene575	CTL0550	radA	975	1192	1368	1975	189.75	257.749	244.986	290.185	1338.81	1288.48	1389.13	1.07811	0.108511	0.315461	0.380097
gene576	CTL0551	hemC	735	598	549	821	317.733	283.582	213.206	253.586	677.134	786.307	567.961	0.722315	-0.469301	0.00131738	0.00270455
gene577	CTL0552	CTL0552	182	190	269	343	135.348	114.064	118.008	103.152	238.463	220.509	256.418	1.16285	0.21766	0.255313	0.317435
gene578	CTL0553	pknD	1899	1868	3670	5223	165.537	179.382	290.052	335.368	2964.6	2230.34	3698.86	1.65842	0.729813	4.53671e-09	1.90911e-08
gene579	CTL0554	valS	4722	5071	10040	12926	423.746	502.612	815.027	849.642	7712.17	5808.17	9616.17	1.65563	0.727379	8.49711e-09	3.45079e-08
gene58	CTL0053	CTL0053	2044	2280	3744	5155	358.327	423.81	594.203	648.938	3137.96	2566.44	3709.49	1.44538	0.53145	1.83079e-05	5.11303e-05
gene580	CTL0555	CTL0555	896	764	1095	1442	784.671	720.829	808.98	860.122	1020.38	980.094	1060.67	1.08222	0.113988	0.39495	0.463766
gene581	CTL0556	atpK	1235	987	997	1293	1666.21	1436.88	1162.35	1235.79	1134.32	1310.25	958.386	0.731452	-0.451165	0.000370291	0.000848203
gene582	CTL0557	atpI	2071	2485	3958	4986	274.58	370.459	489.819	498.694	3229.21	2707.98	3750.43	1.38495	0.469836	0.000174997	0.000420535
gene583	CTL0558	CTL0558	864	892	1470	1923	517.303	586.079	790.517	833.712	1229.93	1040.67	1419.18	1.36372	0.447547	0.0003692	0.000847794
gene584	CTL0559	CTL0559	2286	2042	3330	4067	498.787	490.185	647.033	639.106	2832.91	2557.66	3108.17	1.21524	0.281243	0.0276064	0.0439622
gene585	CTL0560	CTL0560	3648	3644	5235	6033	571.421	630.188	735.678	685.59	4535.95	4318.71	4753.2	1.10061	0.138299	0.306829	0.372035
gene586	CTL0561	CTL0561	760	693	1207	1509	283.946	299.699	401.764	404.317	999.233	859.005	1139.46	1.32649	0.407612	0.00220657	0.00435692
gene587	CTL0562	CTL0562	3081	3210	4641	6280	1544.79	1674.27	2041.89	2271.84	4143.28	3728.94	4557.61	1.22223	0.289511	0.0209864	0.0341212
gene588	CTL0563	CTL0563	1272	1195	1399	2032	368.57	320.059	266.523	295.298	1442.23	1459.33	1425.13	0.976564	-0.0342137	0.840679	0.881433
gene589	CTL0564	CTL0564	1501	1662	1620	2270	1279.08	1544.13	1221.63	1416.85	1748.35	1877.08	1619.63	0.862847	-0.212823	0.0973983	0.136622
gene59	CTL0054	CTL0054	1260	965	1483	1850	544.826	459.186	574.53	579.843	1354.73	1310.94	1398.52	1.06681	0.0933026	0.505052	0.568642
gene590	CTL0565	tal	8203	7426	7955	10050	2223.59	2160.8	1871.29	1907.93	8393.46	9238.47	7548.46	0.817069	-0.29147	0.0199075	0.0325378
gene591	CTL0566	rpoC	44628	42616	65678	85800	2690.19	2818.15	3546.79	3751.71	57494.5	51624.9	63364.1	1.22739	0.295599	0.08798	0.124918
gene592	CTL0567	rpoB	47781	45849	69650	85594	3129.36	3327.9	4120.1	4106.99	60307.2	55409	65205.4	1.1768	0.234873	0.188344	0.245322
gene593	CTL0568	rplL	16809	15330	19203	20865	18098	18624.6	18619.8	16022.3	17984.6	19000.5	16968.8	0.893073	-0.163151	0.193421	0.250531
gene594	CTL0569	rplJ	8054	7720	11043	13107	4501.38	4434.79	5466.4	5380.64	9750.88	9334.64	10167.1	1.08918	0.123245	0.359825	0.428473
gene595	CTL0570	rplA	12556	9817	14311	17792	6088.97	5237.52	6188.12	6229.71	13330.3	13187.1	13473.4	1.02171	0.0309861	0.870908	0.908009
gene596	CTL0571	rplK	6103	5937	8538	10778	5733.08	6085.23	7142.65	7308.78	7612.77	7127.02	8098.52	1.13631	0.184358	0.147276	0.197074
gene597	CTL0572	nusG	3426	3652	7757	9145	2416.04	2834.86	4897.72	4680.72	5658.12	4197.31	7118.94	1.69607	0.762197	2.7659e-09	1.17456e-08
gene598	CTL0573	secE	837	704	1876	2302	3497.76	3235.21	7054.11	6997.75	1332.3	909.591	1755.01	1.92946	0.948193	8.94347e-14	5.47199e-13
gene599	CTL_t34	tRNA-Trp	333	321	490	643	46632.2	66280.6	66787.3	66009.7	430.431	387.063	473.798	1.22409	0.291705	0.0701124	0.101249
gene6	CTL0006	CTL0006	603	579	991	1233	176.753	183.085	261.981	263.786	816.425	699.5	933.349	1.33431	0.416092	0.0027544	0.0053035
gene60	CTL0055	CTL0055	1587	1468	2343	2837	385.224	393.933	512.797	497.04	1992.23	1806.61	2177.86	1.2055	0.269628	0.0296063	0.0467468
gene600	CTL0574	tufA	46814	35028	45013	48087	11315	9303.95	9702.51	8353.76	43835.5	48198.3	39472.6	0.818962	-0.288131	0.056819	0.0836103
gene601	CTL_t33	tRNA-Thr3	981	812	1586	2142	90086.3	61172.2	115700	145289	1307	1058.01	1555.99	1.47068	0.556483	9.69189e-06	2.75641e-05
gene602	CTL0575	infA	2501	2194	3809	5405	8280.88	7111.44	10618.2	12419.4	3303.33	2773.55	3833.11	1.38202	0.466781	0.000204401	0.000486172
gene603	CTL0576	CTL0576	1206	1005	1261	1691	320.149	306.584	308.81	330.92	1268.76	1304.83	1232.69	0.94471	-0.0820562	0.508651	0.572002
gene604	CTL0577	CTL0577	333	321	322	404	258.407	255.457	156.606	128.937	345.787	387.063	304.511	0.786722	-0.346075	0.0419058	0.0635766
gene606	CTL0580	CTL0580	231	197	328	416	1634.12	1757.65	2118.85	2298.17	282.267	252.7	311.835	1.23401	0.30336	0.102025	0.142468
gene607	CTL_t21	tRNA-Met2	141	185	275	401	0	0	642.185	519.761	237.409	194.101	280.716	1.44624	0.532304	0.00414731	0.00774498
gene608	CTL0581	trpC	1625	1876	2988	4026	834.477	1043.56	1386.93	1496.99	2503.65	2079.36	2927.95	1.40811	0.493756	4.41734e-05	0.000115397
gene609	CTL0582	tpiA	1598	1549	2347	3394	593.927	617.326	780.566	908.175	2124.02	1862.72	2385.32	1.28056	0.356773	0.00257015	0.0050215
gene61	CTL0056	sufS	1702	1873	2821	3725	405.847	491.679	602.206	639.982	2428.8	2121.32	2736.27	1.28989	0.367245	0.00232504	0.00457143
gene610	CTL0583	xseA	1128	1165	1774	2510	203.799	238.108	290.033	333.394	1570.73	1358.93	1782.53	1.31172	0.39146	0.00105465	0.00219915
gene611	CTL0583A	xseB	803	835	814	1045	3160.15	3581.24	3103.61	3077.37	874.706	970.875	778.537	0.801892	-0.318521	0.0196594	0.0321888
gene612	CTL0584	CTL0584	551	417	457	589	1738.98	1445.87	1285.28	1326.91	504.071	570.199	437.943	0.768052	-0.380725	0.0121286	0.0208495
gene613	CTL0585	dxs	2072	2145	2465	3297	279.178	322.681	300.39	324.441	2452.89	2499.28	2406.49	0.962873	-0.0545827	0.69067	0.74602
gene614	CTL0586	pykF	2736	2523	3990	5236	510.475	517.534	666.674	703.403	3483.95	3109.78	3858.12	1.24064	0.311089	0.0145527	0.0245626
gene615	CTL0587	uvrA	2020	1870	3289	3872	78.2324	76.721	117.081	107.284	2658.43	2300.43	3016.42	1.31124	0.390936	0.00200399	0.0039823
gene616	CTL0588	dnaX	1746	1731	1992	2731	345.234	374.769	353.047	389.368	2014.14	2058.96	1969.31	0.956459	-0.0642243	0.632655	0.690575
gene617	CTL0589	CTL0589	331	306	241	351	755.748	784.383	524.046	620.792	311.273	376.692	245.854	0.652665	-0.615586	0.000580526	0.00127633
gene618	CTL0590	ptsI	2640	2721	1213	1614	382.982	434.37	140.829	141.717	2179.06	3177.02	1181.1	0.371764	-1.42754	1.68968e-30	2.8571e-29
gene619	CTL0591	ptsH	580	502	199	268	1090.24	1030.51	313.869	355.37	416.986	639.019	194.953	0.305081	-1.71273	1.88092e-24	2.01064e-23
gene62	CTL0057	parB	1687	1659	1857	2553	594.28	611.775	571.124	633.971	1909.77	1981.07	1838.46	0.928015	-0.107781	0.401562	0.469752
gene620	CTL0592	CTL0592	269	219	240	325	124.056	115.612	138.172	132.414	261.82	287.864	235.777	0.819058	-0.287963	0.120078	0.164708
gene621	CTL0592a	CTL0592a	206	186	238	309	411.018	309.983	339.884	397.037	230.306	231.703	228.908	0.987934	-0.0175139	0.934673	0.954167
gene622	CTL0593	CTL0593	335	361	449	609	17.8662	18.8398	25.0606	29.3571	427.141	412.821	441.461	1.06938	0.0967687	0.522678	0.585651
gene623	CTL0594	CTL0594	5378	4431	5350	6621	682.714	613.135	615.294	609.971	5406.61	5787.53	5025.68	0.868364	-0.203627	0.0959126	0.135004
gene624	CTL0595	dnaJ	10839	9319	11756	14744	2673.37	2522.35	2586.76	2623.02	11509.5	11903.6	11115.4	0.933783	-0.0988405	0.418287	0.485046
gene625	CTL0596	rpsU	2561	2718	3567	4495	26306.2	31396.2	31615.4	30751.3	3255.36	3130.22	3380.51	1.07996	0.110975	0.374304	0.442879
gene626	CTL0597	CTL0597	946	817	1130	1400	522.152	495.38	553.535	549.082	1051.62	1041.17	1062.07	1.02008	0.0286776	0.869546	0.907607
gene627	CTL0598	lon	5448	4904	7810	9208	573.643	565.675	730.355	691.669	6643.13	6118.49	7167.77	1.17149	0.228348	0.0831411	0.118409
gene628	CTL0599	CTL0599	196	206	206	290	170.028	162.182	127.954	116.642	222.386	238.323	206.45	0.866259	-0.207129	0.317661	0.381685
gene629	CTL0600	CTL0600	1221	1042	1044	1221	358.991	335.517	264.764	245.152	1145.32	1336.14	954.505	0.714376	-0.485244	0.00010374	0.000260752
gene63	CTL0058	dppF	1541	1328	1217	1526	522.406	470.024	280.016	254.294	1422.41	1694.26	1150.56	0.679093	-0.558319	5.21931e-06	1.53606e-05
gene630	CTL0601	xerC	129	117	93	123	32.8292	33.2187	24.097	21.8816	117.849	145.419	90.2797	0.620827	-0.687738	0.00371602	0.00698161
gene631	CTL0602	CTL0602	11118	12333	23101	31597	1899.05	2317.76	3537.5	3915.59	18364	13917.5	22810.5	1.63899	0.712805	1.75619e-07	6.30602e-07
gene632	CTL0603	CTL0603	912	945	1909	2712	554.22	635.248	1058.88	1220.58	1511.42	1100.6	1922.23	1.74653	0.804489	4.57197e-11	2.19466e-10
gene633	CTL0604	CTL0604	718	794	1611	2483	101.151	125.426	218.18	276.7	1295.58	897.272	1693.88	1.88782	0.916718	1.54942e-13	9.11817e-13
gene634	CTL0605	CTL0605	1142	1344	2802	4313	116.904	155.877	289.299	365.71	2210.57	1477.07	2944.07	1.99319	0.995077	1.49525e-16	1.04555e-15
gene635	CTL0606	secG	1462	1146	1495	1856	2936.39	2577.21	2630.49	2612.89	1471.91	1537.29	1406.53	0.914941	-0.12825	0.263227	0.326132
gene636	CTL0607	defA	2139	2195	3279	4296	1390.77	1577.57	1871.55	1945.85	2868.12	2568.18	3168.05	1.23358	0.302849	0.01417	0.0240477
gene637	CTL0608	CTL0608	2344	2700	4887	6921	901.423	1138.98	1681.81	1928.03	3954.27	2995.66	4912.89	1.64	0.713697	1.64239e-08	6.52744e-08
gene638	CTL0609	CTL0609	10419	10341	17997	23803	2353.34	2573.61	3699.91	3981.42	14882.2	12293.6	17470.8	1.42112	0.507032	0.000132138	0.000326254
gene639	CTL0610	CTL0610	231	264	283	360	27.9882	35.9836	31.1162	31.7582	281.694	293.938	269.449	0.916685	-0.125502	0.511496	0.574506
gene64	CTL0059	dppD	8065	7119	2768	3980	2539.29	2463.57	714.151	822.308	5887.88	8970.98	2804.78	0.31265	-1.67738	1.30412e-37	3.10982e-36
gene640	CTL_t28	tRNA-Ser4	488	355	264	473	84112.8	75128.9	41003.1	65596.5	399.082	496.189	301.974	0.608587	-0.716464	2.25273e-05	6.21674e-05
gene641	CTL0611A	CTL0611A	270	291	764	987	200.53	160.777	833.756	821.451	532.874	332.749	732.999	2.20286	1.13938	2.19099e-13	1.2656e-12
gene642	CTL0612	CTL0612	1052	1068	1251	1431	130.454	83.4795	366.599	326.498	1193.95	1255.98	1131.92	0.901226	-0.150039	0.214478	0.273614
gene643	CTL0613	CTL0613	6203	5842	2782	3375	3757.08	3885.77	1464	1421.8	4856.87	7125.45	2588.29	0.363246	-1.46098	2.2872e-29	3.54516e-28
gene644	CTL0614	CTL0614	818	977	2037	2434	449.289	599.588	999.232	945.554	1474.13	1066.81	1881.44	1.76361	0.818531	3.97908e-11	1.94484e-10
gene645	CTL0615	dapA	15998	14306	25533	30620	5813.04	5739.66	8358.59	8082.78	20766.3	17908.7	23624	1.31913	0.399592	0.00542572	0.0099134
gene646	CTL0616	lysC	14123	14366	26167	32083	3086.06	3382.16	5085.83	5070.69	20674.3	16878.7	24469.9	1.44975	0.535802	0.00015135	0.000367508
gene647	CTL0617	asd	3651	3925	11205	15656	1105.06	1306.29	3035.48	3433.92	7839.64	4493.37	11185.9	2.48942	1.31581	5.40999e-25	6.13573e-24
gene648	CTL0618	dapB	6186	6272	17153	21940	2670.69	2988.88	6669.15	6883.58	11878.2	7380.45	16375.9	2.21882	1.14979	1.57634e-18	1.20163e-17
gene649	CTL0619	CTL0619	606	674	807	1048	80.929	97.9992	92.0949	94.508	767.973	759.68	776.265	1.02183	0.0311557	0.798264	0.844579
gene65	CTL0060	CTL0060	12276	14146	22162	28970	6073.1	7717.09	9803.32	10319.3	18540.1	15692.3	21387.9	1.36295	0.446738	0.00101509	0.00212619
gene650	CTL0620	aroA	846	694	1532	2097	242.49	217.492	389.381	451.25	1210.94	908.557	1513.32	1.66563	0.736064	7.94216e-09	3.23957e-08
gene651	CTL0621	aroL	354	273	850	1189	302.757	238.833	595.594	697.018	609.259	369.468	849.051	2.29803	1.2004	1.7947e-15	1.20947e-14
gene652	CTL0622	aroC	447	484	1124	1394	112.577	131.228	271.655	271.53	804.61	552.259	1056.96	1.91388	0.936503	2.0649e-11	1.02693e-10
gene653	CTL0623	aroB	294	358	956	997	63.8541	85.1541	205.292	175.023	608.507	387.645	829.37	2.13951	1.09728	4.79816e-13	2.65612e-12
gene654	CTL0624	aroDE	394	370	1120	1513	60.3192	53.9844	168.686	181.8	775.437	451.933	1098.94	2.43164	1.28193	2.07131e-19	1.67301e-18
gene655	CTL0625	CTL0625	697	575	443	641	233.348	200.334	58.6061	79.056	600.45	750.527	450.373	0.600075	-0.736785	8.42654e-07	2.75939e-06
gene656	CTL0626	CTL0626	1693	1566	730	1012	334.332	326.647	81.0366	86.6644	1326.53	1927.24	725.811	0.376606	-1.40887	2.71338e-28	3.88222e-27
gene658	CTL0628	CTL0628	324	304	259	387	34.4432	34.2234	9.10924	12.6186	319.652	371.478	267.827	0.720976	-0.471977	0.00846487	0.014938
gene659	CTL0629	CTL0629	1749	1490	1869	2591	279.381	233.758	240.111	258.288	1885.3	1912.33	1858.28	0.971734	-0.0413659	0.746747	0.798246
gene66	CTL0061	CTL0061	5161	5145	9312	13566	1137.73	1256.08	1854.35	2187.93	7802.22	6103.52	9500.92	1.55663	0.638425	3.10337e-07	1.07291e-06
gene660	CTL0630	mdhC	4444	3874	3483	4465	1307.06	1268.5	924.624	954.462	4121.05	4913.22	3328.89	0.677537	-0.561629	1.09869e-05	3.1152e-05
gene661	CTL0631	ltuA	775	751	328	480	21540.8	24082.4	8470.16	9429.15	619.346	903.24	335.451	0.371387	-1.42901	3.46297e-21	3.03827e-20
gene662	CTL0633	pgi	3339	3259	2620	3367	530.59	567.736	364.844	377.452	3206.53	3905.91	2507.14	0.641884	-0.639616	4.63629e-07	1.56791e-06
gene663	CTL0634	CTL0634	2304	2265	1594	1931	481.83	521.695	296.868	293.358	2093.57	2705.16	1481.99	0.547839	-0.868177	8.69582e-13	4.70181e-12
gene664	CTL0635	phnP	2707	2596	1708	2092	910.346	951.747	517.496	501.84	2367.32	3138.21	1596.43	0.508707	-0.975092	2.01616e-15	1.34894e-14
gene665	CTL0636	artJ	3337	3697	2502	3290	1260.73	1494.55	854.64	904.072	3298.07	4174.36	2421.77	0.580153	-0.785496	9.83189e-10	4.31305e-09
gene666	CTL0637	aroG	507	524	1049	1272	182.903	210.079	336.771	330.718	793.38	611.021	975.738	1.5969	0.675271	1.41366e-06	4.55254e-06
gene667	CTL0638	CTL0638	149	94	333	444	1435.04	1033.7	2967.13	3162.93	233.612	142.642	324.581	2.27548	1.18617	2.35027e-09	1.00449e-08
gene668	CTL0639	CTL0639	556	542	334	554	211.419	207.598	75.3681	86.808	507.818	649.983	365.654	0.562559	-0.829923	1.90544e-07	6.81562e-07
gene669	CTL0640	CTL0640	776	674	1015	1454	121.943	112.873	150.995	175.693	941.45	856.415	1026.48	1.19858	0.261329	0.0458249	0.0687374
gene67	CTL0062	pgk	1231	1218	937	1263	291.246	314.731	194.335	210.126	1184.25	1450.16	918.353	0.633278	-0.659089	2.89309e-07	1.00394e-06
gene670	CTL0641	CTL0641	1872	1324	1407	1818	3056.94	2498.95	2096.19	2222.69	1615.09	1880.15	1350.02	0.718042	-0.47786	6.46678e-05	0.000166136
gene671	CTL0642	CTL0642	4037	2808	4002	5306	1370.9	1038.27	1220.25	1309.13	3957.62	4025.5	3889.75	0.966277	-0.0494913	0.652646	0.709895
gene672	CTL0643	CTL0643	1744	1675	2138	3112	162.034	151.812	22.3052	24.5748	2101.87	2023.35	2180.38	1.07761	0.10783	0.333109	0.398702
gene673	CTL0644	CTL0644	743	827	1341	1669	1181.15	1423.43	1990.72	1988.96	1097.5	931.809	1263.18	1.35563	0.438958	0.000653217	0.00141607
gene674	CTL0645	CTL0645	505	373	627	921	88.5753	64.5965	84.8433	100.668	579.727	516.942	642.513	1.24291	0.313723	0.0351126	0.054334
gene675	CTL0646	dapL	1815	1285	2334	2983	441.923	340.098	503.668	515.696	2025.55	1823.71	2227.39	1.22135	0.288479	0.0217637	0.0352618
gene676	CTL0647	CTL0647	712	620	788	993	205.969	198.469	185.186	187.078	766.779	786.76	746.798	0.949207	-0.075206	0.569223	0.633985
gene677	CTL0648	CTL0648	75	57	120	152	2.89823	3.7672	4.95276	6.10832	95.8874	77.7608	114.014	1.46621	0.552096	0.0318751	0.0499897
gene678	CTL0649	proS	4371	4189	11853	15713	684.063	721.71	1669.12	1789.38	8292.65	5065.57	11519.7	2.27413	1.18531	1.83015e-20	1.53337e-19
gene679	CTL0650	hrcA	1585	1231	2954	3252	339.682	278.271	557.444	481.12	2142.76	1659.59	2625.93	1.58227	0.662	1.31152e-07	4.78318e-07
gene68	CTL0063	CTL0063	132	171	112	173	30.6508	48.1089	25.436	31.9213	149.132	180.363	117.901	0.65369	-0.613322	0.00786182	0.0139532
gene680	CTL0651	grpE	2065	1953	3741	3529	1386.96	1431.52	2235.31	1709.9	2742.58	2377.12	3108.04	1.30748	0.386791	0.0035966	0.00677094
gene681	CTL0652	dnaK	18477	15449	27272	27211	2508.16	2310.47	3321.14	2673.88	21614.2	20022.8	23205.5	1.15895	0.21282	0.184459	0.240599
gene682	CTL0654	vacB	5343	5697	7472	10418	666.719	777.134	830.294	938.97	6998.97	6546.84	7451.1	1.13812	0.186655	0.120589	0.165166
gene683	CTL0655	CTL0655	5371	5489	6885	8646	1860.49	2106.6	2189.2	2180.68	6474.31	6434.75	6513.88	1.0123	0.0176332	0.8894	0.921094
gene684	CTL655a	CTL655a	132717	114939	137301	173863	160310	152713	148539	152227	138349	146265	130433	0.891758	-0.165277	0.446756	0.514849
gene685	CTL0656	CTL0656	2138	1953	913	1338	612.023	607.262	137.379	152.773	1676.55	2418.66	934.443	0.386347	-1.37203	3.70157e-28	5.21585e-27
gene686	CTL0657	sucB	1609	1867	892	1224	330.98	404.477	154.833	176.949	1473.48	2064.71	882.24	0.427294	-1.2267	2.25028e-22	2.07204e-21
gene687	CTL0658	gltT	2022	1842	3063	4252	462.991	462.764	622.503	698.56	2665.94	2284.33	3047.55	1.33411	0.415878	0.000701803	0.00150041
gene688	CTL0659	lpxK	5199	5479	8073	11341	1305.05	1535.29	1841.46	2085.32	7206.26	6330.72	8081.8	1.2766	0.352308	0.0042081	0.00784276
gene689	CTL0660	CTL0660	815	879	2024	2895	325.678	383.467	721.597	833.709	1525.03	1004.79	2045.27	2.03553	1.02541	6.86575e-17	4.83723e-16
gene69	CTL0064	CTL0064	719	622	573	749	150.036	134.72	103.039	110.66	672.476	791.974	552.978	0.698227	-0.518232	0.000309133	0.000713385
gene690	CTL0661	CTL0661	1098	1116	2799	3797	448.979	511.032	1036.45	1137.49	2031.96	1311.69	2752.22	2.09822	1.06916	1.86006e-18	1.40639e-17
gene691	CTL0662	ribC	1818	2442	5098	6602	949.994	1403.09	2425.21	2563.1	3717.29	2537.55	4897.03	1.92982	0.948469	9.92741e-14	6.03431e-13
gene692	CTL0663	nrdR	1367	1495	1376	1684	922.06	992.509	832.908	834.857	1491.83	1698.04	1285.61	0.757117	-0.401412	0.00110497	0.00229892
gene693	CTL0664	dksA	1361	1058	740	966	1894.73	1610.02	915.708	952.009	1069.66	1425.65	713.665	0.500589	-0.998302	1.60453e-14	1.01511e-13
gene694	CTL0665	lspA	1687	1364	1372	1731	1128.7	961.06	848.51	876.141	1550.26	1799.5	1301.03	0.722995	-0.467943	0.00010468	0.000262039
gene695	CTL0666	CTL0666	1728	1471	2306	3070	329.865	309.218	382.308	410.123	2067.33	1888.69	2245.98	1.18917	0.249959	0.0402878	0.0613219
gene696	CTL0667	pcnB2	1925	1898	2753	3649	408.654	442.957	518.064	556.543	2469.5	2263.6	2675.4	1.18192	0.241133	0.0467388	0.0698827
gene697	CTL0668	lpxB	1105	1106	1539	2146	149.401	162.827	180.022	202.717	1422.15	1309.52	1534.78	1.17201	0.228986	0.0559001	0.0823884
gene698	CTL0669	pmpA	2384	2259	2526	3382	199.842	206.879	182.657	197.201	2607.14	2746.99	2467.3	0.898185	-0.154915	0.217945	0.276185
gene699	CTL0670	pmpB	2116	2008	2743	3831	86.8743	89.8	87.555	96.0746	2588.86	2439.99	2737.73	1.12202	0.166103	0.163266	0.216601
gene7	CTL0007	recB	691	827	1202	1730	27.1639	33.7042	37.3848	41.6968	1060.41	902.22	1218.6	1.35066	0.433669	0.000559478	0.00123884
gene70	CTL0065	CTL0065	451	583	540	760	109.47	158.973	117.723	136.115	578.289	615.47	541.107	0.879177	-0.185775	0.260979	0.324045
gene700	CTL0671	pmpC	34130	32645	31939	39873	1621.81	1708.43	1358.16	1371.06	34822.3	39514	30130.6	0.76253	-0.391135	0.011627	0.0200614
gene701	CTL_t29	tRNA-Ser	1171	669	680	996	139563	92806.3	76970.6	88691.1	886.938	1078.1	695.772	0.645366	-0.63181	2.38501e-06	7.36898e-06
gene702	CTL0672	CTL0672	573	648	470	588	221.273	276.359	153.433	151.56	584.374	724.899	443.849	0.61229	-0.707712	2.48907e-06	7.665e-06
gene703	CTL0673	CTL0673	307	349	535	756	127.675	140.953	113.854	115.536	463.36	389.502	537.218	1.37924	0.463875	0.00270842	0.00524756
gene704	CTL0674	CTL0674	794	714	1526	2119	119.965	99.8495	84.489	68.6433	1204.91	891.278	1518.54	1.70378	0.768735	1.47094e-09	6.36266e-09
gene705	CTL0675	obgE	888	1063	2431	3273	287.385	393.932	726.874	775.604	1770.4	1159.58	2381.22	2.05353	1.0381	1.37179e-17	1.01251e-16
gene706	CTL0676	rpmA	6973	5484	6353	7850	23308.7	20139.2	18738.3	18551.7	6653.3	7343.25	5963.35	0.812086	-0.300296	0.0142669	0.024168
gene707	CTL0677	rplU	7115	6296	8605	10734	8047.06	6927.4	8220.94	8336.04	8019.23	7923.84	8114.62	1.02408	0.0343237	0.818564	0.862134
gene708	CTL_t24	tRNA-Phe	146	182	147	245	4304.51	3945.27	5779.67	0	178.232	195.1	161.364	0.827087	-0.273889	0.247162	0.308537
gene709	CTL0678	CTL0678	966	829	1051	1473	440.959	405.148	426.33	479.738	1055.4	1059.93	1050.87	0.991452	-0.0123858	0.947443	0.965085
gene71	CTL0066	nth	236	187	223	323	52.5876	32.3399	39.9867	33.1831	238.111	249.39	226.833	0.909552	-0.136772	0.49224	0.555967
gene710	CTL0679	CTL0679	2956	2391	2596	3528	53210.7	46598.9	41273.1	45913	2854.34	3153.72	2554.97	0.810145	-0.303749	0.0144971	0.0245132
gene711	CTL0680	CTL0680	2445	2159	2523	2977	18586.9	12652.1	16468.7	16805.1	2518.28	2720.15	2316.41	0.851575	-0.231795	0.0494834	0.0736313
gene712	CTL0681	CTL0681	1373	1284	1619	2054	935.671	994.797	1001.96	988.579	1555.51	1571.58	1539.44	0.979551	-0.0298076	0.796928	0.844127
gene713	CTL0682	CTL0682	471	442	407	646	108.642	109.706	81.5638	99.4128	487.452	540.065	434.84	0.805163	-0.312648	0.0580924	0.0850802
gene714	CTL0683	rsbV	282	207	181	197	375.477	323.827	188.04	170.168	223.97	287.875	160.065	0.556021	-0.846788	8.57762e-06	2.46972e-05
gene715	CTL0684	CTL0684	4144	3573	2254	2852	551.055	513.309	245.187	245.289	3348.84	4557.25	2140.43	0.469677	-1.09026	1.40127e-17	1.02613e-16
gene716	CTL0685	CTL0685	922	1022	886	1141	213.51	261.218	141.651	129.881	1001.2	1153.69	848.716	0.735654	-0.4429	0.000867792	0.00184257
gene717	CTL0686	CTL0686	278	325	697	1037	114.926	127.18	78.8175	85.5186	538.668	358.228	719.107	2.0074	1.00533	3.85533e-11	1.89707e-10
gene718	CTL0687	ubiE	1042	1284	3202	4555	60.9291	66.5755	24.844	29.6208	2304.84	1383.23	3226.46	2.33254	1.2219	1.87828e-23	1.8583e-22
gene719	CTL0688	CTL0688	6917	6923	13016	16487	2068.96	2282.38	3491.75	3566.1	10281.9	8197.1	12366.7	1.50867	0.593281	3.73176e-06	1.1268e-05
gene72	CTL0067	trmE	705	678	1057	1260	141.013	146.306	191.175	182.109	896.824	818.476	975.172	1.19145	0.252716	0.0678621	0.0981521
gene720	CTL0689	dapF	4183	3970	7603	9146	1734.07	1794.42	2782.09	2702.35	5934.38	4823.79	7044.97	1.46046	0.546425	2.10135e-05	5.83361e-05
gene721	CTL0690	clpP	4128	3376	5872	7840	2766.65	2489.06	3525.55	3795.01	5077.18	4426.89	5727.47	1.29379	0.371606	0.00381189	0.0071473
gene722	CTL0691	glyA	3863	3912	9032	11421	626.296	648.853	1344.94	1402.93	6590.13	4606.01	8574.25	1.86154	0.896494	1.9268e-12	1.01814e-11
gene723	CTL0692	hemD	54	69	188	295	15.1366	14.9258	0.93443	1.51259	136.402	73.1973	199.606	2.72696	1.44729	4.85047e-10	2.1792e-09
gene724	CTL0693	ispF	633	611	983	1243	302.255	260.623	49.9088	58.997	834.723	736.267	933.178	1.26744	0.341922	0.013092	0.0222996
gene725	CTL0694	CTL0694	3940	3802	6777	8032	1116.22	1183.06	1727.42	1660.31	5408.65	4582.12	6235.18	1.36076	0.444417	0.000583081	0.00127893
gene726	CTL0695	rpsJ	7107	6916	10638	13379	14885.4	15939.3	19949.9	20239	9186.45	8300.9	10072	1.21336	0.279009	0.0289087	0.045723
gene727	CTL0696	fusA	31153	30358	55683	68095	3986.29	4268.95	6368.53	6297.17	44209.3	36412.4	52006.2	1.42825	0.514254	0.00184094	0.00368188
gene728	CTL0697	rpsG	9479	9551	16418	20378	6276.27	6568.58	9655.1	9715.01	13358.6	11272.5	15444.7	1.37013	0.454308	0.000571638	0.00126276
gene729	CTL0698	rpsL	6641	5538	10608	13277	8581.92	7789.32	12380	12391.9	8603.72	7187.57	10019.9	1.39406	0.479288	0.000195469	0.000467317
gene73	CTL0068	psdD	474	450	751	1043	133.608	120.927	127.383	143.684	647.042	546.696	747.388	1.3671	0.451118	0.00176141	0.00353804
gene730	CTL0699	CTL0699	233	251	371	455	199.25	173.737	255.482	232.788	317.029	287.075	346.983	1.20868	0.273437	0.12143	0.166049
gene731	CTL0700	tsp	240	323	528	680	5.31536	9.07687	13.6478	15.505	420.584	335.374	505.795	1.50815	0.592779	0.000221431	0.000522667
gene732	CTL0701	CTL0701	1237	1023	1056	1259	985.161	896.828	754.492	737.197	1153.93	1333.55	974.32	0.730622	-0.452802	0.00028343	0.000655697
gene733	CTL0702	omcB	1355	1152	1227	1707	213.073	201.187	172.286	194.782	1351.13	1480.09	1222.18	0.825743	-0.276235	0.0277809	0.0441645
gene734	CTL0703	omcA	384	279	220	311	1100.32	854.255	579.374	612.07	305.594	390.232	220.957	0.566219	-0.820569	3.72041e-06	1.1268e-05
gene735	CTL0704	CTL0704	615	735	1282	1638	75.97	38.5642	41.8482	33.8704	1012.81	802.347	1223.27	1.52461	0.608438	3.11047e-06	9.48437e-06
gene736	CTL0705	gltX	6538	6469	13150	15812	1140.31	1245.81	2075.32	2011.41	9942.18	7702	12182.4	1.58171	0.661488	2.85276e-07	9.93658e-07
gene737	CTL0706	euo	5710	4762	39883	46466	2380.47	2134.06	24520	23027.3	21289.2	6180.18	36398.1	5.8895	2.55814	1.46979e-65	7.19424e-64
gene738	CTL0707	recJ	2208	2441	3774	5856	333.04	408.726	510.108	641.483	3370.75	2758.86	3982.64	1.44358	0.529653	1.63428e-05	4.57794e-05
gene739	CTL0708a	secF	9702	9773	9739	12965	578.268	641.316	516.643	554.425	10510.6	11536	9485.27	0.82223	-0.282386	0.0302105	0.0475394
gene74	CTL0069	CTL0069	3251	2605	1638	2021	674.153	584.892	291.694	286.079	2494.87	3453.3	1536.44	0.44492	-1.16838	2.97622e-21	2.63608e-20
gene741	CTL0709	CTL0709	438	338	1364	1789	697.169	577.149	1945.99	2103.19	887.921	457.274	1318.57	2.88354	1.52784	8.62785e-28	1.17999e-26
gene742	CTL0710	uppS	1593	1336	3154	4325	541.93	461.236	952.567	1033.25	2423.59	1728.77	3118.41	1.80383	0.851063	5.18671e-12	2.66499e-11
gene743	CTL0711	cdsA	1522	1230	1912	2497	510.054	454.506	573.54	605.471	1733.74	1623.13	1844.35	1.13629	0.184332	0.138975	0.187043
gene744	CTL0712	cmk	895	967	1260	1582	436.089	507.282	547.382	547.949	1148.23	1104.47	1191.98	1.07923	0.110005	0.384123	0.453343
gene745	CTL0713	plsC	1012	1206	1864	2491	524.072	684.591	864.854	943.074	1568.56	1318.15	1818.96	1.37993	0.464598	0.000108924	0.000271581
gene746	CTL0714	argS	2500	2328	3728	5260	344.351	350.754	448.99	511.68	3297.99	2855.46	3740.51	1.30995	0.38951	0.00181487	0.00363756
gene747	CTL0715	murA	2492	2832	3915	5228	524.751	650.065	726.813	777.405	3490.05	3161.12	3818.97	1.2081	0.272745	0.0273514	0.0436309
gene748	CTL0716	tarp	503	521	1318	1997	6.94301	9.16355	6.99179	9.05424	990.006	606.898	1373.11	2.26251	1.17792	6.64622e-19	5.1941e-18
gene749	CTL0717	CTL0717	2309	2405	4569	5738	915.169	1045.3	1626.46	1666.54	3558.51	2794.17	4322.86	1.5471	0.629564	8.3611e-07	2.74764e-06
gene75	CTL0070	secA	12765	11877	18525	24219	1105.85	1126.34	1431.63	1514.67	16226.6	14574	17879.1	1.22679	0.294883	0.0288587	0.0457216
gene750	CTL0718	CTL0718	345	357	669	816	260.595	305.425	464.348	454.295	520.046	416.049	624.042	1.49992	0.584887	0.000162282	0.000390989
gene751	CTL0719	prfB	884	806	1485	2007	228.842	233.566	347.292	381.11	1228.27	999.117	1457.42	1.45871	0.544689	1.623e-05	4.56009e-05
gene752	CTL0720	CTL0720	5073	3488	3139	4290	14495.3	10965.4	8447.79	9056.57	4065.91	5033.55	3098.26	0.615521	-0.70012	4.11118e-08	1.57992e-07
gene753	CTL0721	CTL0721	3233	3275	3526	4808	914.84	1018.84	895.398	1001.17	3665.83	3855.44	3476.21	0.901638	-0.14938	0.26336	0.326132
gene754	CTL0722	ispD	570	617	864	1289	238.917	277.504	348.127	421.477	798.41	704.112	892.709	1.26785	0.342385	0.0098668	0.0172484
gene755	CTL0723	truA	423	523	679	904	81.8267	105.221	137.746	158.972	611.974	562.607	661.341	1.17549	0.233266	0.0992644	0.13903
gene756	CTL0724	CTL0724	446	432	475	674	217.304	232.728	201.48	225.067	498.84	519.684	477.997	0.919783	-0.120634	0.47292	0.540314
gene757	CTL0725	CTL0725	133	110	121	162	49.0785	39.2575	33.9473	39.5973	130.786	143.386	118.187	0.824255	-0.278837	0.226196	0.285431
gene758	CTL_t16	tRNA-Leu3	733	540	933	1337	97170.6	49673.5	79936.4	111052	846.599	749.469	943.728	1.2592	0.332502	0.0150473	0.0253056
gene759	CTL0726	CTL0726	193	227	725	1106	247.172	375.114	929.6	1146.62	503.813	249.542	758.084	3.0379	1.60308	7.99905e-24	8.17485e-23
gene76	CTL0071	CTL0071	620	507	605	760	338.552	245.474	181.56	148.587	618.671	664.858	572.484	0.861062	-0.215811	0.12994	0.176158
gene760	CTL0727	atoS	275	298	262	424	59.7042	74.7774	46.0277	65.8138	311.415	339.903	282.928	0.832379	-0.264687	0.171109	0.225399
gene761	CTL0728	atoC	155	146	152	259	19.1411	21.0524	9.82341	17.3806	173.503	178.063	168.944	0.948789	-0.0758409	0.814015	0.858813
gene762	CTL_t04	tRNA-Arg3	63	73	67	85	3295.3	1449.74	1179.89	2387.41	72.2438	80.7805	63.707	0.788643	-0.342555	0.215611	0.274409
gene763	CTL0729	CTL0729	186	263	429	600	30.8124	64.5506	128.056	148.821	348.101	267.717	428.486	1.60052	0.67854	5.1313e-05	0.000133299
gene764	CTL0730	recO	482	555	719	994	49.5008	51.8995	73.7117	99.5443	664.868	615.876	713.86	1.1591	0.213	0.121591	0.166049
gene765	CTL0731	CTL0731	1020	900	1169	1477	606.729	583.815	586.399	587.718	1121.84	1134.36	1109.31	0.977915	-0.0322195	0.779282	0.82732
gene766	CTL_t18	tRNA-Leu5	211	181	202	363	41258.4	23693	18629.3	32536.5	231.464	231.471	231.456	0.999935	-9.38724e-05	0.915817	0.940077
gene767	CTL0733	CTL0733	860	938	1695	2148	302.122	376.837	595.632	616.228	1338.76	1066.71	1610.82	1.51008	0.594629	1.82546e-06	5.71607e-06
gene768	CTL0734	CTL0734	170	137	318	430	282.145	246.359	609.222	692.812	246.616	181.059	312.174	1.72416	0.785893	4.06703e-05	0.000107453
gene769	CTL0735	CTL0735	222	184	196	303	68.9688	58.0942	43.366	47.2859	222.998	239.577	206.42	0.861601	-0.214909	0.298095	0.36239
gene77	CTL0072	engA	1876	1742	2062	2698	349.894	361.548	310.618	318.332	2065.31	2139.7	1990.92	0.930467	-0.103973	0.392425	0.461385
gene770	CTL0736	pheT	3153	2766	3714	4281	352.542	338.828	370.503	346.043	3434.56	3496.63	3372.5	0.9645	-0.0521464	0.615328	0.676424
gene771	CTL0737	CTL0737	2578	2268	2585	3023	775.377	750.563	689.188	636.064	2613.11	2862.92	2363.31	0.82549	-0.276677	0.0199771	0.0325942
gene772	CTL0738	CTL0738	746	715	811	1184	188.961	175.655	179.761	218.811	846.48	864.58	828.38	0.95813	-0.0617073	0.709236	0.764299
gene773	CTL0739	oppC2	3681	3771	3752	4996	580.702	656.033	529.645	572.029	4035.17	4415.66	3654.68	0.827664	-0.272884	0.0366868	0.0565816
gene774	CTL0740	oppB2	3088	3689	3569	4750	610.586	804.314	632.778	680.187	3751.66	4027.75	3475.57	0.862905	-0.212726	0.113134	0.156336
gene775	CTL0741	oppA4	6735	6657	7334	10173	853.043	929.111	827.885	923.232	7611.95	7929.81	7294.08	0.919831	-0.12056	0.368906	0.437048
gene776	CTL0742a	CTL0742a	67806	53251	53614	64848	435281	285784	321241	317067	60584.5	71359.7	49809.3	0.698003	-0.518694	0.00264163	0.00515035
gene777	CTL0742	CTL0742	344	331	369	486	117.969	119.572	118.436	130.38	378.467	399.477	357.457	0.894811	-0.160346	0.345531	0.413038
gene778	CTL0743	CTL0743	1146	951	1152	1418	561.833	512.855	501.944	510.473	1158.39	1237.45	1079.33	0.872223	-0.197232	0.107358	0.149231
gene779	CTL0744	CTL0744	380	357	240	398	243.757	160.527	63.3034	82.8488	349.34	435.965	262.714	0.602603	-0.73072	3.19873e-05	8.62266e-05
gene78	CTL0073	pcnB	2242	2049	2328	2839	524.555	530.988	486.544	477.536	2354.14	2536.93	2171.36	0.8559	-0.224486	0.0592651	0.0862544
gene780	CTL0745	CTL0745	566	552	513	768	172.355	193.958	152.081	177.844	596.427	661.828	531.026	0.802363	-0.317674	0.0402033	0.0612935
gene781	CTL0746	hemH	1494	1640	892	1152	442.352	548.153	225.422	238.807	1357.61	1859.55	855.671	0.460149	-1.11983	8.03864e-19	6.22995e-18
gene782	CTL0747	fliY	2047	1929	998	1098	822.595	855.804	350.885	315.616	1619.51	2352.11	886.913	0.377072	-1.40709	3.05952e-30	5.08099e-29
gene783	CTL0748	CTL0748	501	474	652	618	269.447	260.673	308.748	224.948	559.802	576.832	542.773	0.940956	-0.0878014	0.454888	0.522924
gene784	CTL0749	CTL0749	854	657	1265	1498	385.948	325.828	513.066	486.91	1026.87	890.336	1163.4	1.3067	0.385924	0.00452011	0.00835726
gene785	CTL0750	glgC	236	309	444	838	46.148	64.6421	75.7975	117.649	424.015	324.481	523.549	1.61349	0.690189	7.83217e-06	2.26913e-05
gene786	CTL0751	CTL0751	138	231	407	589	44.6605	40.189	25.44	23.5316	317.257	220.707	413.807	1.87491	0.906824	1.56052e-07	5.66906e-07
gene787	CTL0752	rho	10185	9290	11445	15264	2086.56	2097.1	2098.3	2265.52	11335.3	11513.6	11157.1	0.969039	-0.0453727	0.731693	0.783055
gene788	CTL0753	coaE	3653	4784	6311	8453	2213.62	3183.63	3417.66	3706.96	5594.41	5023.23	6165.58	1.22741	0.295622	0.0151802	0.025483
gene789	CTL0754	polA	4107	4239	3830	4807	418.245	474.127	348.575	353.873	4284.35	4946.12	3622.59	0.73241	-0.449276	0.000469624	0.00105751
gene79	CTL0074	clpX	7517	7763	7592	10351	1732.79	1969.16	1562.88	1726.58	8269.92	9055.54	7484.31	0.826489	-0.274932	0.0344401	0.0533822
gene790	CTL0755	sohB	1763	1622	1397	1750	506.073	519.973	359.421	360.611	1660.82	2001.54	1320.11	0.659544	-0.60046	7.33149e-07	2.41783e-06
gene791	CTL0756	CTL0756	4429	3920	5142	5838	747.666	726.158	776.645	711.635	4784.67	4933	4636.35	0.939865	-0.0894752	0.423602	0.489988
gene792	CTL0757	CTL0757	1235	1354	1993	2633	709.538	816.746	1115.09	1216.2	1734.89	1536.14	1933.63	1.25876	0.332002	0.00537711	0.00984392
gene793	CTL_t30	tRNA-Ser2	731	502	420	708	148859	124566	81917.1	109059	594.468	724.942	463.993	0.640042	-0.643762	2.11933e-05	5.86601e-05
gene794	CTL0758	CTL0758	6	10	7	5	101.436	111.565	45.3994	110.234	7.39661	9.56921	5.22401	0.545919	-0.873241	0.136648	0.184445
gene795	CTL0759	dnaB	1275	1356	3235	4502	243.028	284.54	568.778	641.371	2391.48	1560.13	3222.83	2.06574	1.04666	1.48034e-17	1.07556e-16
gene796	CTL0760	gidA	10386	9316	11559	15757	1447.53	1455.2	1466.97	1616.25	11519	11644	11394.1	0.978539	-0.0312995	0.822478	0.865276
gene797	CTL0761	lplA2	480	553	1228	1687	121.644	164.541	243.68	272.918	914.393	613.507	1215.28	1.98087	0.986137	2.25817e-13	1.29636e-12
gene798	CTL0762	ndk	112911	66895	56170	74055	113563	73658.3	51716.7	54781.5	79932.1	105424	54440.5	0.516398	-0.953446	3.86126e-07	1.32021e-06
gene799	CTL0763	ruvA	262	271	328	432	154.897	169.69	172.631	180.973	316.813	315.887	317.739	1.00586	0.00843515	0.953175	0.967833
gene8	CTL0008	recC	2574	2293	1156	1444	30.6901	30.3219	19.2458	18.5289	1983.44	2876.03	1090.86	0.379293	-1.39862	5.29443e-30	8.48934e-29
gene80	CTL0075	clpP2	5968	5997	7564	10125	2700.27	2840.18	2883.38	3230.74	7237.27	7087.13	7387.4	1.04237	0.0598636	0.610631	0.672238
gene800	CTL0764	ruvC	590	588	767	1104	371.596	360.875	391.369	475.426	737.631	697.643	777.62	1.11464	0.156577	0.238859	0.298975
gene801	CTL0765	CTL0765	586	756	1064	1569	356.348	516.706	595.594	715.011	945.672	798.771	1092.57	1.36782	0.451874	0.000408519	0.000928906
gene802	CTL_t19	tRNA-Leu2	1321	889	1011	1492	267219	175363	142722	196820	1168.72	1298.87	1038.58	0.7996	-0.32265	0.0112316	0.0194514
gene803	CTL0766	CTL0766	6929	6674	6405	7480	2486.75	2624.85	2056.14	1940.68	6951.29	8050.67	5851.92	0.726887	-0.460198	0.000221063	0.000522667
gene804	CTL0767	gapA	13233	12245	13388	16145	3195.64	3178.01	2797.47	2720.58	13743.5	15066.8	12420.1	0.824337	-0.278693	0.0306493	0.0481485
gene805	CTL0768	rplQ	5052	4340	5890	7244	4622.56	4251.31	4907.25	4841.69	5531.13	5546.01	5516.24	0.994631	-0.00776674	0.906064	0.93419
gene806	CTL0769	rpoA	23185	21636	28244	34340	5983.39	6131.98	6518.9	6409.4	26407.6	26509.9	26305.3	0.992281	-0.0111797	0.910036	0.93621
gene807	CTL0770	rpsK	7994	6644	9312	12187	8557.9	7389.97	8686.42	9446.26	8815.14	8638.22	8992.06	1.04096	0.0579189	0.668142	0.724209
gene808	CTL0771	rpsM	6239	5905	9128	11354	7084.63	7067.14	9412.01	9583.46	7890.29	7184.71	8595.87	1.19641	0.258712	0.0433452	0.0656532
gene809	CTL0772	secY	15171	14711	24503	29292	2671.35	2835.69	3927.93	3771.21	20162.1	17687.4	22636.8	1.27982	0.355945	0.0123487	0.0211108
gene81	CTL0076	tig	11007	10170	18239	23230	2179.02	2139.68	3161.59	3280.35	14949.6	12523	17376.1	1.38754	0.472532	0.000425477	0.000962758
gene810	CTL0773	rplO	8640	8265	13198	14983	9131.41	9611.6	12479.9	11455.6	10951.6	10003.5	11899.6	1.18954	0.250405	0.0616476	0.0894419
gene811	CTL0774	rpsE	8037	7201	11292	13644	6027.97	5937.1	7515.05	7393.65	9745.5	9005.52	10485.5	1.16434	0.219511	0.0959546	0.135004
gene812	CTL0775	rplR	6164	6068	9643	11460	6984.88	7129.83	9667.76	9673.89	8062.97	7242.36	8883.58	1.22661	0.29468	0.0222586	0.0359384
gene813	CTL0776	rplF	6239	5092	8802	11187	3886.95	3391.8	4807.1	5034.51	7530.59	6684.31	8376.88	1.25322	0.325634	0.0115739	0.020007
gene814	CTL0777	rpsH	7837	8004	12681	15508	5458	5990.79	7879.53	7728.86	10614.9	9385.96	11843.8	1.26186	0.335553	0.00935417	0.016383
gene815	CTL0778	rplE	6141	5735	9805	12156	3968.56	3958.23	5539.2	5674.64	8121.46	7024.31	9218.6	1.31238	0.392191	0.0021593	0.00428177
gene816	CTL0779	rplX	3597	3074	6033	8004	6497.15	6131.41	9788.24	10450.5	4902.28	3938.85	5865.71	1.48919	0.57453	7.51178e-06	2.18995e-05
gene817	CTL0780	rplN	7272	7210	12310	15050	7904.82	8123.63	11570.9	11744.1	10035.7	8575.75	11495.7	1.34049	0.422758	0.00102615	0.00214454
gene818	CTL0781	rpsQ	2622	2383	3853	4850	9017.35	8761.21	11978.6	12230.6	3304.15	2958.74	3649.56	1.23349	0.302741	0.0183075	0.0301879
gene819	CTL0782	rpmC	860	696	1230	1649	6038.83	5276.87	7587.25	8309.83	1059.99	917.755	1202.22	1.30996	0.389524	0.00293754	0.00563281
gene82	CTL_t12	tRNA-Gly2	232	196	307	508	81469.3	56002.7	77834.4	127128	294.15	252.653	335.646	1.32849	0.409783	0.0179223	0.0296207
gene820	CTL0783	rplP	4771	4205	7104	9041	5153.78	5051.48	6857.87	7029.76	6034.19	5303.02	6765.35	1.27575	0.351349	0.00615283	0.0111325
gene821	CTL0784	rpsC	9028	8145	14621	18313	4206.05	4026.53	6086.17	6143.31	11982.9	10150.5	13815.3	1.36105	0.444722	0.00069453	0.00148828
gene822	CTL0785	rplV	5634	5686	9233	11144	9478.91	10227.8	13852.6	13583.3	7637.36	6705.66	8569.06	1.27789	0.353758	0.00560908	0.0101685
gene823	CTL0786	rpsS	3049	2712	5031	6585	8949.07	8876.01	13282.9	14183.7	4131.31	3404.21	4858.41	1.42718	0.513165	6.72003e-05	0.000172166
gene824	CTL0787	rplB	12820	12406	21124	26832	4265.27	4429.96	6193.48	6455.1	17514.4	14930.9	20097.9	1.34606	0.428747	0.00175073	0.0035242
gene825	CTL0788	rplW	2746	3149	5815	6884	4067.37	4989.84	7703.54	7341.66	4423.98	3500.77	5347.19	1.52743	0.611109	1.99708e-06	6.2325e-06
gene826	CTL0789	rplD	5326	5772	9583	12100	1991.48	1977.14	2926.24	3252.88	7837.05	6583.33	9090.78	1.38088	0.465586	0.00021872	0.000518902
gene827	CTL0790	rplC	5397	5957	8517	10811	2590.25	3141.4	3694.93	3780.41	7419.08	6737.6	8100.56	1.20229	0.265787	0.033232	0.0519425
gene828	CTL0791	CTL0791	8204	5454	5496	6679	2686.07	1949.11	1610.92	1587	6571.41	8025.26	5117.56	0.637682	-0.649091	1.58652e-07	5.7411e-07
gene829	CTL0792	fmt	2465	2855	1778	2077	785.391	1008.02	509.857	481.595	2392.3	3159.92	1624.68	0.514154	-0.959728	6.69612e-15	4.32458e-14
gene83	CTL0077	CTL0077	10393	11174	1934	2637	765.636	908.421	125.461	135.714	7349.09	12791.5	1906.63	0.149054	-2.7461	2.46811e-91	2.55038e-89
gene830	CTL0793	lpxA	4236	4191	1776	2318	1531.28	1650.55	593.652	619.501	3351.31	4989.98	1712.65	0.343217	-1.54281	1.81064e-32	3.22751e-31
gene831	CTL0794	fabZ	1202	1254	287	374	1140.18	1285.27	224.636	240.815	866.18	1455.81	276.546	0.18996	-2.39624	1.39089e-61	5.87967e-60
gene832	CTL0795	lpxC	4774	3976	691	947	1768.52	1616.77	221.968	243.757	2923.39	5163.78	683	0.132267	-2.91847	3.72856e-103	1.15585e-100
gene833	CTL0796	lnt	552	689	714	1037	83.8097	117.815	96.4992	111.753	732.749	738.186	727.313	0.985271	-0.021407	0.987867	0.992284
gene834	CTL0797	CTL0797	908	1058	1135	1542	664.642	840.805	723.495	799.371	1142.38	1167.88	1116.88	0.956332	-0.0644159	0.677588	0.73274
gene835	CTL0798	dnaQ2	1639	1729	2765	3583	691.857	805.962	1049.03	1102.41	2326.84	1996.84	2656.84	1.33052	0.41199	0.000676522	0.00145978
gene836	CTL0799	CTL0799	2060	2157	3354	4236	2036.89	2305.97	2921.64	2965.83	2840.98	2499.84	3182.12	1.27293	0.348151	0.00510545	0.00936503
gene837	CTL0800	CTL0800	4315	4123	6719	8547	2098.89	2221.01	2945.19	3024.34	5695.15	4993.08	6397.22	1.28122	0.357515	0.00505198	0.00928526
gene838	CTL_t17	tRNA-Leu	349	177	321	573	52988	16600.7	31045.9	52348.9	336.962	307.535	366.389	1.19138	0.252628	0.134127	0.181306
gene839	CTL0801	trxA	2130	1633	2346	3295	4315.16	3403.9	4012.61	4640.22	2282.73	2217.15	2348.31	1.05916	0.0829182	0.499959	0.56359
gene84	CTL0078	mreB	2832	2951	4250	5870	770.304	881.362	1031.97	1154.23	3822.71	3427.84	4217.58	1.23039	0.299115	0.0164533	0.0274714
gene840	CTL0802	CTL0802	1868	2102	2638	3432	1298.23	1543.03	1324.38	1309.32	2448.27	2356.73	2539.82	1.07768	0.107935	0.353601	0.422142
gene841	CTL0803	mip	6931	6455	4681	5319	3106.06	3195.89	1861.84	1699.63	6069.66	7917.01	4222.31	0.533321	-0.906924	6.77758e-13	3.68605e-12
gene842	CTL0804	aspS	7082	7150	9576	10748	952.731	1022.48	1219.16	1115.82	8509.61	8430.71	8588.51	1.01872	0.0267536	0.890607	0.921317
gene843	CTL0805	hisS	2865	2613	4620	5711	651.976	657.796	947.173	946.985	3788.04	3238.58	4337.51	1.33933	0.421508	0.00114517	0.00237726
gene844	CTL0806	uhpC	23588	21233	24109	29590	4112.44	3948.55	3708.16	3653.24	24523.9	26491.2	22556.5	0.851472	-0.231969	0.101822	0.142397
gene845	CTL0807	dnaE	6628	7452	10903	15286	453.857	564.528	670.647	762.629	9630.92	8358.25	10903.6	1.30453	0.383531	0.00193457	0.00385258
gene846	CTL0808	CTL0808	137	146	135	199	28.6063	25.4122	12.475	15.6766	153.209	167.82	138.598	0.82587	-0.276013	0.237158	0.297247
gene847	CTL0809	CTL0809	2373	1881	1255	1472	741.505	653.222	340.874	318.426	1828.52	2508.07	1148.98	0.458113	-1.12622	1.32465e-20	1.1302e-19
gene848	CTL0810	CTL0810	540	516	388	482	323.792	337.084	190.547	190.919	495.014	624.875	365.152	0.58436	-0.77507	6.20643e-07	2.06142e-06
gene849	CTL0811	rsbW	780	749	837	925	712.382	749.499	731.806	662.507	825.106	904.854	745.359	0.823734	-0.27975	0.0333051	0.0519693
gene85	CTL0079	pckA	3676	3680	4600	6262	557.777	614.483	624.483	687.364	4443.99	4356.8	4531.18	1.04002	0.0566167	0.626615	0.687207
gene850	CTL0812	CTL0812	905	933	1139	1663	265.247	263.891	51.23	52.627	1126.35	1089.24	1163.46	1.06815	0.0951084	0.404462	0.47255
gene851	CTL0813	dacC	864	944	1674	2612	137.521	171.339	265.501	333.01	1422.29	1072.68	1771.9	1.65185	0.724081	2.3546e-09	1.00449e-08
gene852	CTL0814	CTL0814	288	223	321	415	296.996	260.795	320.522	334.902	304.612	301.137	308.087	1.02308	0.0329168	0.892661	0.922416
gene853	CTL0815	CTL0815	649	581	771	959	157.419	153.503	169.723	172.836	726.476	726.907	726.046	0.998815	-0.00170996	0.966864	0.975254
gene854	CTL0817	brnQ	3851	3169	6938	9182	808.922	723.105	1351.8	1410.78	5439.55	4141.86	6737.25	1.62662	0.701882	4.40472e-08	1.68576e-07
gene855	CTL0818	CTL0818	2001	2059	5314	7266	125.345	145.059	321.668	354.076	3826.13	2405.95	5246.31	2.18056	1.1247	2.45952e-18	1.84464e-17
gene856	CTL0819	CTL0819	3136	2510	3637	5391	2495.39	2186.69	2609.29	3096.29	3537.15	3329.39	3744.92	1.12481	0.16968	0.170599	0.225045
gene857	CTL0820	lpdA	5506	4839	7263	9056	995.348	949.852	1169.65	1188.08	6479.56	6111.49	6847.64	1.12045	0.164082	0.210321	0.26942
gene858	CTL0821	lipA	1662	1557	2269	2712	515.194	527.003	628.132	612.337	2000.04	1904.06	2096.01	1.10081	0.138566	0.277036	0.341249
gene859	CTL0822	sctJ	3628	3181	4382	5222	1138.56	1095.72	1224.81	1178.78	4032.27	4022.35	4042.18	1.00493	0.00709582	0.988016	0.992284
gene86	CTL0080	CTL0080	264	295	478	785	28.6091	33.2565	45.3883	60.243	426.1	331.797	520.404	1.56844	0.649331	3.57085e-05	9.51545e-05
gene860	CTL0823	CTL0823	900	672	936	1181	325.675	261.431	304.648	306.397	906.678	925.743	887.612	0.95881	-0.0606834	0.602415	0.665653
gene861	CTL0824	sctL	868	773	782	874	420.17	415.052	337.797	304.03	834.845	969.701	699.99	0.721862	-0.470204	0.000406615	0.000926843
gene862	CTL0825	sctR	702	576	498	604	219.383	192.207	130.816	130.311	608.628	753.988	463.269	0.614425	-0.702691	1.48156e-06	4.73489e-06
gene863	CTL0826	sctS	136	111	111	137	344.093	304.003	254.991	243.162	124.922	145.709	104.135	0.714676	-0.484638	0.0342664	0.0532016
gene864	CTL0827	sctT	393	388	339	369	122.127	120.607	96.1885	77.8515	381.123	462.443	299.802	0.6483	-0.625267	0.00012875	0.000319299
gene865	CTL0828	CTL0828	2419	2069	480	573	2048.32	2005.39	337.178	300.189	1546.55	2649.96	443.141	0.167226	-2.58013	6.02707e-87	4.67098e-85
gene866	CTL0829	CTL0829	622	633	587	689	163.76	194.412	144.925	137.93	640.572	743.549	537.596	0.723013	-0.467907	0.00117349	0.00243061
gene867	CTL0830	CTL0830	511	527	408	420	388.903	446.152	281.358	234.337	483.536	615.144	351.928	0.572107	-0.805642	1.6935e-07	6.10446e-07
gene868	CTL0831	CTL0831	548	472	366	441	532.282	510.787	318.51	311.878	470.874	602.345	339.403	0.56347	-0.827589	1.2395e-07	4.53832e-07
gene869	CTL0832	CTL0832	547	458	358	415	1053.83	1003.11	593.435	556.653	459.553	593.159	325.948	0.549511	-0.863779	3.69971e-08	1.436e-07
gene87	CTL0081	CTL0081	213	233	250	356	31.2547	28.2767	27.3003	29.7655	258.329	264.615	252.043	0.952489	-0.0702251	0.766631	0.815752
gene870	CTL0833	gspF	943	916	956	1178	189.211	207.551	177.466	180.408	998.277	1100.39	896.159	0.814398	-0.296194	0.0228724	0.0368016
gene871	CTL0834	gspE	1601	1501	1715	2296	275.934	278.523	263.789	287.975	1754.98	1834.88	1675.08	0.912909	-0.131456	0.28789	0.353683
gene872	CTL0835	gspD	2239	2516	2925	3823	271.008	337.605	318.614	336.258	2822.65	2822.66	2822.63	0.99999	-1.3775e-05	0.960911	0.971945
gene873	CTL0836	CTL0836	1446	1587	1529	1987	342.315	411.056	321.973	337.685	1635.45	1799.62	1471.28	0.817549	-0.290622	0.0192012	0.0315497
gene874	CTL0837	pepP	1496	1328	1792	2305	415.525	404.653	439.279	458.197	1692.11	1668.65	1715.57	1.02812	0.0400057	0.761272	0.811666
gene875	CTL0838	mutL	413	478	2414	3151	59.0181	76.5214	325.565	347.046	1428.61	529.219	2328	4.39893	2.13715	1.56783e-60	6.33948e-59
gene876	CTL0839	scc2	199	174	212	333	6.90863	6.51298	10.6014	13.9431	222.774	220.334	225.213	1.02214	0.0315973	0.830141	0.871367
gene877	CTL0840	CTL0840	34	32	12	27	9.36758	10.303	13.9754	15.8356	27.3993	39.0431	15.7556	0.403545	-1.3092	0.000278252	0.000645322
gene878	CTL0841	copB	104	96	134	172	17.0576	18.1212	18.5655	18.6774	123.21	118.267	128.152	1.08358	0.115806	0.640652	0.697666
gene879	CTL0842	copD	318	281	576	701	22.1038	15.8864	15.0843	16.4896	445.311	353.907	536.714	1.51654	0.600781	0.000224479	0.000528519
gene88	CTL0082	ompB2	2033	1696	1260	1497	539.786	479.869	285.37	265.106	1680.67	2200.73	1160.62	0.527378	-0.92309	2.3795e-14	1.48519e-13
gene880	CTL0843	CTL0843	805	601	1177	1366	245.187	198.722	319.823	301.957	950.098	827.985	1072.21	1.29496	0.372913	0.00746672	0.0132773
gene881	CTL0844	thrS	4997	4308	6218	7798	691.547	656.245	774.265	782.73	5687.01	5495.02	5879	1.06988	0.0974444	0.470311	0.537994
gene882	CTL0845	minD	1564	1403	1486	2093	617.585	606.373	509.401	582.981	1621.57	1753.51	1489.63	0.849515	-0.235288	0.0590415	0.0860636
gene883	CTL0846	gp6D	1088	1040	1094	1448	465.257	505.775	419.442	441.506	1160.82	1259.23	1062.4	0.843696	-0.245204	0.056951	0.083672
gene884	CTL0847	CTL0847	5567	4977	3387	4153	3761.29	3706.04	2056.06	2021.63	4699.28	6231.14	3167.42	0.508321	-0.976188	2.5885e-14	1.60487e-13
gene885	CTL0848	trpS	8639	6868	5293	6316	2376.5	2078.14	1288.81	1251.57	7014.37	9143.11	4885.62	0.53435	-0.904142	6.35819e-13	3.4783e-12
gene886	CTL0849	uvrB	1738	1787	1918	2433	223.908	251.778	220.434	222.769	1956.25	2088.88	1823.63	0.873019	-0.195915	0.10751	0.149231
gene887	CTL0850	eno	4805	3880	4496	5567	1065.2	941.066	891.444	885.893	4673.43	5122.33	4224.52	0.824725	-0.278014	0.0248543	0.0398526
gene888	CTL0851	rbsU	592	550	833	1249	29.1843	27.491	39.2483	46.9411	769.188	675.392	862.984	1.27775	0.35361	0.00916475	0.0160815
gene889	CTL0852	CTL0852	276	253	242	317	15.3689	14.8952	3.54146	3.08681	273.282	312.774	233.791	0.747474	-0.419905	0.0218844	0.0353957
gene890	CTL0853	CTL0853	570	561	739	996	41.8507	41.0835	38.9408	40.8926	696.948	669.643	724.252	1.08155	0.113098	0.413916	0.481779
gene891	CTL0854	sdhB	129	155	160	230	43.4257	48.8473	47.7062	51.4823	165.456	168.808	162.105	0.960292	-0.0584543	0.858759	0.897355
gene892	CTL0855	sdhA	417	429	674	1011	49.6611	60.3862	73.1328	88.8393	599.873	501.336	698.41	1.3931	0.478298	0.000934082	0.00197881
gene894	CTL0858	CTL0858	733	706	830	1008	265.446	278.702	271.447	261.232	812.125	851.643	772.607	0.907196	-0.140514	0.293474	0.358648
gene895	CTL0859	dsdD	845	804	503	636	100.686	107.015	52.9339	53.6006	726.592	975.694	477.491	0.489386	-1.03096	4.72296e-13	2.63015e-12
gene896	CTL0860	exbB	733	572	370	512	317.797	261.062	124.125	131.208	568.349	769.165	367.533	0.477834	-1.06542	2.05392e-12	1.07918e-11
gene897	CTL0861	CTL0861	166	109	63	91	180.832	127.763	42.8792	49.4544	112.769	161.549	63.9902	0.396105	-1.33604	3.70581e-08	1.436e-07
gene898	CTL0861A	CTL0861A	93	90	86	115	27.6256	29.851	15.1842	16.152	96.1318	108.315	83.9487	0.775042	-0.367653	0.148212	0.198042
gene899	CTL0862	tolB	2025	1846	2768	3464	453.136	452.136	544.56	549.637	2451.44	2288.5	2614.38	1.1424	0.192064	0.125459	0.170332
gene9	CTL0009	CTL0009	3267	3938	1755	2361	500.87	672.635	223.802	237.96	3000.62	4282.87	1718.38	0.401221	-1.31753	1.35403e-24	1.46424e-23
gene90	CTL0083	gpsA	1136	945	534	588	341.518	314.582	143.572	125.48	851.405	1228.07	474.743	0.386577	-1.37117	1.46934e-23	1.46934e-22
gene900	CTL0863	pal	1852	1337	1385	1702	1374.22	1076.22	899.993	897.606	1586.68	1876.77	1296.6	0.690869	-0.533516	7.80616e-06	2.26866e-05
gene901	CTL0864	CTL0864	1650	1631	1742	2075	908.563	993.899	733.272	662.236	1774.68	1942.78	1606.57	0.826942	-0.274143	0.0211675	0.0343557
gene902	CTL0865	CTL0865	3604	3067	6221	7957	251.971	211.756	142.268	128.253	4938.82	3938.53	5939.11	1.50795	0.592592	4.28095e-06	1.27197e-05
gene903	CTL0866	ahpC	6550	4727	9359	12327	4115.97	3279.42	5279.94	5621.97	7851.51	6636.62	9066.41	1.36612	0.450083	0.000471603	0.0010594
gene904	CTL_t05	tRNA-Arg2	80	72	102	168	7174.18	4734.33	1926.56	6237.13	100.534	89.8385	111.229	1.2381	0.30813	0.192683	0.250273
gene905	CTL0867	groEL3	723	804	1020	1271	116.35	139.881	147.154	145.301	933.821	906.272	961.37	1.0608	0.0851476	0.51649	0.579416
gene906	CTL0868	CTL0868	1023	973	1201	1844	236.599	250.771	249.828	312.729	1220.59	1181	1260.18	1.06704	0.0936195	0.397974	0.466729
gene907	CTL0869	CTL0869	1139	937	1003	1210	651.41	602.933	410.633	393.421	1077.75	1224.85	930.655	0.759812	-0.396286	0.00168367	0.00340161
gene908	CTL0870	CTL0870	171	114	272	334	667.555	489.475	1258.67	1217.66	211.008	167.471	254.545	1.51993	0.604008	0.00324499	0.00618411
gene909	CTL0871	ung	491	360	1740	2265	239.747	192.375	775.639	818.218	1088.34	500.974	1675.71	3.34491	1.74197	4.10781e-38	1.0325e-36
gene91	CTL0084	CTL0084	599	507	478	622	96.3093	84.9255	68.1789	69.4709	556.582	652.908	460.257	0.704933	-0.504441	0.000779173	0.001662
gene910	CTL0872	uvrD	4794	4900	8601	10646	665.774	756.099	1086.65	1085.77	6912.05	5743.89	8080.22	1.40675	0.492367	0.000104816	0.000262039
gene911	CTL0873	rpoN	641	672	1040	1462	41.2577	41.2522	65.9625	77.3642	909.935	778.365	1041.5	1.33807	0.420149	0.00140641	0.00286206
gene912	CTL0874	CTL0874	23344	19291	13522	14576	11472.7	10465.2	5971.65	5195.81	18531.5	25157.1	11905.8	0.47326	-1.07929	3.35378e-15	2.21207e-14
gene913	CTL0875	CTL0875	6644	5648	5882	7434	3094.49	2890.6	2445.32	2508.72	6419.74	7256.99	5582.49	0.769257	-0.378463	0.00245306	0.00480283
gene914	CTL0876	folA	2227	2712	4341	6229	2108.56	2843.87	3778.84	4355.85	3665.22	2936.47	4393.98	1.49635	0.581443	3.12528e-06	9.49841e-06
gene915	CTL0877	folP	12493	12751	21355	29897	2696.58	3026.4	4104	4654.34	18148.8	14957.2	21340.4	1.42677	0.512753	0.000153429	0.000371587
gene916	CTL0878	folX	1328	1673	2849	3814	2077.36	2790.08	3862.07	4226.67	2284.02	1785.41	2782.63	1.55854	0.640194	1.00467e-07	3.69305e-07
gene917	CTL0879	rpoD	5902	5125	10642	13490	929.752	887.572	1506.61	1540.75	8313.87	6512.86	10114.9	1.55306	0.635117	6.73281e-07	2.2283e-06
gene918	CTL0880	CTL0880	1141	1046	455	608	221.748	219.649	72.0697	78.5345	868.533	1293.08	443.988	0.343358	-1.54222	1.49595e-28	2.1738e-27
gene919	CTL0881	rpsT	6168	4897	9746	12488	7460.81	6301.72	10606.6	11297.3	7918.26	6523.89	9312.63	1.42747	0.513457	6.2753e-05	0.000161663
gene92	CTL0085	CTL0085	59	63	68	86	19.5607	44.6827	17.5095	27.2529	68.4541	72.3494	64.5587	0.892319	-0.164368	0.570429	0.634568
gene920	CTL0882	CTL0882	3092	2746	3541	6175	1040.45	1026.9	1073.45	1492.77	3718.74	3449.61	3987.88	1.15604	0.209189	0.0720867	0.103778
gene921	CTL0883	CTL0883	346	314	641	1040	17.1278	16.6218	27.6872	27.7375	541.667	390.152	693.182	1.7767	0.829198	3.77408e-08	1.45639e-07
gene922	CTL0884	CTL0884	350	301	359	490	21.1174	19.3937	12.854	13.9989	369.266	384.426	354.105	0.921127	-0.118528	0.489639	0.554645
gene923	CTL0885	CTL0885	980	935	574	762	84.9193	87.7808	21.9088	19.3512	845.7	1133.14	558.258	0.492663	-1.02133	1.38791e-13	8.2741e-13
gene924	CTL0886	CTL0886	353	332	242	295	40.8439	42.3158	22.211	21.8145	315.443	405.214	225.672	0.556922	-0.844454	1.41471e-06	4.55254e-06
gene925	CTL0887	CTL0887	37951	31036	5083	5779	8198.84	7336.29	971.466	896.82	22642	40697.9	4586.1	0.112686	-3.14962	2.36976e-92	3.1484e-90
gene926	CTL0887a	CTL0887a	2252	2100	415	521	0	35.1791	17.1787	4.6346	1483.29	2574.01	392.576	0.152516	-2.71297	3.11147e-93	5.78733e-91
gene927	CTL0888	CTL0888	3020	2716	3481	5031	507.73	506.69	525.494	609.301	3463.47	3390.17	3536.78	1.04324	0.0610769	0.593717	0.658113
gene928	CTL0889	nfo	1946	1993	4340	5780	474.509	513.786	385.836	419.311	3280.92	2334.03	4227.81	1.81138	0.85709	1.39433e-11	7.04743e-11
gene929	CTL0890	rpsD	9537	7283	14110	18333	5004.28	4140.43	6592.2	6891.73	11742.8	9909.53	13576	1.37	0.454171	0.00055711	0.00123654
gene93	CTL0086	fliI	214	176	228	318	10.6479	9.51531	5.16279	3.37501	228.751	230.101	227.401	0.98827	-0.017023	0.949181	0.965797
gene930	CTL0891	CTL0891	7737	5605	4816	5721	1736.35	1261.9	843.144	735.723	6144.14	7852.47	4435.81	0.564894	-0.823947	4.57811e-11	2.19466e-10
gene931	CTL0892	ispA	1834	1913	1317	1648	578.649	681.602	360.821	354.181	1732.45	2221.06	1243.85	0.560026	-0.836433	7.56877e-12	3.86756e-11
gene932	CTL0893	CTL0893	1195	1189	892	1111	590.64	625.606	379.229	384.309	1126.18	1411.82	840.542	0.59536	-0.748166	5.99616e-09	2.47841e-08
gene933	CTL0894	CTL0894	318	303	210	283	138.929	148.884	72.8851	73.7382	286.623	367.448	205.798	0.560072	-0.836316	4.29626e-06	1.27246e-05
gene934	CTL0895	CTL0895	799	803	530	654	2924.1	3198.85	1489.18	1446.35	723.034	948.903	497.166	0.523938	-0.932533	5.7035e-11	2.72013e-10
gene935	CTL_t25	tRNA-Pro	166	139	137	180	3954.36	3624.34	7669.31	2387.41	156.283	180.014	132.552	0.736345	-0.441545	0.0418047	0.0635268
gene936	CTL0897	CTL0897	3811	4079	4851	6136	637.715	741.511	688.352	693.856	4642.52	4679.21	4605.84	0.984322	-0.0227981	0.8728	0.908963
gene94	CTL0087	CTL0087	178	174	173	245	105.788	111.329	66.7628	69.4741	191.15	208.385	173.915	0.834587	-0.260866	0.220698	0.279251
gene95	CTL0088	fliF	269	321	284	376	56.4115	81.4962	39.8508	49.4852	313.24	350.645	275.836	0.786652	-0.346203	0.0557881	0.0823538
gene96	CTL0089	CTL0089	357	395	446	565	132.888	161.469	137.079	141.204	435.022	446.267	423.777	0.949604	-0.0746026	0.663224	0.720559
gene97	CTL0090	CTL0090	739	811	819	1138	197.756	236.71	184.144	202.255	867.476	919.685	815.267	0.886463	-0.173867	0.230084	0.289159
gene98	CTL0091	pgmA	680	766	226	311	418.898	590.27	131.102	138.016	541.134	858.415	223.853	0.260775	-1.93912	4.77502e-34	1.00926e-32
gene99	CTL0092	CTL0092	3819	4209	4887	6464	1600.83	1958.31	1835.91	1945.63	4754.01	4763.77	4744.25	0.995903	-0.00592346	0.996088	0.997027

## Sheet: C. HrcA Reads FPKM baseMean
			HrcA
id	locus_tag	Name	Reads RS8_HrcA_NI-1	Reads RS8_HrcA_NI-2	Reads RS8_HrcA_IND12-16hpi-1	Reads RS8_HrcA_IND12-16hpi-2	FPKM RS8_HrcA_NI-1	FPKM RS8_HrcA_NI-2	FPKM RS8_HrcA_IND12-16hpi-1	FPKM RS8_HrcA_IND12-16hpi-2	BaseMean	baseMean1_RS8_HrcA_NI	baseMean2_RS8_HrcA_IND12-16hpi	FC_2over1	log2FC_2over1	pval	padj
CAP09057	pL2-07	pGP5-D	3807	4870	3876	3087	4557.46	5742.26	5728.17	6022.1	3876.79	3536.55	4217.04	1.19242	0.253888	0.0963831	0.200744
CAP09058	pL2-06	pGP4-D	1632	2898	2621	1954	3734.62	6524.33	7202.73	6978.88	2299.1	1841.84	2756.36	1.49653	0.581619	6.2875e-05	0.000491904
CAP09059	pL2-05	pGP3-D	711	1079	2144	1733	82.6537	235.69	528.274	629.037	1539.71	728.625	2350.8	3.22635	1.6899	8.70186e-31	2.02536e-28
CAP09060	pL2-04	pGP2-D	3924	4365	7832	5412	24.4114	41.8251	35.2111	37.7577	5656.93	3382.03	7931.83	2.34528	1.22976	4.80369e-17	3.19446e-15
CAP09061	pL2-03	pGP1-D	3800	4730	9720	6699	78.3737	98.6849	84.2728	68.707	6654.34	3477.36	9831.31	2.82723	1.49939	5.00161e-24	7.76083e-22
CAP09062	pL2-02	pGP8-D	2890614	2135783	1739302	1004818	500000	500000	500000	500000	1.83906e+06	2.05729e+06	1.62084e+06	0.787849	-0.344009	0.286806	0.446515
CAP09063	pL2-01	pGP7-D	3951	4092	4684	3226	59.8239	87.3886	108.468	109.861	4009.77	3283.47	4736.07	1.4424	0.528468	0.000207875	0.00135337
CAP09064	pL2-08	pGP6-D	1966	2325	1786	1323	422.154	364.884	368.296	341.176	1811.07	1749.97	1872.18	1.06984	0.0973903	0.510837	0.651112
gene0	CTL0001	hemB	1297	1297	1167	837	445.326	437.458	483.886	443.337	1131.48	1059.26	1203.71	1.13636	0.184426	0.182485	0.322378
gene1	CTL0002	nqrA	2342	2354	2004	1423	486.425	493.015	492.987	451.403	1987.18	1917.54	2056.82	1.07263	0.101158	0.463853	0.608236
gene10	CTL0010	CTL0010	565	791	439	422	132.545	169.242	92.5925	103.936	540.783	552.297	529.27	0.958306	-0.0614412	0.513284	0.651933
gene100	CTL0093	CTL0093	279	274	296	176	163.271	184.546	236.167	190.853	252.627	225.849	279.405	1.23713	0.306999	0.0747007	0.165587
gene101	CTL0094	birA	415	449	372	311	293.561	312.093	303.393	327.589	383.92	352.6	415.24	1.17765	0.235911	0.18966	0.333157
gene102	CTL0095	CTL0095	575	659	626	379	127.14	135.452	155.006	122.82	549.56	503.374	595.746	1.1835	0.243065	0.0785584	0.171685
gene103	CTL0096	CTL0096	2870	3029	2111	1368	442.516	475.547	395.432	327.872	2240.51	2407.86	2073.16	0.860999	-0.215917	0.160877	0.295954
gene104	CTL0097	CTL0097	1370	1359	964	707	678.802	674.211	593.595	569.244	1059.95	1114.46	1005.45	0.90219	-0.148498	0.288723	0.447568
gene105	CTL0098	serS	2348	2254	1571	1130	578.653	568.008	472.873	444.6	1751.27	1879.82	1622.73	0.863235	-0.212175	0.140783	0.268035
gene106	CTL0099	ribD	722	767	619	463	212.731	229.007	219.124	217.726	629.903	607.75	652.057	1.0729	0.101521	0.510648	0.651112
gene107	CTL0100	ribA	2210	2016	1779	1439	594.258	540.194	580.276	613.666	1839.12	1726.91	1951.33	1.12995	0.17626	0.252096	0.407467
gene108	CTL0101	ribH	860	724	569	384	967.331	806.011	772.858	705.195	608.691	647.685	569.697	0.87959	-0.185097	0.244984	0.400415
gene109	CTL0102	CTL0102	2159	1841	1330	973	511.239	416.335	359.638	341.706	1510.43	1635.41	1385.46	0.847164	-0.239286	0.0925799	0.195891
gene11	CTL0011	topA	1580	2275	1766	1650	182.349	260.296	250.333	308.904	1832.48	1569.81	2095.16	1.33466	0.416472	0.00776162	0.0290204
gene110	CTL0103	CTL0103	4070	4058	3957	2887	2343.55	2218.85	2642.33	2496.78	3717.77	3319.15	4116.39	1.2402	0.310568	0.0311019	0.0839302
gene111	CTL0104	dagA	1875	1952	1902	1458	406.902	448.708	534.84	551.274	1795.53	1562.27	2028.8	1.29862	0.376979	0.0093729	0.0336918
gene112	CTL0105	CTL0105	1660	1422	1153	864	1038.25	1006.74	890.268	914.231	1237.87	1260.04	1215.7	0.964813	-0.0516781	0.704659	0.815967
gene113	CTL0106	CTL0106	568	646	443	384	119.466	156.006	135.359	139.503	499.737	495.245	504.229	1.01814	0.0259354	0.995923	1
gene114	CTL0107	CTL0107	439	514	386	287	211.537	217.248	220.264	211.025	397.035	388.685	405.386	1.04297	0.0606961	0.735459	0.833998
gene115	CTL0108	ftsK	1082	1301	774	666	123.606	148.795	102.217	120.566	924.593	971.717	877.469	0.903009	-0.147189	0.227027	0.38221
gene116	CTL_t13	tRNA-His	7	30	13	3	0	2409.22	973.876	1271.34	11.9298	14.9638	8.89571	0.594481	-0.750298	0.317133	0.479223
gene117	16S_rRNA	CTL_r01	0	0	0	0	354.626	398.532	385.831	1323.07	0	0	0	NA	NA	NA	NA
gene118	23S_rRNA	CTL_r03	54	57	37	27	440.45	851.821	562.994	3056.53	41.901	38.494	45.3079	1.17701	0.23513	0.529374	0.66332
gene119	5S_rRNA2	CTL_r05	0	0	0	0	21834.1	28637.2	38297.5	32353.7	0	0	0	NA	NA	NA	NA
gene12	CTL0012	CTL0012	1217	1241	788	556	426.867	409.829	303.693	271.752	904.906	1003.57	806.239	0.803368	-0.315866	0.0272052	0.0749383
gene120	CTL0109	dmpP	1627	2593	1961	1612	422.348	654.353	574.404	580.723	1943.25	1717.14	2169.36	1.26335	0.337257	0.026467	0.0741493
gene121	CTL0110	yajC	2715	1909	848	570	3760.76	2477.93	1391.79	1225.66	1370.35	1893.3	847.406	0.447582	-1.15978	1.142e-15	5.316e-14
gene122	CTL0111	CTL0111	497	557	525	418	68.9828	92.2681	85.9303	84.0131	500.561	430.023	571.1	1.32807	0.409331	0.0102074	0.0357259
gene123	CTL0112	hctA	299	340	139	107	455.559	444.325	209.313	227.254	204.632	260.677	148.586	0.57	-0.810966	5.7851e-05	0.000464304
gene124	CTL0113	CTL0113	565	562	477	309	69.0027	68.1894	69.6272	58.2387	464.3	460.23	468.37	1.01769	0.0252934	0.801668	0.883257
gene125	CTL0114	hemG	798	837	728	549	179.383	181.454	197.132	191.798	718.737	667.407	770.068	1.15382	0.20642	0.162903	0.297378
gene126	CTL0115	hemN2	1064	1091	981	657	282.358	290.482	311.238	268.989	929.213	879.824	978.601	1.11227	0.153505	0.242014	0.397381
gene127	CTL0116	hemE	793	764	617	482	274.391	262.582	257.159	270.899	650.281	635.984	664.577	1.04496	0.0634459	0.712786	0.821292
gene128	CTL0117	mfd	3488	3626	3625	2700	333.929	350.026	425.184	411.362	3357.28	2904.13	3810.43	1.31207	0.391847	0.00689268	0.0261922
gene129	CTL0118	alaS	7066	5634	4750	2928	870.431	700.88	716.998	577.029	4876.39	5195.08	4557.69	0.877308	-0.188844	0.256639	0.412661
gene13	CTL0013	CTL0013	130	104	60	37	570.318	389.4	275.152	252.406	76.6497	95.718	57.5813	0.601573	-0.733189	0.0127052	0.0425487
gene130	16S_rRNA2	CTL_r02	0	0	0	0	354.626	398.532	385.831	1323.07	0	0	0	NA	NA	NA	NA
gene131	23S_rRNA2	CTL_r04	71	55	63	42	442.339	851.598	566.516	3059.18	57.1308	62.7085	51.5531	0.822107	-0.2826	0.352479	0.51115
gene132	5S_rRNA	CTL_r06	0	0	0	1	21834.1	28637.2	38297.5	32353.7	0.356835	0.713669	0	0	NA	0.905707	0.951707
gene133	CTL0119	tktB	4220	5216	4048	3744	680.313	826.042	789.253	951.146	4311.1	3846.91	4775.29	1.24133	0.311889	0.0547544	0.129054
gene134	CTL0120	amn	651	828	818	774	208.031	273.049	341.961	374.247	790.12	602.833	977.407	1.62136	0.6972	3.8377e-06	4.76387e-05
gene135	CTL0121	efp	3098	2148	1301	842	2630.19	1815.59	1334.48	1089.69	1712.55	2148.2	1276.9	0.594405	-0.750483	3.11694e-07	5.37384e-06
gene136	CTL0122	CTL0122	414	354	219	165	1494.5	1032.52	604.471	608.734	272.769	313.992	231.546	0.737428	-0.439425	0.0162806	0.0512069
gene137	CTL0123	CTL0123	378	405	303	246	108.859	104.548	77.6885	81.6975	326.284	319.568	332.999	1.04203	0.0593965	0.803932	0.883661
gene138	CTL0124	groEL2	757	895	639	483	134.815	158.052	133.004	127.398	675.223	673.724	676.722	1.00445	0.00640596	1	1
gene139	CTL_t08	tRNA-Cys	42	72	61	31	1040.2	7320.33	10145.4	3311.06	50.0908	46.3626	53.8189	1.16082	0.21515	0.451703	0.597167
gene14	CTL0014	CTL0014	1067	1235	829	666	267.576	309.498	251.034	264.812	922.504	938.962	906.046	0.964944	-0.0514826	0.645181	0.768112
gene140	CTL0125	murF	1117	1095	392	270	276.956	269.632	115.903	101.279	649.89	903.41	396.371	0.43875	-1.18853	3.35416e-15	1.48701e-13
gene141	CTL0126	mraY	369	439	233	173	109.683	130.554	81.3964	85.2399	287.018	329.505	244.53	0.742112	-0.430291	0.0164557	0.051562
gene142	CTL0127	murD	2367	2092	1506	1054	658.491	585.836	507.404	465.289	1678.64	1822.57	1534.71	0.842061	-0.248003	0.0896875	0.191512
gene143	CTL0128	nlpD	1716	1659	996	766	950.819	919.676	671.87	674.138	1221.36	1378.54	1064.19	0.771964	-0.373394	0.00687793	0.0261922
gene144	CTL0129	ftsW	806	750	577	440	216.12	210.448	193.931	191.534	624.783	635.746	613.82	0.96551	-0.0506367	0.711682	0.821036
gene145	CTL0130	murG	271	289	192	171	83.275	88.9031	69.8092	78.3432	225.181	228.563	221.799	0.970409	-0.0433345	0.732312	0.831442
gene146	CTL0131	murC	4123	4603	2880	2080	451.249	524.556	409.099	384.484	3270.55	3560.24	2980.86	0.837265	-0.256244	0.0754566	0.166865
gene147	CTL0132	CTL0132	6269	4841	2686	1604	8201.32	6261.77	4071.74	3100.65	3543.07	4545.78	2540.35	0.558837	-0.8395	2.14362e-08	4.43491e-07
gene148	CTL0133	CTL0133	188	195	117	88	64.8068	61.6984	37.7096	30.4742	139.975	156.354	123.595	0.790484	-0.339193	0.136308	0.262738
gene149	CTL0134	rbsV	131	144	99	63	272.578	287.737	260.317	216.911	104.308	112.214	96.4009	0.859078	-0.219139	0.430767	0.588727
gene15	CTL0015	CTL0015	354	359	261	225	272.398	269.887	234.877	261.378	293.656	291.122	296.189	1.01741	0.0248948	0.996755	1
gene150	CTL0135	miaA	750	691	507	338	260.844	232.331	211.861	182.457	546.729	588.805	504.654	0.857081	-0.222496	0.167607	0.302994
gene151	CTL0136	CTL0136	721	720	521	381	189.684	182.285	140.71	129.858	565.527	588.439	542.616	0.922128	-0.116962	0.440266	0.594902
gene152	CTL0137	CTL0137	6552	7494	5524	4433	1281.73	1484.37	1324.49	1390.75	5881.84	5729.74	6033.93	1.05309	0.0746265	0.677502	0.795402
gene153	CTL0138	CTL0138	3114	3597	2674	1927	4855.64	5834.73	5273.89	4915.09	2751.01	2737.39	2764.63	1.00995	0.0142858	0.919691	0.959506
gene154	CTL0139	fabF	7832	8068	6219	4806	2204.02	2277.98	2130.47	2150.32	6576.26	6491.28	6661.24	1.02618	0.0372883	0.841026	0.912582
gene155	CTL0140	CTL0140	3750	4000	2382	1528	3765.29	3828.47	2859.3	2354.66	2745.65	3163.14	2328.16	0.736028	-0.442168	0.00302542	0.0136345
gene156	CTL0141	ppa	2224	1870	1136	673	1394.88	1142.42	818.526	611.697	1372.29	1674.02	1070.56	0.639513	-0.644955	1.28958e-05	0.000132207
gene157	CTL0142	ldh	5969	4860	4110	2914	2110.07	1715.29	1762.75	1631.86	4322.09	4429.02	4215.16	0.951713	-0.0714013	0.65057	0.771568
gene158	CTL0143	cysQ	1778	1846	1434	995	89.7071	103.174	56.8716	66.247	1467.31	1479.43	1455.2	0.983619	-0.0238292	0.904351	0.951707
gene159	CTL0144	CTL0144	2345	2217	1681	1166	1209.15	1107.34	1064.06	947.438	1784.64	1863.7	1705.57	0.915154	-0.127914	0.397867	0.554512
gene16	CTL0016	CTL0016	998	970	712	579	279.716	275.655	242.287	260.863	793.487	803.81	783.165	0.974316	-0.0375389	0.722529	0.826382
gene160	CTL0145	aas	3318	3193	2519	1710	638.428	591.188	576.406	507.211	2594.39	2659.56	2529.23	0.950996	-0.0724886	0.66382	0.78131
gene161	CTL0146	bioF	1277	1589	1419	1064	426.217	516.181	567.754	573.48	1332.5	1168.36	1496.65	1.28098	0.357244	0.0123675	0.0415672
gene162	CTL0147	priA	490	607	627	408	40.9923	46.5619	51.5549	34.3376	532.092	447.222	616.962	1.37954	0.46419	0.00171441	0.00844506
gene163	CTL0148	CTL0148	99	103	68	46	32.2868	18.3733	12.6259	23.2692	75.3113	82.4615	68.1611	0.826581	-0.274772	0.360414	0.519217
gene164	CTL0149	CTL0149	476	404	278	195	416.185	350.893	290.298	265.6	321.707	359.803	283.612	0.788244	-0.343285	0.0539359	0.128098
gene165	CTL0150	lysS	2704	2444	1243	784	572.685	507.238	314.505	257.973	1654.6	2103.83	1205.37	0.572942	-0.80354	4.16491e-08	8.07819e-07
gene166	CTL0151	cysS	1178	1215	771	564	236.585	238.081	182.687	170.921	890.032	976.949	803.116	0.822065	-0.282675	0.0449762	0.109329
gene167	CTL0152	CTL0152	4248	4002	2641	1752	1312.9	1169	880.102	740.142	2996.52	3370.44	2622.59	0.778116	-0.361944	0.0152192	0.0483585
gene168	CTL0153	rnpA	2126	2632	1915	1345	3833.68	4729.97	4164.41	3848.92	1947.32	1939.74	1954.91	1.00782	0.0112371	0.921526	0.959665
gene169	CTL0153A	rpmH	398	424	217	195	15513.7	16196.6	10600.1	12074.1	293.709	335.5	251.917	0.750871	-0.413363	0.0143061	0.0465421
gene17	CTL0017	CTL0017	148	153	161	116	124.485	120.681	161.525	158.5	144.661	122.882	166.44	1.35447	0.437731	0.0515205	0.123056
gene170	CTL0154	rpmJ	2261	2273	1394	898	19008.5	18081.9	13977.5	11667.1	1608.29	1851.38	1365.19	0.737387	-0.439505	0.00288094	0.0131478
gene171	CTL0155	rpsN	2378	2694	1489	974	5169.01	5992.01	4039.95	3423.33	1768.97	2069.16	1468.79	0.709848	-0.494419	0.000744466	0.00415029
gene172	CTL0156	CTL0156	1459	1865	1362	941	208.374	214.5	160.448	131.703	1367.02	1354.79	1379.25	1.01805	0.025808	0.829157	0.904977
gene173	CTL0157	CTL0157	100	148	145	110	98.418	143.469	179.983	62.655	127.406	100.968	153.845	1.5237	0.607575	0.0108102	0.0376938
gene174	CTL0158	CTL0158	1736	1615	1022	745	1693.23	1537.59	1189.73	1135.28	1215.93	1369.15	1062.71	0.776183	-0.365531	0.00944562	0.0338226
gene175	CTL0159	uvrC	777	880	793	613	42.0123	54.0557	63.4379	67.4783	762.751	675.987	849.516	1.25671	0.329647	0.0249929	0.0711572
gene176	CTL0160	mutS	2760	2808	2647	1818	348.42	349.757	398.584	357.451	2473.1	2273.39	2672.81	1.17569	0.233513	0.0915919	0.194685
gene178	CTL0162	dnaG	696	711	632	439	126.516	129.447	140.802	124.323	608.069	574.454	641.683	1.11703	0.15967	0.264594	0.42181
gene179	CTL0163	CTL0163	32	22	26	9	69.7104	40.0476	76.8948	26.4162	21.0232	22.114	19.9324	0.901349	-0.149843	0.956855	0.984345
gene18	CTL0018	recA	6132	4575	839	530	2032.06	1502.35	321.234	260.648	2598.11	4382.03	814.183	0.1858	-2.42817	1.48012e-56	6.88997e-54
gene180	CTL0164	CTL0164	4264	3258	2265	1447	3787.79	2780.58	2449.38	2009.49	2643.76	3077.96	2209.56	0.717865	-0.478216	0.00141041	0.00723361
gene181	CTL0165	glyQ	3595	3406	2760	2158	366.209	348.562	340.187	343.598	2917.11	2860.05	2974.17	1.0399	0.0564476	0.74016	0.836292
gene182	CTL0166	pgsA	565	558	339	237	356.025	315.301	242.429	210.596	401.952	458.622	345.282	0.752868	-0.409531	0.0137245	0.0453102
gene183	CTL0167	glgA	465	459	305	219	85.3389	78.4833	52.9082	48.6179	346.061	377.354	314.769	0.83415	-0.261621	0.129449	0.254101
gene184	CTL_t09	tRNA-Gln	154	346	209	148	29433.1	83999.1	56719.9	34755.5	208.591	202.964	214.218	1.05545	0.0778577	0.719755	0.824637
gene185	CTL0168	rplY	7724	7036	5592	3787	6368.46	5699.54	5549.39	4918.78	5819.91	6031.59	5608.23	0.929809	-0.104993	0.518476	0.653181
gene186	CTL0169	pth	2264	2349	1922	1431	1926.39	2009.34	1987.6	1938.31	1951.55	1883.18	2019.92	1.07261	0.101123	0.492668	0.635282
gene187	CTL0170	rpsF	13030	9451	7030	4365	20048.6	13834.6	13045	10304.9	7985.3	9202.7	6767.9	0.735426	-0.443349	0.00434424	0.017896
gene188	CTL0171	rpsR	6443	5240	3842	2530	29504.7	23261.7	21074.4	17834.2	4290.1	4778.35	3801.86	0.795643	-0.329807	0.0297728	0.080812
gene189	CTL0172	rplI	7947	6033	5074	3304	7062.19	5164.97	5379.01	4640.47	5357.6	5720.81	4994.38	0.873019	-0.195915	0.220083	0.372541
gene19	CTL0019	CTL0019	729	667	353	178	126.758	115.151	73.1564	48.186	440.449	570.448	310.449	0.54422	-0.877738	2.47521e-07	4.43159e-06
gene190	CTL0173	ispE	908	1044	831	642	188.432	233.433	260.217	269.341	843.099	796.242	889.957	1.1177	0.16053	0.284974	0.445152
gene191	CTL0174	CTL0174	489	744	623	575	83.731	140.644	129.409	166.475	617.977	501.887	734.066	1.46261	0.548548	0.000527537	0.00306961
gene192	CTL0175	ptr	5100	5834	4568	4115	550.165	635.678	602.954	714.519	4885.26	4460.27	5310.25	1.19057	0.251648	0.126029	0.249482
gene193	CTL0176	plsB	1363	1322	1043	747	471.133	449.784	432.377	398.534	1085.86	1096.68	1075.05	0.980274	-0.0287428	0.856684	0.919923
gene194	CTL0177	cafE	4926	4482	3065	1996	1079.41	987.097	813.705	697.338	3430.8	3844.56	3017.04	0.784754	-0.349687	0.0204522	0.0609184
gene195	CTL0178a	CTL0178a	10	11	7	6	8.51996	8.56554	0	0	8.24411	8.56905	7.91917	0.92416	-0.113786	0.95294	0.981402
gene196	CTL0178	CTL0178	891	624	493	311	1141.54	827.017	776.099	662.676	549.223	620.335	478.11	0.770729	-0.375704	0.0198712	0.0597907
gene197	CTL0179	CTL0179	1051	786	598	415	4612.77	3663.15	3457.66	2971.37	679.35	751.811	606.889	0.807236	-0.308938	0.0401173	0.0999609
gene198	CTL0181	rpmF	1111	966	691	534	4965.32	4960.78	3375.67	3766.65	794.598	849.058	740.138	0.871716	-0.198069	0.153127	0.283987
gene199	CTL0182	plsX	1524	1686	1641	1114	522.144	590.945	728.471	618.319	1478.73	1309.78	1647.68	1.25798	0.331109	0.016033	0.050599
gene2	CTL0003	CTL0003	116	91	66	48	132.047	94.0871	85.9642	75.4941	76.6177	84.6862	68.5493	0.80945	-0.304987	0.293473	0.45012
gene20	CTL0020	recD	789	782	310	227	168.595	168.34	76.8343	74.6777	482.32	641.562	323.077	0.503578	-0.989713	4.2412e-10	1.12816e-08
gene200	CTL0183	pmpD	20855	20217	13672	9932	1378.7	1338.27	1100.05	1044.81	15483.9	16775.8	14192	0.845983	-0.241299	0.10627	0.217428
gene201	CTL0184	CTL0184	1213	1091	480	304	569.559	511.669	268.107	221.638	703.984	941.609	466.36	0.49528	-1.01368	1.3196e-11	4.09517e-10
gene202	CTL0185	CTL0185	64	92	68	37	44.5209	23.8715	21.7115	9.44766	62.632	63.526	61.7381	0.971856	-0.0411861	1	1
gene203	CTL0186	CTL0186	26	28	23	11	14.8592	20.5407	27.1739	23.6493	20.9196	22.0383	19.801	0.898481	-0.15444	0.880287	0.936194
gene204	CTL0187	glmM	1171	1318	1501	1133	290.721	329.318	457.202	449.444	1301.98	1015.46	1588.5	1.56432	0.645533	5.39577e-06	6.52398e-05
gene205	CTL0188	glmS	5308	5267	4598	3331	961.262	954.994	1011.7	950.397	4542.44	4318.56	4766.32	1.10368	0.142325	0.321788	0.481159
gene206	CTL0189	tyrP	2998	2920	2170	1471	845.746	807.412	726.538	646.693	2297.22	2417.11	2177.32	0.900797	-0.150726	0.326125	0.485019
gene207	CTL0190	CTL0190	3510	3506	2087	1593	941.304	945.437	676.974	684.345	2543.14	2865.01	2221.27	0.775308	-0.367159	0.00934316	0.0336918
gene208	CTL0191	CTL0191	3076	3068	1845	1332	1637.85	1623.4	1175.72	1101.29	2209.11	2508.95	1909.26	0.760977	-0.394076	0.00615641	0.0242768
gene209	CTL0192	ftsY	1258	1509	1158	873	528.879	608.973	565.512	563.813	1176.52	1128.32	1224.72	1.08544	0.118276	0.4241	0.584079
gene21	CTL0021	CTL0021	81	127	91	62	247.493	435.429	320.595	320.042	88.0885	84.6466	91.5304	1.08132	0.112799	0.678581	0.795666
gene210	CTL0193	sucC	292	357	179	172	80.4254	97.6488	60.34	76.3085	240.184	264.609	215.758	0.815385	-0.294448	0.0841824	0.182265
gene211	CTL0194	sucD	380	400	239	185	156.392	164.758	118.698	112.884	287.299	318.387	256.212	0.804717	-0.313446	0.0757109	0.16703
gene212	CTL0195	htrA	3181	2610	1626	993	688.873	563.136	427.761	339.285	1960.95	2368.36	1553.53	0.655953	-0.608336	4.66646e-05	0.0003879
gene213	CTL0196	CTL0196	6491	7283	7790	6052	695.788	782.738	1018.58	1036.92	6993.19	5619.62	8366.75	1.48885	0.574196	0.000118681	0.000863218
gene214	CTL0197	rmuC	1393	1605	1305	849	256.828	301.74	211.864	146.576	1253.44	1222.9	1283.97	1.04994	0.0703135	0.550047	0.681883
gene215	CTL0198	pssA	1126	981	668	491	458.174	416.081	308.147	268.445	779.404	861.309	697.5	0.809814	-0.304338	0.0337751	0.0876944
gene216	CTL0199	nrdA	5716	6606	4521	3724	553.142	637.988	533.216	571.093	5016.43	5026.08	5006.78	0.996161	-0.00554849	0.874776	0.931827
gene217	CTL0200	nrdB	3107	2085	1382	905	1055.04	702.261	556.249	488.039	1745.28	2126.6	1363.95	0.641374	-0.640762	1.29225e-05	0.000132207
gene218	CTL0201	trmB	512	581	661	490	137.033	142.189	121.085	101.044	569.52	445.891	693.149	1.55452	0.636472	2.52861e-05	0.000224203
gene219	CTL_t36	tRNA-Val2	6	3	6	5	798.801	4818.45	5843.26	1271.34	5.18999	3.69408	6.6859	1.8099	0.855907	0.395235	0.552191
gene22	CTL0022	CTL0022	660	630	490	361	320.157	302.834	295.193	274.863	519.598	526.961	512.235	0.972055	-0.0408904	0.792554	0.878282
gene220	CTL0202	CTL0202	162	162	145	98	89.3691	89.0659	104.219	72.9731	138.793	132.305	145.281	1.09807	0.134969	0.535988	0.667541
gene221	CTL0203	murB	254	246	227	162	92.954	92.1226	98.8254	98.8613	218.894	204.226	233.562	1.14365	0.193642	0.319587	0.479895
gene222	CTL0204	nusB	1103	1101	1240	940	994.843	984.445	1382.07	1373.37	1107.58	900.017	1315.14	1.46124	0.547198	0.000108365	0.000805877
gene223	CTL0205	infC	7509	7122	4401	3358	5745.14	5388.98	4048.69	4012.82	5330.12	5977.01	4683.23	0.78354	-0.351921	0.014114	0.0461056
gene224	CTL0206	rpmI	4381	3738	1971	1360	25317	22622.9	15332.5	13241.7	2657.08	3319.45	1994.71	0.600915	-0.734768	4.72558e-07	7.45681e-06
gene225	CTL0207	rplT	5614	4585	2796	1807	9775.1	8006.98	5929.8	4993.56	3456.82	4171.26	2742.38	0.657447	-0.605053	4.73678e-05	0.00039026
gene226	CTL0208	pheS	8392	8426	6311	4038	3010.21	3038.58	2759.15	2302.08	6514.18	6867.42	6160.95	0.897127	-0.156616	0.340935	0.499859
gene227	CTL_t27	tRNA-Ser3	303	403	366	212	70615.3	93799.1	106612	83854.2	314.567	287.664	341.469	1.18704	0.247368	0.116654	0.235075
gene228	CTL0209	CTL0209	237	305	253	169	32.2222	35.4159	36.4348	31.6203	236.482	220.897	252.067	1.14111	0.190435	0.300245	0.458243
gene229	CTL0210	CTL0210	436	482	397	309	101.977	116.457	111.452	109.777	400.689	374.575	426.802	1.13943	0.188312	0.275226	0.435782
gene23	CTL0023	CTL0023	552	623	471	363	573.528	645.537	601.692	605.226	491.577	479.364	503.79	1.05096	0.0717027	0.688125	0.80382
gene230	CTL0211	CTL0211	620	656	506	377	175.694	175.251	154.258	153.22	526.398	520.828	531.967	1.02139	0.0305311	0.864477	0.92509
gene231	CTL0212	tilS	520	480	382	286	184.537	164.824	161.04	149.633	405.598	408.603	402.594	0.985294	-0.0213733	0.89213	0.944737
gene232	CTL0213	ftsH	5062	5443	5225	3832	586.177	632.11	736.548	705.361	4868.48	4287.32	5449.65	1.27111	0.34609	0.017444	0.0539547
gene233	CTL0214	pnp	9807	11502	9488	6766	1528.91	1801.04	1805.2	1681.91	9224.71	8690.84	9758.58	1.12286	0.167176	0.251517	0.407238
gene234	CTL0215	rpsO	4444	4800	2905	2127	12075.9	12815.2	9754.99	9161.49	3399.97	3772.54	3027.39	0.80248	-0.317462	0.0270082	0.0749383
gene235	CTL0216	CTL0216	106	122	93	77	110.014	126.108	120.338	126.002	98.1388	93.0029	103.275	1.11045	0.151139	0.616586	0.741656
gene236	CTL0217	CTL0217	97	111	85	71	399.473	376.053	376.338	427.708	89.8422	84.8485	94.8359	1.11771	0.160544	0.60593	0.729782
gene237	CTL0218	CTL0218	503	510	375	305	210.375	221.6	185.158	208.794	413.066	413.615	412.516	0.997345	-0.00383565	0.920235	0.959506
gene238	CTL0219	CTL0219	99	120	129	103	6.58007	2.83512	6.8762	5.9843	114.916	89.2962	140.535	1.57381	0.654263	0.00836905	0.0305552
gene239	CTL0220	CTL0220	181	211	205	154	4.88626	6.87736	9.53151	6.2214	188.153	159.884	216.422	1.35362	0.436819	0.0365625	0.0935156
gene24	CTL0024	kdsA	2312	2119	1589	1138	1087.96	1004.39	899.954	835.835	1724.2	1810.62	1637.79	0.904547	-0.144733	0.320966	0.481159
gene240	CTL0221	CTL0221	261	375	291	225	3.21869	6.47181	14.3885	22.1984	285.384	258.991	311.777	1.20381	0.26761	0.155554	0.287915
gene241	CTL0222	CTL0222	4655	3129	2392	1502	44465.2	27426.4	27018.5	22028.9	2751.51	3188.23	2314.8	0.726045	-0.461868	0.00225433	0.0106537
gene242	CTL0223	CTL0223	2168	2062	1508	1140	607.524	564.987	502.919	492.049	1662.56	1727.99	1597.13	0.92427	-0.113614	0.408112	0.565405
gene243	CTL0224	map	2140	2135	1540	1211	916.324	915.026	799.734	814.729	1705.08	1745.73	1664.43	0.953428	-0.0688044	0.581806	0.70898
gene244	CTL0225	CTL0225	889	1034	830	593	568.484	672.103	655.995	617.526	819.405	784.343	854.468	1.08941	0.123542	0.380377	0.540659
gene245	CTL0226	CTL0226	2386	2436	1995	1547	1626.94	1635.65	1672.69	1707.6	2054.69	1968.75	2140.63	1.08731	0.120759	0.431971	0.588727
gene246	CTL0227	CTL0227	1274	1351	1066	778	223.427	232.984	222.849	214.802	1090.28	1071.43	1109.12	1.03517	0.0498739	0.727224	0.828697
gene248	CTL0231	CTL0231	1990	2085	1780	1322	373.767	386.282	404.44	392.288	1765.89	1663.43	1868.35	1.12319	0.167602	0.246965	0.402669
gene249	CTL0232	CTL0232	955	868	712	558	237.488	212.977	203.901	212.056	756.575	744.971	768.178	1.03115	0.0442547	0.807238	0.885337
gene25	CTL_t03	tRNA-Arg	81	170	79	57	0	1748.37	0	0	91.8307	101.934	81.727	0.801761	-0.318756	0.223306	0.376627
gene250	CTL0233	cpa	11633	11095	6477	3741	2040.68	1952.95	1371.7	1038.11	7659.81	9284.38	6035.24	0.650042	-0.621394	5.94888e-05	0.000471533
gene251	CTL0234	ispH	19332	15317	7484	3810	7616.03	6059.53	3567.63	2361.7	10391	14174.3	6607.71	0.466177	-1.10105	1.57638e-12	5.24147e-11
gene252	CTL0235	copD2	1376	1476	1090	890	193.176	190.484	181.296	216.763	1182.75	1163.98	1201.52	1.03225	0.0457917	0.831916	0.905864
gene253	CTL0236	copB2	452	543	529	456	93.9524	114.114	135.37	154.181	503.016	405.734	600.298	1.47953	0.565143	0.000454966	0.00268084
gene254	CTL0237	lcrH	219	299	246	177	216.503	301.913	281.659	261.084	232.58	211.021	254.139	1.20433	0.268235	0.166309	0.301232
gene255	CTL0238	CTL0238	2768	2664	2003	1394	689.196	672.508	603.918	553.344	2127.21	2218.81	2035.6	0.917426	-0.124336	0.411541	0.5691
gene256	CTL_t15	tRNA-Leu4	37	122	90	73	7523.09	23134.9	24278.7	21129.5	81.6263	64.3914	98.8612	1.53532	0.618537	0.0307956	0.0833449
gene257	CTL0238b	CTL0238b	378	766	771	693	886.84	1885.06	2385.53	2670.56	679.942	464.705	895.179	1.92634	0.945862	4.8055e-10	1.24276e-08
gene258	CTL0243	xerD	475	603	675	559	132.562	143.49	166.263	172.558	594.53	439.394	749.666	1.70614	0.770734	4.87364e-07	7.56226e-06
gene259	CTL0244	CTL0244	717	713	625	413	244.813	248.773	244.286	208.604	601.729	583.966	619.491	1.06083	0.0851985	0.511937	0.651112
gene26	CTL0025	CTL0025	310	308	264	229	943.785	951.986	990.082	1127.81	276.488	252.373	300.603	1.1911	0.2523	0.208893	0.357499
gene260	CTL0245	glgB	4587	4937	5514	3866	660.688	713.599	974.012	891.44	4755.5	3886.92	5624.08	1.44692	0.53299	0.000210638	0.00136183
gene261	CTL0246	CTL0246	564	581	666	546	143.301	118.172	97.3059	87.7639	601.583	467.454	735.712	1.57387	0.654318	1.78622e-05	0.000173226
gene262	CTL0247	CTL0247	641	672	483	433	162.785	169.299	137.231	155.166	547.975	535.968	559.982	1.0448	0.0632332	0.819226	0.896239
gene263	CTL0248	pmpE	1761	1781	1512	1084	176.569	178.729	174.144	165.254	1502.75	1446.25	1559.24	1.07813	0.108527	0.433799	0.588727
gene264	CTL0249	pmpF	2512	2621	1914	1360	193.961	200.549	152.08	141.738	2030.23	2095.37	1965.09	0.937823	-0.0926118	0.532792	0.666012
gene265	CTL0250	pmpG	4996	5452	3742	2881	513.385	564.312	464.878	470.274	4131.98	4263.57	4000.4	0.938275	-0.0919173	0.49028	0.634049
gene266	CTL0251	pmpH	4813	5317	3804	2891	496.701	546.684	472.204	468.763	4086.58	4133.41	4039.75	0.977341	-0.0330662	0.786245	0.874545
gene267	CTL0252	CTL0252	290	319	235	194	92.6665	101.494	76.2361	98.3225	254.529	248.502	260.556	1.04851	0.068335	0.793209	0.878282
gene268	CTL0254	pmpI	8058	6921	10201	5988	935.707	806.167	1417.57	1080.86	7848.84	6123.85	9573.82	1.56337	0.644655	4.41245e-06	5.40525e-05
gene269	CTL0255	CTL0255	257	371	337	273	23.3943	20.4847	22.7713	15.3137	312.83	255.725	369.935	1.44661	0.532678	0.00324996	0.0144433
gene27	CTL0026	CTL0026	101	149	156	118	252.24	371.418	469.051	458.224	133.527	101.785	165.269	1.62372	0.699299	0.00282535	0.0129576
gene270	CTL0256	CTL0256	2286	2006	1346	899	8102.07	6897.36	5568.35	4844.04	1547.68	1754.41	1340.96	0.764339	-0.387716	0.00816897	0.0299485
gene271	CTL0257	gatC	1025	995	655	432	2193.49	2176.17	1754.64	1540.85	736.848	825.057	648.638	0.786174	-0.347079	0.0206666	0.0612757
gene272	CTL0258	gatA	5888	5628	3718	2536	1366.29	1309.26	1049.5	933.369	4222.96	4704.2	3741.71	0.795398	-0.330252	0.0265217	0.0741493
gene273	CTL0259	gatB	9303	7933	5615	3626	2072.36	1758.75	1523.6	1281.71	6276.12	7046.97	5505.28	0.781226	-0.356187	0.0204806	0.0609184
gene274	CTL0260	CTL0260	375	301	261	204	103.344	76.7495	82.9122	77.9941	278.857	276.512	281.202	1.01696	0.0242677	0.933911	0.965659
gene275	CTL0261	CTL0261	72	63	39	42	50.1569	30.9058	25.6435	38.6261	52.7112	55.1841	50.2382	0.910376	-0.135466	0.596834	0.722565
gene276	CTL0262	CTL0262	1703	1528	588	375	624.176	546.237	204.377	163.361	946.815	1320.48	573.147	0.434043	-1.20409	1.21655e-16	7.55071e-15
gene277	CTL0263	rnhC	456	527	393	276	125.786	112.833	150.773	131.441	401.067	400.96	401.173	1.00053	0.00076393	0.987117	1
gene278	CTL0264	CTL0264	487	449	452	353	541.632	493.602	589.082	618.102	434.618	382.456	486.781	1.27278	0.347981	0.0334871	0.0875744
gene279	CTL0265	htrB	967	987	703	527	159.963	164.143	115.029	116.974	769.584	797.79	741.377	0.929289	-0.105801	0.447165	0.596168
gene28	CTL0027	sfhB	409	493	435	342	131.816	158.434	169.236	171.702	418.95	367.802	470.098	1.27813	0.354032	0.0338156	0.0876944
gene280	CTL0266	CTL0266	1999	2090	1646	1124	529.639	556.778	525.762	472.481	1663.29	1669.17	1657.41	0.992957	-0.0101969	0.992689	1
gene281	CTL0267	CTL0267	2443	2688	1920	1325	1143.63	1259.03	1084.03	994.979	2018.46	2093.7	1943.23	0.928132	-0.107598	0.480641	0.625841
gene282	CTL0268	cydA	2956	3149	2554	1870	707.119	779.218	751.957	728.87	2576.68	2491.76	2661.6	1.06816	0.0951292	0.511664	0.651112
gene283	CTL0269	cydB	1525	1594	1137	830	514.088	535.569	457.662	433.261	1228.17	1273.21	1183.12	0.929244	-0.10587	0.450439	0.596912
gene284	CTL0270	CTL0270	560	690	556	438	108.622	142.451	130.462	137.789	555.549	509.618	601.481	1.18026	0.239104	0.133341	0.259166
gene285	CTL0271	CTL0271	4426	3267	2959	1730	2348.16	1727.46	1911.29	1441.4	2960.44	3148.75	2772.12	0.880388	-0.183789	0.289886	0.447568
gene286	CTL0272	CTL0272	4770	4517	3677	2428	1223.72	1135.67	1138.59	968.875	3718.64	3793.95	3643.33	0.960302	-0.0584405	0.75769	0.850916
gene287	CTL0273	CTL0273	842	970	917	590	486.956	589.899	605.717	570.789	818.327	739.123	897.532	1.21432	0.280148	0.0372614	0.0947185
gene288	CTL0274	ileS	6230	6231	5697	4324	619.498	612.677	687.866	680.97	5567.24	5088.45	6046.03	1.18819	0.248762	0.0942876	0.198153
gene289	CTL0275	lepB	2128	1909	1347	989	323.097	277.791	191.059	176.914	1527.8	1649.89	1405.71	0.852002	-0.231072	0.103172	0.213451
gene29	CTL0028	CTL0028	718	736	530	382	3889.65	3802.33	3481.95	3347.29	570.817	593.628	548.006	0.923147	-0.115367	0.452205	0.597167
gene290	CTL0276	CTL0276	200	206	160	109	80.0448	93.1503	80.878	78.5315	163.339	165.752	160.925	0.970875	-0.0426426	0.89116	0.944737
gene291	CTL0277	rpmE2	2742	2600	1968	1424	6049.81	5838.6	5392.09	5088.37	2110.56	2182.3	2038.82	0.934253	-0.0981144	0.501182	0.644039
gene292	CTL0278	prfA	2281	2541	2083	1565	749.202	831.01	832.241	807.838	2083.31	1967.42	2199.2	1.11781	0.160673	0.276048	0.435782
gene293	CTL0279	CTL0279	828	909	888	679	361.093	404.844	473.145	470.465	827.387	708.793	945.98	1.33463	0.416444	0.00387692	0.0164059
gene294	CTL0280	ffh	6960	6505	5631	4281	1904.59	1790.58	1839.24	1825.18	5741.18	5501.31	5981.05	1.0872	0.120623	0.426698	0.586788
gene295	CTL0281	rpsP	2986	3191	1613	1135	4709.28	4994.48	3055.25	2686.61	2084.6	2521.09	1648.12	0.653733	-0.613226	2.21875e-05	0.00020452
gene296	CTL0282	trmD	7358	7229	4755	3605	2528.22	2493.7	1993.26	1967.81	5500.43	5957.42	5043.44	0.846582	-0.240279	0.0922931	0.195729
gene297	CTL0283	rplS	3675	2960	2153	1505	6315.5	5043.86	4473.51	4109.98	2453.34	2713.92	2192.76	0.807968	-0.307631	0.036391	0.0933334
gene298	CTL0284	rnhB	3416	3391	2431	1856	2094.85	2115.98	1826.45	1812.59	2683.75	2779.8	2587.7	0.930895	-0.103309	0.447122	0.596168
gene299	CTL0285	gmk	1456	1598	1290	947	1057.01	1179.14	1156.14	1099.52	1296.16	1246.21	1346.12	1.08017	0.111264	0.436155	0.591063
gene3	CTL0004	greA	5448	5917	4154	3047	811.892	879.918	744.79	704.974	4485.44	4637.94	4332.94	0.934237	-0.0981387	0.492206	0.635282
gene30	CTL0029	gyrA2	748	798	837	604	91.6747	83.957	117.171	102.468	748.475	630.994	865.955	1.37237	0.456666	0.0014218	0.00723361
gene300	CTL0286	CTL0286	1500	1208	896	646	4375.43	3582.4	3181.61	2994.31	1017.12	1107.65	926.586	0.836529	-0.257512	0.0705431	0.158255
gene301	CTL0287	metG	5332	5572	4675	3300	1058.83	1100.23	1107.83	1023.86	4617.67	4451.14	4784.21	1.07483	0.104105	0.455062	0.598393
gene302	CTL0288	recD2	1394	1531	1243	912	135.434	138.496	132.696	120.264	1245.14	1193.56	1296.72	1.08643	0.119596	0.401137	0.557401
gene303	CTL0289	CTL0289	1357	1134	881	576	368.807	286.895	266.16	212.233	943.721	1018.61	868.835	0.852963	-0.229445	0.129367	0.254101
gene304	CTL0290	CTL0290	420	361	373	255	218.663	192.68	233.661	211.619	347.544	319.294	375.794	1.17695	0.235057	0.149746	0.28051
gene305	CTL0291	CTL0291	83	94	78	56	5.27512	5.61531	7.18791	6.4202	76.3512	72.2086	80.4937	1.11474	0.156706	0.59156	0.718212
gene307	CTL_t06	tRNA-Asn	421	578	404	228	170902	295906	225722	151111	389.792	406.951	372.632	0.915667	-0.127104	0.560017	0.692398
gene308	CTL0293	CTL0293	455	373	241	150	855.668	667.215	557.225	398.588	285.452	338.631	232.272	0.685915	-0.543899	0.00399289	0.016745
gene309	CTL0294	dcd	2072	1523	981	708	1628.08	1186.65	937.18	869.683	1243.24	1471.48	1015	0.689779	-0.535794	0.000160345	0.00112242
gene31	CTL0030	gyrB2	566	568	507	369	94.2691	93.114	97.2659	89.9039	494.917	463.057	526.778	1.13761	0.186005	0.230225	0.386197
gene310	CTL0295	CTL0295	3	3	4	0	0	28.6264	104.145	0	2.26424	2.4501	2.07837	0.848279	-0.237389	1	1
gene311	CTL0296	ruvB	1447	1148	950	628	531.088	423.577	422.647	365.866	1001.68	1061.56	941.798	0.887186	-0.172691	0.262102	0.419274
gene312	CTL0297	CTL0297	3192	2543	1947	1366	1495.31	1168.54	1091.69	1003.48	2166.25	2345.98	1986.52	0.846775	-0.23995	0.104172	0.214567
gene313	CTL0298	CTL0298	1380	1504	1036	713	211.836	223.071	190.585	171.196	1112.02	1176.9	1047.14	0.889748	-0.168531	0.249581	0.404865
gene314	CTL0299	CTL0299	8627	7729	4772	3314	7921.9	7102.95	5294.78	4874.53	5764.62	6684.64	4844.6	0.724735	-0.464474	0.00174553	0.00855311
gene315	CTL0300	ssb	2103	1998	1518	1011	2047.63	1953.83	1755.64	1543.05	1592.78	1675.31	1510.26	0.901483	-0.149627	0.334245	0.493157
gene316	CTL0301	CTL0301	6180	5096	2447	1414	1351.72	1108.89	645.771	488.941	3445.98	4611.4	2280.57	0.494551	-1.01581	1.24322e-11	3.99116e-10
gene317	CTL0302	hct2	92	89	54	23	46.8139	47.0643	25.452	17.1164	59.2014	73.9303	44.4724	0.601545	-0.733256	0.0322797	0.085376
gene318	CTL0303	CTL0303	344	289	293	177	135.035	111.658	139.303	105.55	268.696	258.833	278.56	1.07622	0.105969	0.477618	0.624526
gene319	CTL0304	CTL0304	510	427	402	254	286.191	235.781	256.202	219.891	386.648	383.148	390.148	1.01827	0.0261213	0.785404	0.874545
gene32	CTL0031	hemA	970	951	927	699	307.081	305.022	360.917	363.914	882.539	784.561	980.517	1.24977	0.321658	0.0242802	0.0697681
gene320	CTL0305	CTL0305	120	139	118	93	23.7934	26.5004	28.1551	26.7307	116.663	105.643	127.683	1.20863	0.273374	0.283683	0.443881
gene321	CTL0306	CTL0306	66	71	72	79	6.67246	8.33437	9.12092	14.8031	74.8515	55.9124	93.7906	1.67745	0.746273	0.0148638	0.0475541
gene322	CTL0307	CTL0307	199	238	221	199	11.9361	12.3999	20.6155	27.8621	217.527	178.203	256.85	1.44133	0.527406	0.0113716	0.0392108
gene323	CTL0308	hemN	618	694	599	485	90.3734	95.0305	91.4928	88.9433	596.321	535.276	657.366	1.22809	0.296413	0.0588126	0.135896
gene324	CTL0309	CTL0309	1400	1171	828	561	1524.55	1271.75	1071.24	954.272	940.952	1051.31	830.591	0.790051	-0.339982	0.0195583	0.0593118
gene325	CTL0310	sucA	710	740	507	321	77.6599	81.8723	64.3196	51.2808	542.22	591.919	492.521	0.832076	-0.265212	0.104491	0.214748
gene326	CTL0311	sucB2	390	399	390	249	119.869	121.842	142.508	119.104	351.238	322.132	380.345	1.18071	0.239658	0.129643	0.254101
gene327	CTL0312	CTL0312	237	268	243	168	93.0787	96.9589	110.745	91.9181	226.089	206.021	246.158	1.19482	0.256788	0.177582	0.314912
gene328	CTL0313	gcpE	729	793	859	719	114.163	129.236	174.936	189.916	790.282	621.105	959.458	1.54476	0.627383	2.02139e-05	0.000191886
gene329	CTL0314	CTL0314	528	790	555	413	169.351	252.369	212.158	205.862	559.836	536.553	583.119	1.08679	0.120072	0.453755	0.598365
gene33	CTL0032	sycE	565	719	819	644	669.901	835.842	1188.63	1256.57	704.25	523.35	885.15	1.69131	0.758145	2.73555e-07	4.80528e-06
gene330	CTL0315	fer	1287	1648	1025	785	3060.84	4169.49	3224.69	3154.25	1144.52	1196.23	1092.81	0.913547	-0.130449	0.322425	0.481159
gene331	CTL_t26	tRNA-Pro2	29	51	28	21	2207.77	2959.44	7177.74	3513.79	31.0324	32.5292	29.5357	0.907973	-0.139278	0.750321	0.844679
gene332	CTL0316	flhA	112	123	79	67	16.1395	16.779	14.0868	14.5948	92.3783	95.8929	88.8637	0.926697	-0.10983	0.638545	0.761516
gene333	CTL0317	fliA	249	252	148	88	120.968	118.948	80.8559	67.5535	172.134	204.565	139.703	0.682927	-0.550197	0.0143476	0.0465421
gene334	CTL0318	tyrS	4518	4605	1270	953	1268.19	1289.35	436.224	422.432	2532.42	3724.83	1340.01	0.359751	-1.47493	6.73733e-24	8.96065e-22
gene335	CTL0319	gnd	3754	3710	1140	726	860.82	849.332	286.33	228.53	2079.33	3048.2	1110.46	0.3643	-1.4568	7.58993e-23	7.85136e-21
gene336	CTL0320	lepA	4072	4071	3565	2481	737.541	731.289	788.112	715.045	3474.08	3325.2	3622.96	1.08955	0.123727	0.366026	0.524262
gene337	CTL0321	CTL0321	12264	11274	5894	3654	2605.93	2400.38	1511.95	1220.91	7644.11	9618	5670.23	0.589544	-0.76233	5.10938e-07	7.6723e-06
gene338	CTL0322	CTL0322	4968	3232	1723	1168	4583.9	2968.32	1918.84	1679.73	2544.12	3359.43	1728.82	0.514619	-0.958423	6.37671e-11	1.85523e-09
gene339	CTL0323	CTL0323	6651	5262	3836	2655	2479.54	1982.22	1741.89	1584.47	4380.7	4873.44	3887.95	0.797783	-0.325931	0.0286469	0.078442
gene34	CTL0033	CTL0033	4031	4543	4863	3756	508.623	573.96	743.392	748.087	4352.64	3497.96	5207.32	1.48867	0.574026	9.55939e-05	0.00074165
gene340	CTL0324	CTL0324	3077	3172	2030	1475	1595.91	1655.6	1280.2	1213.13	2329.31	2551.18	2107.44	0.826063	-0.275677	0.0546636	0.129054
gene341	CTL0325	CTL0325	2586	3101	2225	1478	703.307	843.213	729.634	637.584	2264.97	2319.04	2210.9	0.953368	-0.0688948	0.686146	0.802515
gene342	CTL0326	CTL0326	1256	1837	1322	979	473.739	670.735	588.593	576.905	1322.47	1259.36	1385.58	1.10023	0.137802	0.347105	0.505719
gene343	CTL0327	dxr	1961	1984	1931	1452	510.459	517.323	605.757	587.924	1825.19	1610.8	2039.58	1.26619	0.340499	0.0182244	0.056077
gene344	CTL0328	CTL0328	7406	7247	6116	3984	1294.69	1276.46	1308.01	1102.98	6002.82	5984.56	6021.09	1.0061	0.00877912	0.868942	0.926983
gene345	CTL0329	CTL0329	173	269	317	183	4.58971	7.69044	6.99456	4.26111	237.599	179.885	295.312	1.64167	0.715166	0.000101416	0.000772115
gene346	CTL0330	recF	279	343	408	311	88.7428	111.522	158.656	159.157	343.768	253.59	433.945	1.71121	0.775014	6.86675e-06	7.79628e-05
gene347	CTL0331	dnaN	2758	3033	3122	2367	774.413	856.724	1072.37	1060.62	2837.22	2363.02	3311.42	1.40135	0.486819	0.0008114	0.00441762
gene348	CTL0332	smpB	571	435	453	279	591.087	470.201	603.158	465.698	423.074	411.658	434.489	1.05546	0.0778726	0.528819	0.66332
gene349	CTL0333	apbE	450	392	358	263	111.757	91.2387	86.0026	73.7962	358.953	344.197	373.709	1.08574	0.118682	0.483539	0.628736
gene35	CTL0034	CTL0034	1241	1214	773	631	2745.86	3334.43	2483.76	2647.17	927.32	1002.67	851.971	0.849702	-0.234972	0.0768689	0.169118
gene350	CTL0334	folD	626	555	485	404	279.448	239.004	260.853	276.991	511.517	482.71	540.325	1.11936	0.162672	0.343408	0.501904
gene351	CTL0335	CTL0335	88	184	119	109	77.0906	198.408	157.898	184.041	125.044	110.466	139.622	1.26394	0.337925	0.205847	0.35424
gene352	CTL0336	ltuB	91	70	52	40	141.097	138.7	107.036	84.8353	60.7212	65.8769	55.5656	0.843476	-0.245581	0.431949	0.588727
gene353	CTL0338	CTL0338	84	66	70	64	14.8107	10.6644	12.2006	14.9714	71.7062	61.3661	82.0463	1.337	0.418997	0.1767	0.313986
gene354	CTL0338A	CTL0338A	31	25	52	27	19.1044	18.1395	24.5855	13.5136	34.5967	22.9055	46.2879	2.02082	1.01494	0.00531488	0.0214206
gene355	CTL0339	CTL0339	46	61	63	68	12.0829	16.1967	23.7335	29.38	62.4314	43.5988	81.2639	1.8639	0.898324	0.00543538	0.0217182
gene356	CTL0340	CTL0340	996	1058	775	548	164.002	165.267	148.962	140.478	816.068	838.36	793.775	0.946819	-0.0788398	0.599947	0.72539
gene357	CTL0341	rpmB	3441	2772	1625	1076	13110.5	10437.7	7353.99	6408.59	2076.77	2541.3	1612.25	0.634418	-0.656495	7.83047e-06	8.57667e-05
gene358	CTL0342	malQ	142	182	147	76	13.7283	18.9774	23.5366	11.6074	131.336	132.053	130.619	0.98914	-0.0157534	0.932	0.965659
gene359	CTL0343	scc1	94	108	70	50	94.9648	106.779	73.1232	67.616	77.2267	82.3984	72.055	0.87447	-0.193519	0.510212	0.651112
gene36	CTL0035	CTL0035	1628	1442	935	636	5772.21	4996.7	4073.61	3735.8	1097.26	1254.81	939.713	0.748889	-0.417176	0.00374082	0.0160493
gene360	CTL0344	copN	744	735	534	394	176.444	171.222	144.43	141.519	581.328	604.007	558.648	0.924904	-0.112625	0.45073	0.596912
gene361	CTL0345	lcrD	2546	2655	1761	1316	388.675	404.992	323.54	313.341	1988.67	2123.14	1854.19	0.873324	-0.19541	0.164471	0.299067
gene362	CTL0346	sctU	614	775	414	250	196.68	254.614	163.827	127.569	479.856	566.183	393.529	0.695056	-0.524799	0.00133428	0.00691163
gene363	CTL0347	CTL0347	1224	1045	887	540	390.086	328.802	330.333	258.422	886.968	927.676	846.26	0.912237	-0.13252	0.448046	0.596168
gene364	CTL0348	ribF	944	873	966	719	371.105	352.316	464.781	451.701	878.738	742.42	1015.05	1.36722	0.451249	0.0014353	0.00723361
gene365	CTL0349	truB	2774	2673	2655	1950	1526.23	1436.32	1750.1	1671.74	2498.05	2224.92	2771.17	1.24552	0.316743	0.0272064	0.0749383
gene366	CTL0350	rbfA	1405	1679	1395	1103	2379.11	2720.89	2810.44	2898.67	1384.82	1257.62	1512.01	1.20228	0.265767	0.0719492	0.161021
gene367	CTL0351	infB	12620	14704	11451	8964	1539.06	1805.15	1694.27	1729.86	11745.9	11144.6	12347.2	1.10791	0.147836	0.354426	0.511966
gene368	CTL0352	nusA	8114	8442	5396	3946	2370.6	2407.88	1885.81	1827.2	6189.22	6758.58	5619.86	0.831515	-0.266185	0.0678258	0.152896
gene369	CTL0353	rpsA	26328	26749	14480	10162	5157.64	5266.65	3461.06	3166.15	18223.7	21671.4	14776	0.681822	-0.552532	0.000252418	0.00158785
gene37	CTL0036	CTL0036	2303	2190	1412	988	2548.44	2443.47	1907.93	1724.32	1637.1	1835.43	1438.77	0.783887	-0.351282	0.0151089	0.0481727
gene370	CTL0354	trxB	2705	2471	2495	1804	926.664	845.69	1036.99	977.14	2349.47	2115.1	2583.84	1.22162	0.288795	0.0420441	0.102738
gene371	CTL0355	acpS	656	725	820	565	1159.98	1268.92	1806.41	1626.32	696.393	563.496	829.289	1.47169	0.557469	9.93935e-05	0.000764755
gene372	CTL0356	CTL0356	781	664	742	524	203.158	162.703	139.934	93.1647	675.152	590.804	759.501	1.28554	0.362371	0.0114269	0.0392563
gene373	CTL0357	CTL0357	564	562	464	342	620.951	618.503	632.504	591.87	472.491	459.815	485.166	1.05513	0.0774248	0.631742	0.755009
gene374	CTL0358	CTL0358	1114	987	735	535	308.43	267.562	249.992	232.524	811.23	858.745	763.714	0.889337	-0.169198	0.239795	0.39606
gene375	CTL0359	fabI	2882	2353	988	604	1229.88	1014.42	492.692	384.82	1542.73	2141.05	944.414	0.441098	-1.18083	8.58127e-16	4.20482e-14
gene376	CTL0360	CTL0360	164	150	166	177	24.7932	23.4101	32.2695	46.3918	170.441	128.31	212.572	1.6567	0.728314	0.00149161	0.00746609
gene377	CTL0361	CTL0361	198	154	133	96	81.5203	57.9926	56.3776	57.664	140.818	144.017	137.618	0.955569	-0.0655681	0.803114	0.883661
gene378	CTL0362	CTL0362	556	534	399	232	164.242	159.848	140.288	107.482	409.065	445.241	372.889	0.8375	-0.25584	0.164954	0.29936
gene379	CTL0363	CTL0363	595	546	418	269	279.428	243.718	211.857	185.231	437.702	466.237	409.167	0.877594	-0.188374	0.286027	0.446048
gene38	CTL0037	CTL0037	1715	1724	1375	1005	845.813	920.934	888.506	874.952	1417.97	1404.26	1431.68	1.01952	0.027897	0.846716	0.913433
gene380	CTL0364	CTL0364	633	688	503	313	219.634	241.16	203.606	165.115	511.909	539.084	484.734	0.899181	-0.153317	0.388525	0.548056
gene381	CTL0365	groEL	41594	36427	11567	6834	8166.38	7272.97	2796.86	2162.69	21389.9	31892.5	10887.3	0.341376	-1.55056	2.14378e-23	2.49482e-21
gene382	CTL0366	groES	12745	8733	2561	1436	24043.1	17073.6	6125.5	4620.56	5575.68	8795.86	2355.51	0.267797	-1.90079	2.53289e-35	7.86039e-33
gene383	CTL0367	pepF	4742	3637	2528	1877	825.296	630.397	523.88	503.34	3040.81	3428.54	2653.09	0.773825	-0.369921	0.0101439	0.0356377
gene384	CTL0368	clpB	8502	8867	6768	4727	1036.39	1084.09	995.882	908.257	6990.23	7090.33	6890.12	0.971762	-0.0413245	0.807359	0.885337
gene385	CTL0369	CTL0369	1268	1665	1474	1150	293.899	386.622	418.32	426.153	1390.89	1195.19	1586.6	1.32749	0.408702	0.00479691	0.0195019
gene386	CTL0370	incD	3613	3354	2596	1992	3712.61	3398.49	3207.76	3199.35	2808.55	2846.61	2770.49	0.97326	-0.0391028	0.754755	0.848644
gene387	CTL0371	incE	2242	1915	1464	1101	3154.85	2654.3	2472.89	2467.06	1623	1699.58	1546.43	0.909894	-0.136229	0.32917	0.487762
gene388	CTL0372	incF	3756	2845	2139	1511	9384.56	7025.55	6482.92	6007.65	2445.52	2701.27	2189.76	0.810643	-0.302862	0.0389138	0.0978483
gene389	CTL0373	incG	4112	2733	1524	924	3154.54	1938.97	1370.63	1088.64	2127.57	2803.86	1451.29	0.517605	-0.950078	1.61868e-10	4.56665e-09
gene39	CTL0038	sctN	1878	2165	1924	1534	481.266	558.705	600.22	626.923	1871.81	1649.15	2094.47	1.27003	0.34486	0.0200658	0.0600683
gene390	CTL0374	incA	634	656	282	211	271.799	266.047	122.331	119.333	411.871	526.633	297.109	0.564168	-0.825804	4.39904e-07	7.06122e-06
gene391	CTL0375	CTL0375	58	47	37	23	14.9858	26.3654	18.2702	29.8133	39.2928	42.9462	35.6393	0.82986	-0.26906	0.519768	0.653925
gene392	CTL0376	araD	1308	1105	1130	750	794.407	690.197	838.487	740.46	1054.51	986.63	1122.39	1.1376	0.185995	0.152904	0.283987
gene393	CTL0377	efp2	2198	1916	1611	1078	1620.13	1437.92	1460.26	1263.31	1644.07	1681.73	1606.4	0.955205	-0.0661173	0.708816	0.819542
gene394	CTL0378	accB	1562	1469	1249	843	1549.76	1483.37	1524.69	1347.44	1244.45	1238.3	1250.59	1.00993	0.0142575	0.860436	0.922794
gene395	CTL0379	accC	2875	3173	3135	2273	725.883	802.005	964.251	909.649	2859.46	2467.82	3251.09	1.31739	0.397687	0.00558186	0.0221137
gene396	CTL0380	rplM	7281	6866	4315	2887	5680.04	5543.04	4251.25	3736.42	5040.98	5779.55	4302.41	0.744419	-0.425813	0.00441301	0.0180992
gene397	CTL0381	rpsI	5142	5318	2982	2055	6032.31	6264.55	4219.44	3841.82	3643.12	4270.23	3016.02	0.706288	-0.501671	0.000617579	0.0035274
gene398	CTL0382	CTL0382	444	523	447	393	97.768	110.692	130.893	135.244	453.553	394.376	512.73	1.3001	0.378627	0.0259148	0.0733333
gene399	CTL0383	adk	1109	1218	775	536	581.025	608.101	464.361	428.836	867.377	949.543	785.211	0.826936	-0.274153	0.058266	0.135614
gene4	CTL_t01	tRNA-Ala	96	120	107	60	869.534	4370.93	3180.33	5535.64	93.2344	88.0522	98.4166	1.11771	0.160542	0.472134	0.618223
gene40	CTL0039	CTL0039	788	862	902	628	769.098	844.933	1068.72	968.983	795.084	673.311	916.857	1.36171	0.445424	0.00153569	0.00764558
gene400	CTL0384	CTL0384	318	414	354	259	204.094	276.731	284.84	272.47	333.541	298.307	368.776	1.23623	0.305949	0.0780003	0.170867
gene401	CTL0385	CTL0385	751	709	575	462	442.309	421.366	410.236	436.189	612.469	596.456	628.481	1.05369	0.0754527	0.673477	0.791675
gene402	CTL0386	CTL0386	404	496	582	426	7.18584	9.07666	10.4455	13.636	486.68	366.935	606.426	1.65268	0.724808	3.45257e-06	4.3437e-05
gene403	CTL0387	CTL0387	167	162	146	110	5.23691	7.20464	5.04055	6.14145	144.371	134.379	154.364	1.14872	0.200033	0.391008	0.549892
gene404	CTL0388	CTL0388	486	570	340	290	196.38	243.067	163.022	170.41	407.157	430.688	383.626	0.890728	-0.166943	0.249616	0.404865
gene405	CTL0389	CTL0389	462	535	433	361	301.764	362.92	352.43	394.991	444.641	406.665	482.618	1.18677	0.247043	0.152105	0.28322
gene406	CTL0390	CTL0390	872	785	756	574	243.493	224.819	260.727	263.179	739.822	677.185	802.458	1.18499	0.244876	0.094264	0.198153
gene407	CTL0391	CTL0391	1286	1271	1457	1119	705.722	692.77	971.619	983.481	1299.94	1044.25	1555.64	1.48973	0.575049	5.28544e-05	0.000428228
gene408	CTL0392	CTL0392	711	751	879	671	284.056	308.292	440.2	444.018	766.175	596.756	935.594	1.5678	0.648742	7.30758e-06	8.09923e-05
gene409	CTL0393	CTL0393	710	770	747	605	281.714	306.422	375.475	395.167	711.943	603.98	819.906	1.35751	0.440958	0.00317722	0.0142211
gene41	CTL0040	CTL0040	1879	1912	1267	954	847.475	866.706	695.681	687.853	1443.51	1547.85	1339.16	0.865179	-0.20893	0.131437	0.256134
gene410	CTL0394	oppA	958	776	660	465	190.752	125.454	100.53	94.4899	692.008	709.228	674.787	0.95144	-0.0718157	0.657883	0.777271
gene411	CTL0395	CTL0395	526	557	533	386	295.451	284.706	323.587	298.525	497.234	442.048	552.419	1.24968	0.321562	0.037338	0.0947185
gene412	CTL0396	CTL0396	783	754	540	354	777.511	717.96	615.107	512.048	580.518	627.817	533.219	0.849322	-0.235617	0.14068	0.268035
gene413	CTL_t32	tRNA-Thr	83	137	86	69	20868.8	50702.7	32863.4	31829.9	91.7123	89.4963	93.9282	1.04952	0.0697291	0.86134	0.922794
gene414	CTL_t35	tRNA-Tyr	2609	3699	3681	2394	552790	930971	1239190	1098260	3095.07	2569	3621.15	1.40956	0.495241	0.000413649	0.00245291
gene415	CTL0397	CTL0397	58	102	93	96	25.3494	45.964	51.3248	68.4423	90.9464	65.0584	116.834	1.79584	0.844657	0.00257909	0.0120057
gene416	CTL0398	CTL0398	167	155	137	106	47.2562	38.6592	35.5847	36.1306	139.199	131.565	146.833	1.11605	0.158408	0.516308	0.652623
gene417	CTL0399	CTL0399	369	332	231	150	158.515	136.02	113.777	95.2289	256.782	286.487	227.076	0.792624	-0.335292	0.088398	0.189628
gene418	CTL0400	pkn1	2364	2563	2049	1535	405.867	445.396	434.783	421.165	2085.41	2010.69	2160.13	1.07432	0.103429	0.488433	0.634049
gene419	CTL0401	ligA	2269	2442	2183	1548	369.847	398.789	432.338	399.447	2080.84	1922.65	2239.03	1.16456	0.219781	0.118799	0.238365
gene42	CTL0041	sctQ	982	1002	980	661	283.13	285.942	344.791	300.24	895.489	810.041	980.936	1.21097	0.276165	0.041874	0.102591
gene420	CTL0402	CTL0402	6865	7104	7252	5341	481.98	500.564	621.215	597.452	6641.27	5702.74	7579.79	1.32915	0.410504	0.00518549	0.02099
gene421	CTL0403	mhpA	1841	1504	1348	968	330.104	248.452	262.196	228.068	1379.65	1368.06	1391.24	1.01695	0.0242451	0.843195	0.912808
gene422	CTL0404	CTL0404	663	637	326	220	247.096	239.618	141.167	124.756	428.707	531.019	326.395	0.614656	-0.702148	1.91292e-05	0.000183601
gene423	CTL0405	rpmG	684	895	662	452	14844.4	19618.3	18217.7	15998.1	655.001	643.454	666.549	1.03589	0.0508744	0.701048	0.814826
gene424	CTL0406	CTL0406	1755	2066	1566	1014	393.106	465.969	426.012	360.189	1547.84	1558.34	1537.34	0.986523	-0.0195747	0.973044	0.997691
gene425	CTL0407	CTL0407	3621	4071	3535	2393	236.103	220.411	215.507	162.038	3341.38	3138.19	3544.57	1.1295	0.175678	0.199007	0.34502
gene426	CTL0408	CTL0408	3696	3269	2648	1904	442.217	382.635	357.968	322.95	2790.78	2846.85	2734.71	0.960607	-0.0579815	0.703404	0.815967
gene428	CTL0411	CTL0411	43	38	45	34	4.02774	2.8345	2.9463	3.20518	40.3772	33.1079	47.6464	1.43912	0.525192	0.147882	0.278137
gene429	CTL0413	CTL0413	72	77	106	88	1.18174	3.26717	6.48335	6.58281	89.3462	60.8126	117.88	1.93841	0.954873	0.000404068	0.00242701
gene43	CTL0042	pkn5	580	645	546	404	163.988	159.237	162.674	156.301	535.92	499.819	572.02	1.14445	0.19466	0.208473	0.357437
gene430	CTL0414a	CTL0414a	114	185	186	165	0.675962	2.03873	0	5.37915	168.024	121.649	214.4	1.76245	0.817581	0.000247917	0.00157014
gene431	CTL0417a	CTL0417a	133	92	112	125	3.52236	0	12.8831	11.2121	119.77	92.1375	147.403	1.59982	0.677906	0.00921934	0.0333977
gene432	CTL0417b	CTL0417b	55	63	96	72	6.65446	12.2651	1.35215	7.06062	74.7	48.1349	101.265	2.10378	1.07298	0.000176112	0.00120038
gene433	CTL0417	CTL0417	58	44	60	45	15.2662	12.0591	11.3002	9.54526	52.5154	41.7401	63.2907	1.51631	0.600561	0.0638121	0.146052
gene434	CTL0418	CTL0418	9	6	8	13	0	0	6.22718	0	9.78931	6.14418	13.4344	2.18653	1.12864	0.133768	0.259453
gene435	CTL0419	CTL0419	748	719	1021	611	67.4187	64.6373	94.1704	85.6272	782.895	599.233	966.556	1.61299	0.689737	5.20175e-07	7.68703e-06
gene438	CTL0422	trpR	125	109	119	88	341.846	268.066	362.589	337.321	110.145	95.6549	124.634	1.30296	0.381792	0.122877	0.24534
gene439	CTL0422a	CTL0422a	76	94	82	57	247.493	575.388	509.18	590.847	76.2959	69.306	83.2858	1.20171	0.26509	0.346881	0.505719
gene44	CTL0043	CTL0043	5719	5915	4686	3082	654.283	678.11	649.077	559.002	4691.93	4749.51	4634.34	0.975751	-0.0354147	0.880887	0.936194
gene440	CTL0423	trpB	909	779	310	209	276.292	236.562	112.159	99.0607	500.173	690.116	310.231	0.449534	-1.1535	4.82997e-13	1.7295e-11
gene441	CTL0424	trpA	944	766	415	261	491.832	397.917	241.921	195.905	550.65	699.402	401.899	0.574632	-0.79929	3.52699e-07	5.97023e-06
gene443	CTL0426	CTL0426	14	14	10	8	47.7508	26.6701	6.4685	8.44422	11.1695	11.4338	10.9053	0.953775	-0.0682787	0.986624	1
gene445	CTL0427	oppA2	478	337	192	133	86.7118	59.0475	40.6202	33.3119	264.187	333.695	194.68	0.583406	-0.777427	3.99563e-05	0.00034201
gene446	CTL0428	dsbB	35	43	33	21	15.9663	21.8888	21.2353	13.8607	31.9672	31.8008	32.1336	1.01046	0.0150184	0.983371	1
gene447	CTL0429	dsbG	204	207	164	117	110.806	111.979	99.9114	94.6063	168.263	167.813	168.713	1.00536	0.00771238	0.976371	0.998903
gene448	CTL0430	CTL0430	165	281	462	382	7.61292	6.47616	16.0641	5.59217	347.033	181.392	512.674	2.82632	1.49893	1.56928e-17	1.2175e-15
gene449	CTL0431	CTL0431	243	399	617	499	148.683	242.821	479.694	494.976	468.943	261.177	676.71	2.591	1.37351	1.83411e-17	1.31351e-15
gene45	CTL_t31	tRNA-Thr2	1357	1437	1052	732	173907	160850	159017	148078	1104.72	1140.43	1069.02	0.937385	-0.0932871	0.53428	0.666776
gene450	CTL0432	CTL0432	1785	2574	2961	2053	1058.92	1517.45	2126.59	1934.91	2389.35	1775.02	3003.68	1.69219	0.758894	1.10308e-07	2.05393e-06
gene451	CTL_t14	tRNA-Ile	207	300	219	163	41537.7	53806	54537.1	50853.4	218.283	206.447	230.119	1.11466	0.15661	0.449564	0.596912
gene452	CTL_t02	tRNA-Ala2	28	50	60	29	3478.13	11364.4	13781.4	9687.37	41.7922	31.7125	51.872	1.63569	0.709903	0.0315959	0.0847716
gene453	CTL0433	CTL0433	78	67	57	44	43.212	35.8112	32.0369	39.034	60.1492	59.2802	61.0182	1.02932	0.0416904	0.935579	0.965659
gene454	CTL0434	kdsB	935	1013	960	809	481.813	517.284	598.35	664.363	935.571	794.974	1076.17	1.35371	0.436923	0.00300575	0.0136345
gene455	CTL0435	pyrG	1257	1123	692	572	260.895	235.809	172.801	186.986	870.248	972.719	767.777	0.78931	-0.341336	0.0118285	0.0401063
gene456	CTL0436	CTL0436	237	265	156	96	166.958	211.958	129.262	110.556	177.192	204.815	149.569	0.730262	-0.453514	0.0411675	0.101933
gene457	CTL0437	zwf	4944	4468	3310	2360	1020.14	930.904	826.507	758.801	3625.25	3846.4	3404.11	0.885013	-0.176229	0.232345	0.388354
gene458	CTL0438	devB	1527	1421	1133	872	756.058	684.512	652.492	649.021	1207.75	1204.49	1211.02	1.00542	0.00780376	0.994946	1
gene459	CTL0439	dnaX2	1117	1259	1007	713	383.219	417.746	390.601	366.934	1000.71	969.344	1032.08	1.06472	0.0904684	0.507184	0.649503
gene46	CTL0044	CTL0044	11369	16778	12415	6684	33.12	45.3116	37.0488	25.541	11340.3	11459.7	11220.9	0.979162	-0.0303804	1	1
gene460	CTL0440	tmk	1571	1451	1200	825	848.32	855.776	852.878	744.948	1223.54	1234.79	1212.29	0.981776	-0.0265345	0.901844	0.950868
gene461	CTL0441	gyrA	7755	8751	5795	4151	983.093	1113.22	896.965	838.276	6353.71	6733.95	5973.48	0.88707	-0.17288	0.240723	0.396195
gene462	CTL0442	gyrB	7641	8120	5620	4010	984.011	1058.46	890.537	832.273	6107.46	6432.99	5781.93	0.898793	-0.153939	0.299573	0.458243
gene463	CTL0443	CTL0443	1145	1319	1030	822	2293.49	2640.34	2507.75	2610.03	1063.45	1005.08	1121.82	1.11615	0.158531	0.300196	0.458243
gene464	CTL0444	CTL0444	434	454	370	287	254.542	256.508	252.372	254.754	379.781	362.489	397.072	1.09541	0.131466	0.461791	0.606385
gene465	CTL0445	tgt	902	789	729	588	282.117	242.319	277.684	289.382	744.827	691.233	798.421	1.15507	0.207976	0.172979	0.310248
gene466	CTL0446	mgtE	1526	1827	535	338	357.231	433.728	151.942	123.92	943.251	1367.3	519.202	0.379728	-1.39696	1.04921e-21	9.76817e-20
gene467	CTL0447	CTL0447	540	488	351	243	176.685	158.526	137.374	123.093	387.955	420.112	355.799	0.846914	-0.239713	0.161396	0.295954
gene468	CTL0448	CTL0448	40	32	22	15	34.8308	40.0196	24.2656	27.7176	25.7939	29.4517	22.1361	0.751606	-0.411951	0.375992	0.536062
gene469	CTL0449	gcp	899	758	608	454	377.234	320.314	308.976	292.081	658.722	677.526	639.918	0.944493	-0.0823887	0.571513	0.700104
gene47	CTL0045	CTL0045	114	134	107	89	77.2845	106.718	101.034	117.075	110.129	101.145	119.113	1.17765	0.235911	0.385477	0.544582
gene470	CTL0450	oppA3	1948	1679	811	566	430.57	373.925	209.122	186.292	1154.06	1482.78	825.327	0.556606	-0.845271	3.06627e-09	7.51236e-08
gene471	CTL0451	oppB	542	635	398	290	162.46	210.917	134.979	132.793	446.902	480.041	413.762	0.86193	-0.214358	0.176723	0.313986
gene472	CTL0452	oppC	361	474	389	306	100.526	140.006	137.738	133.572	380.382	340.259	420.504	1.23583	0.305486	0.0770202	0.169118
gene473	CTL0453	oppD	439	605	517	464	188.906	268.812	269.267	322.343	512.521	425.27	599.772	1.41033	0.496034	0.002461	0.0115135
gene474	CTL0454	oppF	276	318	263	248	139.256	162.6	157.077	196.329	277.969	242.295	313.643	1.29447	0.372358	0.0638487	0.146052
gene475	CTL0455	CTL0455	451	491	448	361	158.872	175.531	173.2	194.171	437.413	384.414	490.412	1.27574	0.351336	0.0344873	0.0891879
gene476	CTL0456	CTL0456	864	793	577	384	182.692	167.709	152.459	126.723	625.469	677.084	573.854	0.847537	-0.238652	0.127286	0.251066
gene477	CTL0457	pfkA	781	909	715	472	145.774	166.557	148.021	134.422	698.833	689.304	708.361	1.02765	0.0393432	0.728931	0.829626
gene478	CTL0458	CTL0458	605	681	599	387	241.426	281.94	281.47	248.37	556.043	524.659	587.426	1.11963	0.163028	0.239933	0.39606
gene479	CTL0459	pfkA_2	1076	1231	1154	890	162.265	157.358	140.556	118.842	1087.93	941.086	1234.78	1.31208	0.391851	0.00618003	0.0242768
gene48	CTL_t20	tRNA-Lys	356	450	263	184	0	3496.74	1060.11	0	298.253	328.537	267.968	0.81564	-0.293996	0.103939	0.214562
gene480	CTL_t22	tRNA-Met	312	412	344	253	21567.6	47381.4	38955	27969.4	327.156	295.015	359.298	1.2179	0.284395	0.104782	0.214873
gene481	CTL_t23	tRNA-Met3	27	47	41	38	18260.2	17483.7	33923.6	38749.5	39.2572	30.0917	48.4227	1.60917	0.686318	0.0739939	0.164411
gene482	CTL0460	gseA	1215	1409	1350	973	324.758	380.457	440.883	412.46	1233.07	1070.29	1395.85	1.30418	0.383147	0.00622855	0.024301
gene483	CTL0461	leuS	5313	4907	4003	2731	690.025	639.105	627.385	558.19	4102.43	4175.9	4028.96	0.964812	-0.0516799	0.772301	0.862786
gene484	CTL0462	hemL	1522	1514	1620	1218	390.807	392.618	505.265	496.796	1475.4	1239.8	1710.99	1.38005	0.464721	0.00110199	0.00582929
gene485	CTL0463	CTL0463	444	500	477	405	194.156	237.486	247.558	244.632	461.006	385.129	536.882	1.39403	0.479262	0.00363533	0.0157418
gene486	CTL0464	CTL0464	302	311	296	220	342.446	360.205	413.043	376.278	280.534	250.262	310.807	1.24193	0.312579	0.0874445	0.188016
gene487	CTL0465	rpiA	953	883	1106	789	508.656	466.589	723.954	664.157	943.964	750.173	1137.75	1.51666	0.600895	1.67667e-05	0.000164313
gene488	CTL0466	CTL0466	527	635	667	494	102.577	123.379	156.387	152.461	586.471	473.822	699.121	1.47549	0.561198	0.000189929	0.00126303
gene489	CTL0467	dhnA	3809	3113	1949	1381	1157.79	956.396	717.12	659.5	2414.63	2830.99	1998.26	0.705853	-0.502561	0.000538226	0.00311235
gene49	CTL_t10	tRNA-Glu	714	545	362	245	116276	119857	116638	80817.1	439.06	515.179	362.942	0.704496	-0.505337	0.00209063	0.0100329
gene490	CTL0468	xasA	3230	3347	2085	1401	772.57	796.096	602.403	521.118	2384.09	2684.98	2083.2	0.775872	-0.36611	0.0131164	0.043457
gene491	CTL0469	CTL0469	546	603	497	371	264.918	293.924	285.021	285.567	495.922	468.835	523.009	1.11555	0.157756	0.322495	0.481159
gene492	CTL0470	surE	867	760	492	357	355.894	296.251	220.568	202.866	587.74	665.061	510.42	0.767478	-0.381803	0.0113007	0.0391985
gene493	CTL0471	ubiA	122	188	90	99	26.8746	32.0843	13.3107	23.3912	121.794	126.172	117.417	0.930606	-0.103757	0.516631	0.652623
gene494	CTL0472	CTL0472	331	371	258	140	112.907	92.8727	81.8218	40.2121	260.189	286.41	233.969	0.816903	-0.291764	0.171009	0.308544
gene495	CTL0473	CTL0473	3469	3069	2194	1562	1424.67	1254.49	1074.96	1012.36	2463.53	2672.32	2254.74	0.843739	-0.245132	0.0931024	0.19655
gene496	CTL_t07	tRNA-Asp	1157	1297	1002	684	76684.9	72276.7	100309	95350.1	1005	1001.21	1008.78	1.00756	0.0108721	0.897991	0.947879
gene497	CTL_t37	tRNA-Val	45	74	52	35	15651.6	41960.9	20142.1	19374.7	50.204	48.4107	51.9973	1.07409	0.103109	0.768362	0.860824
gene498	CTL0474	CTL0474	110	90	92	61	1369.99	1180.56	1527.09	1059.06	86.5663	81.7962	91.3364	1.11663	0.159155	0.532953	0.666012
gene499	CTL0475	CTL0475	444	413	402	245	682.414	640.544	747.205	586.802	366.939	350.152	383.725	1.09588	0.132093	0.353269	0.511498
gene5	CTL0005	aspC	3049	2596	2230	1519	932.23	790.944	825.136	738.546	2275.38	2308	2242.76	0.971733	-0.041368	0.831728	0.905864
gene50	CTL0046	frr	8485	7738	6097	4075	7407.69	6746.53	6450.58	5625.58	6352.77	6629.38	6076.16	0.91655	-0.125714	0.438697	0.593644
gene500	CTL0476	CTL0476	4963	4073	2736	1694	2397.85	1973.36	1604.75	1298.67	3163.02	3695.47	2630.56	0.711834	-0.490386	0.00117338	0.00613716
gene501	CTL0477	CTL0477	122	211	113	85	111.052	202.203	133.887	135.505	127.397	135.419	119.376	0.881529	-0.18192	0.427664	0.58688
gene502	CTL0477A	CTL0477A	429	503	429	319	675.266	799.527	829.816	812.455	415.341	380.116	450.566	1.18534	0.2453	0.136219	0.262738
gene503	CTL0478	CTL0478	439	476	304	186	351.149	388.33	291.578	229.591	332.053	373.407	290.699	0.778504	-0.361225	0.0494939	0.119148
gene504	CTL0479	CTL0479	235	249	169	134	285.605	303.669	238.819	226.088	190.498	197.553	183.443	0.928575	-0.10691	0.57677	0.704584
gene505	CTL0480	CTL0480	314	334	195	122	224.166	228.441	154.837	127.853	226.437	264.485	188.388	0.712284	-0.489476	0.0159708	0.0505743
gene506	CTL0481	CTL0481	289	320	138	80	168.04	199.777	102.435	80.6579	188.644	248.49	128.797	0.518321	-0.948083	1.1291e-05	0.000118112
gene507	CTL0482	CTL0482	634	571	422	292	160.488	139.112	123.413	109.662	460.06	492.46	427.66	0.868416	-0.203542	0.217064	0.368771
gene508	CTL0483	CTL0483	568	587	535	382	112.202	108.816	123.996	106.18	511.064	471.525	550.604	1.16771	0.223681	0.14167	0.269173
gene509	CTL0484	incB	1480	813	370	238	2634.13	1441.31	772.944	608.673	651.329	940.556	362.103	0.384988	-1.37711	2.49372e-19	2.11059e-17
gene51	CTL0047	pyrH	15947	14592	10440	7024	8710.39	7952.69	6950.54	6072.53	11458.3	12479.2	10437.4	0.836384	-0.257763	0.0961843	0.200744
gene510	CTL0485	incC	946	635	370	261	629.54	395.12	244.998	240.58	513.041	647.564	378.517	0.584524	-0.774665	7.90811e-07	1.13268e-05
gene511	CTL0486	CTL0486	972	1011	648	449	98.3243	96.7765	69.9965	66.2066	733.323	809.513	657.134	0.811765	-0.300867	0.0413115	0.102018
gene512	CTL0487	CTL0487	318	350	171	118	287.663	235.331	159.883	130.168	222.82	272.576	173.063	0.634918	-0.655359	0.000981701	0.00525266
gene513	CTL0488	acpP	3709	3476	2339	1513	9787.91	9539.8	7462.01	6609.74	2615.29	2935.47	2295.11	0.781855	-0.355027	0.0182506	0.056077
gene514	CTL0489	fabG	3402	3111	1942	1317	1699.46	1525.47	1165.25	1026.55	2305.19	2661.42	1948.95	0.732297	-0.449499	0.00219931	0.0104467
gene515	CTL0490	fabD	1789	1887	1221	1101	714.098	747.145	588.559	689.475	1460.33	1500.48	1420.17	0.946481	-0.079355	0.446659	0.596168
gene516	CTL0491	fabH	2458	2588	1945	1727	873.528	917.658	845.787	975.031	2151.42	2059.72	2243.12	1.08904	0.123059	0.501534	0.644039
gene517	CTL0492	recR	107	118	99	68	46.0073	64.904	57.9002	57.8699	95.8893	91.8094	99.9692	1.08888	0.122842	0.630279	0.754228
gene518	CTL0493	CTL0493	7517	8054	7132	5045	998.665	1072.01	1145.2	1057.02	6830.62	6355.03	7306.2	1.14967	0.201221	0.161487	0.295954
gene519	CTL0494	ompH	2801	2056	1283	921	2215.18	1551.15	1216.95	1179.64	1655.99	1988.06	1323.93	0.66594	-0.586536	4.49603e-05	0.0003771
gene52	CTL0048	tsf	11935	11098	6791	4372	4558.18	4351.85	3125.82	2697.73	8029.77	9410.81	6648.72	0.706498	-0.501243	0.00100144	0.00532766
gene520	CTL0495	lpxD	3816	3630	2629	1741	1300.68	1236.78	1088.61	940.659	2825.13	3041.75	2608.51	0.857568	-0.221677	0.146568	0.276669
gene521	CTL0496	CTL0496	666	777	381	288	158	160.044	79.5958	82.5565	496.025	588.549	403.502	0.685587	-0.544588	0.000410307	0.00244869
gene522	CTL0497	pdhA	1670	1419	597	341	585.561	488.398	241.492	181.213	908.268	1262.98	553.558	0.438296	-1.19002	6.76682e-16	3.49995e-14
gene523	CTL0498	pdhB	1183	1091	397	259	446.889	413.17	180.69	152.84	660.144	929.169	391.119	0.420934	-1.24833	1.79329e-16	9.8209e-15
gene524	CTL0499	pdhC	1503	1505	624	349	397.696	401.468	191.418	136.222	900.801	1228.31	573.296	0.466738	-1.09932	9.22636e-14	3.57906e-12
gene525	CTL0500	glgP	920	1005	701	457	103.82	107.695	92.757	77.3621	737.96	785.538	690.381	0.878865	-0.186287	0.232154	0.388354
gene526	CTL0500A	CTL0500A	459	339	185	125	352.845	296.283	117.322	98.9133	255.977	326.621	185.333	0.567427	-0.817494	2.04046e-05	0.000191886
gene527	CTL0501	dnaA	1611	1804	1252	831	377.192	406.496	347.602	299.151	1318.44	1393.3	1243.59	0.892551	-0.163994	0.278695	0.439027
gene528	CTL0503	oxaA	7188	7632	6575	4653	941.192	1000.51	1043.89	965.995	6392.99	6048.95	6737.03	1.11375	0.155427	0.276167	0.435782
gene529	CTL0504	lgt	695	781	316	274	306.638	342.156	162.567	177.745	480.96	602.182	359.737	0.597388	-0.743259	1.183e-06	1.5962e-05
gene53	CTL0049	rpsB	15790	13180	8085	5832	6157.29	5111.38	3718.42	3586.02	10104.7	11846.4	8363.03	0.705957	-0.502349	0.000738537	0.00414204
gene530	CTL0505	CTL0505	1899	1734	974	746	1157.61	1023.02	690.215	652.692	1261.53	1484.58	1038.48	0.699513	-0.515578	0.000217354	0.001386
gene531	CTL0506	CTL0506	1313	1246	1146	819	308.062	292.912	248.902	239.332	1112.67	1045.39	1179.95	1.12871	0.174681	0.203936	0.352908
gene532	CTL0507	CTL0507	561	530	423	253	634.507	589.976	517.051	400.278	423.026	445.706	400.346	0.89823	-0.154844	0.428025	0.58688
gene533	CTL0508	CTL0508	601	654	717	530	131.661	162.955	216.335	213.167	631.469	512.145	750.793	1.46598	0.551862	0.000192583	0.00127159
gene534	CTL0509	CTL0509	413	563	551	477	77.886	101.852	114.233	146.328	512.16	397.603	626.716	1.57623	0.656481	4.14171e-05	0.000350539
gene535	CTL0510	CTL0510	683	781	733	600	193.174	223.613	250.795	257.314	703.135	597.206	809.063	1.35475	0.438023	0.00360371	0.0156778
gene536	CTL0511	CTL0511	1283	1280	908	619	688.616	686.27	574.318	511.105	980.086	1046.62	913.552	0.872858	-0.196181	0.182927	0.322547
gene537	CTL0512	CTL0512	1877	1680	1086	793	1849.68	1639.4	1277.34	1222.38	1291.98	1453.74	1130.22	0.777452	-0.363174	0.0100684	0.0355062
gene538	CTL0513	dnaQ	1802	1636	1357	1024	1037.71	942.846	939.201	933.83	1420.42	1404.96	1435.88	1.02201	0.0314155	0.84545	0.913125
gene539	CTL0514	CTL0514	498	582	477	346	237.051	269.29	278.184	259.276	467.632	440.488	494.775	1.12324	0.16767	0.289278	0.447568
gene54	CTL_t11	tRNA-Gly	140	248	169	129	11442.2	17777.9	35509	19866.3	168.817	157.758	179.875	1.14019	0.189273	0.412002	0.5691
gene540	CTL0515	CTL0515	313	424	401	250	99.4591	133.065	178.156	153.424	343.514	300.254	386.774	1.28816	0.365309	0.0244179	0.0699479
gene541	CTL0516	CTL0516	1319	1604	1180	861	237.729	295.024	257.006	242.204	1209.7	1191.81	1227.59	1.03002	0.0426736	0.773037	0.862786
gene542	CTL0517	accA	1336	1501	852	717	557.132	619.173	425.988	455.269	1055.92	1157.45	954.394	0.824567	-0.278291	0.0337841	0.0876944
gene543	CTL0518	CTL0518	1375	1850	1543	1082	403.177	533.142	550.956	504.864	1443.93	1313.93	1573.92	1.19787	0.260473	0.0621031	0.142761
gene544	CTL0519	ihfA	3633	3115	2848	1935	7534.17	6383.25	6912.87	6135.81	2809.78	2758.82	2860.75	1.03695	0.0523444	0.659574	0.77828
gene545	CTL0520	amiA	2554	2849	2255	1680	1203.05	1364.32	1311.31	1283.76	2287.55	2204.46	2370.65	1.07539	0.104858	0.480359	0.625841
gene546	CTL0521	murE	4830	6427	5557	3906	1204.32	1602.88	1678.22	1539.73	5130.85	4586.72	5674.97	1.23726	0.307149	0.0329977	0.087028
gene547	CTL0522	pbp	741	868	940	767	122.487	141.785	191.022	206.858	846.018	656.234	1035.8	1.5784	0.658465	5.86799e-06	6.82888e-05
gene548	CTL0523	CTL0523	78	125	125	90	282.161	467.222	594.923	501.907	105.889	82.5986	129.179	1.56394	0.645187	0.00997221	0.0353009
gene549	CTL0524	CTL0524	537	610	657	469	215.149	238.866	323.748	296.585	572	467.917	676.083	1.44488	0.530948	0.000385389	0.00232985
gene55	CTL0050	ompA	112076	107993	53650	36286	33719.9	32562.1	19655.3	17349.2	71831.7	89891	53772.4	0.598195	-0.741312	5.62598e-06	6.71511e-05
gene550	CTL0525	CTL0525	1071	878	639	456	857.269	688.828	588.71	543.938	727.273	797.092	657.453	0.824814	-0.277859	0.0588249	0.135896
gene551	CTL0526	CTL0526	322	308	248	157	404.445	376.285	339.311	261.842	249.127	257.349	240.905	0.936103	-0.0952613	0.693916	0.808556
gene552	CTL0527	dnaA2	3434	3699	2375	1855	737.509	837.843	629.095	662.177	2734.49	2911.09	2557.89	0.878671	-0.186606	0.17163	0.309066
gene553	CTL0528	CTL0528	1520	1539	1003	693	1063.88	1039.1	825.225	755.704	1132.37	1249.02	1015.72	0.813215	-0.298292	0.0378785	0.0955689
gene554	CTL0529	CTL0529	201	294	268	168	94.7938	131.855	161.481	130.202	230.347	201.547	259.147	1.28579	0.362659	0.0495277	0.119148
gene555	CTL0530	nqrB	3303	3477	3137	2192	703.834	739.452	799.601	731.185	2980.92	2767.52	3194.33	1.15422	0.206919	0.139079	0.266975
gene556	CTL0531	nqrC	798	817	739	468	348.35	356.588	389.428	334.921	688.671	659.366	717.976	1.08889	0.122857	0.332438	0.491269
gene557	CTL0532	nqrD	557	565	550	344	356.908	364.934	430.188	344.266	494.698	458.119	531.278	1.1597	0.213747	0.131506	0.256134
gene558	CTL0533	nqrE	744	731	626	440	259.259	276.341	284.134	255.561	620.839	602.399	639.28	1.06122	0.0857285	0.542286	0.673157
gene559	CTL0534	gcsH	872	780	574	370	1490.18	1336.08	1193.61	973.085	618.74	675.175	562.304	0.832827	-0.263912	0.0962075	0.200744
gene56	CTL0051	pbpB	1373	1500	1109	778	130.518	143.064	128.13	117.97	1151.93	1172.39	1131.46	0.965092	-0.0512617	0.741075	0.836292
gene560	CTL0535	CTL0535	3678	4669	4384	3220	577.131	736.26	840.33	803.592	3989.08	3402.25	4575.91	1.34497	0.427571	0.00328604	0.0144489
gene561	CTL0536	CTL0536	558	576	396	272	123.887	129.181	103.452	91.0621	431.416	462.956	399.877	0.863748	-0.211318	0.205822	0.35424
gene562	CTL0537	lplA	315	283	172	132	177.291	155.167	107.025	113.233	213.985	244.395	183.574	0.751137	-0.412853	0.0358217	0.0921272
gene563	CTL0538	clpC	6035	6076	2169	1397	749.605	756.766	317.166	263.589	3534.63	4945.27	2123.99	0.4295	-1.21927	1.78541e-16	9.8209e-15
gene564	CTL0539	mnmA	1516	1541	1326	908	445.912	438.411	494.446	433.371	1292.58	1248.17	1336.99	1.07116	0.0991773	0.445129	0.596168
gene565	CTL0540	CTL0540	472	547	459	358	77.8253	87.4231	85.9267	83.4181	454.811	415.636	493.987	1.18851	0.249153	0.131051	0.256134
gene566	CTL0541	CTL0541	4482	4758	3960	2989	1360.41	1434.35	1444.02	1424.44	3981.08	3771.42	4190.75	1.11119	0.152101	0.308276	0.468962
gene567	CTL0542	CTL0542	2715	2282	1593	1240	1669.58	1389.66	1190.24	1193.92	1877.96	2043.26	1712.66	0.838201	-0.254632	0.0671606	0.151763
gene568	CTL0543	ptsN_2	1375	1457	1247	839	1487.11	1586.67	1647.74	1448.4	1201.32	1155.93	1246.7	1.07853	0.10906	0.395609	0.552191
gene569	CTL0544	dut	4245	4361	3279	2335	5316.64	5472.31	4982.16	4650.82	3441.85	3513.53	3370.16	0.959196	-0.0601032	0.692773	0.808235
gene57	CTL0052	CTL0052	307	354	250	193	91.3141	105.129	95.6161	88.488	268.63	269.623	267.636	0.992632	-0.0106692	0.928596	0.964869
gene570	CTL0545	accD	3384	3230	2344	1729	1328.7	1283.53	1128.7	1095.47	2576.83	2701.8	2451.86	0.907491	-0.140045	0.325785	0.485019
gene571	CTL0546	sodM	2989	2534	2007	1361	2061.88	1739.56	1661.14	1459.99	2136.16	2258.19	2014.13	0.891921	-0.165012	0.282857	0.443333
gene572	CTL0547	mrsA	5152	5249	4823	3475	949.942	961.436	1068.95	998.668	4616.32	4246.64	4986	1.1741	0.231561	0.107342	0.2182
gene573	CTL0548	CTL0548	796	1134	915	721	726.852	1029.58	987.355	997.939	887.983	785.983	989.983	1.25955	0.332905	0.0234295	0.0677417
gene574	CTL0549	rnc	342	448	434	337	229.268	283.732	341.143	339.991	393.969	321.928	466.01	1.44756	0.533623	0.00142377	0.00723361
gene575	CTL0550	radA	904	1045	1050	860	209.076	254.028	303.082	329.509	977.157	794.985	1159.33	1.4583	0.544289	0.000170641	0.0011799
gene576	CTL0551	hemC	543	553	573	413	291.521	306.195	373.393	352.041	519.98	447.489	592.472	1.32399	0.404896	0.00792565	0.0294593
gene577	CTL0552	CTL0552	165	155	214	187	138.481	113.519	220.78	257.698	187.692	130.735	244.649	1.87133	0.904066	2.13988e-05	0.000199223
gene578	CTL0553	pknD	1423	1601	1754	1320	151.018	167.615	227.822	223.689	1543.57	1233.73	1853.41	1.50228	0.587157	3.98186e-05	0.00034201
gene579	CTL0554	valS	4184	4322	4238	3054	459.847	475.958	563.53	531.075	3927.07	3472.56	4381.58	1.26177	0.335453	0.019548	0.0593118
gene58	CTL0053	CTL0053	1847	1937	1921	1499	396.827	414.926	486.402	495.668	1806.28	1544.63	2067.93	1.33879	0.420925	0.00387649	0.0164059
gene580	CTL0555	CTL0555	704	659	621	444	733.587	677.198	754.26	698.861	598.201	556.865	639.536	1.14846	0.199698	0.17315	0.310248
gene581	CTL0556	atpK	911	914	578	426	1450.07	1456.77	1151.65	1070.72	674.784	745.22	604.348	0.810965	-0.302288	0.0378777	0.0955689
gene582	CTL0557	atpI	2244	2375	2018	1463	367.555	393.554	411.115	385.312	1988.99	1885.34	2092.64	1.10995	0.150494	0.291132	0.448006
gene583	CTL0558	CTL0558	754	859	710	559	546.437	625.964	628.157	646.777	712.929	658.006	767.852	1.16694	0.222727	0.143863	0.272783
gene584	CTL0559	CTL0559	1893	2177	1663	1073	500.02	578.901	524.654	444.044	1645.02	1660.19	1629.85	0.981723	-0.0266124	0.937239	0.966301
gene585	CTL0560	CTL0560	3267	3205	2496	1524	624.226	612.988	579.216	460.931	2513.88	2643.23	2384.54	0.902128	-0.148596	0.383478	0.54258
gene586	CTL0561	CTL0561	558	621	533	353	281.173	299.129	298.059	264.397	504.958	481.047	528.868	1.09941	0.136729	0.337868	0.496927
gene587	CTL0562	CTL0562	2785	2693	2309	1740	1641.36	1607.92	1686.21	1610.83	2339.52	2237.52	2441.52	1.09117	0.12588	0.394635	0.552191
gene588	CTL0563	CTL0563	988	1115	831	737	415.185	313.495	242.768	260.227	907.858	857.959	957.756	1.11632	0.158749	0.350864	0.509601
gene589	CTL0564	CTL0564	1255	1609	1231	956	1143.8	1719.57	1589.72	1711.2	1244.58	1167.28	1321.89	1.13245	0.179446	0.229124	0.385044
gene59	CTL0054	CTL0054	948	935	774	501	497.097	492.368	495.332	416.882	764.359	769.006	759.713	0.987916	-0.0175393	0.996012	1
gene590	CTL0565	tal	7524	7113	5905	3911	2477.97	2375.23	2334.4	2007.25	5919.49	5979.62	5859.36	0.979888	-0.0293107	0.914152	0.958036
gene591	CTL0566	rpoC	36308	37092	30863	22038	2647.07	2720.27	2746.15	2551.87	30866	29968	31764	1.05993	0.0839733	0.565411	0.694455
gene592	CTL0567	rpoB	40327	39399	29255	19928	3234.19	3166.69	2864.47	2541.03	30992.3	32562	29422.7	0.90359	-0.14626	0.364934	0.523503
gene593	CTL0568	rplL	15989	13031	8593	5258	21852.3	17055.1	13829.7	11129.4	10043.2	11869	8217.33	0.692337	-0.530455	0.000625286	0.00354964
gene594	CTL0569	rplJ	7081	6852	4781	3059	4224.4	4489.88	3877.03	3295.86	5179.14	5690.99	4667.29	0.820119	-0.286095	0.0646899	0.147273
gene595	CTL0570	rplA	8431	8625	6023	4167	4961.28	5059.38	4320.47	3916.18	6533.48	6963.6	6103.37	0.876468	-0.190227	0.209991	0.358719
gene596	CTL0571	rplK	4829	5203	3688	2695	5485.3	5926.37	5173.4	4963.79	3966.9	4094.21	3839.6	0.937811	-0.0926302	0.517978	0.653181
gene597	CTL0572	nusG	3351	3340	2623	1780	2871.68	2868.06	2736.19	2425.9	2682.78	2732.34	2633.22	0.963724	-0.0533077	0.762327	0.855093
gene598	CTL0573	secE	718	871	570	380	3662.23	4452.08	3543.27	3064.71	607.633	647.903	567.362	0.87569	-0.191508	0.223206	0.376627
gene599	CTL_t34	tRNA-Trp	243	296	181	148	55650.1	59444.6	59366.2	42901.2	209.718	219.766	199.669	0.908553	-0.138358	0.445344	0.596168
gene6	CTL0006	CTL0006	415	505	417	306	144.532	177.022	177.999	166.393	405.084	375.114	435.053	1.15979	0.213861	0.195469	0.340789
gene60	CTL0055	CTL0055	1415	1455	1180	802	417.265	435.224	425.46	373.945	1178.6	1171.71	1185.48	1.01175	0.016855	0.855698	0.919923
gene600	CTL0574	tufA	38081	32344	16664	10657	11271.3	9483.48	5926.46	4945.79	22529.2	28794.3	16264.1	0.564837	-0.824093	9.03607e-08	1.71685e-06
gene601	CTL_t33	tRNA-Thr3	588	835	560	452	63613.5	70635.6	79870.9	61955.5	596.537	579.524	613.551	1.05871	0.0823138	0.663251	0.78131
gene602	CTL0575	infA	1442	1727	1165	850	5207.22	6255.29	5147.43	5446.46	1252.1	1292.26	1211.94	0.937846	-0.0925769	0.504147	0.646502
gene603	CTL0576	CTL0576	840	804	984	670	278.061	258.95	330.338	309.451	830.496	671.555	989.438	1.47335	0.559103	5.97646e-05	0.000471533
gene604	CTL0577	CTL0577	255	252	248	175	227.891	209.507	255.552	211.414	230.402	207.053	253.751	1.22554	0.293418	0.123329	0.24534
gene606	CTL0580	CTL0580	242	154	221	123	2723.34	1566.61	2840.83	1738.37	182.437	162.262	202.611	1.24867	0.32039	0.0847511	0.18307
gene607	CTL_t21	tRNA-Met2	156	171	130	97	0	0	0	0	135.104	133.436	136.773	1.02501	0.0356365	0.906888	0.951874
gene608	CTL0581	trpC	1229	1465	1297	977	744.735	916.196	982.202	969.172	1234.89	1098.61	1371.17	1.2481	0.319729	0.0251771	0.0714631
gene609	CTL0582	tpiA	1367	1449	1434	1152	604.013	647.983	775.919	823.229	1358.32	1149.4	1567.24	1.36354	0.447352	0.00204651	0.00987201
gene61	CTL0056	sufS	1687	1760	1660	1187	490.127	510.866	585.302	545.903	1558.39	1407.12	1709.65	1.215	0.280952	0.0452589	0.109729
gene610	CTL0583	xseA	908	1099	1128	985	204.816	244.576	308.114	345.912	1053.71	818.354	1289.07	1.57519	0.655528	7.18241e-06	8.05642e-05
gene611	CTL0583A	xseB	783	719	665	529	3946.5	3780.54	3932.36	4084.55	668.403	613.746	723.06	1.17811	0.236474	0.122114	0.244491
gene612	CTL0584	CTL0584	301	371	380	271	1171.8	1411.35	1763.39	1661.87	332.41	273.97	390.85	1.42662	0.512597	0.00280022	0.012906
gene613	CTL0585	dxs	1709	1875	2117	1577	283.44	309.886	429.539	416.579	1843.96	1462.48	2225.43	1.52169	0.60567	2.47064e-05	0.00022117
gene614	CTL0586	pykF	2445	2196	1689	1185	559.933	494.58	453.568	419.659	1810.01	1896.72	1723.29	0.908561	-0.138344	0.354692	0.511966
gene615	CTL0587	uvrA	1732	1766	1489	1153	81.3318	80.959	74.6655	72.9892	1512.36	1428.19	1596.53	1.11787	0.160751	0.280541	0.441189
gene616	CTL0588	dnaX	1567	1573	1415	1142	373.92	379.152	410.647	429.017	1416.21	1282.18	1550.23	1.20906	0.273885	0.064699	0.147273
gene617	CTL0589	CTL0589	247	277	224	158	745.048	813.885	813.969	708.391	221.467	213.786	229.149	1.07186	0.100114	0.605113	0.729782
gene618	CTL0590	ptsI	2370	2464	2120	1777	423.856	439.507	461.378	492.31	2171.55	1973.37	2369.73	1.20085	0.264058	0.0866973	0.186841
gene619	CTL0591	ptsH	426	434	408	337	986.988	999.272	1141.02	1234.5	401.816	351.131	452.5	1.28869	0.365911	0.0322502	0.085376
gene62	CTL0057	parB	1451	1506	1200	865	617.454	625.393	610.546	570.985	1223.99	1207.14	1240.84	1.02791	0.039713	0.772372	0.862786
gene620	CTL0592	CTL0592	178	234	105	90	92.9704	144.24	58.7725	76.7238	143.337	167.887	118.787	0.707544	-0.499107	0.0223211	0.0651442
gene621	CTL0592a	CTL0592a	160	169	118	93	360.577	352.967	115.686	128.368	130.987	134.29	127.683	0.950799	-0.072788	0.738124	0.836002
gene622	CTL0593	CTL0593	282	323	233	178	12.7247	19.077	19.8683	24.5157	247.446	246.793	248.098	1.00529	0.00760889	1	1
gene623	CTL0594	CTL0594	3847	3936	3890	2672	598.156	606.876	731.027	657.711	3552.88	3177.63	3928.14	1.23619	0.305896	0.0292399	0.079831
gene624	CTL0595	dnaJ	7545	7277	5413	4085	2243.12	2165.99	1957.41	1923.23	5891.08	6054.26	5727.9	0.946094	-0.0799452	0.564801	0.694455
gene625	CTL0596	rpsU	2426	2238	1737	1105	32509.1	28845.7	26636.7	21732.9	1798.43	1905.73	1691.14	0.887395	-0.172351	0.281604	0.442114
gene626	CTL0597	CTL0597	1048	742	960	555	707.401	493.32	779.985	592.041	813.887	732.878	894.896	1.22107	0.288147	0.0232284	0.0673697
gene627	CTL0598	lon	5064	4295	3839	2480	646.07	546.504	588.194	495.125	3795.61	3826.6	3764.62	0.983801	-0.023561	0.968883	0.99452
gene628	CTL0599	CTL0599	164	160	125	84	171.429	143.01	117.841	110.296	128.614	132.331	124.897	0.943827	-0.0834055	0.77382	0.862786
gene629	CTL0600	CTL0600	966	951	782	531	345.172	336.135	333.005	278.987	784.091	782.902	785.28	1.00304	0.00437519	0.926695	0.96397
gene63	CTL0058	dppF	1348	1128	764	487	559.515	431.493	305.67	242.726	878.495	1012.46	744.526	0.735361	-0.443476	0.00269835	0.0124983
gene630	CTL0601	xerC	120	103	66	59	40.5859	32.4024	27.6512	29.7642	83.7845	91.1694	76.3996	0.837997	-0.254984	0.317694	0.479223
gene631	CTL0602	CTL0602	8706	10396	10454	8029	1806.64	2158.78	2641.09	2651.01	9475.76	7789.64	11161.9	1.43291	0.51895	0.00054492	0.00313161
gene632	CTL0603	CTL0603	640	790	824	687	476.639	590.717	745.269	817.043	750.715	582.994	918.435	1.57538	0.655696	9.58287e-06	0.000101382
gene633	CTL0604	CTL0604	598	700	597	519	98.4736	114.705	124.155	148.229	604.993	529.395	680.591	1.2856	0.362444	0.0230303	0.0670038
gene634	CTL0605	CTL0605	989	1185	951	781	119.557	145.114	132.648	149.347	969.013	886.517	1051.51	1.18611	0.246241	0.103065	0.213451
gene635	CTL0606	secG	1432	1147	759	566	3580.95	2747.67	2181.23	2153.06	926.621	1054.93	798.308	0.756737	-0.402135	0.00427661	0.0176956
gene636	CTL0607	defA	2219	2079	1720	1276	1825.05	1655.51	1645.56	1590.12	1780.16	1755.97	1804.34	1.02755	0.0392021	0.793092	0.878282
gene637	CTL0608	CTL0608	2051	2270	2489	1768	954.868	1057.77	1411.07	1313.3	2159.07	1763.1	2555.03	1.44917	0.535228	0.000171092	0.0011799
gene638	CTL0609	CTL0609	7719	9183	8660	6420	2073.6	2501.29	2857.02	2758.81	7987.06	6892.7	9081.43	1.31754	0.397851	0.00731192	0.0276724
gene639	CTL0610	CTL0610	256	217	207	157	37.795	32.7025	37.7693	37.7187	206.499	193.396	219.602	1.1355	0.183334	0.373512	0.534162
gene64	CTL0059	dppD	5139	5283	4909	3188	1952.21	2021.24	2277.3	1925.44	4540.39	4254.92	4825.86	1.13418	0.181654	0.173286	0.310248
gene640	CTL_t28	tRNA-Ser4	268	378	341	213	70454	92700.4	96583.1	79060.4	296.146	263.1	329.193	1.25121	0.32332	0.055946	0.130869
gene641	CTL0611A	CTL0611A	158	206	225	199	136.289	121.032	127.389	162.683	203.633	148.337	258.929	1.74555	0.803679	0.000117496	0.000861329
gene642	CTL0612	CTL0612	826	1003	833	700	122.658	82.852	67.7611	57.9552	839.073	745.756	932.389	1.25026	0.322229	0.0332134	0.0873495
gene643	CTL0613	CTL0613	4650	5151	4057	2904	3429.81	3767.36	3615.35	3381.41	4089.78	3999.08	4180.48	1.04536	0.0640018	0.649598	0.771398
gene644	CTL0614	CTL0614	783	749	624	440	529.854	503.134	512.861	463.42	632.024	625.807	638.24	1.01987	0.0283818	0.826352	0.902974
gene645	CTL0615	dapA	11357	9672	7538	5356	5045.82	4289.56	4070.2	3783.71	8168.47	8597.83	7739.1	0.900123	-0.151806	0.318109	0.479223
gene646	CTL0616	lysC	11077	10448	7627	5572	2846.65	2731.06	2428.49	2338.42	8366.6	8793.71	7939.5	0.902861	-0.147424	0.31762	0.479223
gene647	CTL0617	asd	2312	3045	2542	1952	849.668	1126.57	1140.43	1141.71	2448.4	2182.91	2713.89	1.24324	0.31411	0.0333327	0.0874161
gene648	CTL0618	dapB	4876	5015	3809	2661	2567.39	2639.27	2448.32	2228.42	3958.16	4038.12	3878.2	0.960399	-0.0582938	0.715815	0.822746
gene649	CTL0619	CTL0619	566	601	535	368	91.6788	93.7314	98.2743	85.0121	508.468	476.324	540.612	1.13497	0.182652	0.218524	0.370575
gene65	CTL0060	CTL0060	11741	11279	9398	7054	7133.86	6775.79	6904.13	6703.91	9660.25	9403.14	9917.36	1.05469	0.0768133	0.618321	0.742463
gene650	CTL0620	aroA	631	552	467	341	217.579	191.458	194.481	181.465	484.794	483.577	486.011	1.00503	0.0072441	0.963963	0.990563
gene651	CTL0621	aroL	291	213	147	137	254.357	187.523	161.467	213.47	190.227	206.301	174.153	0.84417	-0.244395	0.190149	0.333387
gene652	CTL0622	aroC	400	342	292	179	118.753	100.915	102.881	81.7742	291.415	303.362	279.468	0.921236	-0.118357	0.605435	0.729782
gene653	CTL0623	aroB	252	257	236	153	62.5595	62.8942	69.5873	60.5613	219.817	207.819	231.815	1.11547	0.15765	0.38266	0.54258
gene654	CTL0624	aroDE	308	344	286	250	50.8895	55.245	57.0912	67.3043	296.519	266.017	327.021	1.22932	0.297863	0.126095	0.249482
gene655	CTL0625	CTL0625	523	584	345	260	201.437	226.039	124.654	112.533	408.236	451.659	364.814	0.807719	-0.308074	0.0550118	0.129333
gene656	CTL0626	CTL0626	1447	1584	965	748	346.017	373.263	260.17	267.186	1136.04	1236.85	1035.23	0.836994	-0.256711	0.0585857	0.135896
gene658	CTL0628	CTL0628	278	276	180	168	36.528	37.6772	15.905	29.8231	219.831	226.239	213.423	0.943354	-0.0841288	0.565265	0.694455
gene659	CTL0629	CTL0629	1506	1373	919	656	317.499	225.213	184.045	177.439	1061.08	1176.48	945.673	0.803816	-0.315063	0.0265108	0.0741493
gene66	CTL0061	CTL0061	3032	4283	3523	2934	812.209	1158.1	1156.1	1257.68	3451.81	2979.19	3924.43	1.31728	0.397564	0.00893651	0.0324996
gene660	CTL0630	mdhC	3771	3688	1926	1321	1337.31	1328.76	839.357	739.784	2494.95	3046.41	1943.49	0.637962	-0.648457	8.58548e-06	9.29428e-05
gene661	CTL0631	ltuA	734	604	683	448	25834.1	20856.6	29873.7	24794.4	610.899	547.193	674.606	1.23285	0.301995	0.0318704	0.0850182
gene662	CTL0633	pgi	2951	3010	3090	2333	558.424	573.973	713.384	716.632	2852.17	2433.8	3270.53	1.34379	0.426313	0.00331099	0.014472
gene663	CTL0634	CTL0634	1759	1984	1708	1161	451.303	505.145	528.689	469.068	1621.54	1527.04	1716.03	1.12377	0.168345	0.212797	0.362182
gene664	CTL0635	phnP	2554	2178	2035	1357	1025.51	888.414	968.541	863.434	1980.25	1934.69	2025.82	1.04711	0.0664071	0.57685	0.704584
gene665	CTL0636	artJ	2907	3191	2941	2185	1308.86	1493.4	1650.19	1592.1	2787.91	2488.33	3087.49	1.24079	0.311258	0.0317274	0.0848799
gene666	CTL0637	aroG	509	423	454	332	228.232	189.957	248.604	237.448	426.979	381.125	472.833	1.24063	0.311067	0.0515488	0.123056
gene667	CTL0638	CTL0638	69	66	70	34	820.661	788.108	1015.46	623.821	57.8912	55.1462	60.6363	1.09955	0.136919	0.563252	0.694455
gene668	CTL0639	CTL0639	428	406	350	334	193.447	171.369	175.004	218.64	380.463	340.703	420.223	1.2334	0.302641	0.106556	0.217428
gene669	CTL0640	CTL0640	488	588	549	434	93.0275	113.491	129.728	127.763	516.871	438.754	594.989	1.35609	0.439451	0.00534461	0.0214475
gene67	CTL0062	pgk	1092	1035	757	543	314.527	296.428	264.235	246.788	824.887	868.921	780.854	0.898648	-0.154171	0.28791	0.447486
gene670	CTL0641	CTL0641	1831	1096	868	565	3780.68	2243.45	2165.1	1839.46	1027.05	1199.88	854.23	0.71193	-0.490193	0.000805949	0.00441376
gene671	CTL0642	CTL0642	2936	2645	2122	1468	1228.18	1089.51	1060.02	972.76	2215.54	2280.84	2150.24	0.942742	-0.0850652	0.591696	0.718212
gene672	CTL0643	CTL0643	1460	1568	1383	1156	158.125	152.453	149.405	155.277	1389.7	1235.8	1543.6	1.24907	0.320849	0.0320242	0.0851844
gene673	CTL0644	CTL0644	656	781	719	505	1284.34	1531.77	1710.45	1533.07	660	586.011	733.99	1.25252	0.324834	0.0247224	0.0706028
gene674	CTL0645	CTL0645	423	413	336	258	81.3129	79.1296	75.4973	73.6876	350.077	341.444	358.71	1.05057	0.0711688	0.709507	0.819542
gene675	CTL0646	dapL	1524	1166	967	798	451.735	345.24	343.248	372.687	1086.34	1100.72	1071.95	0.973866	-0.0382054	0.714087	0.821774
gene676	CTL0647	CTL0647	578	562	390	293	199.197	196.561	160.707	159.982	438.683	465.62	411.746	0.884296	-0.177398	0.26008	0.416754
gene677	CTL0648	CTL0648	50	60	54	40	3.51275	3.85259	4.67197	5.08248	50.7301	44.8554	56.6048	1.26194	0.335641	0.319551	0.479895
gene678	CTL0649	proS	3811	3620	2635	1944	725.252	691.884	609.209	585.999	2896.08	3035.66	2756.5	0.908041	-0.139171	0.329541	0.487762
gene679	CTL0650	hrcA	4435	4160	188769	122065	1047.18	938.617	69992.8	59060.5	94354.3	3511.51	185197	52.7401	5.72083	6.40485e-179	5.96291e-176
gene68	CTL0063	CTL0063	125	151	93	70	34.8279	47.8527	33.4971	31.4106	105.41	112.541	98.279	0.873276	-0.195491	0.433454	0.588727
gene680	CTL0651	grpE	1867	1636	1234	708	1522.16	1329.43	1231.64	919.488	1289.18	1431.91	1146.46	0.800648	-0.320759	0.0401562	0.0999609
gene681	CTL0652	dnaK	15678	13285	9377	5570	2587.89	2193.06	1881.73	1453.87	10344.8	11842.1	8847.36	0.747108	-0.420612	0.00794231	0.0294593
gene682	CTL0654	vacB	4705	5278	4639	3539	713.507	796.428	854.155	852.565	4504.51	4072.95	4936.07	1.21192	0.277289	0.0618509	0.142533
gene683	CTL0655	CTL0655	4468	4742	2928	1999	1897.7	2073.38	1498.45	1338.8	3353.58	3759.18	2947.99	0.784212	-0.350684	0.0174145	0.0539547
gene684	CTL655a	CTL655a	110508	86937	88457	57577	161829	127938	157904	134185	83914	80775.4	87052.6	1.07771	0.10797	0.44267	0.596168
gene685	CTL0656	CTL0656	1784	1953	1386	967	642.356	690.644	588.163	533.737	1467.61	1524.94	1410.27	0.924807	-0.112776	0.447233	0.596168
gene686	CTL0657	sucB	1518	1648	885	692	365.807	384.453	254.097	266.639	1122.86	1292.02	953.699	0.738147	-0.438019	0.0014374	0.00723361
gene687	CTL0658	gltT	1349	1491	1309	1057	368.386	404.862	436.224	463.401	1296.66	1158.82	1434.5	1.23789	0.307888	0.0367038	0.0936198
gene688	CTL0659	lpxK	3361	4053	4546	3623	1041.66	1239.73	1697	1784.22	3985.42	3023.14	4947.69	1.63661	0.710707	1.48403e-06	1.97377e-05
gene689	CTL0660	CTL0660	624	731	790	681	301.423	351.658	461.591	524.049	724.563	552.639	896.487	1.62219	0.697944	3.05351e-06	3.94836e-05
gene69	CTL0064	CTL0064	620	563	397	290	147.566	139.364	116.304	110.075	448.34	483.438	413.242	0.854799	-0.226342	0.157251	0.290478
gene690	CTL0661	CTL0661	764	917	1121	902	380.497	472.68	675.013	726.395	955.832	685.471	1226.19	1.78883	0.839018	4.92578e-09	1.14648e-07
gene691	CTL0662	ribC	1439	1971	2108	1562	872.539	1256.8	1582.45	1566	1799.59	1389.12	2210.05	1.59098	0.669912	3.17772e-06	4.05269e-05
gene692	CTL0663	nrdR	1195	1189	1240	898	828.246	920.507	1186.83	1115.95	1129.36	973.545	1285.17	1.32009	0.40064	0.00409567	0.0170226
gene693	CTL0664	dksA	894	1050	768	597	1525.22	1771.56	1568.56	1604.55	808.978	792.849	825.108	1.04069	0.0575373	0.740938	0.836292
gene694	CTL0665	lspA	1153	1187	1180	774	871.547	995.286	1143.19	1014.81	1060.41	955.325	1165.5	1.22	0.286885	0.0315479	0.0847716
gene695	CTL0666	CTL0666	1148	1452	1521	1168	266.112	325.617	432.582	425.566	1341.83	1059.79	1623.87	1.53225	0.615651	1.64666e-05	0.000164313
gene696	CTL0667	pcnB2	1595	1689	1486	1163	415.37	433.664	463.059	479.472	1471.27	1340.43	1602.11	1.19522	0.25728	0.0797106	0.173795
gene697	CTL0668	lpxB	866	993	975	669	141.794	156.513	189.579	176.234	871.185	758.322	984.048	1.29767	0.375918	0.00663204	0.0255142
gene698	CTL0669	pmpA	1439	1333	659	427	139.309	130.112	65.7107	57.5911	889.882	1132.62	647.148	0.571375	-0.80749	2.60282e-08	5.26789e-07
gene699	CTL0670	pmpB	1879	2095	1664	1212	96.7887	105.563	97.906	90.7462	1675.5	1621.42	1729.57	1.0667	0.0931543	0.516135	0.652623
gene7	CTL0007	recB	620	705	631	479	29.1167	32.479	37.5052	39.1359	605.119	540.528	669.711	1.23899	0.309169	0.0415029	0.102207
gene70	CTL0065	CTL0065	447	586	516	358	132.377	175.819	189.893	169.128	472.276	420.949	523.604	1.24387	0.31483	0.0416073	0.102207
gene700	CTL0671	pmpC	30124	30653	19041	12634	1738.36	1777.06	1337.15	1157.18	21862.5	24815	18910.1	0.762043	-0.392056	0.0113259	0.0391985
gene701	CTL_t29	tRNA-Ser	501	656	476	290	67207.3	105430	102916	67692.2	462.887	471.483	454.29	0.963534	-0.0535922	0.842108	0.912692
gene702	CTL0672	CTL0672	443	491	275	205	208.697	229.275	154.274	153.301	335.143	381.096	289.19	0.758838	-0.398137	0.0199088	0.0597907
gene703	CTL0673	CTL0673	256	283	208	191	122.629	126.807	102.518	120.819	232.158	219.93	244.386	1.1112	0.152115	0.536328	0.667541
gene704	CTL0674	CTL0674	514	674	563	439	90.3847	111.5	93.692	72.9685	544.971	484.111	605.832	1.25143	0.32358	0.0394939	0.0988409
gene705	CTL0675	obgE	743	795	817	674	322.913	332.784	417.928	438.338	766.618	627.715	905.52	1.44257	0.528638	0.000350249	0.00214528
gene706	CTL0676	rpmA	6370	3982	2952	1971	25770.7	15771.7	14314.6	12405.7	3591.39	4242.31	2940.48	0.693132	-0.528798	0.000380348	0.00231441
gene707	CTL0677	rplU	6721	5203	3809	2696	8372.81	6501.95	5982.51	5612.68	4390.96	4878.75	3903.18	0.800038	-0.32186	0.0293348	0.079856
gene708	CTL_t24	tRNA-Phe	80	151	75	60	869.534	3496.74	5300.56	2767.82	87.8353	93.8809	81.7896	0.871206	-0.198914	0.433488	0.588727
gene709	CTL0678	CTL0678	791	762	617	478	431.013	413.596	411.686	419.158	648.037	634.351	661.723	1.04315	0.0609456	0.720118	0.824637
gene71	CTL0066	nth	174	196	158	143	34.2677	29.6278	18.3824	16.3616	167.551	150.951	184.15	1.21994	0.286806	0.233465	0.388931
gene710	CTL0679	CTL0679	1963	1803	999	762	42125.4	39013.3	26572.2	26198.5	1300.87	1538.86	1062.89	0.690701	-0.533868	0.000133531	0.000948989
gene711	CTL0680	CTL0680	2258	1767	1015	661	16392.3	14523.5	10048.3	8890.72	1322.91	1646.71	999.122	0.606739	-0.720852	6.43872e-07	9.36632e-06
gene712	CTL0681	CTL0681	861	1254	708	475	710.889	1048.29	718.193	638.407	784.023	861.181	706.865	0.820808	-0.284883	0.0524265	0.124831
gene713	CTL0682	CTL0682	277	469	492	470	78.4184	128.112	172.09	226.213	447.241	303.418	591.064	1.94802	0.962009	7.92218e-09	1.75608e-07
gene714	CTL0683	rsbV	341	238	231	174	609.46	401.09	464.398	437.133	240.645	237.085	244.204	1.03003	0.0426867	0.836004	0.909253
gene715	CTL0684	CTL0684	3381	3240	2436	1575	553.375	516.047	480.751	394.3	2547.17	2704.58	2389.76	0.883597	-0.178539	0.258023	0.414171
gene716	CTL0685	CTL0685	783	876	751	495	213.363	252.61	266.102	206.972	710.173	676.866	743.481	1.09842	0.135424	0.308117	0.468962
gene717	CTL0686	CTL0686	219	293	332	273	104.147	127.743	164.652	161.311	287.972	208.608	367.337	1.76089	0.816305	9.40231e-06	0.000100615
gene718	CTL0687	ubiE	748	1046	1164	978	66.1526	60.4825	46.1055	70.2172	1016.74	730.7	1302.77	1.78291	0.834236	7.73749e-09	1.75608e-07
gene719	CTL0688	CTL0688	5715	6422	5769	3967	2089.57	2343.09	2553.06	2289.24	5390.17	4951.69	5828.66	1.17711	0.235244	0.0956976	0.200663
gene72	CTL0067	trmE	674	579	403	276	163.584	136.304	112.961	99.1424	459.315	512.262	406.369	0.793282	-0.334094	0.0403748	0.100237
gene720	CTL0689	dapF	3353	3821	3305	2383	1669.06	1892.15	2026.78	1898.29	3172.24	2926.55	3417.93	1.1679	0.22392	0.118379	0.238036
gene721	CTL0690	clpP	3035	3321	2606	1886	2468.17	2734.59	2572.09	2420.26	2646.85	2593.67	2700.04	1.04101	0.0579855	0.684984	0.802164
gene722	CTL0691	glyA	3813	3441	2672	1837	680.382	657.261	609.328	556.589	2831.94	2964.52	2699.36	0.910556	-0.13518	0.37922	0.539838
gene723	CTL0692	hemD	31	42	51	48	6.3262	12.7201	13.1116	14.0959	45.2478	29.7402	60.7554	2.04287	1.0306	0.00380027	0.0162296
gene724	CTL0693	ispF	404	557	540	393	224.963	303.939	339.312	275.96	476.256	391.459	561.052	1.43323	0.519273	0.000939852	0.00505782
gene725	CTL0694	CTL0694	2905	3388	2805	1883	992.004	1156.46	1155.86	1017.22	2684	2566.7	2801.3	1.0914	0.12618	0.343093	0.501904
gene726	CTL0695	rpsJ	5850	5899	4184	2987	14861.8	15061.7	12962.6	12067.9	4551.55	4797.4	4305.71	0.897509	-0.156002	0.290572	0.447884
gene727	CTL0696	fusA	24557	26753	18899	13259	3811.14	4164.72	3570.87	3271.75	20110.5	20938.6	19282.3	0.920899	-0.118886	0.444358	0.596168
gene728	CTL0697	rpsG	8398	7640	4934	3530	6290.94	6035.71	4677.26	4321.94	5818.41	6553.9	5082.92	0.775557	-0.366696	0.0128047	0.0427281
gene729	CTL0698	rpsL	5224	4870	3146	2174	8312.8	7642.55	6107.87	5391.25	3655.14	4124.12	3186.16	0.772566	-0.37227	0.0115299	0.0394646
gene73	CTL0068	psdD	425	357	330	234	126.513	109.383	114.139	93.9645	329.112	319.759	338.464	1.0585	0.0820187	0.618852	0.742463
gene730	CTL0699	CTL0699	212	200	165	121	191.457	124.676	124.667	114.268	170.201	168.316	172.087	1.0224	0.0319639	0.895559	0.946385
gene731	CTL0700	tsp	261	315	403	313	8.8159	8.01084	10.3347	12.1422	333.822	234.869	432.774	1.84262	0.881759	4.24143e-07	6.92767e-06
gene732	CTL0701	CTL0701	1578	1312	1883	1252	1508.02	1299.67	2257.57	1885.25	1526.86	1181.81	1871.91	1.58393	0.66351	1.69923e-06	2.22815e-05
gene733	CTL0702	omcB	1107	1001	816	613	210.337	194.317	193.07	190.647	861.469	861.471	861.467	0.999995	-6.9541e-06	0.989113	1
gene734	CTL0703	omcA	277	234	213	116	962.028	842.646	951.39	643.99	201.199	208.938	193.459	0.925914	-0.11105	0.731287	0.831293
gene735	CTL0704	CTL0704	622	643	642	458	106.244	14.2416	34.5412	101.456	588.435	516.431	660.439	1.27885	0.354851	0.0165597	0.051562
gene736	CTL0705	gltX	5971	5619	4407	2926	1272.18	1201.02	1135.03	1000.92	4556.52	4735	4378.04	0.924613	-0.113079	0.490349	0.634049
gene737	CTL0706	euo	3536	2683	2277	1599	1706.79	1312.17	1351.63	1234.99	2434.59	2544.91	2324.27	0.913301	-0.130838	0.39034	0.549783
gene738	CTL0707	recJ	2023	2375	2221	1673	376.935	438.432	497.709	489.954	2070.84	1793.7	2347.98	1.30901	0.388481	0.00742938	0.0280031
gene739	CTL0708a	secF	7941	9025	7554	5547	575.64	655.813	666.882	636.731	7402.48	6921.23	7883.73	1.13906	0.187849	0.204764	0.353683
gene74	CTL0069	CTL0069	2551	2263	1453	999	637.687	562.055	435.205	394.292	1717.77	1967.62	1467.92	0.746042	-0.422671	0.00367947	0.0158592
gene741	CTL0709	CTL0709	280	286	176	127	513.354	522.951	404.321	404.9	206.586	231.088	182.084	0.787942	-0.343838	0.089331	0.191189
gene742	CTL0710	uppS	1322	1242	1277	930	483.873	499.797	619.68	597.004	1187.37	1047.51	1327.23	1.26703	0.34145	0.0145039	0.0468569
gene743	CTL0711	cdsA	1059	1106	912	624	429.134	452.688	449.891	401.875	901.49	883.782	919.198	1.04007	0.0566859	0.648334	0.77088
gene744	CTL0712	cmk	700	805	620	465	378.201	460.131	436.059	418.503	633.954	613.905	654.004	1.06532	0.0912844	0.561046	0.69275
gene745	CTL0713	plsC	851	1037	1024	703	526.567	657.901	796.212	694.694	901.782	769.792	1033.77	1.34293	0.425379	0.00215238	0.0102762
gene746	CTL0714	argS	1851	1975	1743	1359	313.52	325.398	366.228	373.289	1718.55	1561.57	1875.53	1.20106	0.264303	0.0730366	0.162672
gene747	CTL0715	murA	2210	2379	1591	1183	562.991	604.947	489.179	468.635	1771.9	1872.85	1670.94	0.892191	-0.164575	0.239632	0.39606
gene748	CTL0716	tarp	339	469	458	390	8.20477	8.14291	10.516	8.53814	422.716	329.127	516.305	1.56871	0.649579	0.000102009	0.000772115
gene749	CTL0717	CTL0717	2146	2172	1760	1229	1052.66	1068.73	1045.55	971.782	1777.34	1763.09	1791.58	1.01616	0.0231267	0.840929	0.912582
gene75	CTL0070	secA	9038	10309	6836	4909	943.251	1079.39	872.992	819.299	7473.84	7892.33	7055.34	0.893948	-0.161736	0.273256	0.434132
gene750	CTL0718	CTL0718	306	338	253	196	289.2	315.554	288.806	287.476	267.056	262.776	271.336	1.03258	0.0462497	0.848477	0.914273
gene751	CTL0719	prfB	775	728	520	384	249.529	231.44	201.615	192.837	579.142	614.047	544.237	0.886312	-0.174113	0.245152	0.400415
gene752	CTL0720	CTL0720	3582	3968	2531	1896	13971.1	13943.6	11671.6	11255	2874.41	3080.61	2668.21	0.86613	-0.207345	0.140519	0.268035
gene753	CTL0721	CTL0721	2402	2873	2344	1726	827.468	991.685	1004.23	954.901	2300.4	2151.08	2449.72	1.13883	0.187558	0.196783	0.34244
gene754	CTL0722	ispD	471	513	501	398	221.402	259.793	324.546	344.106	472.954	401.552	544.356	1.35563	0.438966	0.00636704	0.0245963
gene755	CTL0723	truA	354	476	497	358	73.519	101.691	164.226	163.342	425.946	338.161	513.731	1.51919	0.603304	0.00017664	0.00120038
gene756	CTL0724	CTL0724	366	456	432	296	216.863	273.635	302.712	269.117	385.403	335.096	435.71	1.30025	0.378794	0.0194967	0.0593118
gene757	CTL0725	CTL0725	106	122	89	77	40.5577	43.493	40.3816	44.109	97.0996	93.0029	101.196	1.0881	0.121809	0.718512	0.824637
gene758	CTL_t16	tRNA-Leu3	498	494	408	272	38152.1	59201.9	61681.5	58081	405.61	405.109	406.112	1.00248	0.00356828	0.932875	0.965659
gene759	CTL0726	CTL0726	150	212	237	146	269.39	387.568	515.299	458.317	187.385	147.432	227.339	1.542	0.624801	0.00180971	0.00882116
gene76	CTL0071	CTL0071	408	404	254	198	277.822	225.101	130.36	146.905	302.444	331.606	273.283	0.824121	-0.279072	0.106729	0.217428
gene760	CTL0727	atoS	253	257	165	177	67.8623	72.0543	51.9209	72.739	210.143	208.233	212.052	1.01834	0.0262186	0.920343	0.959506
gene761	CTL0728	atoC	139	151	125	102	21.3437	21.7688	17.7249	19.6925	128.045	118.346	137.743	1.16391	0.218974	0.392723	0.551327
gene762	CTL_t04	tRNA-Arg3	55	59	30	28	798.801	803.074	973.876	2542.67	41.0486	46.5267	35.5705	0.764519	-0.387376	0.253835	0.408859
gene763	CTL0729	CTL0729	170	207	174	136	26.6754	50.0605	50.951	73.5893	170.591	153.715	187.468	1.21959	0.286392	0.198822	0.34502
gene764	CTL0730	recO	506	524	377	322	53.2679	58.6263	91.6035	126.722	423.088	420.487	425.688	1.01237	0.0177346	0.993877	1
gene765	CTL0731	CTL0731	965	908	572	370	697.53	652.024	489.438	401.546	663.232	765.2	561.265	0.733488	-0.447155	0.0032902	0.0144489
gene766	CTL_t18	tRNA-Leu5	89	139	93	68	8408.16	27139	16185.8	16199.3	94.82	92.7884	96.8516	1.04379	0.0618324	0.845153	0.913125
gene767	CTL0733	CTL0733	693	834	620	489	296.551	367.133	321.85	334.052	646.897	622.661	671.132	1.07784	0.108149	0.515451	0.652623
gene768	CTL0734	CTL0734	123	125	95	112	234.94	246.695	273.702	390.539	115.275	101.258	129.292	1.27686	0.352597	0.236554	0.393272
gene769	CTL0735	CTL0735	155	216	171	141	56.2719	77.8903	70.5937	73.9842	170.295	151.113	189.478	1.25388	0.3264	0.151674	0.282983
gene77	CTL0072	engA	1410	1412	940	639	322.144	324.102	256.24	228.696	1048.4	1152.35	944.452	0.819586	-0.287032	0.0477068	0.115364
gene770	CTL0736	pheT	2801	2582	2049	1353	378.436	351.099	334.262	289.964	2114.89	2199.53	2030.24	0.923033	-0.115546	0.478539	0.624853
gene771	CTL0737	CTL0737	2326	2212	1577	1094	856.254	809.669	691.053	622.647	1726.98	1853.81	1600.15	0.863168	-0.212287	0.149691	0.28051
gene772	CTL0738	CTL0738	582	642	645	430	189.737	186.899	183.422	175.391	570.729	499.442	642.015	1.28546	0.36229	0.012854	0.0427397
gene773	CTL0739	oppC2	3113	3495	3153	2488	598.592	674.204	734.495	757.236	3054.93	2695.97	3413.89	1.26629	0.340611	0.0219907	0.0643817
gene774	CTL0740	oppB2	2814	3380	2809	2026	675.57	813.498	826.316	772.391	2715.59	2525.75	2905.43	1.15032	0.20204	0.158906	0.292954
gene775	CTL0741	oppA4	5825	6536	4647	3530	898.538	1004.59	869.799	864.334	4988.47	5043.13	4933.8	0.978321	-0.0316205	0.794341	0.878282
gene776	CTL0742a	CTL0742a	34748	46037	20813	14087	323541	361891	202781	155551	26892.5	32917.3	20867.7	0.633944	-0.657573	1.67247e-05	0.000164313
gene777	CTL0742	CTL0742	259	293	271	182	95.3216	119.508	135.354	111.551	247.946	225.195	270.697	1.20206	0.265508	0.145045	0.274464
gene778	CTL0743	CTL0743	889	861	631	422	532.925	511.302	453.205	394.769	671.911	714.79	629.032	0.880023	-0.184386	0.238233	0.395356
gene779	CTL0744	CTL0744	291	278	282	206	200.608	102.674	155.639	110.296	262.987	232.433	293.541	1.2629	0.336745	0.0684371	0.153901
gene78	CTL0073	pcnB	1768	2006	1535	1093	505.17	576.418	536.974	497.695	1558.61	1539.61	1577.62	1.02468	0.0351786	0.794132	0.878282
gene780	CTL0745	CTL0745	411	596	592	415	164.96	224.244	281.47	248.912	506.907	410.041	603.772	1.47247	0.558233	0.000274758	0.00171678
gene781	CTL0746	hemH	1360	1497	1128	778	508.978	542.628	488.535	434.282	1153.56	1165.79	1141.34	0.979021	-0.030588	0.867369	0.926983
gene782	CTL0747	fliY	1921	1828	1208	737	947.67	893.928	724.356	577.238	1342.57	1531.49	1153.64	0.75328	-0.408742	0.00626448	0.024301
gene783	CTL0748	CTL0748	509	449	313	171	324.973	275.89	235.762	160.91	338.124	391.578	284.67	0.726981	-0.46001	0.0139885	0.0458566
gene784	CTL0749	CTL0749	674	603	470	365	370.211	330.712	309.284	305.254	513.305	521.911	504.698	0.967019	-0.0483844	0.724921	0.8281
gene785	CTL0750	glgC	219	242	287	229	51.9753	54.9058	80.4148	85.6609	250.329	188.104	312.553	1.6616	0.73257	0.00012829	0.000918751
gene786	CTL0751	CTL0751	83	187	140	163	24.6045	34.6306	17.9983	7.83187	149.335	109.598	189.071	1.72513	0.786702	0.0013363	0.00691163
gene787	CTL0752	rho	6943	7633	4993	3980	1723.93	1907.06	1513.6	1570.04	5691.25	5947.76	5434.73	0.913744	-0.130138	0.327553	0.486366
gene788	CTL0753	coaE	2786	4086	2814	2073	2041.11	3020.72	2522.33	2428.26	2869.78	2797.98	2941.57	1.05132	0.0722007	0.638823	0.761516
gene789	CTL0754	polA	3141	3467	2443	1786	387.635	429.809	367.355	350.236	2620.15	2696.32	2543.98	0.9435	-0.0839061	0.554132	0.686034
gene79	CTL0074	clpX	6816	6402	4184	2926	1904.25	1798.61	1424.48	1302.77	4831.18	5400.19	4262.17	0.789264	-0.34142	0.0209177	0.0618233
gene790	CTL0755	sohB	1358	1304	757	545	473.582	451.313	314.436	293.283	934.825	1087.37	782.282	0.719426	-0.475082	0.000798536	0.00439903
gene791	CTL0756	CTL0756	3174	3169	1586	1053	651.276	649.936	393.448	343.3	2082.88	2590.2	1575.57	0.608281	-0.71719	9.42894e-07	1.33005e-05
gene792	CTL0757	CTL0757	933	1202	1213	973	583.42	826.266	1006.77	1096.52	1097.4	870.131	1324.67	1.52238	0.606325	2.45671e-05	0.00022117
gene793	CTL_t30	tRNA-Ser2	319	451	431	278	87459.9	121119	141583	118917	367.971	313.597	422.345	1.34678	0.429509	0.00800748	0.0295832
gene794	CTL0758	CTL0758	10	2	5	4	61.4719	123.601	74.9448	195.672	5.20166	4.95068	5.45264	1.10139	0.139329	0.994298	1
gene795	CTL0759	dnaB	1127	1202	1256	1053	261.423	279.967	352.582	381.558	1177.34	950.575	1404.1	1.47711	0.562776	0.000106156	0.000797026
gene796	CTL0760	gidA	7284	8047	6318	4851	1247.65	1379.28	1325.92	1337.59	6500.2	6255.6	6744.8	1.0782	0.108626	0.489902	0.634049
gene797	CTL0761	lplA2	378	539	477	369	96.3092	177.511	226.137	235.599	442.316	373.441	511.19	1.36886	0.452977	0.00545955	0.0217215
gene798	CTL0762	ndk	59722	65517	59049	39154	74892	80840.8	89588.8	76573.5	54864.6	51104.8	58624.4	1.14714	0.198043	0.176524	0.313986
gene799	CTL0763	ruvA	177	266	154	114	120.213	190.236	134.799	131.093	170.857	180.338	161.376	0.894853	-0.160278	0.445847	0.596168
gene8	CTL0008	recC	1432	1871	1734	1174	30.1572	34.7554	23.4437	25.0854	1542.42	1346.01	1738.82	1.29183	0.36942	0.00768006	0.0288312
gene80	CTL0075	clpP2	5444	4642	3642	2494	2809.83	2441.11	2258.71	2039.66	3897.96	4123.68	3672.25	0.890527	-0.167269	0.275695	0.435782
gene800	CTL0764	ruvC	408	486	352	248	317.187	370.907	321.281	265.374	362.23	364.573	359.887	0.987146	-0.0186651	0.935124	0.965659
gene801	CTL0765	CTL0765	348	734	541	439	268.254	553.795	513.197	527.634	516.9	439.399	594.401	1.35276	0.435902	0.00680771	0.0260822
gene802	CTL_t19	tRNA-Leu2	539	995	626	453	93306.7	208041	153193	149163	636.045	623.532	648.557	1.04013	0.0567701	0.727197	0.828697
gene803	CTL0766	CTL0766	5660	5944	3565	2590	2479.98	2590.21	1903.18	1792.29	4218.73	4736.7	3700.75	0.781293	-0.356065	0.0139223	0.045801
gene804	CTL0767	gapA	10715	10540	6683	4614	3029.83	3175.71	2281.75	2012.26	7722.95	8680.59	6765.31	0.779361	-0.359637	0.016528	0.051562
gene805	CTL0768	rplQ	3739	4125	2460	1726	4053.95	4567.82	3164.87	2991.44	2859.41	3208.83	2509.99	0.782214	-0.354365	0.0148292	0.0475541
gene806	CTL0769	rpoA	18561	18630	11739	8345	5830.49	5835.76	4469.46	4162.29	13620.8	15186.5	12055.1	0.793801	-0.333151	0.0264443	0.0741493
gene807	CTL0770	rpsK	5360	5975	3603	2472	6563.25	7572.16	5493.67	5013.87	4130.53	4624.77	3636.28	0.786263	-0.346917	0.0188013	0.057579
gene808	CTL0771	rpsM	5233	5195	3369	2306	6937.15	7037.28	5601.26	5131.3	3827.37	4258.52	3396.23	0.797515	-0.326417	0.0276528	0.0759433
gene809	CTL0772	secY	12703	12070	8489	5935	2697.33	2584.83	2238.51	2023.86	9383.25	10120.1	8646.45	0.854388	-0.227037	0.134101	0.259559
gene81	CTL0076	tig	9069	9225	6948	4758	2147.15	2166.83	2004.37	1760.58	7237.57	7469.38	7005.77	0.937932	-0.0924441	0.566368	0.694714
gene810	CTL0773	rplO	8652	7028	4378	2930	11080.4	9022.05	6819.31	5966.07	5389.5	6413.18	4365.83	0.680759	-0.554784	0.000203513	0.0013343
gene811	CTL0774	rpsE	6467	5614	3561	2485	5897.04	5103.35	3937.96	3565.03	4281.2	4938.66	3623.74	0.733749	-0.446641	0.00241067	0.011335
gene812	CTL0775	rplR	5352	5029	2805	2012	6977.19	6834.06	4468.81	4397.02	3567.24	4241.12	2893.36	0.682216	-0.5517	0.000145026	0.00102287
gene813	CTL0776	rplF	4334	4600	2444	1778	3018.78	3413.87	2150.37	2033.95	3092.66	3646.52	2538.79	0.696222	-0.522381	0.00028723	0.00178274
gene814	CTL0777	rpsH	7117	6504	3916	3012	5964.81	5398.4	4176.6	4007.71	4875.15	5566.01	4184.3	0.751759	-0.411657	0.00403976	0.0168655
gene815	CTL0778	rplE	4991	5062	3023	2406	3679.79	3889.15	2750.56	2910.91	3696.26	4104.7	3287.82	0.800989	-0.320146	0.0215394	0.0634594
gene816	CTL0779	rplX	2633	3086	1794	1226	5785.49	6824.2	4782.73	4297.97	2069.8	2332.5	1807.11	0.774753	-0.368192	0.0116965	0.0398882
gene817	CTL0780	rplN	6604	5797	3649	2897	8033.33	7197.55	5620.91	5935.2	4516.27	5069.04	3963.49	0.781902	-0.354941	0.0118467	0.0401063
gene818	CTL0781	rpsQ	1673	1931	1015	833	7110.7	7965.03	5177.5	5717.27	1295.97	1470.07	1121.87	0.763145	-0.389972	0.00389442	0.0164059
gene819	CTL0782	rpmC	490	572	319	232	4062.8	4825.05	3223.4	3072.66	382.236	433.151	331.321	0.76491	-0.386637	0.0196636	0.0594378
gene82	CTL_t12	tRNA-Gly2	155	172	163	95	67411.4	78271.9	94919.1	72533.3	142.958	133.423	152.492	1.14292	0.192725	0.334828	0.493236
gene820	CTL0783	rplP	3307	3355	1978	1552	4355.76	4453.14	3149.3	3237.2	2427.75	2720.13	2135.37	0.785026	-0.349188	0.0123629	0.0415672
gene821	CTL0784	rpsC	6666	6522	4110	3060	3669.08	3632.46	2791.08	2687.17	4852.79	5386.23	4319.35	0.801925	-0.318461	0.0270876	0.0749383
gene822	CTL0785	rplV	5296	4226	2829	2138	10697.5	8591.7	6904.47	6880.29	3445.41	3895.06	2995.75	0.769116	-0.378728	0.0081707	0.0299485
gene823	CTL0786	rpsS	2447	2564	1472	1243	8555.03	9107.21	6272.13	7175.89	1848.72	2045.51	1651.93	0.807591	-0.308303	0.021707	0.0637515
gene824	CTL0787	rplB	10039	10095	6476	5515	3929.98	4101.42	3113.09	3542.11	7761.07	8221.37	7300.77	0.888023	-0.17133	0.191401	0.334952
gene825	CTL0788	rplW	2528	2303	1557	1155	4563.05	4040	3487.46	3176.61	1803.73	1974.16	1633.29	0.827336	-0.273454	0.0541267	0.128224
gene826	CTL0789	rplD	4793	4781	2696	2142	1694.9	1979.86	1265.29	1356.87	3419.56	3909.62	2929.5	0.749306	-0.416373	0.00303151	0.0136345
gene827	CTL0790	rplC	3964	4432	2477	2222	2405.71	2647.93	1792.28	2113.29	3149.18	3425.56	2872.8	0.838639	-0.253878	0.0498894	0.119709
gene828	CTL0791	CTL0791	6648	4884	2469	1510	2670.36	1928.34	1161.94	932.134	3540.37	4720.23	2360.52	0.500085	-0.999754	2.02704e-11	6.08765e-10
gene829	CTL0792	fmt	1880	2245	1429	1012	727.215	871.35	670.627	617.491	1573.44	1682.14	1464.73	0.870754	-0.199663	0.164209	0.299067
gene83	CTL0077	CTL0077	10131	11307	8785	6580	904.298	1018.29	958.276	938.048	9003.68	8746.79	9260.57	1.05874	0.0823464	0.596777	0.722565
gene830	CTL0793	lpxA	3514	3311	1761	1281	1516.83	1471.85	953.445	898.842	2308.74	2788.27	1829.21	0.656038	-0.608148	2.39036e-05	0.000218179
gene831	CTL0794	fabZ	933	1010	410	337	1045.63	1125.07	548.543	590.043	623.239	792.939	453.54	0.571973	-0.805981	3.85087e-08	7.62801e-07
gene832	CTL0795	lpxC	3326	3329	1526	1019	1491.49	1501.28	822.94	721.458	2118.84	2717.55	1520.13	0.559374	-0.838115	9.65445e-09	2.04279e-07
gene833	CTL0796	lnt	469	629	650	494	86.4157	113.192	145.117	144.478	568.824	447.359	690.288	1.54303	0.625765	4.00419e-05	0.00034201
gene834	CTL0797	CTL0797	661	946	998	762	589.051	834.418	1088.23	1091.22	858.395	654.421	1062.37	1.62337	0.698996	1.10434e-06	1.51198e-05
gene835	CTL0798	dnaQ2	1417	1534	1170	854	739.329	787.74	736.348	699.486	1210.85	1204.3	1217.4	1.01087	0.015601	0.918606	0.959506
gene836	CTL0799	CTL0799	1950	1838	1280	955	2290.01	2194.2	1803.78	1789.17	1447.09	1547.54	1346.63	0.870178	-0.200618	0.151019	0.282326
gene837	CTL0800	CTL0800	3701	3885	2611	2027	2198.23	2324.87	1886.36	1898.56	2949.92	3096.58	2803.26	0.905276	-0.14357	0.289685	0.447568
gene838	CTL_t17	tRNA-Leu	104	175	124	66	12066.2	27783.2	14236.2	19203.9	112.507	113.482	111.532	0.982816	-0.0250067	0.989392	1
gene839	CTL0801	trxA	1425	1420	892	658	3484.91	3313.2	2378.61	2314.65	1047.43	1161.79	933.071	0.803134	-0.316288	0.02363	0.0681099
gene84	CTL0078	mreB	2339	2584	2343	1690	769.282	854.022	938.692	884.518	2216.13	2008.76	2423.51	1.20647	0.270789	0.0576844	0.134597
gene840	CTL0802	CTL0802	1713	1918	1378	956	1481.83	1637.43	1522.94	1294.23	1439.85	1481.43	1398.27	0.943865	-0.0833473	0.583769	0.710443
gene841	CTL0803	mip	6861	6028	3680	2255	3763.52	3272.36	2426.13	1933.85	4394.95	5268.48	3521.43	0.668395	-0.581228	0.000121611	0.000877675
gene842	CTL0804	aspS	7217	6512	5677	3659	1103.78	1060.37	1089.91	940.108	5585.87	5610.69	5561.04	0.991152	-0.0128221	0.975008	0.998605
gene843	CTL0805	hisS	2468	2176	2078	1494	683.887	605.381	697.813	650.804	2022.08	1898.22	2145.94	1.1305	0.176959	0.20747	0.356374
gene844	CTL0806	uhpC	19595	19091	11052	7459	3985.25	3979.02	2733.19	2395.23	13433.2	15800.6	11065.8	0.70034	-0.513873	0.000710069	0.00400651
gene845	CTL0807	dnaE	5098	6000	4968	3752	425.954	502.247	504.506	499.286	4892.6	4526.18	5259.02	1.16191	0.216501	0.146804	0.276669
gene846	CTL0808	CTL0808	101	130	93	67	32.4492	26.3664	23.3032	10.6119	95.142	94.1459	96.138	1.02116	0.0302076	0.931364	0.965659
gene847	CTL0809	CTL0809	1850	1691	849	519	705.301	635.162	382.01	307.849	1129.25	1446.97	811.529	0.560846	-0.834323	9.3465e-09	2.02363e-07
gene848	CTL0810	CTL0810	453	424	278	214	332.608	294.542	239.704	237.472	327.739	358.306	297.172	0.82938	-0.269894	0.112306	0.227298
gene849	CTL0811	rsbW	788	651	328	243	877.175	694.69	353.429	350.012	466.164	588.48	343.848	0.584298	-0.775223	1.05749e-06	1.46943e-05
gene85	CTL0079	pckA	2792	3241	2783	2114	516.167	599.854	626.131	620.19	2707.73	2460.74	2954.72	1.20074	0.263929	0.0728064	0.162549
gene850	CTL0812	CTL0812	790	807	783	529	332.16	299.068	369.18	271.756	718.2	652.028	784.372	1.20297	0.266604	0.0552415	0.129546
gene851	CTL0813	dacC	520	739	695	597	96.8073	137.542	153.465	187.181	649.954	512.731	787.178	1.53526	0.618487	5.2896e-05	0.000428228
gene852	CTL0814	CTL0814	211	142	82	55	254.01	159.058	84.9413	83.1642	113.221	144.583	81.8584	0.566169	-0.820695	0.00114333	0.00601376
gene853	CTL0815	CTL0815	454	428	174	93	127.853	127.878	53.1575	36.523	258.555	360.329	156.78	0.435103	-1.20057	1.06711e-09	2.68508e-08
gene854	CTL0817	brnQ	2422	3009	2016	1404	669.498	739.118	656.064	581.163	2131.77	2214.05	2049.49	0.925676	-0.11142	0.454612	0.598393
gene855	CTL0818	CTL0818	1711	1787	1394	1220	126.82	138.803	127.305	144.965	1511.46	1427.93	1594.99	1.11699	0.159621	0.340592	0.499859
gene856	CTL0819	CTL0819	2143	2094	2130	1586	2095.36	1992.24	2494.44	2498.17	1984.55	1730.49	2238.61	1.29363	0.371425	0.00979434	0.0348996
gene857	CTL0820	lpdA	4866	4375	3710	2683	1052.43	944.406	984.766	936.345	3809.56	3776.66	3842.46	1.01742	0.0249198	0.851353	0.916312
gene858	CTL0821	lipA	1239	1404	1200	884	459.831	525.312	551.245	524.586	1166.31	1078.23	1254.4	1.16338	0.218329	0.123242	0.24534
gene859	CTL0822	sctJ	3462	2779	1146	786	1319.92	1060.9	524.592	470.549	1854.61	2552.82	1156.4	0.452988	-1.14246	5.02679e-15	2.03476e-13
gene86	CTL0080	CTL0080	215	280	303	240	27.4864	36.8446	48.8052	49.3545	265.22	201.723	328.717	1.62955	0.70447	0.000179146	0.00120859
gene860	CTL0823	CTL0823	609	664	314	171	265.179	283.995	159.084	110.164	402.336	519.483	285.19	0.548987	-0.865155	4.96089e-07	7.57146e-06
gene861	CTL0824	sctL	886	764	384	268	523.809	449.655	273.802	251.712	532.667	674.548	390.787	0.579332	-0.787538	4.04086e-07	6.71793e-06
gene862	CTL0825	sctR	530	523	282	169	198.599	195.925	119.804	96.5983	348.586	430.037	267.135	0.621191	-0.68689	0.000109066	0.000805877
gene863	CTL0826	sctS	92	121	62	51	283.732	364.295	237.558	255.711	77.7038	86.7956	68.6119	0.790499	-0.339164	0.210766	0.359383
gene864	CTL0827	sctT	347	401	231	124	131.575	134.066	99.7159	72.1611	256.813	305.105	208.521	0.683439	-0.549115	0.00625559	0.024301
gene865	CTL0828	CTL0828	2674	1641	1734	1033	2893.52	1683.37	2149.71	1690.86	1703.37	1768.55	1638.19	0.926293	-0.11046	0.577441	0.704584
gene866	CTL0829	CTL0829	562	504	456	336	186.101	173.517	192.581	185.716	456.197	435.667	476.727	1.09425	0.129937	0.414557	0.571782
gene867	CTL0830	CTL0830	376	387	237	204	349.602	360.746	266.531	305.365	290.117	311.502	268.732	0.862698	-0.213072	0.194617	0.339942
gene868	CTL0831	CTL0831	426	360	276	174	499.428	425.308	395.419	332.909	294.483	321.38	267.586	0.832616	-0.264276	0.174357	0.311567
gene869	CTL0832	CTL0832	453	397	206	174	1098.46	891.874	625.72	694.868	289.333	347.451	231.215	0.665459	-0.587577	0.0008345	0.00451698
gene87	CTL0081	CTL0081	167	226	130	119	32.0772	29.1775	27.5616	29.6591	156.292	160.109	152.474	0.95231	-0.0704973	0.655126	0.774996
gene870	CTL0833	gspF	715	670	583	402	164.459	168.095	176.37	164.318	577.833	565.849	589.818	1.04236	0.0598518	0.654921	0.774996
gene871	CTL0834	gspE	1140	1124	977	773	233.495	235.43	241.429	250.038	991.957	924.606	1059.31	1.14569	0.196212	0.185907	0.327183
gene872	CTL0835	gspD	1863	1936	1476	1140	273.939	285.424	265.238	265.808	1565.68	1550.86	1580.5	1.01911	0.0273125	0.892984	0.944737
gene873	CTL0836	CTL0836	1153	1180	807	661	329.782	339.668	282.463	301.235	921.779	952.511	891.047	0.935472	-0.0962342	0.43016	0.588727
gene874	CTL0837	pepP	1332	1258	941	667	447.632	423.938	381.727	356.487	1011.52	1058.09	964.954	0.911974	-0.132935	0.360831	0.519217
gene875	CTL0838	mutL	324	445	333	290	57.3805	76.5918	65.9389	79.6001	346.623	313.258	379.989	1.21302	0.278605	0.138669	0.266738
gene876	CTL0839	scc2	135	173	121	98	4.78484	11.4248	9.47951	8.56725	129.171	125.532	132.81	1.05798	0.0813108	0.795265	0.878282
gene877	CTL0840	CTL0840	18	28	40	23	7.5692	11.4145	20.7634	15.0585	27.9596	18.721	37.1981	1.98697	0.99057	0.0145453	0.0468569
gene878	CTL0841	copB	148	100	59	54	30.5416	19.3678	14.6078	16.4521	85.3839	101.574	69.1941	0.681221	-0.553806	0.0352697	0.0909587
gene879	CTL0842	copD	201	243	194	162	17.2414	15.2003	9.70167	12.6649	198.729	181.043	216.415	1.19538	0.257475	0.243198	0.398622
gene88	CTL0082	ompB2	1624	1505	572	403	515.8	470.228	205.797	179.487	931.647	1278.48	584.816	0.457431	-1.12837	4.20994e-15	1.78157e-13
gene880	CTL0843	CTL0843	565	550	456	379	207.225	204.136	205.909	220.477	481.41	455.405	507.415	1.11421	0.156015	0.374861	0.53527
gene881	CTL0844	thrS	4091	3909	2869	2120	696.252	659.633	586.868	566.779	3135.82	3267.95	3003.69	0.919136	-0.12165	0.393213	0.551327
gene882	CTL0845	minD	1227	1179	1020	803	569.535	566.777	590.047	605.69	1042.93	982.794	1103.06	1.12237	0.166552	0.263369	0.420578
gene883	CTL0846	gp6D	912	909	824	595	491.907	488.465	522.376	497.624	798.201	743.625	852.778	1.14678	0.197595	0.162439	0.297114
gene884	CTL0847	CTL0847	4989	4374	2401	1719	4159.76	3614.03	2424.22	2249.26	3150.8	3827.26	2474.34	0.646504	-0.62927	1.4527e-05	0.000147007
gene885	CTL0848	trpS	7922	6320	2810	1873	2655.81	2097.54	1131.9	993.529	4311.3	5825.83	2796.76	0.480062	-1.05871	8.68733e-13	2.99552e-11
gene886	CTL0849	uvrB	1467	1629	1454	1034	227.384	253.029	274.819	249.799	1378.33	1263.23	1493.42	1.18222	0.241504	0.0829809	0.180503
gene887	CTL0850	eno	4173	4047	2271	1585	1115.27	1090.11	738.993	671.294	2834.3	3357.43	2311.16	0.688371	-0.538741	0.000214204	0.00137534
gene888	CTL0851	rbsU	548	623	556	428	32.8337	35.3914	35.6968	40.9433	536.025	477.705	594.344	1.24417	0.315179	0.0437264	0.106569
gene889	CTL0852	CTL0852	276	270	181	160	21.0252	15.0189	11.2427	9.98011	215.615	222.997	208.233	0.933794	-0.0988235	0.542109	0.673157
gene890	CTL0853	CTL0853	506	536	464	311	44.7176	45.2923	43.1265	32.9296	444.177	425.312	463.042	1.08871	0.122623	0.405149	0.562137
gene891	CTL0854	sdhB	148	138	106	89	44.8579	48.1044	38.6472	41.8843	117.722	116.851	118.593	1.01491	0.0213504	1	1
gene892	CTL0855	sdhA	368	456	389	294	55.0719	65.3041	66.9269	64.0519	373.933	335.925	411.94	1.22629	0.294295	0.0840313	0.182265
gene894	CTL0858	CTL0858	638	644	639	438	276.918	283.461	333.928	301.299	584.037	523.467	644.607	1.23142	0.300321	0.0389922	0.0978483
gene895	CTL0859	dsdD	696	828	707	425	103.406	121.418	125.492	96.4843	646.077	621.493	670.662	1.07911	0.109847	0.364893	0.523503
gene896	CTL0860	exbB	637	567	371	241	335.537	282.012	219.487	178.008	428.429	492.095	364.763	0.741245	-0.431978	0.00982138	0.0348996
gene897	CTL0861	CTL0861	122	122	45	45	150.955	166.355	72.554	71.6136	77.5671	99.6375	55.4968	0.556987	-0.844284	0.00199659	0.00968141
gene898	CTL0861A	CTL0861A	85	62	50	50	33.4831	23.032	24.3497	29.9172	60.9179	60.1726	61.6631	1.02477	0.0353007	1	1
gene899	CTL0862	tolB	1837	1744	1249	915	500.962	473.663	405.85	392.182	1382.43	1462.89	1301.98	0.890005	-0.168114	0.233526	0.388931
gene9	CTL0009	CTL0009	2011	3315	2012	1753	370.62	628.464	463.097	517.405	2231.56	2166.65	2296.48	1.05993	0.0839628	0.698154	0.812477
gene90	CTL0083	gpsA	766	751	607	449	281.621	273.839	268.998	261.753	627.696	619.562	635.83	1.02626	0.0373932	0.813326	0.890831
gene900	CTL0863	pal	1663	1290	695	501	1478.81	1142.31	749.809	695.826	963.439	1208.21	718.665	0.594817	-0.749481	1.36585e-07	2.49334e-06
gene901	CTL0864	CTL0864	1607	1423	851	696	1115.31	975.052	703.85	759.395	1088.67	1238.46	938.887	0.758107	-0.399526	0.00325788	0.0144433
gene902	CTL0865	CTL0865	3354	2901	1756	1252	222.391	319.627	227.217	199.407	2181.5	2557.09	1805.92	0.70624	-0.501769	0.000525261	0.00306961
gene903	CTL0866	ahpC	5153	5003	2818	1920	3951.63	3843.31	2626.48	2332.84	3491.3	4148.15	2834.46	0.683306	-0.549396	0.000182955	0.0012254
gene904	CTL_t05	tRNA-Arg2	88	68	44	29	869.534	2622.56	2120.22	1383.91	53.6937	63.8288	43.5585	0.682427	-0.551254	0.0998396	0.207479
gene905	CTL0867	groEL3	643	743	604	455	127.681	142.201	139.143	136.148	601.948	565.343	638.554	1.1295	0.175683	0.253744	0.408859
gene906	CTL0868	CTL0868	854	885	761	535	238.151	249.025	260.713	239.945	743.574	709.926	777.223	1.0948	0.130661	0.34794	0.506145
gene907	CTL0869	CTL0869	981	864	564	322	711.689	591.123	509.248	362.815	638.498	754.144	522.852	0.693305	-0.528439	0.000780764	0.00432673
gene908	CTL0870	CTL0870	126	119	85	35	723.023	565.36	566.672	255.718	84.6169	100.09	69.1438	0.690816	-0.533626	0.0901033	0.191959
gene909	CTL0871	ung	381	322	301	175	223.571	186.795	219.097	165.793	284.366	287.443	281.29	0.978594	-0.0312174	1	1
gene91	CTL0084	CTL0084	528	489	366	242	99.9452	89.7415	81.5436	65.5701	389.209	415.538	362.879	0.873274	-0.195493	0.27198	0.432844
gene910	CTL0872	uvrD	4353	4018	2394	1761	745.162	685.29	493.066	476.934	2960.55	3420.41	2500.68	0.731104	-0.451852	0.0016743	0.00829135
gene911	CTL0873	rpoN	431	525	282	287	31.2869	36.0246	35.536	46.39	370.569	389.79	351.348	0.901379	-0.149794	0.247484	0.402811
gene912	CTL0874	CTL0874	23625	17468	5022	3320	14141.8	10481.1	3655.73	3150.91	10899	16819.2	4978.78	0.296018	-1.75624	2.05268e-30	3.82209e-28
gene913	CTL0875	CTL0875	5899	4765	2273	1745	3319.43	2705.83	1562.73	1564.39	3394.09	4361.8	2426.39	0.556281	-0.846114	4.41889e-09	1.05487e-07
gene914	CTL0876	folA	1888	2304	1745	1456	2187.63	2709.53	2463.05	2665.52	1827.49	1709.18	1945.79	1.13844	0.187054	0.240866	0.396195
gene915	CTL0877	folP	9920	11168	7125	5812	2583.55	2929.69	2263.09	2400.36	8226.68	8603.42	7849.95	0.912422	-0.132227	0.313897	0.475957
gene916	CTL0878	folX	1247	1399	956	759	2337.98	2585.19	2163.1	2254.08	1058.97	1079.54	1038.41	0.9619	-0.0560408	0.629372	0.754112
gene917	CTL0879	rpoD	4663	4644	3495	2427	896.264	889.446	813.2	737.53	3674.34	3800.64	3548.05	0.933542	-0.0992135	0.521354	0.655034
gene918	CTL0880	CTL0880	1164	1021	716	475	255.408	232.659	193.744	171.796	802.084	893.148	711.021	0.796085	-0.329006	0.0270055	0.0749383
gene919	CTL0881	rpsT	4893	3972	2908	2106	6904.81	5583.44	5138.64	5203.45	3319.9	3625.84	3013.96	0.831246	-0.266652	0.0669477	0.15165
gene92	CTL0085	CTL0085	43	62	42	22	31.003	47.6701	24.4576	31.9278	40.1403	42.7569	37.5236	0.877604	-0.188358	0.70457	0.815967
gene920	CTL0882	CTL0882	2139	2325	1648	1468	910.961	955.718	832.51	977.874	1862.83	1821.7	1903.96	1.04515	0.0637128	0.800587	0.883112
gene921	CTL0883	CTL0883	209	306	217	167	15.8749	17.0647	14.2923	10.3006	220.811	209.688	231.934	1.10609	0.14547	0.497287	0.640352
gene922	CTL0884	CTL0884	231	259	207	119	17.1486	18.0123	13.574	12.8318	196.199	199.915	192.482	0.962821	-0.0546603	0.914816	0.958036
gene923	CTL0885	CTL0885	848	994	505	357	96.218	108.273	57.2379	50.0874	634.217	751.26	517.174	0.688409	-0.538662	0.000294191	0.00181385
gene924	CTL0886	CTL0886	237	261	172	118	32.2706	36.6897	29.0441	25.5457	188.395	203.207	173.583	0.854217	-0.227325	0.291696	0.448134
gene925	CTL0887	CTL0887	25831	23208	10595	6595	6738.7	6117.73	3375.66	2741	15126.7	20041.6	10211.7	0.509526	-0.972773	2.19107e-10	5.99966e-09
gene926	CTL0887a	CTL0887a	1860	1741	780	394	7.75344	23.3848	18.9056	0	1078.84	1471.22	686.468	0.466598	-1.09975	1.19082e-13	4.43461e-12
gene927	CTL0888	CTL0888	2202	2325	1527	1168	446.864	476.751	375.771	373.35	1737.4	1847.83	1626.98	0.880486	-0.183629	0.181674	0.321555
gene928	CTL0889	nfo	1518	1648	1202	917	472.867	507.718	409.923	391.575	1285.5	1292.02	1278.99	0.989914	-0.014625	0.883108	0.937484
gene929	CTL0890	rpsD	7076	5722	3179	2332	4495.32	3627.09	2472.52	2362.72	4275.34	5234.61	3316.06	0.633488	-0.658611	5.97232e-06	6.86449e-05
gene93	CTL0086	fliI	161	191	147	133	8.33488	10.2716	6.22811	3.85125	157.424	143.55	171.298	1.1933	0.254956	0.308892	0.469133
gene930	CTL0891	CTL0891	5888	4828	2641	1980	1604.67	1140.87	544.154	501.963	3583.94	4382.57	2785.31	0.635543	-0.653939	5.84666e-06	6.82888e-05
gene931	CTL0892	ispA	1682	1641	1227	867	670.062	645.301	601.009	554.605	1306.75	1357.21	1256.29	0.925645	-0.111469	0.448246	0.596168
gene932	CTL0893	CTL0893	965	1030	826	651	595.728	616.89	615.563	598.701	854.016	814.249	893.782	1.09768	0.134454	0.383393	0.54258
gene933	CTL0894	CTL0894	220	343	181	130	115.342	177.349	106.03	93.2588	207.974	229.125	186.823	0.815377	-0.294461	0.140698	0.268035
gene934	CTL0895	CTL0895	541	746	313	237	2381.71	3248.25	1405.58	1442.25	428.013	524.253	331.772	0.632847	-0.660071	3.71458e-05	0.000326253
gene935	CTL_t25	tRNA-Pro	122	133	120	80	3195.21	8833.82	973.876	3814.01	111.752	104.06	119.445	1.14785	0.198928	0.400161	0.556876
gene936	CTL0897	CTL0897	3638	3745	3021	2154	751.146	770.409	751.994	699.21	3060.55	3014.17	3106.93	1.03077	0.0437283	0.746352	0.841227
gene94	CTL0087	CTL0087	176	142	124	92	132.83	99.2283	101.214	86.618	130.079	130.07	130.087	1.00013	0.000190488	1	1
gene95	CTL0088	fliF	226	340	226	165	56.1764	95.8621	65.3346	60.5855	232.795	230.407	235.183	1.02073	0.029602	0.90559	0.951707
gene96	CTL0089	CTL0089	274	375	298	235	119.648	173.235	173.923	172.523	293.467	264.382	322.551	1.22002	0.286903	0.126215	0.249482
gene97	CTL0090	CTL0090	646	727	615	484	201.087	241.281	239.088	243.746	612.56	560.154	664.966	1.18711	0.247456	0.111058	0.225261
gene98	CTL0091	pgmA	574	776	513	387	477.924	625.873	508.514	519.608	546.37	549.998	542.741	0.986805	-0.019163	0.869233	0.926983
gene99	CTL0092	CTL0092	3194	3418	3066	2329	1626.62	1748.79	1911.91	1914.56	2976.9	2698.6	3255.21	1.20626	0.270539	0.0653376	0.148364

## Sheet: D. Euo- & HrcA- gene qRT-PCR
CtL2/Euo									CtL2/HrcA
RNA seq downregulated genes									RNA-seq downregulated genes
	Non-induced	SD	Induced	SD	T-test	RNA-seq 4 h	padj			Non-induced	SD	Induced	SD	T-test	RNA-seq 4 h	padj
yajC	1.02016	0.0184535	0.468269	0.0969147	0.000634973	0.468753	1.67301e-18		groEL	1.00356	0.0858658	0.617803	0.0867355	0.0110761	0.341376	2.49482e-21
fabl	1.0094	0.0317963	0.528571	0.0423317	9.54019e-05	0.553198	9.37619e-12		groES	1.00698	0.12076	0.53871	0.0891093	0.0115769	0.267797	7.86039e-33
ctl0132	1.1035	0.190654	0.191836	0.0293022	0.00121287	0.274849	2.20153e-44		fabl	1.08712	0.0874995	0.614654	0.038543	0.00102323	0.441098	4.20482e-14
ctl0874	1.0613	0.0613516	0.532703	0.0303427	0.000180623	0.47326	2.21207e-14		ctl0874	1.02951	0.0511145	0.435394	0.0486728	0.00012873	0.296018	3.82209e-28
ctl0887a	1.05272	0.0457709	0.157395	0.0840724	8.49435e-05	0.152516	5.78733e-91		ctl0887a	1.05661	0.0587338	0.82345	0.0643009	0.00975486	0.466598	4.43461e-12
RNA seq upregulated genes									RNA-seq upregulated genes
	Non-induced	SD	Induced	SD	T-test	RNA-seq 4 h	p value			Non-induced	SD	Induced	SD	T-test	RNA-seq 4 h	p value
dnaN	1.00291	0.107985	2.13389	0.0170669	0.00463949	2.61521	4.41458e-26		dnaN	1.00749	0.153966	2.03327	0.311464	0.00691624	1.40135	0.00441762
ctl0238b	1.00113	0.0673232	3.22612	0.19514	0.00427615	4.41837	2.95954e-62		ctl0238b	1.00285	0.0910628	2.29282	0.40975	0.00599348	1.92634	1.24276e-08
glmM	1.00441	0.1329	1.62728	0.085138	0.0306361	1.35082	0.000585943		glmM	1.01849	0.240514	2.39706	0.431928	0.00846239	1.56432	6.52398e-05
ctl0466	1.01238	0.223188	1.82087	0.0210554	0.0363584	1.63342	1.71823e-07		ctl0466	1.02894	0.310784	2.80863	0.819814	0.0245417	1.47549	0.00126303
pknD	1.06878	0.178325	2.24315	0.321686	0.0052237	1.65842	1.90911e-08		pknD	1.00051	0.0390651	3.55738	0.80423	0.00532743	1.50228	0.00034201

## Sheet: E. Coregulated genes
Genes commonly up-regulated by GrgA, Euo and HrcA										Genes commonly down-regulated by GrgA, Euo and HrcA
			GrgA		Euo		HrcA						GrgA		Euo		HrcA
	gene	gene_name	FC_2over1	padj	FC_2over1	padj	FC_2over1	padj			gene	gene_name	FC_2over1	padj	FC_2over1	padj	FC_2over1	padj
GrgA vs Euo vs HrcA	gene11	topA	1.48812	0.00100104	3.48323	2.60193e-43	1.33466	0.0290204		GrgA vs Euo vs HrcA	gene49	tRNA-Glu	0.616157	6.68504e-05	0.734267	0.00273881	0.704496	0.0100329
	gene204	glmM	1.39668	0.0175197	1.35082	0.000585943	1.56432	6.52398e-05			gene55	ompA	0.742662	0.0373667	0.409763	4.01261e-09	0.598195	6.71511e-05
	gene257	CTL0238b	1.57864	0.000426612	4.41837	2.95954e-62	1.92634	1.24276e-08			gene121	yajC	0.662109	0.00202342	0.468753	1.67301e-18	0.447582	5.316e-14
	gene258	xerD	1.87503	6.46737e-07	2.62392	7.52253e-28	1.70614	7.56226e-06			gene147	CTL0132	0.614686	5.42855e-05	0.274849	2.20153e-44	0.558837	4.43491e-07
	gene347	dnaN	1.40343	0.00608375	2.61521	4.41458e-26	1.40135	0.00441762			gene156	ppa	0.58876	3.3305e-05	0.414656	4.27638e-24	0.639513	0.000132207
	gene488	CTL0466	1.39832	0.0125677	1.63342	1.71823e-07	1.47549	0.00126303			gene251	ispH	0.561118	7.0762e-07	0.301724	1.96685e-36	0.466177	5.24147e-11
	gene578	pknD	1.40095	0.00846947	1.65842	1.90911e-08	1.50228	0.00034201			gene314	CTL0299	0.630408	8.31982e-05	0.566126	3.57428e-10	0.724735	0.00855311
	gene795	dnaB	1.81289	6.7099e-07	2.06574	1.07556e-16	1.47711	0.000797026			gene357	rpmB	0.683401	0.00232169	0.483119	2.49924e-16	0.634418	8.57667e-05
GrgA vs Euo	gene111	dagA	1.41062	0.00745766	1.44441	7.08261e-05	1.29862	0.0336918			gene369	rpsA	0.743027	0.0327849	0.644967	7.74869e-05	0.681822	0.00158785
	gene154	fabF	1.33398	0.0373292	1.3746	0.00115575	1.02618	0.912582			gene375	fabI	0.649883	0.000650408	0.553198	9.37619e-12	0.441098	4.20482e-14
	gene249	CTL0232	1.37068	0.032154	2.33319	7.04485e-22	1.03115	0.885337			gene396	rplM	0.713379	0.00700859	0.512357	8.39269e-14	0.744419	0.0180992
	gene329	CTL0314	1.67275	3.41357e-05	1.54338	8.28781e-07	1.08679	0.598365			gene500	CTL0476	0.741298	0.017305	0.0770792	9.09619e-152	0.711834	0.00613716
	gene462	gyrB	1.53525	0.000455551	1.51192	1.19483e-05	0.898793	0.458243			gene526	CTL0500A	0.616598	0.00218521	0.508935	1.98829e-09	0.567427	0.000191886
	gene562	lplA	1.41064	0.0332329	3.07269	2.98245e-31	0.751137	0.0921272			gene776	CTL0742a	0.576225	6.142e-06	0.698003	0.00515035	0.633944	0.000164313
	gene582	atpI	1.42583	0.00640633	1.38495	0.000420535	1.10995	0.448006			gene884	CTL0847	0.659942	0.000636477	0.508321	1.60487e-13	0.646504	0.000147007
	gene583	CTL0558	1.43723	0.00961043	1.36372	0.000847794	1.16694	0.272783			gene912	CTL0874	0.456414	5.06436e-12	0.47326	2.21207e-14	0.296018	3.82209e-28
	gene633	CTL0604	1.34331	0.0335742	1.88782	9.11817e-13	1.2856	0.0670038			gene925	CTL0887	0.548862	6.46737e-07	0.112686	3.1484e-90	0.509526	5.99966e-09
	gene647	asd	1.64523	2.33598e-05	2.48942	6.13573e-24	1.24324	0.0874161			gene926	CTL0887a	0.479697	3.00828e-09	0.152516	5.78733e-91	0.466598	4.43461e-12
	gene651	aroL	2.1888	9.30776e-08	2.29803	1.20947e-14	0.84417	0.333387			gene934	CTL0895	0.628179	0.000724919	0.523938	2.72013e-10	0.632847	0.000326253
	gene652	aroC	2.43622	9.49948e-12	1.91388	1.02693e-10	0.921236	0.729782		GrgA vs Euo	gene64	dppD	0.660308	0.000599418	0.31265	3.11e-36	1.13418	0.310248
	gene653	aroB	1.79205	0.000198299	2.13951	2.65612e-12	1.11547	0.54258			gene164	CTL0149	0.705663	0.0480383	0.477199	2.94831e-10	0.788244	0.128098
	gene679	hrcA	2.05651	2.22106e-09	1.58227	4.78318e-07	52.7401	5.96291e-176			gene208	CTL0191	0.699515	0.00282712	0.523119	9.11817e-13	0.760977	0.0242768
	gene687	gltT	1.54964	0.000348003	1.33411	0.00150041	1.23789	0.0936198			gene270	CTL0256	0.732763	0.0194563	0.0823226	1.16789e-146	0.764339	0.0299485
	gene742	uppS	1.6645	3.3305e-05	1.80383	2.66499e-11	1.26703	0.0468569			gene271	gatC	0.650666	0.00127249	0.690658	9.3562e-05	0.786174	0.0612757
	gene854	brnQ	1.39614	0.00744673	1.62662	1.68576e-07	0.925676	0.598393			gene273	gatB	0.736929	0.0151759	0.570635	5.11986e-10	0.781226	0.0609184
	gene919	rpsT	1.60909	7.02615e-05	1.42747	0.000161663	0.831246	0.15165			gene452	tRNA-Ala	0.489042	0.00026971	0.637659	0.0251231	1.63569	0.0847716
GrgA vs HrcA	CAP09063	pGP7-D	1.60715	3.9538e-05	0.361818	4.58057e-28	1.4424	0.00135337			gene496	tRNA-Asp	0.587141	3.3305e-05	0.631293	2.99e-07	1.00756	0.947879
	gene33	sycE	1.67107	8.9214e-05	0.681711	0.00035048	1.69131	4.80528e-06			gene497	tRNA-Val	0.539568	0.000203732	0.431013	1.2172e-05	1.07409	0.860824
	gene34	CTL0033	1.3528	0.0194563	0.624646	6.8712e-07	1.48867	0.00074165			gene617	CTL0589	0.709472	0.0395387	0.652665	0.00127633	1.07186	0.729782
	gene40	CTL0039	1.35905	0.0370734	0.677028	8.75655e-05	1.36171	0.00764558			gene640	tRNA-Ser	0.574262	5.5215e-05	0.608587	6.21674e-05	1.25121	0.130869
	gene222	nusB	1.54294	0.000488609	1.10992	0.280109	1.46124	0.000805877			gene701	tRNA-Ser	0.535838	4.15569e-07	0.645366	7.36898e-06	0.963534	0.912692
	gene253	copB2	1.81591	3.76132e-06	1.06073	0.541609	1.47953	0.00268084			gene732	CTL0701	0.633271	0.000941492	0.730622	0.000655697	1.58393	2.22815e-05
	gene268	pmpI	2.47763	6.00246e-16	0.39282	2.31143e-25	1.56337	5.40525e-05			gene752	CTL0720	0.653787	0.000380213	0.615521	1.57992e-07	0.86613	0.268035
	gene613	dxs	1.45077	0.00251169	0.962873	0.74602	1.52169	0.00022117			gene793	tRNA-Ser	0.457152	6.89899e-10	0.640042	5.86601e-05	1.34678	0.0295832
	gene688	lpxK	1.39865	0.00961043	1.2766	0.00784276	1.63661	1.97377e-05			gene798	ndk	0.442125	6.29779e-12	0.516398	1.32021e-06	1.14714	0.313986
	gene695	CTL0666	1.40698	0.00889409	1.18917	0.0613219	1.53225	0.000164313		GrgA vs HrcA	gene180	CTL0164	0.710622	0.00569289	0.882122	0.164427	0.717865	0.00723361
Euo vs HrcA	CAP09058	pGP4-D	1.25193	0.079501	1.94373	1.6956e-13	1.49653	0.0004919			gene201	CTL0184	0.653756	0.00132978	0.770252	0.00378654	0.49528	4.09517e-10
	CAP09059	pGP3-D	1.22803	0.128898	1.65732	5.27571e-09	3.22635	2.02536e-28			gene440	trpB	0.639251	0.00125871	1.00642	0.997027	0.449534	1.7295e-11
	gene30	gyrA2	0.900461	0.626407	2.83334	2.5623e-32	1.37237	0.00723361			gene441	trpA	0.619848	0.000520258	1.14257	0.189515	0.574632	5.97023e-06
	gene58	CTL0053	1.0304	0.924053	1.44538	5.11303e-05	1.33879	0.0164059			gene710	CTL0679	0.737607	0.0229847	0.810145	0.0245132	0.690701	0.000948989
	gene86	CTL0080	1.0963	0.692921	1.56844	9.52e-05	1.62955	0.00120859			gene903	ahpC	0.685587	0.00218521	1.36612	0.0010594	0.683306	0.0012254
	gene173	CTL0157	0.981779	0.99699	1.95266	1.73623e-07	1.5237	0.0376938		Euo vs HrcA	gene19	CTL0019	0.791933	0.165362	0.565393	2.0795e-08	0.54422	4.43159e-06
	gene213	CTL0196	0.926922	0.668132	1.63885	1.1312e-07	1.48885	0.000863218			gene36	CTL0035	0.918971	0.650314	0.340123	2.74528e-32	0.748889	0.0160493
	gene218	trmB	0.814628	0.228644	1.96946	6.82039e-14	1.55452	0.000224203			gene63	dppF	0.866138	0.43351	0.679093	1.53606e-05	0.735361	0.0124983
	gene261	CTL0246	1.03511	0.90874	2.23918	1.30026e-19	1.57387	0.000173226			gene74	CTL0069	0.909659	0.609734	0.44492	2.63608e-20	0.746042	0.0158592
	gene322	CTL0307	0.782175	0.316893	2.06962	4.48e-10	1.44133	0.0392108			gene88	ompB	1.22619	0.165362	0.527378	1.48519e-13	0.457431	1.78157e-13
	gene328	gcpE	1.2377	0.17002	2.40959	1.07419e-23	1.54476	0.000191886			gene123	hctA	0.781407	0.421725	0.195015	1.24985e-26	0.57	0.000464304
	gene345	CTL0329	0.782958	0.181088	1.76051	1.25e-06	1.64167	0.000772115			gene140	murF	0.91257	0.650042	0.130347	4.10023e-80	0.43875	1.48701e-13
	gene346	recF	1.02063	0.897221	2.6893	7.92605e-22	1.71121	7.79628e-05			gene241	CTL0222	0.764277	0.0435791	0.152332	2.71682e-88	0.726045	0.0106537
	gene376	CTL0360	0.862159	0.616613	3.80778	1.36182e-31	1.6567	0.00746609			gene250	cpa	0.798375	0.10025	0.188572	5.5995e-72	0.650042	0.000471533
	gene402	CTL0386	0.927428	0.736891	1.54437	1.2449e-05	1.65268	4.3437e-05			gene276	CTL0262	0.807902	0.171376	0.1452	1.81079e-90	0.434043	7.55071e-15
	gene407	CTL0391	1.02667	0.925198	1.49172	6.31122e-06	1.48973	0.000428228			gene316	CTL0301	1.00643	1	0.40724	5.05942e-23	0.494551	3.99116e-10
	gene408	CTL0392	1.30679	0.0699556	1.59999	3.11205e-07	1.5678	8.09923e-05			gene333	fliA	0.769049	0.183458	0.207188	1.52516e-26	0.682927	0.0465421
	gene415	CTL0397	1.20512	0.584593	1.9174	9.63e-07	1.79584	0.0120057			gene338	CTL0322	0.923761	0.69963	0.453187	4.0302e-18	0.514619	1.86e-09
	gene448	CTL0430	1.10027	0.627345	2.65162	8.55769e-21	2.82632	1.2175e-15			gene362	sctU	1.1023	0.581722	0.330859	2.83558e-26	0.695056	0.00691163
	gene449	CTL0431	1.20106	0.276256	2.62137	1.10898e-23	2.591	1.31351e-15			gene389	incG	0.899343	0.521526	0.293154	7.66895e-42	0.517605	4.56665e-09
	gene450	CTL0432	1.03043	0.858649	1.90501	1.49361e-12	1.69219	2.05393e-06			gene390	incA	0.939564	0.794089	0.449127	3.65001e-14	0.564168	7.06122e-06
	gene454	kdsB	1.04439	0.815593	1.86515	6.97434e-13	1.35371	0.0136345			gene397	rpsI	0.758036	0.0320211	0.538986	6.929e-12	0.706288	0.0035274
	gene473	oppD	1.01563	0.905967	1.4297	0.00014805	1.41033	0.0115135			gene422	CTL0404	1.09396	0.652558	0.317632	2.09138e-28	0.614656	0.000183601
	gene547	pbp	1.32473	0.0571283	1.66386	1.17467e-08	1.5784	6.82888e-05			gene445	oppA2	1.03078	0.895516	0.634497	0.000110258	0.583406	0.00034201
	gene548	CTL0523	1.14126	0.668132	2.00186	5.30833e-06	1.56394	0.0353009			gene466	mgtE	1.71224	5.26837e-06	0.508619	1.58559e-14	0.379728	9.76817e-20
	gene549	CTL0524	1.04675	0.839029	2.79309	1.86542e-30	1.44488	0.00232985			gene470	oppA3	1.00473	0.974971	0.40785	7.58579e-25	0.556606	7.51236e-08
	gene560	CTL0535	1.19032	0.228644	1.46552	2.75388e-05	1.34497	0.0144489			gene514	fabG	1.17388	0.286455	0.646101	2.04243e-06	0.732297	0.0104467
	gene574	rnc	1.15075	0.421725	1.34101	0.00612401	1.44756	0.00723361			gene522	pdhA	1.43094	0.0066539	0.628936	1.14849e-07	0.438296	3.49995e-14
	gene631	CTL0602	0.907094	0.587132	1.63899	6.30602e-07	1.43291	0.00313161			gene523	pdhB	1.25611	0.123117	0.590071	5.32154e-09	0.420934	9.8209e-15
	gene632	CTL0603	0.932633	0.731265	1.74653	2.19466e-10	1.57538	0.000101382			gene524	pdhC	1.08388	0.659365	0.570474	1.88471e-10	0.466738	3.57906e-12
	gene637	CTL0608	1.24605	0.114783	1.64	6.53e-08	1.44917	0.0011799			gene529	lgt	0.879419	0.498786	0.715848	0.00130897	0.597388	1.5962e-05
	gene641	CTL0611A	0.867322	0.492147	2.20286	1.27e-12	1.74555	0.000861329			gene530	CTL0505	0.999735	0.998463	0.394765	1.60323e-26	0.699513	0.001386
	gene689	CTL0660	1.23183	0.197739	2.03553	4.83723e-16	1.62219	3.94836e-05			gene660	mdhC	1.05034	0.828284	0.677537	3.1152e-05	0.637962	9.29428e-05
	gene690	CTL0661	1.16375	0.390811	2.09822	1.40639e-17	1.78883	1.14648e-07			gene670	CTL0641	1.23084	0.219687	0.718042	0.000166136	0.71193	0.00441376
	gene691	ribC	1.05386	0.828284	1.92982	6.03431e-13	1.59098	4.05269e-05			gene686	sucB	1.00244	0.99699	0.427294	2.07204e-21	0.738147	0.00723361
	gene705	obgE	1.25416	0.124245	2.05353	1.01251e-16	1.44257	0.00214528			gene790	sohB	1.55049	0.000599418	0.659544	2.41783e-06	0.719426	0.00439903
	gene717	CTL0686	1.03039	0.894435	2.0074	1.89707e-10	1.76089	0.000100615			gene828	CTL0791	0.9398	0.726264	0.637682	5.7411e-07	0.500085	6.08765e-10
	gene718	ubiE	0.909051	0.617237	2.33254	1.8583e-22	1.78291	1.75608e-07			gene830	lpxA	0.927496	0.668132	0.343217	3.22751e-31	0.656038	0.000218179
	gene723	hemD	2.03732	0.071766	2.72696	2.1792e-09	2.04287	0.0162296			gene831	fabZ	0.979025	0.938852	0.18996	5.87967e-60	0.571973	7.62801e-07
	gene731	tsp	0.707218	0.0768794	1.50815	0.000522667	1.84262	6.92767e-06			gene832	lpxC	0.894479	0.484234	0.132267	1.15585e-100	0.559374	2.04279e-07
	gene745	plsC	1.06783	0.723446	1.37993	0.000271581	1.34293	0.0102762			gene841	mip	0.873675	0.400584	0.533321	3.68605e-12	0.668395	0.000877675
	gene748	tarp	0.929894	0.690473	2.26251	5.1941e-18	1.56871	0.000772115			gene847	CTL0809	1.10196	0.601405	0.458113	1.1302e-19	0.70034	0.00400651
	gene759	CTL0726	1.0199	0.876738	3.0379	8.17485e-23	1.542	0.00882116			gene861	sctL	1.0587	0.788108	0.721862	0.000926843	0.560846	2.02363e-07
	gene785	glgC	1.21059	0.332258	1.61349	2.26913e-05	1.6616	0.000918751			gene862	sctR	0.97989	0.974971	0.614425	4.73489e-06	0.579332	6.71793e-06
	gene786	CTL0751	0.748453	0.111036	1.87491	5.66906e-07	1.72513	0.00691163			gene864	sctT	0.915139	0.712384	0.6483	0.000319299	0.621191	0.000805877
	gene797	lplA2	1.19501	0.279252	1.98087	1.29636e-12	1.36886	0.0217215			gene869	CTL0832	0.994976	0.89735	0.549511	1.436e-07	0.683439	0.024301
	gene801	CTL0765	0.767551	0.0779222	1.36782	0.000928906	1.35276	0.0260822			gene885	trpS	0.834239	0.23419	0.53435	3.4783e-12	0.665459	0.00451698
	gene851	dacC	1.2591	0.112628	1.65185	1.00449e-08	1.53526	0.000428228			gene896	exbB	0.893056	0.609145	0.477834	1.07918e-11	0.741245	0.0348996
											gene897	CTL0861	1.04086	0.991235	0.396105	1.436e-07	0.556987	0.00968141
											gene900	pal	0.848412	0.326859	0.690869	2.26866e-05	0.594817	2.49334e-06
											gene923	CTL0885	0.87146	0.469188	0.492663	8.2741e-13	0.688409	0.00181385
											gene930	CTL0891	0.777863	0.0726645	0.564894	2.19466e-10	0.635543	6.82888e-05
