# Supplementary material for: Identification of a GrgA-Euo-HrcA Transcriptional Regulatory Network in Chlamydia
Source: mSystems. 2021 Aug 3;6(4):e00738-21. doi: 10.1128/mSystems.00738-21 (PMC8409740; doi:10.1128/mSystems.00738-21)
Supplement: DATA SET S5 [file msystems.00738-21-sd005.xlsx]

## Sheet: A. GrgA-0.5h
Functional classification	id	Gene name	Function	baseMean	baseMean1_RS6_GrgA_NI	baseMean2_RS6_GrgA_IND30m	FC_2over1	log2FC_2over1	pval	padj	Increased/Decreased
Transcription	gene679	hrcA	Heat-inducible transcription repressor	962.408	997.826	926.99	0.92901	-0.106234	0.373854	0.685759	Increased
	gene737	euo	Transcriptional regulator	2006.55	1721.14	2291.95	1.33164	0.413208	5.89e-15	6.85e-13	Increased
Post-translation	gene562	lplA	Lipoate-protein ligase A	199.45	159.532	239.369	1.50045	0.585393	1.44e-06	3.11e-05	Increased
	gene680	grpE	HSP-70 Cofactor	1055.33	1172.02	938.628	0.800861	-0.320377	2.49e-05	0.000399568	Increased
	gene681	dnaK	Chaperone protein	8715.25	9719.57	7710.92	0.793339	-0.33399	3.22e-05	0.000490517	Increased
AA metabolism	gene440	trpB	Tryptophan synthase beta chain	434.286	533.076	335.496	0.629359	-0.668044	1.14e-13	9.64e-12	Decreased
	gene441	trpA	Tryptophan synthase alpha chain	367.808	435.323	300.292	0.689814	-0.535721	1.25237e-08	5.06392e-07	Decreased
	gene645	dapA	Dihydrodipicolinate synthase/N-acetylneuraminate lyase	4635.84	5500.38	3771.31	0.685646	-0.544464	2.39419e-32	7.42199e-30	Decreased
	gene651	aroL	Shikimate kinase	177.505	162.979	192.032	1.17826	0.23666	0.0827047	0.271786	Increased
	gene652	aroC	Chorismate synthase	207.632	185.728	229.536	1.23587	0.305528	0.0139343	0.0708139	Increased
	gene653	aroB	Dihydrodipicolinate reductase	114.217	117.587	110.847	0.942684	-0.0851541	0.909425	0.976634	Increased
	gene654	aroDE	Bifunctional 3-dehydroquinate dehydratase/shikimate dehydrogenase	162.168	171.804	152.532	0.887827	-0.171649	0.280017	0.577419	Increased
Cell envelope(& precursor)	gene268	pmpI	Outer membrane protein	6742.03	5079.32	8404.75	1.6547	0.726569	8.17e-63	3.8e-60	Increased
	gene546	murE	UDP-N-acetylmuramoyl-L-alanyl-D-glutamate--2,6-diaminopimelate ligase	3048.52	2736.13	3360.92	1.22835	0.296719	3.53e-10	1.93e-08	Increased
	gene698	pmpA	Outer membrane protein	830.883	984.955	676.811	0.68715	-0.541304	1.33746e-14	1.38204e-12	Decreased
Lipid metabolism	gene561	CTL0536	Phospholipase D	376.705	341.502	411.907	1.20616	0.270424	0.00521414	0.0325446	Increased
Secreted proteins	gene912	CTL0874	Virulence protein CADD	8779.41	10082.1	7476.7	0.74158	-0.431326	2.83682e-24	5.27648e-22	Decreased
	gene925	ctl0887	Member of chlamydial outer membrane complex	11408.8	13857.6	8960.04	0.646578	-0.629104	5.25e-27	1.22e-24	Decreased
Transport/binding proteins	gene64	dppD	ABC transport protein_ ATPase component	2573.39	3042.22	2104.56	0.691784	-0.531606	4.95487e-14	4.60802e-12	Decreased
Unkown function	gene449	CTL0431	Hypothetical protein	147.914	173.582	122.247	0.70426	-0.50582	0.00118702	0.0091234	Decreased
	gene794	CTL0758	Hypothetical protein	2.57499	1.45271	3.69726	2.54508	1.34771	0.3118	0.619602	Increased

## Sheet: B. GrgA-1h
Functional classification	id	Gene name	Function	baseMean	baseMean1_RS6_GrgA_NI	baseMean2_RS6_GrgA_IND1h	FC_2over1	log2FC_2over1	pval	padj	Increased/Decreased
tRNAs	gene25	tRNA-Arg	CTL_t03	86.5664	109.058	64.0745	0.587526	-0.767275	0.00176243	0.00715746	Decreased
	gene49	tRNA-Glu	CTL_t10	598.952	689.938	507.966	0.736249	-0.441734	0.000360795	0.00175675	Decreased
	gene54	tRNA-Gly	CTL_t11	128.671	152.077	105.264	0.692175	-0.530791	0.000751762	0.00334516	Decreased
	gene82	tRNA-Gly	CTL_t12	183.388	224.798	141.979	0.631585	-0.662951	0.00269085	0.0103838	Decreased
	gene139	tRNA-Cys	CTL_t08	61.6846	73.2969	50.0723	0.683143	-0.549741	0.00953513	0.0304731	Decreased
	gene184	tRNA-Gln	CTL_t09	324.618	430.331	218.904	0.508687	-0.975151	3.66584e-06	3.06686e-05	Decreased
	gene227	tRNA-Ser	CTL_t27	407.83	520.371	295.289	0.567458	-0.817414	3.51328e-08	4.80493e-07	Decreased
	gene256	tRNA-Leu	CTL_t15	89.0176	108.594	69.4409	0.639452	-0.645091	0.000293309	0.00149878	Decreased
	gene413	tRNA-Thr	CTL_t32	137.44	172.952	101.928	0.589346	-0.762814	9.278e-05	0.00055752	Decreased
	gene414	tRNA-Tyr	CTL_t35	5227.26	6239.13	4215.39	0.675638	-0.565678	0.000462063	0.00219244	Decreased
	gene451	tRNA-Ile	CTL_t14	199.948	234.525	165.372	0.705134	-0.504031	0.000104384	0.000602964	Decreased
	gene452	tRNA-Ala	CTL_t02	64.0988	85.8856	42.3121	0.492657	-1.02135	0.00115113	0.0049793	Decreased
	gene480	tRNA-Met	CTL_t22	300.321	346.468	254.174	0.733614	-0.446906	3.66417e-05	0.000243405	Decreased
	gene497	tRNA-Val	CTL_t37	71.3499	92.445	50.2547	0.543618	-0.879335	0.00134492	0.0057113	Decreased
	gene599	tRNA-Trp	CTL_t34	166.574	197.32	135.829	0.688371	-0.538743	8.66179e-05	0.000526501	Decreased
	gene640	tRNA-Ser	CTL_t28	531.374	661.452	401.296	0.606689	-0.720971	0.0014471	0.00603499	Decreased
	gene701	tRNA-Ser	CTL_t29	643.128	827.624	458.631	0.554154	-0.851641	1.90885e-07	2.21904e-06	Decreased
	gene758	tRNA-Leu3	CTL_t16	437.281	513.574	360.988	0.702894	-0.508621	2.34895e-05	0.00016804	Decreased
	gene766	tRNA-Leu	CTL_t18	105.851	138.678	73.0241	0.526575	-0.92529	1.49188e-05	0.000111891	Decreased
	gene793	tRNA-Ser	CTL_t30	567.551	729.511	405.59	0.555975	-0.846908	3.01297e-05	0.00020756	Decreased
	gene802	tRNA-Leu	CTL_t19	970.281	1168.93	771.63	0.660115	-0.599211	0.000160072	0.000886112	Decreased
	gene838	tRNA-Leu	CTL_t17	422.998	556.42	289.575	0.520425	-0.942239	9.292e-05	0.00055752	Decreased
	gene935	tRNA-Pro	CTL_t25	76.2203	88.7411	63.6995	0.717813	-0.47832	0.0124825	0.0371267	Decreased
Unkown function	gene14	CTL0014	Conserved hypothetical protein	767.837	655.989	879.685	1.341	0.423314	3.73405e-07	3.94621e-06	Increased
	gene112	CTL0105	Conserved hyporthetical protein	1133.22	920.313	1346.12	1.46267	0.548608	2.1006e-12	6.51185e-11	Increased
	gene147	CTL0132	UPF0109-containing putative RNA-binding protein	2186.22	2595.2	1777.24	0.684821	-0.546202	6.03292e-10	1.19375e-08	Decreased
	gene152	CTL0137	Conserved hypothetical protein	4393.43	3517.81	5269.04	1.49782	0.582861	2.21881e-07	2.51646e-06	Increased
	gene164	CTL0149	Hypothetical protein	244.653	287.555	201.751	0.701608	-0.511263	2.4253e-05	0.000170873	Decreased
	gene196	CTL0178	Hypothetical protein	335.797	281.387	390.206	1.38672	0.471681	0.000302125	0.00153539	Increased
	gene208	CTL0191	Hypothetical protein	2128.74	2499.67	1757.82	0.703222	-0.507949	5.59288e-08	7.43054e-07	Decreased
	gene257	CTL0238b	Hypothetical protein	394.753	326.265	463.241	1.41983	0.50572	0.000727839	0.00325428	Increased
	gene259	CTL0244	Conserved hypothetical protein	511.098	424.3	597.896	1.40913	0.494807	1.34676e-07	1.62661e-06	Increased
	gene270	CTL0256	Hypothetical protein	1242.86	1465.71	1020.01	0.695915	-0.523016	2.88049e-09	5.05444e-08	Decreased
	gene352	ltuB	Late transcription unit B protein	52.3818	41.3322	63.4314	1.53467	0.617931	0.0106415	0.0331894	Increased
	gene406	CTL0390	Hypothetical protein	616.988	527	706.977	1.34151	0.423861	1.59078e-06	1.49437e-05	Increased
	gene498	CTL0474	Hypothetical protein	82.876	69.1441	96.6079	1.3972	0.482535	0.00960345	0.0305863	Increased
	gene526	CTL0500A	Hypothetical protein	218.563	261.966	175.16	0.668634	-0.580711	2.38291e-06	2.13087e-05	Decreased
	gene532	CTL0507	Hypothetical protein	221.982	258.704	185.259	0.716104	-0.481758	8.16769e-05	0.000499734	Decreased
	gene586	CTL0561	Conserved hypothetical protein	477.655	378.47	576.841	1.52414	0.607993	1.72435e-10	3.91133e-09	Increased
	gene617	CTL0589	Hypothetical protein	159.184	193.357	125.012	0.646533	-0.629205	1.3167e-05	9.95553e-05	Decreased
	gene620	CTL0592	Hypothetical protein	101.146	117.629	84.6627	0.719742	-0.474449	0.00514528	0.0178549	Decreased
	gene661	ltuA	Late transcription unit A protein	364.941	299.726	430.156	1.43516	0.521214	3.48963e-07	3.7303e-06	Increased
	gene667	CTL0638	Hypothetical protein	79.5682	66.1318	93.0047	1.40635	0.491961	0.0137455	0.0400732	Increased
	gene673	CTL0644	Hypothetical protein	260.436	308.123	212.748	0.690466	-0.534357	3.52277e-05	0.000237404	Decreased
	gene777	CTL0742	Hypothetical protein	174.662	204.57	144.754	0.707599	-0.498996	0.000306984	0.0015516	Decreased
	gene865	CTL0828	Hypothetical protein	1307.4	1074.93	1539.88	1.43254	0.518578	9.23513e-12	2.68396e-10	Increased
	gene866	CTL0829	Hypothetical protein	346.447	294.978	397.917	1.34897	0.431863	9.81738e-05	0.000577859	Increased
	gene884	CTL0847	Conserved hypothetical protein	2003.28	2387.92	1618.63	0.677842	-0.560979	2.82263e-15	2.62505e-13	Decreased
	gene926	CTL0887a	Hypothetical protein	691.217	861.965	520.469	0.603818	-0.727816	2.41694e-08	3.56787e-07	Decreased
	gene934	CTL0895	Conserved hypothetical protein	263.3	312.015	214.584	0.687736	-0.540073	2.68489e-06	2.35561e-05	Decreased
AA metabolism	gene440	trpB	Tryptophan synthase beta chain	436.136	579.785	292.487	0.504474	-0.987148	8.78711e-23	1.6344e-20	Decreased
	gene441	trpA	Tryptophan synthase alpha chain	367.504	473.473	261.534	0.552374	-0.856284	5.21296e-16	5.38672e-14	Decreased
	gene645	dapA	Dihydrodipicolinate synthase/N-acetylneuraminate lyase	5050.25	5981.49	4119.01	0.688626	-0.538207	2.11911e-13	8.56858e-12	Decreased
	gene646	lysC	Aspartokinases	5308.98	6244.58	4373.39	0.700349	-0.513854	2.25681e-14	1.39922e-12	Decreased
	gene647	asd	Aspartate-semialdehyde dehydrogenase	1978.8	1568.51	2389.08	1.52315	0.607057	1.28821e-13	5.44563e-12	Increased
	gene651	aroL	Shikimate kinase	243.368	177.272	309.464	1.7457	0.803809	4.72647e-10	9.55569e-09	Increased
	gene652	aroC	Chorismate synthase	308.747	201.99	415.504	2.05705	1.04058	5.34207e-05	0.000345009	Increased
	gene653	aroB	Dihydrodipicolinate reductase	153.933	127.92	179.947	1.40671	0.492329	0.00450926	0.0162543	Increased
	gene874	pepP	Xaa-Pro aminopeptidase	584.665	676.488	492.843	0.728532	-0.456936	2.82281e-07	3.12525e-06	Decreased
Replication, recombination and repair	gene11	topA	DNA topoisomerase I	1298.91	1114.71	1483.11	1.33049	0.411954	7.89884e-08	9.92692e-07	Increased
	gene18	recA	RecA/RadA recombinase	2605.71	3001.76	2209.66	0.736121	-0.441985	6.40777e-09	1.06415e-07	Decreased
	gene156	ppa	Inorganic pyrophosphatase	876.71	1002.86	750.557	0.748414	-0.418091	0.0013648	0.0057694	Decreased
	gene462	gyrB	DNA gyrase subunit B	4844.73	3834.01	5855.46	1.52724	0.610926	2.7174e-05	0.000188596	Increased
	gene492	surE	Predicted acid phosphatase	448.719	518.778	378.661	0.729909	-0.454211	3.61244e-06	3.05416e-05	Decreased
	gene544	ihfA	Integration host factor alpha-subunit	2153.35	1710.46	2596.24	1.51786	0.602038	6.24617e-11	1.52867e-09	Increased
	gene752	CTL0720	DNA topoisomerase I/SWI domain fusion protein	2081.88	2513.28	1650.47	0.656701	-0.606692	7.46388e-14	3.4707e-12	Decreased
	gene795	dnaB	Replicative DNA helicase	833.209	616.809	1049.61	1.70168	0.766956	5.4721e-07	5.59237e-06	Increased
Transcription	gene679	hrcA	Heat-inducible transcription repressor	1405.92	1085.09	1726.74	1.59133	0.670235	0.0014031	0.00590445	Increased
	gene737	euo	Transcriptional regulator	3237.19	1871.77	4602.61	2.45896	1.29805	3.69342e-06	3.06686e-05	Increased
	gene911	rpoN	RNA polymerase sigma-54 factor	228.972	275.67	182.273	0.661202	-0.596838	1.77642e-06	1.61968e-05	Decreased
Translation	gene135	efp	Translation elongation factor P (EF-P)/translation initiation factor 5A (eIF-5A)	1175.24	1378.33	972.149	0.70531	-0.503671	4.49507e-11	1.12984e-09	Decreased
	gene153	CTL0138	Ribosome silencing factor	1603.65	1363.84	1843.46	1.35167	0.434742	6.82489e-05	0.000423143	Increased
	gene231	tilS	tRNA(Ile)-lysidine synthase	395.212	303.982	486.442	1.60023	0.678279	1.5454e-11	4.22713e-10	Increased
	gene365	truB	tRNA pseudouridine synthase B	1620.18	1366.08	1874.29	1.37202	0.456301	4.41186e-06	3.59915e-05	Increased
	gene369	rpsA	Ribosomal protein S1	11997.6	13968.4	10026.7	0.717811	-0.478324	4.83679e-14	2.49901e-12	Decreased
	gene408	CTL0392	Threonylcarbamoyl-AMP synthase	397.637	324.253	471.022	1.45264	0.538675	6.829e-06	5.52258e-05	Increased
	gene423	rpmG	LSU ribosomal protein L33P	530.439	431.935	628.943	1.45611	0.542116	0.00490887	0.0172961	Increased
	gene843	hisS	Histidyl-tRNA synthetase	1446.56	1184.82	1708.31	1.44184	0.527911	1.37626e-12	4.41351e-11	Increased
	gene881	thrS	Threonyl-tRNA synthetase	2738.77	2240.51	3237.03	1.44477	0.53084	1.8191e-14	1.30136e-12	Increased
	gene885	trpS	Tryptophanyl-tRNA synthetase	3329.94	4032.17	2627.7	0.651684	-0.617756	3.35216e-14	1.83383e-12	Decreased
	gene919	rpsT	30S ribosomal protein S20	3257.8	2506.9	4008.7	1.59907	0.677233	1.18495e-12	4.23848e-11	Increased
Post-translation	gene562	lplA	Lipoate-protein ligase A	236.748	173.519	299.977	1.72878	0.789758	1.04499e-10	2.4919e-09	Increased
Transport/binding proteins	gene64	dppD	ABC transport protein_ ATPase component	2804.16	3308.55	2299.76	0.695096	-0.524715	4.19072e-09	7.21734e-08	Decreased
	gene111	dagA	Na(+)-linked D-alanine glycine permease	1256.82	969.679	1543.97	1.59225	0.671063	2.46236e-08	3.57812e-07	Increased
	gene183	glgA	Glycogen synthase	384.758	451.247	318.269	0.70531	-0.503671	0.000107152	0.000611358	Decreased
	gene340	CTL0324	ABC transport protein_ ATP-binding component	1885.04	1556.86	2213.22	1.42159	0.50751	1.31258e-12	4.41351e-11	Increased
	gene341	CTL0325	ABC transporter permease	1824.46	1465.7	2183.23	1.48954	0.574871	5.17266e-15	4.00881e-13	Increased
	gene466	mgtE	Magnesium transport protein	1421.62	1120.35	1722.89	1.53781	0.620877	3.17935e-05	0.000215824	Increased
	gene559	gcsH	Glycine cleavage system protein H	325.752	385.747	265.758	0.688944	-0.537542	5.50597e-05	0.000353141	Decreased
	gene687	gltT	Sodium:dicarboxylate symport protein	1231.01	996.405	1465.62	1.47091	0.556705	2.91892e-06	2.53701e-05	Increased
	gene695	CTL0666	Sodium/alanine symporter	994.474	806.72	1182.23	1.46547	0.551367	2.28137e-10	4.93412e-09	Increased
	gene774	oppB2	Oligopeptide transport system membrane permease	1859.41	1408.81	2310.01	1.6397	0.713428	2.34533e-10	4.95718e-09	Increased
	gene775	oppA4	Oligopeptide transport system_ binding protein	4427.03	3368.57	5485.49	1.62844	0.703487	2.17603e-26	5.05928e-24	Increased
	gene913	CTL0875	Gamma-glutamyl ligase	2305.06	2670.61	1939.5	0.726238	-0.461485	3.09362e-11	8.22018e-10	Decreased
Energy metabolism	gene522	pdhA	Pyruvate dehydrogenase E1 component alpha subunit	1089.82	876.527	1303.12	1.48669	0.5721	2.87459e-13	1.11391e-11	Increased
	gene555	nqrB	Na(+)-translocating NADH-quinone reductase subunit B	2288.54	1953.89	2623.19	1.34255	0.424975	1.138e-09	2.12684e-08	Increased
	gene556	nqrC	Na(+)-translocating NADH-quinone reductase subunit C	585.311	462.744	707.878	1.52974	0.613286	3.26971e-08	4.53855e-07	Increased
	gene887	eno	Enolase	2083.74	2397.68	1769.8	0.73813	-0.438053	2.57596e-09	4.69733e-08	Decreased
Cell envelope(& precursor)	gene56	pbpB	Penicillin-binding protein	1075.07	832.104	1318.03	1.58397	0.663549	1.14346e-09	2.12684e-08	Increased
	gene268	pmpI	Polymorphic outer membrane protein	8915.87	5523.48	12308.3	2.22835	1.15598	1.33148e-70	6.19137e-68	Increased
	gene518	CTL0493	Outer membrane protein (variable surface antigen)	5107.73	4177.71	6037.74	1.44523	0.531296	2.06728e-14	1.37326e-12	Increased
	gene528	oxaA	Inner membrane protein	4466.66	3763.1	5170.22	1.37393	0.458304	3.02236e-12	9.06709e-11	Increased
	gene545	amiA	N-acetylmuramoyl-L-alanine amidase	1529.21	1284.93	1773.49	1.38022	0.464902	2.02828e-10	4.49118e-09	Increased
	gene546	murE	UDP-N-acetylmuramoyl-L-alanyl-D-glutamate--2,6-diaminopimelate ligase	3658.74	2975.64	4341.83	1.45913	0.545105	3.56243e-16	4.14133e-14	Increased
	gene688	lpxK	Tetraacyldisaccharide 4'-kinase	2955.62	2400.42	3510.82	1.46259	0.548522	1.66656e-06	1.5499e-05	Increased
	gene698	pmpA	Outer membrane protein	911.14	1071.1	751.182	0.70132	-0.511856	3.97437e-10	8.21369e-09	Decreased
	gene700	pmpC	Polymorphic outer membrane protein	20459.4	16622.4	24296.3	1.46166	0.547605	1.63622e-18	2.52984e-16	Increased
Secreted proteins	gene260	glgB	1,4-alpha-glucan branching protein	2993.04	2562.17	3423.91	1.33633	0.418278	8.9094e-10	1.7262e-08	Increased
	gene488	CTL0466	Inclusion membrane protein	421.224	345.443	497.004	1.43874	0.52481	3.15462e-07	3.45153e-06	Increased
	gene912	CTL0874	virulence protein CADD	8105.54	10964	5247.03	0.478567	-1.06321	1.90418e-18	2.52984e-16	Decreased
	gene924	CTL0886	Chpln 76kDa-like protein	217.975	182.378	253.572	1.39036	0.475462	0.000100814	0.000589667	Increased
	gene925	CTL0887	Member of chlamydial outer membrane complex	11457.5	15069.1	7845.97	0.520668	-0.941565	4.44069e-36	1.37662e-33	Decreased
Secretion systems	gene121	yajC	Preprotein translocase	822.132	1000.86	643.404	0.642851	-0.637444	2.65192e-14	1.54143e-12	Decreased
	gene314	CTL0299	Putative type III secretion system chaperone	4739.08	5576.01	3902.14	0.69981	-0.514965	3.35572e-13	1.24833e-11	Decreased
	gene332	flhA	Type III secretion system protein	72.7183	57.2833	88.1532	1.5389	0.621898	0.00228635	0.00900977	Increased
	gene425	CTL0407	Lipoprotein release ATP-binding component	3808.12	5049.67	2566.57	0.508264	-0.976351	2.75524e-08	3.94211e-07	Decreased
	gene739	secF	Protein translocase (secFG fusion protein)	5755.16	4749.33	6761	1.42357	0.509513	4.47549e-15	3.78382e-13	Increased
	gene859	sctJ	Type III secretion system protein_ membrane component	2135.25	1793.29	2477.22	1.38139	0.466117	4.39962e-11	1.12984e-09	Increased
	gene870	gspF	Type II secretion system protein F	452.633	377.843	527.424	1.39588	0.481177	5.31141e-07	5.48846e-06	Increased
	gene872	gspD	General secretion pathway protein D	1163.26	987.072	1339.44	1.35699	0.440406	6.3455e-09	1.06415e-07	Increased
cellular processes	gene84	mreB	Cell shape determining protein	1516.42	1296.2	1736.63	1.33978	0.422001	1.17274e-08	1.88043e-07	Increased
	gene882	minD	Chromosome partitioning ATPase (ParA family)	875.205	739.266	1011.14	1.36777	0.451824	3.24637e-08	4.53855e-07	Increased
Lipid metabolism	gene160	aas	2-acylglycerophosphoethanolamine acyltransferase	2360.58	1827.51	2893.66	1.58339	0.663017	3.19267e-07	3.45253e-06	Increased
	gene251	ispH	4-hydroxy-3-methylbut-2-enyl diphosphate reductase	7754.69	9445.2	6064.18	0.642038	-0.639269	1.7047e-10	3.91133e-09	Decreased
	gene375	fabI	Enoyl-acyl-carrier protein reductase	1277.82	1557.32	998.31	0.641042	-0.641509	1.35204e-12	4.41351e-11	Decreased
	gene742	uppS	Isoprenyl transferase	882.157	695.312	1069	1.53744	0.620533	1.08121e-11	3.04704e-10	Increased
	gene834	CTL0797	Acyl-CoA hydrolase	529.647	452.61	606.684	1.34041	0.422678	0.000189779	0.00100281	Increased
Nucleotide metabolism	gene216	nrdA	Ribonucleoside-diphosphate reductase alpha chain	3915.96	3245.23	4586.69	1.41336	0.499132	7.35986e-14	3.4707e-12	Increased
	gene798	ndk	Nucleoside diphosphate kinase	39613.5	48574.3	30652.7	0.631048	-0.664179	9.50087e-07	9.30085e-06	Decreased
plasmid encoded genes	CAP09063	pL2-01	pGP7-D	3235.49	2600.07	3870.92	1.48878	0.574127	1.11105e-13	4.92037e-12	Increased
ncRNA	gene684	CTL655a	ncRNA	51921.9	60037	43806.7	0.729662	-0.454701	0.000508583	0.0023768	Decreased

## Sheet: C. GrgA-4h_Euo-4h_HrcA-4h
				GrgA								EUO								HrcA
Functional classification	id	Name	Fuction	baseMean	baseMean1_RS3_GrgA_NI	baseMean2_RS3_GrgA_IND12-16hpi	FC_2over1	log2FC_2over1	pval	padj	Increased/Decreased	baseMean	baseMean1_RS7_Euo_NI	baseMean2_RS7_Euo_IND12-16hpi	FC_2over1	log2FC_2over1	pval	padj	Increased/Decreased/NC*	baseMean	baseMean1_RS8_HrcA_NI	baseMean2_RS8_HrcA_IND12-16hpi	FC_2over1	log2FC_2over1	pval	padj	Increased/Decreased/NC*
tRNAs	gene25	tRNA-Arg	CTL_t03	198.688	249.596	147.78	0.592078	-0.756141	0.00123498	0.00961043	Decreased	246.573	225.92	267.226	1.18283	0.242246	0.156714	0.208728	NC	91.8307	101.934	81.727	0.801761	-0.318756	0.223306	0.376627	NC
	gene45	tRNA-Thr2	CTL_t31	1956.67	2429.13	1484.22	0.611011	-0.710729	2.73539e-06	5.65922e-05	Decreased	2013.66	2119.56	1907.76	0.900075	-0.151883	0.201351	0.259359	NC	1104.72	1140.43	1069.02	0.937385	-0.0932871	0.53428	0.666776	NC
	gene48	tRNA-Lys	CTL_t20	577.243	722.742	431.744	0.59737	-0.743303	1.68622e-05	0.000280335	Decreased	694.133	653.964	734.301	1.12285	0.167159	0.247153	0.308537	NC	298.253	328.537	267.968	0.81564	-0.293996	0.103939	0.214562	NC
	gene49	tRNA-Glu	CTL_t10	1503.71	1860.85	1146.58	0.616157	-0.698631	3.37483e-06	6.68504e-05	Decreased	681.74	786.2	577.281	0.734267	-0.445623	0.00133996	0.00273881	Decreased	439.06	515.179	362.942	0.704496	-0.505337	0.00209063	0.0100329	Decreased
	gene54	tRNA-Gly	CTL_t11	405.515	523.329	287.701	0.549752	-0.863147	2.65352e-06	5.65366e-05	Decreased	306.374	314.773	297.976	0.946638	-0.0791154	0.761919	0.811666	NC	168.817	157.758	179.875	1.14019	0.189273	0.412002	0.5691	NC
	gene82	tRNA-Gly	CTL_t12	346.212	446.414	246.009	0.551079	-0.859668	2.4909e-06	5.5215e-05	Decreased	294.15	252.653	335.646	1.32849	0.409783	0.0179223	0.0296207	NC	142.958	133.423	152.492	1.14292	0.192725	0.334828	0.493236	NC
	gene139	tRNA-Cys	CTL_t08	240.697	324.99	156.405	0.48126	-1.05511	6.17837e-07	1.74305e-05	Decreased	116.824	85.8553	147.793	1.72142	0.783596	0.000689102	0.00148006	Increased	50.0908	46.3626	53.8189	1.16082	0.21515	0.451703	0.597167	NC
	gene184	tRNA-Gln	CTL_t09	609.796	836.632	382.96	0.45774	-1.1274	1.112e-11	1.03527e-09	Decreased	603.021	609.927	596.114	0.977353	-0.0330482	0.911928	0.937119	NC	208.591	202.964	214.218	1.05545	0.0778577	0.719755	0.824637	NC
	gene227	tRNA-Ser3	CTL_t27	728.693	936.036	521.35	0.556976	-0.844314	3.54197e-07	1.09919e-05	Decreased	562.817	572.429	553.205	0.966417	-0.0492819	0.711876	0.766256	NC	314.567	287.664	341.469	1.18704	0.247368	0.116654	0.235075	NC
	gene256	tRNA-Leu	CTL_t15	345.357	408.141	282.574	0.692345	-0.530436	0.00361	0.0231787	Decreased	213.069	163.198	262.939	1.61117	0.688108	0.000389983	0.000891117	Increased	81.6263	64.3914	98.8612	1.53532	0.618537	0.0307956	0.0833449	NC
	gene307	tRNA-Asn	CTL_t06	843.126	1115.31	570.944	0.511916	-0.96602	1.70665e-09	9.30776e-08	Decreased	748.107	778.188	718.026	0.922689	-0.116084	0.436079	0.503168	NC	389.792	406.951	372.632	0.915667	-0.127104	0.560017	0.692398	NC
	gene413	tRNA-Thr	CTL_t32	420.539	571.633	269.445	0.47136	-1.0851	9.03395e-10	5.25663e-08	Decreased	182.758	168.888	196.628	1.16425	0.219403	0.315521	0.380097	NC	91.7123	89.4963	93.9282	1.04952	0.0697291	0.86134	0.922794	NC
	gene414	tRNA-Tyr	CTL_t35	8826.9	11042.8	6611.02	0.598673	-0.74016	4.90457e-07	1.47295e-05	Decreased	5686.19	6283.11	5089.28	0.809994	-0.304018	0.0173726	0.028851	NC	3095.07	2569	3621.15	1.40956	0.495241	0.000413649	0.00245291	Increased
	gene451	tRNA-Ile	CTL_t14	417.466	516.372	318.561	0.616921	-0.696842	7.55312e-05	0.000925257	Decreased	422.283	419.405	425.162	1.01373	0.0196712	0.88737	0.920016	NC	218.283	206.447	230.119	1.11466	0.15661	0.449564	0.596912	NC
	gene452	tRNA-Ala2	CTL_t02	180.846	242.902	118.789	0.489042	-1.03197	1.59334e-05	0.00026971	Decreased	74.5508	91.0456	58.056	0.637659	-0.649144	0.0149118	0.0251231	Decreased	41.7922	31.7125	51.872	1.63569	0.709903	0.0315959	0.0847716	NC
	gene480	tRNA-Met	CTL_t22	574.971	697.64	452.302	0.64833	-0.625199	0.000164061	0.00184025	Decreased	882.048	608.673	1155.42	1.89826	0.924681	1.00494e-11	5.10707e-11	Increased	327.156	295.015	359.298	1.2179	0.284395	0.104782	0.214873	NC
	gene496	tRNA-Asp	CTL_t07	1344.08	1693.72	994.45	0.587141	-0.768222	1.32292e-06	3.3305e-05	Decreased	1445.72	1772.49	1118.96	0.631293	-0.663619	8.05905e-08	2.98602e-07	Decreased	1005	1001.21	1008.78	1.00756	0.0108721	0.897991	0.947879	NC
	gene497	tRNA-Val	CTL_t37	234.758	304.966	164.55	0.539568	-0.890122	1.18169e-05	0.000203732	Decreased	89.2568	124.746	53.7673	0.431013	-1.2142	4.07041e-06	1.2172e-05	Decreased	50.204	48.4107	51.9973	1.07409	0.103109	0.768362	0.860824	NC
	gene599	tRNA-Trp	CTL_t34	413.833	481.984	345.682	0.717206	-0.479541	0.00589887	0.0345399	Decreased	430.431	387.063	473.798	1.22409	0.291705	0.0701124	0.101249	NC	209.718	219.766	199.669	0.908553	-0.138358	0.445344	0.596168	NC
	gene601	tRNA-Thr	CTL_t33	1260.77	1486.89	1034.65	0.69585	-0.523151	0.000802655	0.00704974	Decreased	1307	1058.01	1555.99	1.47068	0.556483	9.69189e-06	2.75641e-05	Increased	596.537	579.524	613.551	1.05871	0.0823138	0.663251	0.78131	NC
	gene640	tRNA-Ser4	CTL_t28	653.588	830.342	476.833	0.574262	-0.800219	2.44339e-06	5.5215e-05	Decreased	399.082	496.189	301.974	0.608587	-0.716464	2.25273e-05	6.21674e-05	Decreased	296.146	263.1	329.193	1.25121	0.32332	0.055946	0.130869	NC
	gene701	tRNA-Ser	CTL_t29	1361.7	1773.24	950.169	0.535838	-0.900132	8.481e-09	4.15569e-07	Decreased	886.938	1078.1	695.772	0.645366	-0.63181	2.38501e-06	7.36898e-06	Decreased	462.887	471.483	454.29	0.963534	-0.0535922	0.842108	0.912692	NC
	gene708	tRNA-Phe	CTL_t24	178.91	245.835	111.985	0.455529	-1.13438	4.46822e-06	8.31982e-05	Decreased	178.232	195.1	161.364	0.827087	-0.273889	0.247162	0.308537	NC	87.8353	93.8809	81.7896	0.871206	-0.198914	0.433488	0.588727	NC
	gene758	tRNA-Leu3	CTL_t16	1266.53	1607.81	925.25	0.575471	-0.797184	3.14313e-07	1.00905e-05	Decreased	846.599	749.469	943.728	1.2592	0.332502	0.0150473	0.0253056	NC	405.61	405.109	406.112	1.00248	0.00356828	0.932875	0.965659	NC
	gene766	tRNA-Leu5	CTL_t18	320.546	421.053	220.038	0.522591	-0.936245	6.16231e-07	1.74305e-05	Decreased	231.464	231.471	231.456	0.999935	-9.38724e-05	0.915817	0.940077	NC	94.82	92.7884	96.8516	1.04379	0.0618324	0.845153	0.913125	NC
	gene793	tRNA-Ser2	CTL_t30	893.054	1225.75	560.355	0.457152	-1.12925	6.66927e-12	6.89899e-10	Decreased	594.468	724.942	463.993	0.640042	-0.643762	2.11933e-05	5.86601e-05	Decreased	367.971	313.597	422.345	1.34678	0.429509	0.00800748	0.0295832	Increased
	gene802	tRNA-Leu2	CTL_t19	2084.3	2738.95	1429.64	0.521966	-0.937972	7.79464e-10	4.83788e-08	Decreased	1168.72	1298.87	1038.58	0.7996	-0.32265	0.0112316	0.0194514	NC	636.045	623.532	648.557	1.04013	0.0567701	0.727197	0.828697	NC
	gene838	tRNA-Leu	CTL_t17	1574.79	2149.76	999.81	0.465079	-1.10445	3.82985e-13	4.45699e-11	Decreased	336.962	307.535	366.389	1.19138	0.252628	0.134127	0.181306	NC	112.507	113.482	111.532	0.982816	-0.0250067	0.989392	1	NC
Unkown function	gene14	CTL0014	Conserved hypothetical protein	2053.65	1703.38	2403.92	1.41126	0.496986	0.00111156	0.00899877	Increased	1491.97	1821.97	1161.96	0.63775	-0.648936	2.11601e-07	7.51101e-07	Decreased	922.504	938.962	906.046	0.964944	-0.0514826	0.645181	0.768112	NC
	gene40	CTL0039	Hypothetical protein	966.187	819.131	1113.24	1.35905	0.442601	0.00637137	0.0370734	Increased	955.583	1139.61	771.551	0.677028	-0.562713	3.26723e-05	8.75655e-05	Decreased	795.084	673.311	916.857	1.36171	0.445424	0.00153568	0.00764558	Increased
	gene112	CTL0105	Conserved hyporthetical protein	1967.38	1544.41	2390.35	1.54775	0.630169	5.09987e-05	0.000650408	Increased	1754.76	2124.3	1385.21	0.65208	-0.616879	4.34056e-07	1.47865e-06	Decreased	1237.87	1260.04	1215.7	0.964813	-0.0516781	0.704659	0.815967	NC
	gene147	CTL0132	UPF0109-containing putative RNA-binding protein	3450.57	4273.98	2627.16	0.614686	-0.70208	2.33235e-06	5.42855e-05	Decreased	4696.19	7367.45	2024.93	0.274849	-1.86329	7.10171e-46	2.20153e-44	Decreased	3543.07	4545.78	2540.35	0.558837	-0.8395	2.14e-08	4.43e-07	Decreased
	gene152	CTL0137	Conserved hypothetical protein	11159.8	9363.37	12956.3	1.38372	0.468557	0.00197339	0.0142421	Increased	9275.99	9599.96	8952.02	0.932506	-0.100816	0.457329	0.525082	NC	5881.84	5729.74	6033.93	1.05309	0.0746265	0.677502	0.795402	NC
	gene164	CTL0149	Hypothetical protein	312.376	366.281	258.471	0.705663	-0.502948	0.00897816	0.0480383	Decreased	425.087	575.53	274.643	0.477199	-1.06734	6.21363e-11	2.94831e-10	Decreased	321.707	359.803	283.612	0.788244	-0.343285	0.0539359	0.128098	NC
	gene180	CTL0164	Hypothetical protein	3888.54	4546.34	3230.73	0.710622	-0.492846	0.000605366	0.00569289	Decreased	5406.98	5745.62	5068.34	0.882122	-0.180949	0.119696	0.164427	NC	2643.76	3077.96	2209.56	0.717865	-0.478216	0.00141041	0.00723361	Decreased
	gene208	CTL0191	Hypothetical protein	3253.23	3828.43	2678.04	0.699515	-0.515572	0.000282408	0.00282712	Decreased	3540.8	4649.4	2432.19	0.523119	-0.934789	1.55891e-13	9.11817e-13	Decreased	2209.11	2508.95	1909.26	0.760977	-0.394076	0.00615641	0.0242768	NC
	gene240	CTL0221	Hypothetical protein	404.66	476.527	332.793	0.698371	-0.517934	0.00333773	0.0218833	Decreased	489.199	422.843	555.556	1.31386	0.393812	0.010277	0.0178981	NC	285.384	258.991	311.777	1.20381	0.26761	0.155554	0.287915	NC
	gene257	CTL0238b	Hypothetical protein	1578.19	1224.05	1932.33	1.57864	0.65868	2.84103e-05	0.000426612	Increased	2396.28	884.5	3908.05	4.41837	2.14352	6.68284e-64	2.95954e-62	Increased	679.942	464.705	895.179	1.92634	0.945862	4.81e-10	1.24e-08	Increased
	gene270	CTL0256	Hypothetical protein	1726.99	1993.33	1460.64	0.732763	-0.448582	0.00292576	0.0194563	Decreased	1596.02	2949.26	242.79	0.0823226	-3.60257	2.5116e-149	1.16789e-146	Decreased	1547.68	1754.41	1340.96	0.764339	-0.387716	0.00816897	0.0299485	NC
	gene278	CTL0264	DNA-binding protein	441.223	526.317	356.13	0.676645	-0.56353	0.00169868	0.0126253	Decreased	559.695	586.459	532.931	0.908728	-0.13808	0.381084	0.450328	NC	434.618	382.456	486.781	1.27278	0.347981	0.0334871	0.0875744	NC
	gene285	CTL0271	Conserved hypothetical protein	2543.81	2109.22	2978.4	1.41208	0.497826	0.0007964	0.00704974	Increased	4617.17	5081.85	4152.49	0.817122	-0.291377	0.00989813	0.0172707	NC	2960.44	3148.75	2772.12	0.880388	-0.183789	0.289886	0.447568	NC
	gene329	CTL0314	Hypothetical protein	1544.28	1155.58	1932.98	1.67275	0.742219	1.39329e-06	3.41357e-05	Increased	1454.73	1143.93	1765.52	1.54338	0.626089	2.34376e-07	8.28781e-07	Increased	559.836	536.553	583.119	1.08679	0.120072	0.453755	0.598365	NC
	gene352	ltuB	Late transcription unit B protein	105.688	75.1433	136.232	1.81296	0.858348	0.00925186	0.0492199	Increased	81.1347	118.976	43.2937	0.363887	-1.45844	6.9743e-08	2.61536e-07	Decreased	60.7212	65.8769	55.5656	0.843476	-0.245581	0.431949	0.588727	NC
	gene404	CTL0388	Methyltransferase	552.08	653.152	451.007	0.690508	-0.534269	0.00170869	0.0126253	Decreased	971.325	701.73	1240.92	1.76837	0.822421	6.62414e-10	2.94758e-09	Increased	407.157	430.688	383.626	0.890728	-0.166943	0.249616	0.404865	NC
	gene406	CTL0390	Hypothetical protein	1717.59	1467.4	1967.77	1.34099	0.423296	0.00650959	0.0373667	Increased	1584.21	1363.56	1804.85	1.32363	0.404504	0.000796029	0.00169407	NC	739.822	677.185	802.458	1.18499	0.244876	0.094264	0.198153	NC
	gene412	CTL0396	Hypothetical protein	764.478	889.916	639.041	0.718092	-0.47776	0.0038792	0.0247365	Decreased	1279.61	1034.06	1525.16	1.47492	0.560639	8.92692e-06	2.55447e-05	Increased	580.518	627.817	533.219	0.849322	-0.235617	0.14068	0.268035	NC
	gene526	CTL0500A	Hypothetical protein	349.885	432.866	266.904	0.616598	-0.697599	0.000201856	0.00218521	Decreased	468.467	620.924	316.01	0.508935	-0.974447	4.36142e-10	1.98829e-09	Decreased	255.977	326.621	185.333	0.567427	-0.817494	2.04e-05	0.000191886	Decreased
	gene573	CTL0548	Hypothetical protein	1658.6	2026.08	1291.13	0.637253	-0.650063	2.11836e-05	0.000340033	Decreased	2052.78	1318.85	2786.71	2.11298	1.07928	8.36062e-19	6.42593e-18	Increased	887.983	785.983	989.983	1.25955	0.332905	0.0234295	0.0677417	NC
	gene586	CTL0561	Conserved hypothetical protein	985.066	698.526	1271.61	1.82041	0.864267	8.40034e-08	3.12829e-06	Increased	999.233	859.005	1139.46	1.32649	0.407612	0.00220657	0.00435692	NC	504.958	481.047	528.868	1.09941	0.136729	0.337868	0.496927	NC
	gene617	CTL0589	Nucleoid-associated protein	345.109	403.761	286.457	0.709472	-0.495182	0.00706782	0.0395387	Decreased	311.273	376.692	245.854	0.652665	-0.615586	0.000580526	0.00127633	Decreased	221.467	213.786	229.149	1.07186	0.100114	0.605113	0.729782	NC
	gene633	CTL0604	Putative lipoprotein	1127.68	962.469	1292.9	1.34331	0.425797	0.00566182	0.0335742	Increased	1295.58	897.272	1693.88	1.88782	0.916718	1.54942e-13	9.11817e-13	Increased	604.993	529.395	680.591	1.2856	0.362444	0.0230303	0.0670038	NC
	gene639	CTL0610	Hypothetical protein	246.859	196.48	297.239	1.51282	0.597244	0.00535203	0.0323554	Increased	281.694	293.938	269.449	0.916685	-0.125502	0.511496	0.574506	NC	206.499	193.396	219.602	1.1355	0.183334	0.373512	0.534162	NC
	gene673	CTL0644	Hypothetical protein	616.522	735.985	497.059	0.675365	-0.56626	0.000863853	0.00744673	Decreased	1097.5	931.809	1263.18	1.35563	0.438958	0.000653217	0.00141607	Increased	660	586.011	733.99	1.25252	0.324834	0.0247224	0.0706028	NC
	gene710	CTL0679	Hypothetical protein	1740.82	2003.7	1477.94	0.737607	-0.439076	0.00353041	0.0229847	Decreased	2854.34	3153.72	2554.97	0.810145	-0.303749	0.0144971	0.0245132	NC	1300.87	1538.86	1062.89	0.690701	-0.533868	0.000133531	0.000948989	Decreased
	gene894	CTL0858	Hydrolase	570.563	671.861	469.265	0.698455	-0.51776	0.00226372	0.0159661	Decreased	812.125	851.643	772.607	0.907196	-0.140514	0.293474	0.358648	NC	584.037	523.467	644.607	1.23142	0.300321	0.0389922	0.0978483	NC
	gene884	CTL0847	Conserved hypothetical protein	3713.17	4473.85	2952.48	0.659942	-0.59959	4.8539e-05	0.000636477	Decreased	4699.28	6231.14	3167.42	0.508321	-0.976188	2.5885e-14	1.60487e-13	Decreased	3150.8	3827.26	2474.34	0.646504	-0.62927	1.45e-05	0.000147007	Decreased
	gene926	CTL0887a	Hypothetical protein	1231.78	1664.91	798.651	0.479697	-1.0598	4.2006e-11	3.00828e-09	Decreased	1483.29	2574.01	392.576	0.152516	-2.71297	3.11147e-93	5.78733e-91	Decreased	1078.84	1471.22	686.468	0.466598	-1.09975	1.19e-13	4.43e-12	Decreased
	gene934	CTL0895	Conserved hypothetical protein	676.705	831.241	522.168	0.628179	-0.670753	5.76198e-05	0.000724919	Decreased	723.034	948.903	497.166	0.523938	-0.932533	5.7035e-11	2.72013e-10	Decreased	428.013	524.253	331.772	0.632847	-0.660071	3.71e-05	0.000326253	Decreased
AA metabolism	gene441	trpA	Tryptophan synthase alpha chain	728.683	899.693	557.673	0.619848	-0.690014	3.68819e-05	0.000520258	Decreased	1212.89	1132.18	1293.6	1.14257	0.192283	0.141015	0.189515	NC	550.65	699.402	401.899	0.574632	-0.79929	3.53e-07	5.97e-06	Decreased
	gene440	trpB	Tryptophan synthase beta chain	725.163	884.75	565.577	0.639251	-0.645545	0.00010816	0.00125871	Decreased	1401.51	1397.03	1405.99	1.00642	0.00923025	0.996588	0.997027	NC	500.173	690.116	310.231	0.449534	-1.1535	4.83e-13	1.73e-11	Decreased
	gene645	dapA	Dihydrodipicolinate synthase/N-acetylneuraminate lyase	13064.8	15181.6	10947.9	0.721127	-0.471675	0.001365	0.0104165	Decreased	20766.3	17908.7	23624	1.31913	0.399592	0.00542572	0.0099134	NC	8168.47	8597.83	7739.1	0.900123	-0.151806	0.318109	0.479223	NC
	gene646	lysC	Aspartokinase	13897.6	16006.3	11789	0.73652	-0.441203	0.00325472	0.0214904	Decreased	20674.3	16878.7	24469.9	1.44975	0.535802	0.00015135	0.000367508	Increased	8366.6	8793.71	7939.5	0.902861	-0.147424	0.31762	0.479223	NC
	gene647	asd	Aspartate-semialdehyde dehydrogenase	5449.93	4120.58	6779.29	1.64523	0.718289	8.53097e-07	2.33598e-05	Increased	7839.64	4493.37	11185.9	2.48942	1.31581	5.40999e-25	6.13573e-24	Increased	2448.4	2182.91	2713.89	1.24324	0.31411	0.0333327	0.0874161	NC
	gene651	aroL	Shikimate kinase	390.52	244.933	536.108	2.1888	1.13014	1.79957e-09	9.30776e-08	Increased	609.259	369.468	849.051	2.29803	1.2004	1.7947e-15	1.20947e-14	Increased	190.227	206.301	174.153	0.84417	-0.244395	0.190149	0.333387	NC
	gene652	aroC	Chorismate synthase	624.235	363.326	885.143	2.43622	1.28464	7.14247e-14	9.49948e-12	Increased	804.61	552.259	1056.96	1.91388	0.936503	2.0649e-11	1.02693e-10	Increased	291.415	303.362	279.468	0.921236	-0.118357	0.605435	0.729782	NC
	gene653	aroB	Dihydrodipicolinate reductase	349.696	250.495	448.898	1.79205	0.841607	1.12888e-05	0.000198299	Increased	608.507	387.645	829.37	2.13951	1.09728	4.79816e-13	2.65612e-12	Increased	219.817	207.819	231.815	1.11547	0.15765	0.38266	0.54258	NC
Replication, recombination and repair	gene11	topA	DNA topoisomerase I	4962.24	3988.74	5935.73	1.48812	0.573494	8.38684e-05	0.00100104	Increased	7012.12	3128.16	10896.1	3.48323	1.80043	8.95288e-45	2.60193e-43	Increased	1832.48	1569.81	2095.16	1.33466	0.416472	0.00776162	0.0290204	Increased
	gene156	ppa	Inorganic pyrophosphatase	1319.44	1660.97	977.914	0.58876	-0.764247	1.32361e-06	3.3305e-05	Decreased	1755.04	2481.22	1028.85	0.414656	-1.27001	3.72459e-25	4.27638e-24	Decreased	1372.29	1674.02	1070.56	0.639513	-0.644955	1.29e-05	0.000132207	Decreased
	gene258	xerD	Site-specific tyrosine recombinase XerD	1320.78	918.797	1722.77	1.87503	0.906914	1.45881e-08	6.46737e-07	Increased	1413.8	780.258	2047.34	2.62392	1.39173	5.09591e-29	7.52253e-28	Increased	594.53	439.394	749.666	1.70614	0.770734	4.87e-07	7.56e-06	Increased
	gene347	dnaN	DNA polymerase III_ beta chain	4506.46	3750.02	5262.89	1.40343	0.488958	0.000653464	0.00608375	Increased	6984.66	3864.04	10105.3	2.61521	1.38692	3.51267e-27	4.41458e-26	Increased	2837.22	2363.02	3311.42	1.40135	0.486819	0.0008114	0.00441762	Increased
	gene456	CTL0436	Holliday junction resolvase	344.689	279.245	410.132	1.46872	0.554558	0.00477631	0.0296449	Increased	374.148	380.002	368.295	0.969191	-0.0451476	0.884205	0.917757	NC	177.192	204.815	149.569	0.730262	-0.453514	0.0411675	0.101933	NC
	gene462	gyrB	DNA gyrase subunit B	12089.5	9537.14	14641.9	1.53525	0.618469	3.08268e-05	0.000455551	Increased	12749.1	10150.9	15347.3	1.51192	0.596381	3.98277e-06	1.19483e-05	Increased	6107.46	6432.99	5781.93	0.898793	-0.153939	0.299573	0.458243	NC
	gene544	ihfA	Integration host factor alpha-subunit	3725.17	2978.81	4471.53	1.50112	0.586035	6.5257e-05	0.000810057	Increased	2931.8	4071.04	1792.56	0.44032	-1.18338	1.10515e-20	9.51659e-20	Decreased	2809.78	2758.82	2860.75	1.03695	0.0523444	0.659574	0.77828	NC
	gene615	uvrA	Excinuclease ABC subunit A	1677.95	1415.64	1940.26	1.37059	0.4548	0.0023663	0.0165641	Increased	2658.43	2300.43	3016.42	1.31124	0.390936	0.00200399	0.0039823	NC	1512.36	1428.19	1596.53	1.11787	0.160751	0.280541	0.441189	NC
	gene752	CTL0720	DNA topoisomerase I/SWI domain fusion protein	4685.31	5666.16	3704.46	0.653787	-0.613107	2.45035e-05	0.000380213	Decreased	4065.91	5033.55	3098.26	0.615521	-0.70012	4.11118e-08	1.57992e-07	Decreased	2874.41	3080.61	2668.21	0.86613	-0.207345	0.140519	0.268035	NC
	gene789	polA	DNA polymerase I	4202.98	3330.69	5075.27	1.52379	0.607662	3.96045e-05	0.000550325	Increased	4284.35	4946.12	3622.59	0.73241	-0.449276	0.000469624	0.00105751	Decreased	2620.15	2696.32	2543.98	0.9435	-0.0839061	0.554132	0.686034	NC
	gene795	dnaB	Replicative DNA helicase	2072.93	1473.88	2671.98	1.81289	0.85829	1.58558e-08	6.7099e-07	Increased	2391.48	1560.13	3222.83	2.06574	1.04666	1.48034e-17	1.07556e-16	Increased	1177.34	950.575	1404.1	1.47711	0.562776	0.000106156	0.000797026	Increased
	gene799	ruvA	Holliday junction DNA helicase	413.804	333.327	494.281	1.48287	0.568392	0.00145192	0.0109897	Increased	316.813	315.887	317.739	1.00586	0.00843515	0.953175	0.967833	NC	170.857	180.338	161.376	0.894853	-0.160278	0.445847	0.596168	NC
	gene845	dnaE	DNA polymerase III alpha subunit	10858.6	8592.94	13124.2	1.52732	0.611005	3.53064e-05	0.000505696	Increased	9630.92	8358.25	10903.6	1.30453	0.383531	0.00193457	0.00385258	NC	4892.6	4526.18	5259.02	1.16191	0.216501	0.146804	0.276669	NC
Transcription	gene222	nusB	Transcription termination factor NusB	2194.52	1725.97	2663.07	1.54294	0.625684	3.35886e-05	0.000488609	Increased	1795.13	1701.61	1888.66	1.10992	0.150461	0.221678	0.280109	NC	1107.58	900.017	1315.14	1.46124	0.547198	0.000108365	0.000805877	Increased
	gene679	hrcA	Heat-inducible transcription repressor	1539.04	1007.06	2071.02	2.05651	1.0402	2.62424e-11	2.22106e-09	Increased	2142.76	1659.59	2625.93	1.58227	0.662	1.31152e-07	4.78318e-07	Increased	94354.3	3511.51	185197	52.7401	5.72083	6.4e-179	5.96e-176
	gene737	euo	Transcriptional regulator	5836.15	2706.96	8965.34	3.31196	1.72768	3.37353e-31	1.57038e-28	Increased	21289.2	6180.18	36398.1	5.8895	2.55814	1.46979e-65	7.19424e-64		2434.59	2544.91	2324.27	0.913301	-0.130838	0.39034	0.549783	NC
	gene911	rpoN	DNA-directed RNA polymerase specialized sigma subunit, sigma54 homolog	571.079	660.721	481.438	0.728656	-0.456691	0.00672177	0.0381583	Decreased	909.935	778.365	1041.5	1.33807	0.420149	0.00140641	0.00286206	Increased	370.569	389.79	351.348	0.901379	-0.149794	0.247484	0.402811	NC
Translation	gene129	alaS	Alanyl-tRNA synthetase	6738.69	5554.62	7922.77	1.42634	0.512316	0.000278768	0.00282101	Increased	8681.48	8119.04	9243.93	1.13855	0.187198	0.165787	0.21957	NC	4876.39	5195.08	4557.69	0.877308	-0.188844	0.256639	0.412661	NC
	gene169	rpmH	50S ribosomal protein L34	470.604	586.036	355.171	0.606056	-0.722477	4.76804e-05	0.000634149	Decreased	670.808	658.528	683.089	1.0373	0.052828	0.754035	0.805112	NC	293.709	335.5	251.917	0.750871	-0.413363	0.0143061	0.0465421	NC
	gene231	tilS	tRNA(Ile)-lysidine synthase	618.174	498.072	738.276	1.48227	0.567804	0.000795633	0.00704974	Increased	648.51	665.032	631.988	0.950312	-0.0735274	0.59962	0.663865	NC	405.598	408.603	402.594	0.985294	-0.0213733	0.89213	0.944737	NC
	gene271	gatC	Glutamyl-tRNA(Gln) amidotransferase subunit C	865.832	1049.07	682.594	0.650666	-0.62001	0.000110711	0.00127249	Decreased	1071.59	1267.66	875.516	0.690658	-0.533958	3.50103e-05	9.3562e-05	Decreased	736.848	825.057	648.638	0.786174	-0.347079	0.0206666	0.0612757	NC
	gene273	gatB	Asp-tRNAAsn/Glu-tRNAGln amidotransferase B subunit	6197.71	7136.4	5259.02	0.736929	-0.440402	0.00211908	0.0151759	Decreased	8407.14	10705.4	6108.88	0.570635	-0.80936	1.09554e-10	5.11986e-10	Decreased	6276.12	7046.97	5505.28	0.781226	-0.356187	0.0204806	0.0609184	NC
	gene357	rpmB	Ribosomal protein L28	2347.31	2788.77	1905.85	0.683401	-0.549196	0.000221944	0.00232169	Decreased	2833.66	3821.21	1846.1	0.483119	-1.04955	3.49356e-17	2.49924e-16	Decreased	2076.77	2541.3	1612.25	0.634418	-0.656495	7.83047e-06	8.57667e-05	Decreased
	gene365	truB	tRNA pseudouridine synthase B	3638.94	3109.93	4167.95	1.34021	0.422454	0.00359338	0.0231787	Increased	3976.99	3734.99	4218.99	1.12958	0.175793	0.15938	0.211748	NC	2498.05	2224.92	2771.17	1.24552	0.316743	0.0272064	0.0749383	NC
	gene369	rpsA	Ribosomal protein S1	27389.4	31427.4	23351.4	0.743027	-0.428513	0.00545829	0.0327849	Decreased	31275.5	38025.7	24525.3	0.644967	-0.632702	2.85785e-05	7.74869e-05	Decreased	18223.7	21671.4	14776	0.681822	-0.552532	0.000252418	0.00158785	Decreased
	gene396	rplM	Ribosomal protein L13	6576.45	7676.59	5476.32	0.713379	-0.48726	0.000775386	0.00700859	Decreased	7495.17	9911.9	5078.44	0.512357	-0.964778	1.31756e-14	8.39269e-14	Decreased	5040.98	5779.55	4302.41	0.744419	-0.425813	0.00441301	0.0180992	Decreased
	gene578	pknD	Serine/threonine-protein kinase	2540.43	2116.19	2964.67	1.40095	0.486403	0.00102798	0.00846947	Increased	2964.6	2230.34	3698.86	1.65842	0.729813	4.53671e-09	1.90911e-08	Increased	1543.57	1233.73	1853.41	1.50228	0.587157	3.98e-05	0.00034201	Increased
	gene881	thrS	Threonyl-tRNA synthetase	4810.19	4088.41	5531.96	1.35308	0.436252	0.00250933	0.017305	Increased	5687.01	5495.02	5879	1.06988	0.0974444	0.470311	0.537994	NC	3135.82	3267.95	3003.69	0.919136	-0.12165	0.393213	0.551327	NC
	gene919	rpsT	30S ribosomal protein S20	7302.21	5597.51	9006.9	1.60909	0.686246	3.6225e-06	7.02615e-05	Increased	7918.26	6523.89	9312.63	1.42747	0.513457	6.2753e-05	0.000161663	Increased	3319.9	3625.84	3013.96	0.831246	-0.266652	0.0669478	0.15165	NC
Post-translation	gene46	CTL0044	Protein-arginine kinase	88738.7	108404	69073.3	0.637183	-0.650221	2.72301e-05	0.000415594	Decreased	25359.9	25304.6	25415.1	1.00437	0.00628956	0.920557	0.943901	NC	11340.3	11459.7	11220.9	0.979162	-0.0303804	1	1	NC
	gene562	lplA	Lipoate-protein ligase A	446.533	370.468	522.597	1.41064	0.49635	0.00556857	0.0332329	Increased	1014.27	498.084	1530.46	3.07269	1.6195	1.63554e-32	2.98245e-31	Increased	213.985	244.395	183.574	0.751137	-0.412853	0.0358217	0.0921272	NC
	gene624	dnaJ	Heat shock chaperone protein	9668.44	8186.87	11150	1.36194	0.445661	0.00285486	0.01926	Increased	11509.5	11903.6	11115.4	0.933783	-0.0988405	0.418287	0.485046	NC	5891.08	6054.26	5727.9	0.946094	-0.0799452	0.564801	0.694455	NC
	gene680	grpE	HSP-70 Cofactor	1205.92	1005.78	1406.06	1.39798	0.483348	0.00185285	0.0134766	Increased	2742.58	2377.12	3108.04	1.30748	0.386791	0.0035966	0.00677094	NC	1289.18	1431.91	1146.46	0.800648	-0.320759	0.0401562	0.0999609	NC
Transport/binding proteins	gene791	CTL0756	Putative nucleotide transport protein	3674.56	2893.84	4455.28	1.53957	0.622531	1.86335e-05	0.000304347	Increased	4784.67	4933	4636.35	0.939865	-0.0894752	0.423602	0.489988	NC	2082.88	2590.2	1575.57	0.608281	-0.71719	9.43e-07	1.33e-05	Decreased
	gene774	oppB2	Oligopeptide transport system membrane permease	4393.1	3573.5	5212.7	1.45871	0.544694	0.000211566	0.002264	Increased	3751.66	4027.75	3475.57	0.862905	-0.212726	0.113134	0.156336	NC	2715.59	2525.75	2905.43	1.15032	0.20204	0.158906	0.292954	NC
	gene695	CTL0666	Sodium/alanine symporter666	2709.15	2251.08	3167.22	1.40698	0.492599	0.00108907	0.00889409	Increased	2067.33	1888.69	2245.98	1.18917	0.249959	0.0402878	0.0613219	NC	1341.83	1059.79	1623.87	1.53225	0.615651	1.65e-05	0.000164313	Increased
	gene687	gltT	Sodium:dicarboxylate symport protein	3029.77	2376.63	3682.91	1.54964	0.631931	2.20539e-05	0.000348003	Increased	2665.94	2284.33	3047.55	1.33411	0.415878	0.000701803	0.00150041	Increased	1296.66	1158.82	1434.5	1.23789	0.307888	0.0367038	0.0936198	NC
	gene507	CTL0482	Putative sodium:dicarboxylate symport protein	748.742	561.118	936.366	1.66875	0.738769	8.75464e-06	0.000156742	Increased	971.542	900.659	1042.42	1.1574	0.210891	0.13895	0.187043	NC	460.06	492.46	427.66	0.868416	-0.203542	0.217064	0.368771	NC
	gene476	CTL0456	Sodium:sulfate symporter	908.598	735.825	1081.37	1.4696	0.555426	0.000458065	0.00439648	Increased	861.975	1050.2	673.748	0.641541	-0.640387	2.5816e-06	7.92372e-06	Decreased	625.469	677.084	573.854	0.847537	-0.238652	0.127286	0.251066	NC
	gene341	CTL0325	ABC transporter permease	3700.59	3096.52	4304.65	1.39016	0.475247	0.000989453	0.00822483	Increased	4170.21	3856.22	4484.2	1.16285	0.217662	0.0966396	0.135763	NC	2264.97	2319.04	2210.9	0.953368	-0.0688948	0.686146	0.802515	NC
	gene340	CTL0324	ABC transporter permease	3321.84	2721.57	3922.11	1.44112	0.527189	0.000361606	0.00354374	Increased	4124.84	4024.2	4225.48	1.05002	0.0704139	0.632327	0.690575	NC	2329.31	2551.18	2107.44	0.826063	-0.275677	0.0546636	0.129054	NC
	gene303	CTL0289	Putative membrane transport/efflux protein	1351.89	1161.83	1541.95	1.32718	0.408361	0.00936753	0.0495521	Increased	1665.59	1698.87	1632.31	0.960822	-0.0576584	0.580635	0.64515	NC	943.721	1018.61	868.835	0.852963	-0.229445	0.129367	0.254101	NC
	gene64	dppD	ABC transport protein_ ATPase component	3740.06	4505.27	2974.86	0.660308	-0.598789	4.38785e-05	0.000599418	Decreased	5887.88	8970.98	2804.78	0.31265	-1.67738	1.30412e-37	3.10982e-36	Decreased	4540.39	4254.92	4825.86	1.13418	0.181654	0.173286	0.310248	NC
	gene466	mgtE	Magnesium transport protein	3960.87	2920.73	5001	1.71224	0.775887	1.52788e-07	5.26837e-06	Increased	2178.28	2887.77	1468.78	0.508619	-0.975342	2.38692e-15	1.58559e-14	Decreased	943.251	1367.3	519.202	0.379728	-1.39696	1.05e-21	9.77e-20	Decreased
	gene854	brnQ	Branched-chain amino acid transport system carrier protein	4842.89	4042.25	5643.53	1.39614	0.48144	0.000858013	0.00744673	Increased	5439.55	4141.86	6737.25	1.62662	0.701882	4.40472e-08	1.68576e-07	Increased	2131.77	2214.05	2049.49	0.925676	-0.11142	0.454612	0.598393	NC
	gene111	dagA	Na(+)-linked D-alanine glycine permease	3001.9	2490.56	3513.24	1.41062	0.496334	0.000873131	0.00745766	Increased	3327.7	2722.7	3932.69	1.44441	0.530478	2.58173e-05	7.08261e-05	Increased	1795.53	1562.27	2028.8	1.29862	0.376979	0.0093729	0.0336918	NC
	gene249	CTL0232	Na(+)/H(+) antiporter	987.115	832.77	1141.46	1.37068	0.454889	0.00527243	0.032154	Increased	2228.27	1337.02	3119.52	2.33319	1.2223	7.4236e-23	7.04485e-22	Increased	756.575	744.971	768.178	1.03115	0.0442547	0.807238	0.885337	NC
Energy metabolism	gene85	pckA	Phosphoenolpyruvate carboxykinase (GTP)	3287.31	2807.75	3766.86	1.34159	0.423946	0.00578584	0.0340925	Increased	4443.99	4356.8	4531.18	1.04002	0.0566167	0.626615	0.687207	NC	2707.73	2460.74	2954.72	1.20074	0.263929	0.0728064	0.162549	NC
	gene522	pdhA	Pyruvate dehydrogenase E1 component alpha subunit	1724.65	1418.92	2030.38	1.43094	0.516959	0.000728999	0.0066539	Increased	1595.16	1958.53	1231.79	0.628936	-0.669016	2.93914e-08	1.14849e-07	Decreased	908.268	1262.98	553.558	0.438296	-1.19002	6.77e-16	3.5e-14	Decreased
	gene556	nqrC	Na(+)-translocating NADH-quinone reductase subunit C	1064.98	799.039	1330.93	1.66567	0.736099	2.94595e-06	5.96234e-05	Increased	614.402	1087.42	141.38	0.130014	-2.94326	5.70045e-73	3.53428e-71	Decreased	688.671	659.366	717.976	1.08889	0.122857	0.332438	0.491269	NC
	gene582	atpI	V-type sodium ATP synthase subunit I	2256.27	1860.21	2652.33	1.42583	0.511798	0.000694994	0.00640633	Increased	3229.21	2707.98	3750.43	1.38495	0.469836	0.000174997	0.000420535	Increased	1988.99	1885.34	2092.64	1.10995	0.150494	0.291132	0.448006	NC
	gene583	CTL0558	V-type ATP synthase subunit D	880.117	722.228	1038.01	1.43723	0.523289	0.0012082	0.00961043	Increased	1229.93	1040.67	1419.18	1.36372	0.447547	0.0003692	0.000847794	Increased	712.929	658.006	767.852	1.16694	0.222727	0.143863	0.272783	NC
	gene585	CTL0560	V-type ATP synthase alpha chain	3049.88	2505.55	3594.21	1.4345	0.520544	0.000400859	0.0038875	Increased	4535.95	4318.71	4753.2	1.10061	0.138299	0.306829	0.372035	NC	2513.88	2643.23	2384.54	0.902128	-0.148596	0.383478	0.54258	NC
	gene623	CTL0594	2-oxoisovalerate dehydrogenase alpha subunit	5579.49	4717.1	6441.88	1.36565	0.449583	0.00220299	0.0156564	Increased	5406.61	5787.53	5025.68	0.868364	-0.203627	0.0959126	0.135004	NC	3552.88	3177.63	3928.14	1.23619	0.305896	0.0292399	0.079831	NC
	gene903	ahpC	Alkyl hydroperoxide reductase subunit AhpC (peroxiredoxin)	5843.83	6933.89	4753.78	0.685587	-0.544589	0.000201775	0.00218521	Decreased	7851.51	6636.62	9066.41	1.36612	0.450083	0.000471603	0.0010594	Increased	3491.3	4148.15	2834.46	0.683306	-0.549396	0.000182955	0.0012254	Decreased
Cell envelope(& precursor)	gene55	ompA	Outer membrane protein OmpA and related peptidoglycan-associated (lipo)proteins	107384	123242	91527	0.742662	-0.429223	0.00654218	0.0373667	Decreased	111324	157933	64715.2	0.409763	-1.28714	9.06074e-10	4.01261e-09	Decreased	71831.7	89891	53772.4	0.598195	-0.741312	5.62598e-06	6.71511e-05	Decreased
	gene56	pbpB	Penicillin-binding protein	1873.51	1492.6	2254.41	1.51039	0.594924	0.000103569	0.00122055	Increased	1826.98	2209.22	1444.73	0.653956	-0.612735	5.29536e-07	1.7843e-06	Decreased	1151.93	1172.39	1131.46	0.965092	-0.0512617	0.741075	0.836292	NC
	gene204	glmM	Phosphoglucosamine mutase	1420.43	1185.33	1655.53	1.39668	0.482	0.00255928	0.0175197	Increased	1904.32	1620.13	2188.51	1.35082	0.433841	0.000252019	0.000585943	Increased	1301.98	1015.46	1588.5	1.56432	0.645533	5.4e-06	6.52e-05	Increased
	gene268	pmpI	Polymorphic outer membrane protein	14187.2	8159.09	20215.2	2.47763	1.30896	1.9342e-18	6.00246e-16	Increased	8181.17	11747.6	4614.71	0.39282	-1.34806	1.88891e-26	2.31143e-25	Decreased	7848.84	6123.85	9573.82	1.56337	0.644655	4.41e-06	5.41e-05	Increased
	gene545	amiA	N-acetylmuramoyl-L-alanine amidase	3648.77	3107.16	4190.37	1.34862	0.431483	0.00448098	0.0279986	Increased	3443.91	3507.37	3380.46	0.963817	-0.0531691	0.716503	0.768854	NC	2287.55	2204.46	2370.65	1.07539	0.104858	0.480359	0.625841	NC
	gene688	lpxK	Tetraacyldisaccharide 4'-kinase	7188.16	5993.5	8382.82	1.39865	0.484037	0.00123872	0.00961043	Increased	7206.26	6330.72	8081.8	1.2766	0.352308	0.0042081	0.00784276	NC	3985.42	3023.14	4947.69	1.63661	0.710707	1.48e-06	1.97e-05	Increased
	gene732	CTL0701	Cysteine-rich membrane protein	604.085	739.724	468.446	0.633271	-0.659104	7.78677e-05	0.000941492	Decreased	1153.93	1333.55	974.32	0.730622	-0.452802	0.00028343	0.000655697	Decreased	1526.86	1181.81	1871.91	1.58393	0.66351	1.7e-06	2.23e-05	Increased
	gene776	CTL0742a	Polysaccharide deacetylase	37222.7	47230.2	27215.2	0.576225	-0.795296	1.84722e-07	6.142e-06	Decreased	60584.5	71359.7	49809.3	0.698003	-0.518694	0.00264163	0.00515035	Decreased	26892.5	32917.3	20867.7	0.633944	-0.657573	1.67e-05	0.000164313	Decreased
Secreted proteins	gene201	CTL0184	Inclusion membrane protein	847.894	1025.42	670.372	0.653756	-0.613177	0.000117123	0.00132978	Decreased	1334.66	1507.87	1161.44	0.770252	-0.376597	0.00189734	0.00378654	NC	703.984	941.609	466.36	0.49528	-1.01368	1.3196e-11	4.09517e-10	Decreased
	gene313	CTL0298	Glycosyl hydrolase	1723.22	1427.99	2018.46	1.4135	0.49927	0.000908387	0.00768826	Increased	1552.89	1877.31	1228.47	0.654378	-0.611804	4.42064e-07	1.50044e-06	Decreased	1112.02	1176.9	1047.14	0.889748	-0.168531	0.249581	0.404865	NC
	gene488	CTL0466	Inclusion membrane protein	1060.26	884.17	1236.35	1.39832	0.483691	0.0016739	0.0125677	Increased	1054.59	800.929	1308.25	1.63342	0.707896	4.50805e-08	1.71823e-07	Increased	586.471	473.822	699.121	1.47549	0.561198	0.000189929	0.00126303	Increased
	gene500	CTL0476	Inclusion membrane protein	4330.65	4974.05	3687.25	0.741298	-0.431875	0.00249986	0.017305	Decreased	2693.69	5001.83	385.538	0.0770792	-3.69751	9.78085e-155	9.09619e-152	Decreased	3163.02	3695.47	2630.56	0.711834	-0.490386	0.00117338	0.00613716	Decreased
	gene505	CTL0480	Inclusion membrane protein	432.598	518.699	346.497	0.668012	-0.582055	0.00116899	0.00938217	Decreased	959.268	540.342	1378.19	2.55059	1.35083	6.27337e-23	6.01467e-22	Increased	226.437	264.485	188.388	0.712284	-0.489476	0.0159708	0.0505743	NC
	gene790	sohB	Exported protease IV	1820.82	1427.82	2213.82	1.55049	0.632721	4.44251e-05	0.000599418	Increased	1660.82	2001.54	1320.11	0.659544	-0.60046	7.33149e-07	2.41783e-06	Decreased	934.825	1087.37	782.282	0.719426	-0.475082	0.000798536	0.00439903	Decreased
	gene873	CTL0836	Putative exported protein	1377.79	1107.09	1648.48	1.48902	0.574364	0.000297655	0.00294805	Increased	1635.45	1799.62	1471.28	0.817549	-0.290622	0.0192012	0.0315497	NC	921.779	952.511	891.047	0.935472	-0.0962342	0.43016	0.588727	NC
	gene912	CTL0874	Virulence protein CADD	11605.3	15936.8	7273.76	0.456414	-1.13159	2.71985e-14	5.06436e-12	Decreased	18531.5	25157.1	11905.8	0.47326	-1.07929	3.35378e-15	2.21207e-14	Decreased	10899	16819.2	4978.78	0.296018	-1.75624	2.05e-30	3.82e-28	Decreased
	gene925	CTL0887	Member of chlamydial outer membrane complex	23307.9	30096.9	16519	0.548862	-0.865484	1.41854e-08	6.46737e-07	Decreased	22642	40697.9	4586.1	0.112686	-3.14962	2.36976e-92	3.1484e-90	Decreased	15126.7	20041.6	10211.7	0.509526	-0.972773	2.19e-10	6e-09	Decreased
Secretion systems	gene33	sycE	CTLSycE chaperone0032	1101.96	825.107	1378.81	1.67107	0.740768	4.88713e-06	8.9214e-05	Increased	733.785	872.664	594.905	0.681711	-0.552768	0.000143584	0.00035048	Decreased	704.25	523.35	885.15	1.69131	0.758145	2.74e-07	4.81e-06	Increased
	gene34	CTL0033	Phosphopeptide binding protein (predicted to be a TTSS protein)	7481.68	6359.8	8603.56	1.3528	0.435952	0.00291468	0.0194563	Increased	4852.47	5973.57	3731.37	0.624646	-0.67889	1.92837e-07	6.8712e-07	Decreased	4352.64	3497.96	5207.32	1.48867	0.574026	9.56e-05	0.00074165	Increased
	gene39	sctN	ATP synthase (predicted TTSS protein)	2668.29	2242.97	3093.61	1.37925	0.463879	0.00173769	0.0127385	Increased	2113.64	2778.4	1448.87	0.521477	-0.939326	2.30378e-14	1.44765e-13	Decreased	1871.81	1649.15	2094.47	1.27003	0.34486	0.0200658	0.0600683	NC
	gene121	yajC	Preprotein translocase	1460.14	1756.97	1163.31	0.662109	-0.59486	0.000182564	0.00202342	Decreased	1863.71	2537.81	1189.61	0.468753	-1.0931	2.08677e-19	1.67301e-18	Decreased	1370.35	1893.3	847.406	0.447582	-1.15978	1.14e-15	5.32e-14	Decreased
	gene253	copB2	Type III secretion system translocator CopB2	870.874	618.539	1123.21	1.81591	0.860689	1.05042e-07	3.76132e-06	Increased	833.925	809.349	858.501	1.06073	0.0850572	0.474636	0.541609	NC	503.016	405.734	600.298	1.47953	0.565143	0.000454966	0.00268084	Increased
	gene314	CTL0299	Putative type III secretion system chaperone	8733.26	10713	6753.54	0.630408	-0.665642	4.40468e-06	8.31982e-05	Decreased	9034.41	11537.3	6531.55	0.566126	-0.820804	7.57133e-11	3.57428e-10	Decreased	5764.62	6684.64	4844.6	0.724735	-0.464474	0.00174553	0.00855311	Decreased
	gene425	CTL0407	Lipoprotein release ATP-binding component	8637.05	12207.8	5066.34	0.41501	-1.26878	1.03633e-17	2.41205e-15	Decreased	7153.29	7515.76	6790.83	0.903545	-0.146332	0.227924	0.287221	NC	3341.38	3138.19	3544.57	1.1295	0.175678	0.199007	0.34502	NC
	gene859	sctJ	Type III secretion system protein_ membrane component	2766.13	2256.59	3275.67	1.4516	0.537649	0.000216886	0.00229456	Increased	4032.27	4022.35	4042.18	1.00493	0.00709582	0.988016	0.992284	NC	1854.61	2552.82	1156.4	0.452988	-1.14246	5.03e-15	2.03e-13	Decreased
Lipid metabolism	gene154	fabF	3-oxoacyl-[acyl-carrier-protein] synthase	11812.6	10122.3	13502.9	1.33398	0.415735	0.00645542	0.0373292	Increased	13824	11643.2	16004.8	1.3746	0.459014	0.000516979	0.00115575	Increased	6576.26	6491.28	6661.24	1.02618	0.0372883	0.841026	0.912582	NC
	gene160	aas	2-acylglycerophosphoethanolamine acyltransferase	4354.57	2998.87	5710.27	1.90414	0.929139	1.59791e-10	1.06261e-08	Increased	4693.81	4316.61	5071.01	1.17477	0.232375	0.0761873	0.109174	NC	2594.39	2659.56	2529.23	0.950996	-0.0724886	0.66382	0.78131	NC
	gene193	plsB	Glycerol-3-phosphate acyltransferase	1534.79	1239.97	1829.61	1.47554	0.561239	0.000245504	0.00251169	Increased	1279.38	1925.15	633.612	0.329123	-1.6033	5.46595e-36	1.23984e-34	Decreased	1085.86	1096.68	1075.05	0.980274	-0.0287428	0.856684	0.919923	NC
	gene251	ispH	4-hydroxy-3-methylbut-2-enyl diphosphate reductase	8170.13	10467	5873.24	0.561118	-0.833623	1.74815e-08	7.0762e-07	Decreased	14620.7	22463.7	6777.82	0.301724	-1.7287	8.03661e-38	1.96685e-36	Decreased	10391	14174.3	6607.71	0.466177	-1.10105	1.58e-12	5.24e-11	Decreased
	gene343	dxr	1-deoxy-D-xylulose 5-phosphate reductoisomerase	2625.35	2242.82	3007.89	1.34112	0.423435	0.00411401	0.0260554	Increased	3120.21	2736.53	3503.89	1.28042	0.356613	0.00382007	0.00714821	NC	1825.19	1610.8	2039.58	1.26619	0.340499	0.0182244	0.056077	NC
	gene375	fabI	Enoyl-acyl-carrier protein reductase	1924.1	2332.41	1515.79	0.649883	-0.621747	5.05756e-05	0.000650408	Decreased	2492.95	3210.09	1775.81	0.553198	-0.854132	1.76434e-12	9.37619e-12	Decreased	1542.73	2141.05	944.414	0.441098	-1.18083	8.58e-16	4.2e-14	Decreased
	gene515	fabD	Malonyl-CoA-[acyl-carrier-protein] transacylase	2201	1821.25	2580.74	1.41702	0.502855	0.00122094	0.00961043	Increased	2334.45	2582.19	2086.71	0.808118	-0.307362	0.0126755	0.0216297	NC	1460.33	1500.48	1420.17	0.946481	-0.079355	0.446659	0.596168	NC
	gene570	accD	Acetyl-coenzyme A carboxylase carboxyl transferase subunit beta	4733.46	3633.54	5833.37	1.60542	0.682954	2.67198e-06	5.65366e-05	Increased	2668.16	4619.17	717.16	0.155257	-2.68727	1.0591e-91	1.23121e-89	Decreased	2576.83	2701.8	2451.86	0.907491	-0.140045	0.325785	0.485019	NC
	gene613	dxs	1-deoxy-D-xylulose-5-phosphate synthase	2499.72	2039.95	2959.49	1.45077	0.536817	0.000243531	0.00251169	Increased	2452.89	2499.28	2406.49	0.962873	-0.0545827	0.69067	0.74602	NC	1843.96	1462.48	2225.43	1.52169	0.60567	2.47e-05	0.00022117	Increased
	gene742	uppS	Isoprenyl transferase	1957.98	1469.68	2446.28	1.6645	0.735091	1.27153e-06	3.3305e-05	Increased	2423.59	1728.77	3118.41	1.80383	0.851063	5.18671e-12	2.66499e-11	Increased	1187.37	1047.51	1327.23	1.26703	0.34145	0.0145039	0.0468569	NC
	gene743	cdsA	Phosphatidate cytidylyltransferase	1412.74	1171.53	1653.94	1.41178	0.497513	0.000928125	0.00778454	Increased	1733.74	1623.13	1844.35	1.13629	0.184332	0.138975	0.187043	NC	901.49	883.782	919.198	1.04007	0.0566859	0.648334	0.77088	NC
Nucleotide metabolism	gene455	pyrG	CTP synthase	1831.52	1558.14	2104.9	1.35091	0.433931	0.00421471	0.0265128	Increased	1894.36	1840.38	1948.35	1.05867	0.082255	0.481513	0.548111	NC	870.248	972.719	767.777	0.78931	-0.341336	0.0118285	0.0401063	NC
	gene798	ndk	Nucleoside diphosphate kinase	62391.5	86527.1	38255.8	0.442125	-1.17747	4.05872e-14	6.29779e-12	Decreased	79932.1	105424	54440.5	0.516398	-0.953446	3.86126e-07	1.32021e-06	Decreased	54864.6	51104.8	58624.4	1.14714	0.198043	0.176524	0.313986	NC
Non-coding RNA	gene684	CTL655a	ncRNA	99020	128090	69950	0.5461	-0.872763	2.59275e-08	1.00577e-06	Decreased	138349	146265	130433	0.891758	-0.165277	0.446756	0.514849	NC	83914	80775.4	87052.6	1.07771	0.10797	0.44267	0.596168	NC
Signal transduction mechanisms	gene888	rbsU	Serine phosphatase	573.231	670.921	475.541	0.708788	-0.496573	0.00280748	0.0190786	Decreased	769.188	675.392	862.984	1.27775	0.35361	0.00916475	0.0160815	NC	536.025	477.705	594.344	1.24417	0.315179	0.0437264	0.106569	NC
plasmid encoded genes	CAP09063	pL2-01	pGP7-D	5384.03	4130.21	6637.85	1.60715	0.684501	1.65626e-06	3.9538e-05	Increased	4418.55	6489.19	2347.9	0.361818	-1.46666	3.00446e-29	4.58057e-28	Decreased	4009.77	3283.47	4736.07	1.4424	0.528468	0.000207875	0.00135337	Increased
*NC: Not significantly changed
